# Supplementary material for: Gain engineering and atom lasing in a topological edge state in synthetic dimensions
Source: Nat Commun. 2025 Dec 13;17:421. doi: 10.1038/s41467-025-67106-8 (PMC12795819; doi:10.1038/s41467-025-67106-8)
Supplement: Supplementary file 3 — Source Data [file 41467_2025_67106_MOESM3_ESM.zip]

Archive with 32 entries (28 files):
- data.figure/Fig2/
- data.figure/Fig2/Fig2a.csv
- data.figure/Fig2/Fig2b.csv
- data.figure/Fig2/Fig2c.csv
- data.figure/Fig2/Fig2d.csv
- data.figure/Fig2/Fig2e.csv
- data.figure/Fig2/Fig2f.csv
- data.figure/Fig2/Fig2g.csv
- data.figure/Fig2/Fig2h.csv
- data.figure/Fig2/Fig2i.csv
- data.figure/Fig3/
- data.figure/Fig3/Fig3a.csv
- data.figure/Fig3/Fig3b.csv
- data.figure/Fig3/Fig3c.csv
- data.figure/Fig3/Fig3d.csv
- data.figure/Fig3/Fig3e.csv
- data.figure/Fig3/Fig3f.csv
- data.figure/Fig3/Fig3g.csv
- data.figure/Fig3/Fig3h.csv
- data.figure/Fig3/Fig3i.csv
- data.figure/Fig4/
- data.figure/Fig4/Fig4a.csv
- data.figure/Fig4/Fig4b.csv
- data.figure/Fig4/Fig4c.csv
- data.figure/Fig4/Fig4d.csv
- data.figure/Fig4/Fig4e.csv
- data.figure/Fig4/Fig4f.csv
- data.figure/Fig4/Fig4g.csv
- data.figure/Fig5/
- data.figure/Fig5/Fig5b.csv
- data.figure/Fig5/Fig5c.csv
- data.figure/Fig5/Fig5d.csv
