# Supplementary material for: Gain engineering and atom lasing in a topological edge state in synthetic dimensions
Source: Nat Commun. 2025 Dec 13;17:421. doi: 10.1038/s41467-025-67106-8 (PMC12795819; doi:10.1038/s41467-025-67106-8)
Supplement: Supplementary file 3 — Source Data [file 41467_2025_67106_MOESM3_ESM.zip › data.figure/Fig2/Fig2a.csv]

# "Position X"	"Linear atom density (observed)"	"Thermal atoms (fit)"	"BEC atoms (fit)"
-4.196215453390710892e-01	-5.984517411910521556e-01	-6.902368139961780058e-02	-6.902377224086021779e-02
-4.168615453390711600e-01	-4.687198570320553204e-01	-6.902361484948620063e-02	-6.902377224086021779e-02
-4.141015453390711198e-01	-5.066209985026727258e-01	-6.902350176328915510e-02	-6.902377224086021779e-02
-4.113415453390711352e-01	-3.319103186737227817e-01	-6.902331120568870604e-02	-6.902377224086021779e-02
-4.085815453390711505e-01	-1.996542977584016276e-01	-6.902299278894566403e-02	-6.902377224086021779e-02
-4.058215453390711103e-01	-1.201765302513409933e-01	-6.902246517621497823e-02	-6.902377224086021779e-02
-4.030615453390711256e-01	-5.975745374602858470e-03	-6.902159825218928679e-02	-6.902377224086021779e-02
-4.003015453390711409e-01	1.664658109819724119e-01	-6.902018574812858465e-02	-6.902377224086021779e-02
-3.975415453390711007e-01	2.036085709954087719e-01	-6.901790363283731577e-02	-6.902377224086021779e-02
-3.947815453390711160e-01	4.263308598050463138e-01	-6.901424750982892986e-02	-6.902377224086021779e-02
-3.920215453390711313e-01	5.060251118842020723e-01	-6.900843939366908819e-02	-6.902377224086021779e-02
-3.892615453390710911e-01	6.472303689408380745e-01	-6.899929032708899956e-02	-6.902377224086021779e-02
-3.865015453390711064e-01	8.687400615297868889e-01	-6.898500004571350708e-02	-6.902377224086021779e-02
-3.837415453390711217e-01	9.277341860636170168e-01	-6.896286795075853848e-02	-6.902377224086021779e-02
-3.809815453390711371e-01	9.671013167392735754e-01	-6.892888062317305276e-02	-6.902377224086021779e-02
-3.782215453390711524e-01	1.138028245081282419e+00	-6.887712959602132479e-02	-6.902377224086021779e-02
-3.754615453390711122e-01	1.266378650797776340e+00	-6.879899869903692566e-02	-6.902377224086021779e-02
-3.727015453390711275e-01	1.237270574064370576e+00	-6.868204266901477284e-02	-6.902377224086021779e-02
-3.699415453390711428e-01	1.337873823179450250e+00	-6.850845769033316046e-02	-6.902377224086021779e-02
-3.671815453390711026e-01	1.250841689501157594e+00	-6.825302013856371364e-02	-6.902377224086021779e-02
-3.644215453390711179e-01	1.214519080153896091e+00	-6.788034245819878076e-02	-6.902377224086021779e-02
-3.616615453390711332e-01	1.120623299683391805e+00	-6.734126573768879631e-02	-6.902377224086021779e-02
-3.589015453390710930e-01	8.042670842137902287e-01	-6.656817875543026564e-02	-6.902377224086021779e-02
-3.561415453390711083e-01	8.175267734940914188e-01	-6.546902551335516407e-02	-6.902377224086021779e-02
-3.533815453390711792e-01	3.517068650004680497e-01	-6.391974100995656549e-02	-6.902377224086021779e-02
-3.506215453390711390e-01	5.366013852281670271e-02	-6.175484280923374675e-02	-6.902377224086021779e-02
-3.478615453390711543e-01	-4.127754001269420825e-01	-5.875590956541241333e-02	-6.902377224086021779e-02
-3.451015453390711141e-01	-2.351490146169807616e-01	-5.463770386166471454e-02	-6.902377224086021779e-02
-3.423415453390711294e-01	-4.957340228937400783e-01	-4.903175312926115470e-02	-6.902377224086021779e-02
-3.395815453390711447e-01	-5.511023721434261669e-01	-4.146729701121760342e-02	-6.902377224086021779e-02
-3.368215453390711045e-01	-4.341792622970590543e-01	-3.134964997384044605e-02	-6.902377224086021779e-02
-3.340615453390711198e-01	-5.992882703810653577e-01	-1.793622063066969627e-02	-6.902377224086021779e-02
-3.313015453390711351e-01	-6.274069873410863529e-01	-3.106780491555046408e-04	-6.902377224086021779e-02
-3.285415453390710949e-01	-2.269214446160826015e-01	2.264393964736167303e-02	-6.902377224086021779e-02
-3.257815453390711102e-01	-3.040984375306753917e-01	5.227202299887395015e-02	-6.902377224086021779e-02
-3.230215453390711255e-01	5.548453268830635249e-02	9.017054868995563743e-02	-6.902377224086021779e-02
-3.202615453390711409e-01	2.681964473565124907e-01	1.382106357667854113e-01	-6.902377224086021779e-02
-3.175015453390711562e-01	5.417594301572762339e-01	1.985531342073270089e-01	-6.902377224086021779e-02
-3.147415453390711160e-01	9.100096996564878138e-01	2.736555201832281958e-01	-6.902377224086021779e-02
-3.119815453390711313e-01	1.122148332746591537e+00	3.662671036947584002e-01	-6.902377224086021779e-02
-3.092215453390711466e-01	1.296044738974377886e+00	4.794094262002479012e-01	-6.902377224086021779e-02
-3.064615453390711064e-01	1.536537098351683284e+00	6.163387903960085845e-01	-6.902377224086021779e-02
-3.037015453390711217e-01	1.553661412152881782e+00	7.804881707970302562e-01	-6.902377224086021779e-02
-3.009415453390711370e-01	1.917061985781882472e+00	9.753863432500372577e-01	-6.902377224086021779e-02
-2.981815453390710968e-01	1.940074428472573276e+00	1.204552970285127422e+00	-6.902377224086021779e-02
-2.954215453390711121e-01	2.417584948175801607e+00	1.471369592374724977e+00	-6.902377224086021779e-02
-2.926615453390711274e-01	2.709808525012277869e+00	1.778927980736945580e+00	-6.902377224086021779e-02
-2.899015453390711428e-01	2.896450263797234470e+00	2.129859051840280237e+00	-6.902377224086021779e-02
-2.871415453390711581e-01	3.247986207726349939e+00	2.526147440252724419e+00	-6.902377224086021779e-02
-2.843815453390711734e-01	3.891320662744575998e+00	2.968938755475253544e+00	-6.902377224086021779e-02
-2.816215453390711332e-01	4.185781049189658098e+00	3.458348362729396719e+00	-6.902377224086021779e-02
-2.788615453390711485e-01	4.501324495902434997e+00	3.993282061107596093e+00	-6.902377224086021779e-02
-2.761015453390711083e-01	5.249494799039884363e+00	4.571280112176903110e+00	-6.902377224086021779e-02
-2.733415453390711236e-01	5.583499180169075871e+00	5.188396533980007774e+00	-6.902377224086021779e-02
-2.705815453390711389e-01	5.860498546029912603e+00	5.839125281400207257e+00	-6.902377224086021779e-02
-2.678215453390710987e-01	6.353795046254922418e+00	6.516383789590419973e+00	-6.902377224086021779e-02
-2.650615453390711140e-01	6.829791532662500941e+00	7.211562327440379505e+00	-6.902377224086021779e-02
-2.623015453390711293e-01	7.358163915690673740e+00	7.914644728963503795e+00	-6.902377224086021779e-02
-2.595415453390710891e-01	7.709059197414466880e+00	8.614402455706519746e+00	-6.902377224086021779e-02
-2.567815453390711600e-01	8.798989607815013159e+00	9.298659783285199154e+00	-6.902377224086021779e-02
-2.540215453390711753e-01	1.039182769163834585e+01	9.954623458431489880e+00	2.215246631276271694e-01
-2.512615453390711351e-01	1.308337380945807915e+01	1.056926574937630825e+01	2.244297608696196988e+00
-2.485015453390711504e-01	1.675661804231706853e+01	1.112974574962377972e+01	5.546900859049202381e+00
-2.457415453390711102e-01	2.024578934289286281e+01	1.162385042991402884e+01	9.433258921525506935e+00
-2.429815453390711255e-01	2.425853210345442434e+01	1.204043457014725149e+01	1.332923529388730444e+01
-2.402215453390711408e-01	2.807505492110683321e+01	1.236983758467823336e+01	1.675873472939153785e+01
-2.374615453390711284e-01	3.140737089897090328e+01	1.260425553462361137e+01	1.939318665785841134e+01
-2.347015453390711159e-01	3.329658423133343348e+01	1.273804834609107495e+01	2.095411080722422170e+01
-2.319415453390711312e-01	3.384987013886786400e+01	1.276796535311392766e+01	2.130804915294119084e+01
-2.291815453390711466e-01	3.216757258752492277e+01	1.269327657299231404e+01	2.042768704145200331e+01
-2.264215453390711341e-01	3.084452586549325659e+01	1.251580231208647120e+01	1.838264177543411648e+01
-2.236615453390711217e-01	2.750222389710089743e+01	1.223983942560765215e+01	1.537226825742108360e+01
-2.209015453390711370e-01	2.294767260444227475e+01	1.187198840217639706e+01	1.168232699594965496e+01
-2.181415453390711523e-01	1.864471013368375907e+01	1.142089098866094687e+01	7.728802348141734946e+00
-2.153815453390711399e-01	1.511905430382261351e+01	1.089689291560500628e+01	4.018809934808482254e+00
-2.126215453390711274e-01	1.189812373359327147e+01	1.031165009240524810e+01	1.176011113907107442e+00
-2.098615453390711427e-01	1.000010594536870734e+01	9.677699168137529284e+00	-6.336190123911625283e-02
-2.071015453390711303e-01	8.752116844800699624e+00	9.008014461405105422e+00	-6.902377224086021779e-02
-2.043415453390711178e-01	7.743366113865145728e+00	8.315572930923224249e+00	-6.902377224086021779e-02
-2.015815453390711331e-01	7.142928974304662226e+00	7.612947182041172489e+00	-6.902377224086021779e-02
-1.988215453390711485e-01	6.483877479180012671e+00	6.911943677720545409e+00	-6.902377224086021779e-02
-1.960615453390711360e-01	5.729383624239988038e+00	6.223299618295079050e+00	-6.902377224086021779e-02
-1.933015453390711236e-01	5.134483766308565400e+00	5.556447694906363921e+00	-6.902377224086021779e-02
-1.905415453390711389e-01	4.626507680696835934e+00	4.919353447686624747e+00	-6.902377224086021779e-02
-1.877815453390711264e-01	4.165160862560802535e+00	4.318425600549950616e+00	-6.902377224086021779e-02
-1.850215453390711418e-01	3.806857653867484981e+00	3.758495790229089639e+00	-6.902377224086021779e-02
-1.822615453390711293e-01	3.324250805817322796e+00	3.242860788882810930e+00	-6.902377224086021779e-02
-1.795015453390711446e-01	3.149968889002710437e+00	2.773377795346167130e+00	-6.902377224086021779e-02
-1.767415453390711322e-01	2.755547542538769434e+00	2.350601719980884408e+00	-6.902377224086021779e-02
-1.739815453390711197e-01	2.399356483024098097e+00	1.973952616509396352e+00	-6.902377224086021779e-02
-1.712215453390711351e-01	2.106233691956465037e+00	1.641901458872434993e+00	-6.902377224086021779e-02
-1.684615453390711504e-01	1.698830117525453431e+00	1.352163206847498911e+00	-6.902377224086021779e-02
-1.657015453390711379e-01	1.467097604498658114e+00	1.101887399571843895e+00	-6.902377224086021779e-02
-1.629415453390711255e-01	1.170180912890419034e+00	8.878381913681234749e-01	-6.902377224086021779e-02
-1.601815453390711408e-01	9.887915265750418792e-01	7.065576276476693840e-01	-6.902377224086021779e-02
-1.574215453390711283e-01	9.625932109457007169e-01	5.545078908309933885e-01	-6.902377224086021779e-02
-1.546615453390711437e-01	6.972840839000916668e-01	4.281900910951186856e-01	-6.902377224086021779e-02
-1.519015453390711590e-01	6.548167594610508901e-01	3.242388284917486763e-01	-6.902377224086021779e-02
-1.491415453390711465e-01	1.901938663004205943e-01	2.394931390945674310e-01	-6.902377224086021779e-02
-1.463815453390711341e-01	1.647091649650712086e-01	1.710455188356320710e-01	-6.902377224086021779e-02
-1.436215453390711216e-01	2.065735055885200844e-01	1.162714849110731419e-01	-6.902377224086021779e-02
-1.408615453390711370e-01	-1.591418349894701406e-02	7.284260109026501062e-02	-6.902377224086021779e-02
-1.381015453390711523e-01	1.142588574948704833e-01	3.872609340715581910e-02	-6.902377224086021779e-02
-1.353415453390711398e-01	-8.325302167612151291e-03	1.217416190671253076e-02	-6.902377224086021779e-02
-1.325815453390711551e-01	-6.710511940963082012e-02	-8.294096544628549658e-03	-6.902377224086021779e-02
-1.298215453390711427e-01	-1.264706234340693680e-01	-2.391554838456486087e-02	-6.902377224086021779e-02
-1.270615453390711302e-01	-2.226039670774799251e-01	-3.570843999303151967e-02	-6.902377224086021779e-02
-1.243015453390711317e-01	-4.056838655773786079e-02	-4.449855340984314872e-02	-6.902377224086021779e-02
-1.215415453390711331e-01	-7.680659988012594752e-02	-5.094468922890264123e-02	-6.902377224086021779e-02
-1.187815453390711484e-01	-1.429812975343617842e-01	-5.556244280517760176e-02	-6.902377224086021779e-02
-1.160215453390711360e-01	-1.159730689868075232e-01	-5.874557496539666024e-02	-6.902377224086021779e-02
-1.132615453390711374e-01	2.679112813188083350e-02	-6.078456258690609348e-02	-6.902377224086021779e-02
-1.105015453390711527e-01	-1.394220450225348573e-01	-6.188214606694050768e-02	-6.902377224086021779e-02
-1.077415453390711403e-01	-2.467385533769953510e-01	-6.216587295527446766e-02	-6.902377224086021779e-02
-1.049815453390711417e-01	-2.262162851548784048e-01	-6.169777618119199475e-02	-6.902377224086021779e-02
-1.022215453390711432e-01	4.936817549583878695e-02	-6.048142945665038739e-02	-6.902377224086021779e-02
-9.946154533907114459e-02	-1.780636990498361272e-01	-5.846670018311981437e-02	-6.902377224086021779e-02
-9.670154533907113215e-02	-9.871101456597086710e-02	-5.555257961046540516e-02	-6.902377224086021779e-02
-9.394154533907114746e-02	-2.233118780895625433e-01	-5.158851784564779525e-02	-6.902377224086021779e-02
-9.118154533907113501e-02	-2.385387402079105212e-01	-4.637473243357960462e-02	-6.902377224086021779e-02
-8.842154533907113645e-02	-2.082696062286005373e-02	-3.966199620951432747e-02	-6.902377224086021779e-02
-8.566154533907115176e-02	-9.378140705915338424e-03	-3.115144310352654239e-02	-6.902377224086021779e-02
-8.290154533907113932e-02	1.209352953123676716e-01	-2.049495733273503859e-02	-6.902377224086021779e-02
-8.014154533907114075e-02	-5.222707135478244639e-02	-7.296727575813601041e-03	-6.902377224086021779e-02
-7.738154533907114219e-02	1.444366751248542247e-01	8.883452782893111466e-03	-6.902377224086021779e-02
-7.462154533907114362e-02	1.283135112816409518e-01	2.852458256131108760e-02	-6.902377224086021779e-02
-7.186154533907113118e-02	1.772668066324026848e-01	5.213604555940036522e-02	-6.902377224086021779e-02
-6.910154533907114649e-02	-3.711119387618092708e-02	8.024599129447533563e-02	-6.902377224086021779e-02
-6.634154533907114792e-02	1.985670993631692693e-01	1.133862319147686121e-01	-6.902377224086021779e-02
-6.358154533907113548e-02	2.340940678357039118e-01	1.520735644967365074e-01	-6.902377224086021779e-02
-6.082154533907114385e-02	3.433587296399816524e-01	1.967876520014986141e-01	-6.902377224086021779e-02
-5.806154533907113835e-02	5.590940689481361803e-01	2.479458569626344921e-01	-6.902377224086021779e-02
-5.530154533907114672e-02	3.516842156461599811e-01	3.058757080952307361e-01	-6.902377224086021779e-02
-5.254154533907114816e-02	5.659647203974308427e-01	3.707859750140314881e-01	-6.902377224086021779e-02
-4.978154533907114265e-02	4.823880640045547508e-01	4.427376092101133476e-01	-6.902377224086021779e-02
-4.702154533907114409e-02	7.149032062932386689e-01	5.216160561205247514e-01	-6.902377224086021779e-02
-4.426154533907114552e-02	8.316604572961293629e-01	6.071066277036344383e-01	-6.902377224086021779e-02
-4.150154533907114002e-02	8.874269095469977664e-01	6.986747222120073264e-01	-6.902377224086021779e-02
-3.874154533907114145e-02	1.000318714471935877e+00	7.955526658393741180e-01	-6.902377224086021779e-02
-3.598154533907114289e-02	9.034542287525002546e-01	8.967348134712891383e-01	-6.902377224086021779e-02
-3.322154533907115126e-02	1.072319878635740631e+00	1.000982275088877049e+00	-6.902377224086021779e-02
-3.046154533907114229e-02	1.316447305329698780e+00	1.106838232985370318e+00	-6.902377224086021779e-02
-2.770154533907114719e-02	1.371188616659660742e+00	1.212654296911847673e+00	-6.902377224086021779e-02
-2.494154533907114515e-02	1.269992347532763244e+00	1.316627735341263428e+00	-6.902377224085892715e-02
-2.218154533907114659e-02	1.367640511298920503e+00	1.416848757716046237e+00	-6.902377224085512464e-02
-1.942154533907114455e-02	1.398174528818938889e+00	1.511356349825005108e+00	-6.902377224084968454e-02
-1.666154533907114599e-02	1.374603640482486400e+00	1.598200532548456954e+00	-6.902377224084335627e-02
-1.390154533907114742e-02	1.337645318019827112e+00	1.675508374375925369e+00	-6.902377224083686147e-02
-1.114154533907114539e-02	1.381960934500707561e+00	1.741550688015124582e+00	-6.902377224083072749e-02
-8.381545339071146822e-03	1.686082650433518015e+00	1.794806120519929049e+00	-6.902377224082545393e-02
-5.621545339071146521e-03	1.656151162346082506e+00	1.834019331723068413e+00	-6.902377224082140161e-02
-2.861545339071146655e-03	1.661928385969761335e+00	1.858250158838010035e+00	-6.902377224081884810e-02
-1.015453390711468289e-04	1.472673324935569683e+00	1.866911079959675313e+00	-6.902377224081790441e-02
2.658454660928852645e-03	1.632827804044187925e+00	1.859790892313905486e+00	-6.902377224081868157e-02
5.418454660928852945e-03	1.647557208733794631e+00	1.837063272881436449e+00	-6.902377224082108242e-02
8.178454660928851511e-03	1.517136700903443991e+00	1.799279736930700979e+00	-6.902377224082500984e-02
1.093845466092885355e-02	1.397705920749521491e+00	1.747347393057486542e+00	-6.902377224083017238e-02
1.369845466092885211e-02	1.578745417949141139e+00	1.682492747461244553e+00	-6.902377224083623697e-02
1.645845466092885068e-02	1.408383252204421954e+00	1.606213573860267196e+00	-6.902377224084271790e-02
1.921845466092885271e-02	1.236449920668149405e+00	1.520221485095765823e+00	-6.902377224084908780e-02
2.197845466092885128e-02	1.180476914506287223e+00	1.426378277071165268e+00	-6.902377224085465279e-02
2.473845466092885331e-02	1.121463567619939372e+00	1.326629340019162884e+00	-6.902377224085864960e-02
2.749845466092884841e-02	9.488191440431948953e-01	1.222937438509789532e+00	-6.902377224086021779e-02
3.025845466092885044e-02	9.756088077718573226e-01	1.117219959931703421e+00	-6.902377224086021779e-02
3.301845466092884901e-02	9.681185195027925960e-01	1.011292347046545137e+00	-6.902377224086021779e-02
3.577845466092884757e-02	9.096825797739838126e-01	9.068199020357027296e-01	-6.902377224086021779e-02
3.853845466092884614e-02	8.018767749573242343e-01	8.052795243001704684e-01	-6.902377224086021779e-02
4.129845466092885164e-02	7.663690432085061843e-01	7.079322732509517602e-01	-6.902377224086021779e-02
4.405845466092885021e-02	7.411624043093657521e-01	6.158069809391962801e-01	-6.902377224086021779e-02
4.681845466092884878e-02	6.022196273507378628e-01	5.296945232851659746e-01	-6.902377224086021779e-02
4.957845466092885428e-02	5.152701114219565559e-01	4.501518302966168172e-01	-6.902377224086021779e-02
5.233845466092885285e-02	4.256927815996617848e-01	3.775143018826986885e-01	-6.902377224086021779e-02
5.509845466092884447e-02	4.670963063291310724e-01	3.119150118532472149e-01	-6.902377224086021779e-02
5.785845466092884998e-02	1.829204938622576992e-01	2.533089320199100603e-01	-6.902377224086021779e-02
6.061845466092884854e-02	3.916505749012328952e-01	2.015003840618064812e-01	-6.902377224086021779e-02
6.337845466092885405e-02	2.530470618054167509e-01	1.561720134845097641e-01	-6.902377224086021779e-02
6.613845466092883874e-02	9.691050700175556087e-02	1.169137559487792438e-01	-6.902377224086021779e-02
6.889845466092885118e-02	8.426956154720953440e-02	8.325050634763023205e-02	-6.902377224086021779e-02
7.165845466092884974e-02	3.637361157843103099e-01	5.466747922567974372e-02	-6.902377224086021779e-02
7.441845466092884831e-02	2.311278844089822149e-01	3.063254077049707216e-02	-6.902377224086021779e-02
7.717845466092884688e-02	3.405839486905888613e-02	1.061507610042901686e-02	-6.902377224086021779e-02
7.993845466092885932e-02	-1.478027016002569083e-01	-5.898786292781960615e-03	-6.902377224086021779e-02
8.269845466092884401e-02	7.235597530107054642e-02	-1.939455057362764884e-02	-6.902377224086021779e-02
8.545845466092885645e-02	-1.445833119249537689e-02	-3.032111201867183567e-02	-6.902377224086021779e-02
8.821845466092884114e-02	-2.863353313305806724e-02	-3.908555158592432605e-02	-6.902377224086021779e-02
9.097845466092883970e-02	-3.076831136220382068e-01	-4.605053804277241952e-02	-6.902377224086021779e-02
9.373845466092885215e-02	1.285202966151211268e-01	-5.153386846164829255e-02	-6.902377224086021779e-02
9.649845466092883683e-02	-3.616355683664894127e-01	-5.580967239672189606e-02	-6.902377224086021779e-02
9.925845466092884928e-02	-4.431422389627333591e-01	-5.911082713982598880e-02	-6.902377224086021779e-02
1.020184546609288478e-01	-4.300106155648125705e-01	-6.163217331169765223e-02	-6.902377224086021779e-02
1.047784546609288464e-01	-3.961018289825697369e-01	-6.353417429850949372e-02	-6.902377224086021779e-02
1.075384546609288450e-01	-2.994485786173167741e-01	-6.494672323840335049e-02	-6.902377224086021779e-02
1.102984546609288435e-01	-2.149242624312218963e-01	-6.597286216660219749e-02	-6.902377224086021779e-02
1.130584546609288421e-01	-1.835776547526051516e-01	-6.669223566254217639e-02	-6.902377224086021779e-02
1.158184546609288407e-01	-2.103782800000169873e-01	-6.716415337183631595e-02	-6.902377224086021779e-02
1.185784546609288531e-01	-2.627400087439347720e-01	-6.743018078573964624e-02	-6.902377224086021779e-02
1.213384546609288378e-01	-7.447986472901717281e-02	-6.751621536852994709e-02	-6.902377224086021779e-02
1.240984546609288364e-01	-4.294987942860004071e-01	-6.743403604631614812e-02	-6.902377224086021779e-02
1.268584546609288488e-01	-2.112930970255569030e-01	-6.718233928105722674e-02	-6.902377224086021779e-02
1.296184546609288613e-01	-1.170106204779346737e-01	-6.674729583611764550e-02	-6.902377224086021779e-02
1.323784546609288182e-01	-2.726983063165943078e-01	-6.610268036925881496e-02	-6.902377224086021779e-02
1.351384546609288306e-01	-1.106462710590054022e-01	-6.520964253136163347e-02	-6.902377224086021779e-02
1.378984546609288431e-01	-1.612217167448630195e-01	-6.401620439178223876e-02	-6.902377224086021779e-02
1.406584546609288555e-01	-1.772520712170393975e-01	-6.245658542539708064e-02	-6.902377224086021779e-02
1.434184546609288402e-01	-3.318414248565779157e-01	-6.045047313411550105e-02	-6.902377224086021779e-02
1.461784546609288526e-01	-1.171063584659720880e-01	-5.790237420456324086e-02	-6.902377224086021779e-02
1.489384546609288373e-01	-6.601627539566473635e-02	-5.470119688546831727e-02	-6.902377224086021779e-02
1.516984546609288498e-01	-2.011172532022211246e-01	-5.072022838739516370e-02	-6.902377224086021779e-02
1.544584546609288345e-01	-2.033872187746042504e-01	-4.581767945647515633e-02	-6.902377224086021779e-02
1.572184546609288469e-01	-1.133456189520356400e-01	-3.983796940115238300e-02	-6.902377224086021779e-02
1.599784546609288594e-01	-1.258946407991993477e-01	-3.261391617231569617e-02	-6.902377224086021779e-02
1.627384546609288440e-01	1.167956149189793014e-01	-2.396997516562851538e-02	-6.902377224086021779e-02
1.654984546609288287e-01	2.779071854571496525e-01	-1.372663523810057490e-02	-6.902377224086021779e-02
1.682584546609288412e-01	1.335495577946166357e-02	-1.706029813689002861e-03	-6.902377224086021779e-02
1.710184546609288536e-01	4.371514438097496430e-02	1.226124516609884869e-02	-6.902377224086021779e-02
1.737784546609288383e-01	6.843926765429728110e-02	2.832819494414245617e-02	-6.902377224086021779e-02
1.765384546609288507e-01	2.406143823454797576e-02	4.662255118581051794e-02	-6.902377224086021779e-02
1.792984546609288632e-01	4.558681690360053690e-02	6.723723644025413060e-02	-6.902377224086021779e-02
1.820584546609288201e-01	5.955119158187969358e-02	9.022054339333263062e-02	-6.902377224086021779e-02
1.848184546609288326e-01	-4.231189698742125749e-02	1.155664947582603630e-01	-6.902377224086021779e-02
1.875784546609288450e-01	1.764207162810396412e-01	1.432059237812546015e-01	-6.902377224086021779e-02
1.903384546609288575e-01	2.920382240795821316e-01	1.729988645868792418e-01	-6.902377224086021779e-02
1.930984546609288421e-01	1.927044795995396242e-01	2.047288578296152239e-01	-6.902377224086021779e-02
1.958584546609288268e-01	1.417254995088694514e-01	2.380997537362689043e-01	-6.902377224086021779e-02
1.986184546609288393e-01	3.522207339544395355e-01	2.727355273828436788e-01	-6.902377224086021779e-02
2.013784546609288240e-01	2.711385284455685718e-01	3.081835088669559464e-01	-6.902377224086021779e-02
2.041384546609288364e-01	2.871056637616066776e-01	3.439212765409634942e-01	-6.902377224086021779e-02
2.068984546609288488e-01	3.363805265729244431e-01	3.793672712536876324e-01	-6.902377224086021779e-02
2.096584546609288613e-01	8.060026782843135451e-02	4.138949740450142967e-01	-6.902377224086021779e-02
2.124184546609288182e-01	2.439918760755177551e-01	4.468502626981268877e-01	-6.902377224086021779e-02
2.151784546609288307e-01	2.673114716195598706e-01	4.775713401201003294e-01	-6.902377224086021779e-02
2.179384546609288431e-01	4.956511736130983503e-01	5.054104269643012737e-01	-6.902377224086021779e-02
2.206984546609288278e-01	4.670192699325273478e-01	5.297562491345029212e-01	-6.902377224086021779e-02
2.234584546609288402e-01	3.511586445832752257e-01	5.500562427791332309e-01	-6.902377224086021779e-02
2.262184546609288527e-01	5.579337974874035710e-01	5.658373565934785576e-01	-6.902377224086021779e-02
2.289784546609288374e-01	4.263739265139415147e-01	5.767243604689814562e-01	-6.902377223500924530e-02
2.317384546609288221e-01	5.233977517371932731e-01	5.824546719308342224e-01	-6.902377220663863389e-02
2.344984546609288345e-01	4.987006861022628690e-01	5.828888825894411596e-01	-6.902377220354230514e-02
2.372584546609288469e-01	4.778958210354030678e-01	5.780163954389595515e-01	-6.902377223094915970e-02
2.400184546609288594e-01	3.758870089126573055e-01	5.679558547254548451e-01	-6.902377224086021779e-02
2.427784546609288441e-01	4.820617910113365046e-01	5.529503440380462154e-01	-6.902377224086021779e-02
2.455384546609288010e-01	4.724523965442894990e-01	5.333576239753932136e-01	-6.902377224086021779e-02
2.482984546609288412e-01	4.285093224344134755e-01	5.096359567769709331e-01	-6.902377224086021779e-02
2.510584546609288537e-01	3.158530564465511503e-01	4.823263019904966975e-01	-6.902377224086021779e-02
2.538184546609288383e-01	3.358638104544817704e-01	4.520318483290539646e-01	-6.902377224086021779e-02
2.565784546609288230e-01	2.048422092080697254e-01	4.193959609144206069e-01	-6.902377224086021779e-02
2.593384546609288077e-01	2.669852797517852649e-01	3.850796643390343998e-01	-6.902377224086021779e-02
2.620984546609288479e-01	2.226431546110048953e-01	3.497397506134400369e-01	-6.902377224086021779e-02
2.648584546609288326e-01	4.589949949761044402e-03	3.140085030033324398e-01	-6.902377224086021779e-02
2.676184546609288173e-01	3.625460988559000564e-01	2.784758728056856980e-01	-6.902377224086021779e-02
2.703784546609288575e-01	2.272694763605365709e-01	2.436747507593032824e-01	-6.902377224086021779e-02
2.731384546609288422e-01	3.149454839005762924e-02	2.100697547283949806e-01	-6.902377224086021779e-02
2.758984546609288269e-01	-5.476286900559017290e-02	1.780497278558556828e-01	-6.902377224086021779e-02
2.786584546609288671e-01	2.574657290820692342e-03	1.479239229742745632e-01	-6.902377224086021779e-02
2.814184546609288518e-01	1.297042369550300278e-01	1.199216538992006198e-01	-6.902377224086021779e-02
2.841784546609288364e-01	1.215318710897101903e-02	9.419503333137854706e-02	-6.902377224086021779e-02
2.869384546609288211e-01	-4.869314114112362375e-03	7.082429769701215072e-02	-6.902377224086021779e-02
2.896984546609288058e-01	-7.314308420218121332e-02	4.982514461966087993e-02	-6.902377224086021779e-02
2.924584546609288460e-01	-2.979359642693402699e-01	3.115747832932896574e-02	-6.902377224086021779e-02
2.952184546609288307e-01	-2.614403556891689920e-02	1.473496839534824653e-02	-6.902377224086021779e-02
2.979784546609288154e-01	-1.418954324264095224e-03	4.348714195009773355e-04	-6.902377224086021779e-02
3.007384546609288556e-01	-1.983369484195305898e-01	-1.189236421021083734e-02	-6.902377224086021779e-02
3.034984546609288403e-01	-1.975392143584417393e-01	-2.241410244367095239e-02	-6.902377224086021779e-02
3.062584546609288250e-01	-2.362328716865967904e-01	-3.130742770326300911e-02	-6.902377224086021779e-02
3.090184546609288652e-01	-2.229723893063844387e-01	-3.875215440621029850e-02	-6.902377224086021779e-02
3.117784546609288499e-01	-2.770627219584372858e-01	-4.492504317231679062e-02	-6.902377224086021779e-02
3.145384546609288345e-01	-2.224372948525022708e-01	-4.999524765244198893e-02	-6.902377224086021779e-02
3.172984546609288192e-01	-2.285670703152349881e-01	-5.412094860502793259e-02	-6.902377224086021779e-02
3.200584546609288039e-01	-8.792146038410893205e-02	-5.744708027785108695e-02	-6.902377224086021779e-02
3.228184546609288441e-01	-2.775424142055532561e-01	-6.010401853460548005e-02	-6.902377224086021779e-02
3.255784546609288288e-01	-1.814108636269138597e-01	-6.220707952254668494e-02	-6.902377224086021779e-02
3.283384546609288135e-01	-3.181608212575927630e-01	-6.385667015959370363e-02	-6.902377224086021779e-02
3.310984546609288537e-01	-1.996985674303887459e-01	-6.513893493825667624e-02	-6.902377224086021779e-02
3.338584546609288384e-01	-6.340617329226666543e-02	-6.612675487602436009e-02	-6.902377224086021779e-02
3.366184546609288231e-01	-2.301909674404576944e-01	-6.688097128680925429e-02	-6.902377224086021779e-02
3.393784546609288633e-01	-4.506502048078374623e-01	-6.745172702503915430e-02	-6.902377224086021779e-02
3.421384546609288480e-01	-2.049453303549528260e-01	-6.787983893454951900e-02	-6.902377224086021779e-02
3.448984546609288326e-01	-2.575975523029587211e-01	-6.819813581315115059e-02	-6.902377224086021779e-02
3.476584546609288173e-01	-4.036397936295326172e-01	-6.843271511610429791e-02	-6.902377224086021779e-02
3.504184546609288020e-01	-2.966612862427625563e-01	-6.860408812057398886e-02	-6.902377224086021779e-02
3.531784546609287867e-01	-3.281705681869248048e-01	-6.872819697649892867e-02	-6.902377224086021779e-02
3.559384546609288269e-01	-9.971109121640903128e-02	-6.881729789166829425e-02	-6.902377224086021779e-02
3.586984546609288116e-01	-3.905719562725312732e-01	-6.888071277651429403e-02	-6.902377224086021779e-02
3.614584546609288518e-01	-1.816610295131238784e-01	-6.892545729309726421e-02	-6.902377224086021779e-02
3.642184546609288365e-01	-1.881760976085868065e-01	-6.895675678432593159e-02	-6.902377224086021779e-02
3.669784546609288212e-01	-2.772556567919861603e-01	-6.897846340772045837e-02	-6.902377224086021779e-02
3.697384546609288614e-01	-2.969380640400242077e-01	-6.899338836000107333e-02	-6.902377224086021779e-02
3.724984546609288460e-01	-1.974332514340315370e-01	-6.900356271704259636e-02	-6.902377224086021779e-02
3.752584546609288307e-01	-1.605830672989340124e-01	-6.901043944018746268e-02	-6.902377224086021779e-02
3.780184546609288709e-01	-3.008922131323761295e-01	-6.901504776869044067e-02	-6.902377224086021779e-02
3.807784546609288001e-01	-3.552169406415146002e-01	-6.901810972532705646e-02	-6.902377224086021779e-02
3.835384546609287848e-01	2.033374036216288941e-02	-6.902012695055473324e-02	-6.902377224086021779e-02
3.862984546609288250e-01	-5.002870905381975181e-02	-6.902144464645648680e-02	-6.902377224086021779e-02
3.890584546609288097e-01	5.000485370332426877e-03	-6.902229811366737688e-02	-6.902377224086021779e-02
3.918184546609288499e-01	-1.247799293860861886e-01	-6.902284623213171544e-02	-6.902377224086021779e-02
3.945784546609288346e-01	-2.970203903944594881e-01	-6.902319527824632428e-02	-6.902377224086021779e-02
3.973384546609288193e-01	-3.521730934267434110e-01	-6.902341568076722500e-02	-6.902377224086021779e-02
4.000984546609288595e-01	1.772569275836085798e-02	-6.902355368106975753e-02	-6.902377224086021779e-02
4.028584546609288441e-01	-1.701147879334955204e-01	-6.902363936066228944e-02	-6.902377224086021779e-02
4.056184546609288288e-01	-4.546652494114137300e-01	-6.902369210945907829e-02	-6.902377224086021779e-02
