# Supplementary material for: Gain engineering and atom lasing in a topological edge state in synthetic dimensions
Source: Nat Commun. 2025 Dec 13;17:421. doi: 10.1038/s41467-025-67106-8 (PMC12795819; doi:10.1038/s41467-025-67106-8)
Supplement: Supplementary file 3 — Source Data [file 41467_2025_67106_MOESM3_ESM.zip › data.figure/Fig2/Fig2b.csv]

# "Site number"	"Exp. (Total)"	"Exp. (BEC)"	"Theory (Dark	delta=0)"
4.000000000000000000e+00	8.822294059333070093e-01	9.920335270196909416e-01	9.973149226270049406e-01
3.000000000000000000e+00	8.752826837802255011e-02	7.337677321980371967e-04	9.334176964594503977e-34
2.000000000000000000e+00	3.024232568867033302e-02	7.232705248110940510e-03	2.685077372995200821e-03
