# Supplementary material for: Gain engineering and atom lasing in a topological edge state in synthetic dimensions
Source: Nat Commun. 2025 Dec 13;17:421. doi: 10.1038/s41467-025-67106-8 (PMC12795819; doi:10.1038/s41467-025-67106-8)
Supplement: Supplementary file 3 — Source Data [file 41467_2025_67106_MOESM3_ESM.zip › data.figure/Fig2/Fig2d.csv]

# "Position X"	"Linear atom density (observed)"	"Thermal atoms (fit)"	"BEC atoms (fit)"
-4.199124777295820121e-01	-2.228787122662669040e-01	-4.640590227497656817e-01	-4.640593266404991479e-01
-4.171524777295820274e-01	-3.377474540605832076e-01	-4.640588271387716679e-01	-4.640593266404991479e-01
-4.143924777295820427e-01	-3.965001160875719632e-01	-4.640585116768078389e-01	-4.640593266404991479e-01
-4.116324777295820025e-01	-2.538858674570650953e-01	-4.640580068005953907e-01	-4.640593266404991479e-01
-4.088724777295820179e-01	-1.779912264528631938e-01	-4.640572049307228886e-01	-4.640593266404991479e-01
-4.061124777295820332e-01	-2.330957434824199037e-01	-4.640559410655779593e-01	-4.640593266404991479e-01
-4.033524777295819930e-01	-6.397279348713494351e-02	-4.640539642231802375e-01	-4.640593266404991479e-01
-4.005924777295820638e-01	-6.614200631380305617e-02	-4.640508958069001766e-01	-4.640593266404991479e-01
-3.978324777295820791e-01	4.100686007523767634e-02	-4.640461694805363413e-01	-4.640593266404991479e-01
-3.950724777295820389e-01	-2.838028958762590839e-03	-4.640389451697223278e-01	-4.640593266404991479e-01
-3.923124777295820542e-01	-6.582280512281524221e-02	-4.640279872450218668e-01	-4.640593266404991479e-01
-3.895524777295820695e-01	4.802737932126504433e-02	-4.640114936605605478e-01	-4.640593266404991479e-01
-3.867924777295820293e-01	4.624759090726837663e-02	-4.639868586882979207e-01	-4.640593266404991479e-01
-3.840324777295820446e-01	7.481315747635954028e-02	-4.639503467745864085e-01	-4.640593266404991479e-01
-3.812724777295820044e-01	8.318261527408962741e-02	-4.638966488452624382e-01	-4.640593266404991479e-01
-3.785124777295820198e-01	5.720906130928967576e-02	-4.638182850330094253e-01	-4.640593266404991479e-01
-3.757524777295820351e-01	-1.998553012324855160e-02	-4.637048093016340466e-01	-4.640593266404991479e-01
-3.729924777295819949e-01	1.932672543391748265e-01	-4.635417619084119534e-01	-4.640593266404991479e-01
-3.702324777295820102e-01	-9.530135296537414757e-02	-4.633093053394037319e-01	-4.640593266404991479e-01
-3.674724777295820810e-01	-1.388269972379767014e-01	-4.629804687326204982e-01	-4.640593266404991479e-01
-3.647124777295820408e-01	-9.749095330252603719e-02	-4.625189155767016613e-01	-4.640593266404991479e-01
-3.619524777295820561e-01	-2.632642115007717831e-01	-4.618761406400640479e-01	-4.640593266404991479e-01
-3.591924777295820714e-01	-5.676511867872495731e-01	-4.609879959824559892e-01	-4.640593266404991479e-01
-3.564324777295820312e-01	-3.305975594895254610e-01	-4.597704442164998184e-01	-4.640593266404991479e-01
-3.536724777295820465e-01	-6.380879591742447676e-01	-4.581144419557980907e-01	-4.640593266404991479e-01
-3.509124777295820063e-01	-6.102742753437835344e-01	-4.558798699409363775e-01	-4.640593266404991479e-01
-3.481524777295820217e-01	-7.736347983670219808e-01	-4.528884512056337575e-01	-4.640593266404991479e-01
-3.453924777295820370e-01	-7.257320489471948965e-01	-4.489156373991782245e-01	-4.640593266404991479e-01
-3.426324777295819968e-01	-8.642851990803963602e-01	-4.436814983907312326e-01	-4.640593266404991479e-01
-3.398724777295820121e-01	-7.784473698590574919e-01	-4.368407234234106817e-01	-4.640593266404991479e-01
-3.371124777295820829e-01	-8.253853341646626429e-01	-4.279719343782389940e-01	-4.640593266404991479e-01
-3.343524777295820427e-01	-7.872843007967831319e-01	-4.165666228942069838e-01	-4.640593266404991479e-01
-3.315924777295820580e-01	-6.400268830532380715e-01	-4.020181512107415811e-01	-4.640593266404991479e-01
-3.288324777295820733e-01	-3.773670213922153960e-01	-3.836113975790926833e-01	-4.640593266404991479e-01
-3.260724777295820331e-01	-3.903120449929962654e-01	-3.605137744079990325e-01	-4.640593266404991479e-01
-3.233124777295820484e-01	-2.079778568365586167e-01	-3.317684917996965854e-01	-4.640593266404991479e-01
-3.205524777295820638e-01	8.802690378425880036e-02	-2.962910689892387928e-01	-4.640593266404991479e-01
-3.177924777295820236e-01	1.711974992862485556e-01	-2.528701972525655983e-01	-4.640593266404991479e-01
-3.150324777295820389e-01	1.112711137102120468e-01	-2.001741141554355674e-01	-4.640593266404991479e-01
-3.122724777295819987e-01	1.884704734356257849e-01	-1.367636438101661744e-01	-4.640593266404991479e-01
-3.095124777295820140e-01	5.105651777352298026e-01	-6.111297479677312711e-02	-4.640593266404991479e-01
-3.067524777295820293e-01	4.164250705931209495e-01	2.836092762331329092e-02	-4.640593266404991479e-01
-3.039924777295820446e-01	4.853920033703270076e-01	1.332596557217864408e-01	-4.640593266404991479e-01
-3.012324777295820599e-01	6.352295659892907009e-01	2.551552048139996698e-01	-4.640593266404991479e-01
-2.984724777295820752e-01	7.622882363159610986e-01	3.955325827123495896e-01	-4.640593266404991479e-01
-2.957124777295820350e-01	9.060874809499395166e-01	5.557240148669658764e-01	-4.640593266404991479e-01
-2.929524777295820503e-01	1.097400343482605400e+00	7.368362249325612900e-01	-4.640593266404991479e-01
-2.901924777295820657e-01	1.179597683155182652e+00	9.396729546695167246e-01	-4.640593266404991479e-01
-2.874324777295820255e-01	1.337644157318298443e+00	1.164655565170394702e+00	-4.640593266404991479e-01
-2.846724777295820408e-01	1.688426842286835594e+00	1.411745183433312567e+00	-4.640593266404991479e-01
-2.819124777295820561e-01	1.840266497887095065e+00	1.680370369533714880e+00	-4.640593266404991479e-01
-2.791524777295820159e-01	2.087376619134412969e+00	1.969364624471732217e+00	-4.640593266404991479e-01
-2.763924777295820312e-01	2.482702232371002182e+00	2.276918185427278196e+00	-4.640593266404991479e-01
-2.736324777295820465e-01	2.560374196439180405e+00	2.600548420830242957e+00	-4.640593266404991479e-01
-2.708724777295820618e-01	2.810615608804392540e+00	2.937092713584036119e+00	-4.640593266404991479e-01
-2.681124777295820771e-01	3.088668182311674837e+00	3.282726996780392259e+00	-4.640593266404991479e-01
-2.653524777295820369e-01	3.502624069080738423e+00	3.633012094139555614e+00	-4.640593266404991479e-01
-2.625924777295820522e-01	3.633530193836441935e+00	3.982968752888345065e+00	-4.640593266404991479e-01
-2.598324777295820676e-01	3.999227458574918792e+00	4.327180799248266041e+00	-4.640593266404991479e-01
-2.570724777295820274e-01	4.131302410978046069e+00	4.659924276904026996e+00	-4.640593266404991479e-01
-2.543124777295820427e-01	4.507504180352440493e+00	4.975318844290026910e+00	-4.640593266404991479e-01
-2.515524777295820580e-01	4.919471078634843231e+00	5.267496214985774472e+00	-4.639256955442004893e-01
-2.487924777295820455e-01	5.683545464565225913e+00	5.530779136722997258e+00	5.089659559196009486e-02
-2.460324777295820609e-01	6.911976787111096421e+00	5.759863421296004482e+00	1.246490818093845210e+00
-2.432724777295820484e-01	8.403553470160217032e+00	5.949994946830903686e+00	2.712112100599315845e+00
-2.405124777295820360e-01	9.903831213054823834e+00	6.097133417942401934e+00	4.111056039482019031e+00
-2.377524777295820513e-01	1.130890870984279317e+01	6.198095020003887790e+00	5.200584234586359322e+00
-2.349924777295820388e-01	1.215778004187139594e+01	6.250666937834808756e+00	5.802832636010776923e+00
-2.322324777295820541e-01	1.223448067497414904e+01	6.253687987176529184e+00	5.838299707468324939e+00
-2.294724777295820417e-01	1.151095127149177699e+01	6.207091255825858411e+00	5.301919701863181622e+00
-2.267124777295820570e-01	1.045553145704250753e+01	6.111906567584139971e+00	4.264390088641699883e+00
-2.239524777295820446e-01	8.678103836058298270e+00	5.970222642310405448e+00	2.892065205072602119e+00
-2.211924777295820321e-01	7.447920247374804958e+00	5.785110893855363479e+00	1.418355277271046821e+00
-2.184324777295820474e-01	6.405773602622609530e+00	5.560514748342633595e+00	1.696495642779278501e-01
-2.156724777295820628e-01	5.539316246984200554e+00	5.301110052253462435e+00	-4.536434691164561439e-01
-2.129124777295820503e-01	5.115187291102420097e+00	5.012143467372059291e+00	-4.640593266404991479e-01
-2.101524777295820379e-01	4.749633212929833981e+00	4.699256640442985855e+00	-4.640593266404991479e-01
-2.073924777295820532e-01	4.290375626078729354e+00	4.368304345669465683e+00	-4.640593266404991479e-01
-2.046324777295820407e-01	3.913833668521153442e+00	4.025174720313446919e+00	-4.640593266404991479e-01
-2.018724777295820560e-01	3.679463173518215058e+00	3.675619175281648499e+00	-4.640593266404991479e-01
-1.991124777295820436e-01	3.403402861554313041e+00	3.325098622798355663e+00	-4.640593266404991479e-01
-1.963524777295820589e-01	3.095280364239817672e+00	2.978651406342985197e+00	-4.640593266404991479e-01
-1.935924777295820465e-01	2.876076502562033177e+00	2.640786845320609810e+00	-4.640593266404991479e-01
-1.908324777295820340e-01	2.483017081593455355e+00	2.315406727857902691e+00	-4.640593266404991479e-01
-1.880724777295820493e-01	2.286082978315962855e+00	2.005755508105435680e+00	-4.640593266404991479e-01
-1.853124777295820647e-01	2.087929453284731451e+00	1.714398488641816654e+00	-4.640593266404991479e-01
-1.825524777295820522e-01	1.733410371894708035e+00	1.443225977106638025e+00	-4.640593266404991479e-01
-1.797924777295820398e-01	1.466604499698171082e+00	1.193480361214247720e+00	-4.640593266404991479e-01
-1.770324777295820551e-01	1.312293196341843382e+00	9.658022864518596151e-01	-4.640593266404991479e-01
-1.742724777295820426e-01	1.248321213235159322e+00	7.602916607295668872e-01	-4.640593266404991479e-01
-1.715124777295820302e-01	1.114051505675862641e+00	5.765790423866712366e-01	-4.640593266404991479e-01
-1.687524777295820733e-01	9.076767283832649635e-01	4.139030655725772223e-01	-4.640593266404991479e-01
-1.659924777295820608e-01	7.011281981304858801e-01	2.711898787891778850e-01	-4.640593266404991479e-01
-1.632324777295820484e-01	6.995097329273251008e-01	1.471310674060491985e-01	-4.640593266404991479e-01
-1.604724777295820359e-01	2.337542998574616282e-01	4.025714390481315019e-02	-4.640593266404991479e-01
-1.577124777295820512e-01	1.580430203448238979e-01	-5.099563452969293337e-02	-4.640593266404991479e-01
-1.549524777295820388e-01	4.763456662147502740e-02	-1.282266733216495813e-01	-4.640593266404991479e-01
-1.521924777295820541e-01	4.734585953196507324e-02	-1.930215678039303162e-01	-4.640593266404991479e-01
-1.494324777295820694e-01	-3.867573623671886202e-02	-2.469120532589755002e-01	-4.640593266404991479e-01
-1.466724777295820570e-01	-4.446494023022381364e-02	-2.913451765876844402e-01	-4.640593266404991479e-01
-1.439124777295820445e-01	-1.052141278392401957e-01	-3.276610865754381874e-01	-4.640593266404991479e-01
-1.411524777295820321e-01	-3.603171095303316918e-01	-3.570785439984073273e-01	-4.640593266404991479e-01
-1.383924777295820752e-01	-2.946348639904029509e-01	-3.806870597536139988e-01	-4.640593266404991479e-01
-1.356324777295820627e-01	-4.011867113884771685e-01	-3.994444693290917225e-01	-4.640593266404991479e-01
-1.328724777295820503e-01	-5.009044077282988061e-01	-4.141787317775542099e-01	-4.640593266404991479e-01
-1.301124777295820378e-01	-3.886959784501041737e-01	-4.255927853136597938e-01	-4.640593266404991479e-01
-1.273524777295820531e-01	-4.224604328124126340e-01	-4.342713836568085073e-01	-4.640593266404991479e-01
-1.245924777295820546e-01	-4.633382926377374589e-01	-4.406889621199913676e-01	-4.640593266404991479e-01
-1.218324777295820560e-01	-3.085977426180921968e-01	-4.452177269206373245e-01	-4.640593266404991479e-01
-1.190724777295820436e-01	-4.647197037331707303e-01	-4.481353144881460304e-01	-4.640593266404991479e-01
-1.163124777295820589e-01	-4.641230967883866465e-01	-4.496315216617348121e-01	-4.640593266404991479e-01
-1.135524777295820464e-01	-4.134622181041829880e-01	-4.498137573328146455e-01	-4.640593266404991479e-01
-1.107924777295820618e-01	-2.879601060900914278e-01	-4.487110084366880969e-01	-4.640593266404991479e-01
-1.080324777295820493e-01	-3.058412760042640288e-01	-4.462762473287299470e-01	-4.640593266404991479e-01
-1.052724777295820507e-01	-2.955991411933407420e-01	-4.423873339131136895e-01	-4.640593266404991479e-01
-1.025124777295820661e-01	-3.533074494456416859e-01	-4.368465855131084541e-01	-4.640593266404991479e-01
-9.975247772958205361e-02	-4.290227739601237267e-01	-4.293793014541185116e-01	-4.640593266404991479e-01
-9.699247772958205505e-02	-3.135709647539987599e-01	-4.196316381062458745e-01	-4.640593266404991479e-01
-9.423247772958205648e-02	-4.593493445020947474e-01	-4.071683329587317268e-01	-4.640593266404991479e-01
-9.147247772958205791e-02	-2.154507553643255913e-01	-3.914708708568285789e-01	-4.640593266404991479e-01
-8.871247772958204547e-02	-2.621196842669090143e-01	-3.719367677086965474e-01	-4.640593266404991479e-01
-8.595247772958206078e-02	-3.606695019755123965e-01	-3.478807108420781113e-01	-4.640593266404991479e-01
-8.319247772958206222e-02	-1.581921617440849581e-01	-3.185383332450517635e-01	-4.640593266404991479e-01
-8.043247772958204977e-02	-8.447614143908477313e-02	-2.830734025294627809e-01	-4.640593266404991479e-01
-7.767247772958206509e-02	-4.274168671331921715e-02	-2.405891655710714339e-01	-4.640593266404991479e-01
-7.491247772958205264e-02	7.068966317899159912e-02	-1.901444978971223720e-01	-4.640593266404991479e-01
-7.215247772958205408e-02	9.138212600252869355e-02	-1.307753561336948700e-01	-4.640593266404991479e-01
-6.939247772958205551e-02	3.624309797228368324e-01	-6.152181814755212225e-02	-4.640593266404991479e-01
-6.663247772958205695e-02	4.031166266853674074e-01	1.853928110516306349e-02	-4.640593266404991479e-01
-6.387247772958204450e-02	3.768212118658234022e-01	1.102564445349900335e-01	-4.640593266404991479e-01
-6.111247772958205288e-02	5.203228890452825661e-01	2.143610467325764435e-01	-4.640593266404991479e-01
-5.835247772958205431e-02	6.682810034507059571e-01	3.314214261678979367e-01	-4.640593266404991479e-01
-5.559247772958205575e-02	6.273299270167486119e-01	4.617950736183930593e-01	-4.640593266404991479e-01
-5.283247772958205718e-02	4.948087979123870217e-01	6.055808515272577131e-01	-4.640593266404991479e-01
-5.007247772958205861e-02	6.499270214657476563e-01	7.625735223828271625e-01	-4.640593266404991479e-01
-4.731247772958206005e-02	8.640536121934206948e-01	9.322231205263662446e-01	-4.640593266404991479e-01
-4.455247772958206148e-02	1.014853435430418616e+00	1.113601838501581343e+00	-4.640593266404991479e-01
-4.179247772958205598e-02	1.088845884976174627e+00	1.305381087701409371e+00	-4.640593266404991479e-01
-3.903247772958205741e-02	1.127238722631877188e+00	1.505821212397467246e+00	-4.640593266404991479e-01
-3.627247772958205885e-02	1.417552968035907357e+00	1.712775975133646433e+00	-4.640593266404991479e-01
-3.351247772958205334e-02	1.462109027344893342e+00	1.923713391331172362e+00	-4.640593266404991479e-01
-3.075247772958205478e-02	1.601057412080769904e+00	2.135753787270935344e+00	-4.640593266404991479e-01
-2.799247772958205968e-02	1.737171248013976710e+00	2.345725118395320052e+00	-4.640593266404991479e-01
-2.523247772958205765e-02	2.105551851059793922e+00	2.550234657782448622e+00	-4.640593266404991479e-01
-2.247247772958205908e-02	2.264367136453306895e+00	2.745755202826030139e+00	-4.640593266404991479e-01
-1.971247772958206051e-02	2.383141904416528067e+00	2.928723014700769234e+00	-4.640593266404991479e-01
-1.695247772958205848e-02	2.650330673578783713e+00	3.095643866599307792e+00	-4.640593266404991479e-01
-1.419247772958205991e-02	2.945085560932477975e+00	3.243202897602898815e+00	-4.166792953273948941e-01
-1.143247772958205961e-02	3.466124478916044360e+00	3.368373506592438282e+00	-1.642731275651068690e-01
-8.672477729582061048e-03	3.869567224734638877e+00	3.468520319346871439e+00	1.822539269389465422e-01
-5.912477729582060748e-03	4.229405621549774175e+00	3.541491349317472448e+00	5.091568978352702946e-01
-3.152477729582060014e-03	4.484856218795968630e+00	3.585694855629564692e+00	7.361285664897327941e-01
-3.924777295820604185e-04	4.487574693259456460e+00	3.600157065985874372e+00	8.151607775961502433e-01
2.367522270417939285e-03	4.347996680806518022e+00	3.584557841270379352e+00	7.300210781399055771e-01
5.127522270417938718e-03	4.035196467188312042e+00	3.539242457630098038e+00	4.981539483536014945e-01
7.887522270417939019e-03	3.594881700031960836e+00	3.465208900463663699e+00	1.688694870845413587e-01
1.064752227041793932e-02	3.274917173012636962e+00	3.364071323316551343e+00	-1.764012419985491187e-01
1.340752227041793788e-02	2.719080241705446266e+00	3.238001540212175122e+00	-4.225261780046899451e-01
1.616752227041793818e-02	2.592555939323990977e+00	3.089651512933068389e+00	-4.640593266404991479e-01
1.892752227041794022e-02	2.353098218130116770e+00	2.922060695503921224e+00	-4.640593266404991479e-01
2.168752227041793879e-02	2.130756997594850155e+00	2.738552752129828516e+00	-4.640593266404991479e-01
2.444752227041793735e-02	2.059707966962251557e+00	2.542626536832396145e+00	-4.640593266404991479e-01
2.720752227041793939e-02	1.875651854454821521e+00	2.337846299172398279e+00	-4.640593266404991479e-01
2.996752227041793795e-02	1.631133654432290969e+00	2.127735868679224929e+00	-4.640593266404991479e-01
3.272752227041793999e-02	1.507114845197370823e+00	1.915681099046901092e+00	-4.640593266404991479e-01
3.548752227041793855e-02	1.401023731557218044e+00	1.704844166901361868e+00	-4.640593266404991479e-01
3.824752227041793712e-02	1.035156411799745824e+00	1.498092476574924614e+00	-4.640593266404991479e-01
4.100752227041793568e-02	1.023903302551320671e+00	1.297943986628002477e+00	-4.640593266404991479e-01
4.376752227041793425e-02	7.759686330662157738e-01	1.106529812297290638e+00	-4.640593266404991479e-01
4.652752227041793975e-02	7.369120001813780352e-01	9.255740335030628874e-01	-4.640593266404991479e-01
4.928752227041793832e-02	3.320272991529926720e-01	7.563898052820468010e-01	-4.640593266404991479e-01
5.204752227041793688e-02	3.045491340066210917e-01	5.998901697278408163e-01	-4.640593266404991479e-01
5.480752227041793545e-02	6.018401062598348339e-02	4.566114351944746685e-01	-4.640593266404991479e-01
5.756752227041794095e-02	2.505189610178462090e-01	3.267466346018472745e-01	-4.640593266404991479e-01
6.032752227041793258e-02	-1.435237732201651538e-02	2.101864010901103863e-01	-4.640593266404991479e-01
6.308752227041794503e-02	2.356372195373098929e-02	1.065645944754865793e-01	-4.640593266404991479e-01
6.584752227041792971e-02	4.432075384483134296e-03	1.530615441336119140e-02	-4.640593266404991479e-01
6.860752227041794216e-02	-2.672915092687818683e-01	-6.432508275959668287e-02	-4.640593266404991479e-01
7.136752227041794072e-02	-3.116582756057294512e-01	-1.331805194555200911e-01	-4.640593266404991479e-01
7.412752227041792541e-02	-1.257416354523679114e-01	-1.921844009649616714e-01	-4.640593266404991479e-01
7.688752227041793785e-02	-3.448424571757793267e-01	-2.422959846311971976e-01	-4.640593266404991479e-01
7.964752227041793642e-02	-7.218912283982763245e-02	-2.844769578930415599e-01	-4.640593266404991479e-01
8.240752227041793498e-02	-1.868378103790219458e-01	-3.196644069597266991e-01	-4.640593266404991479e-01
8.516752227041793355e-02	-1.753389380765240924e-01	-3.487493031846908287e-01	-4.640593266404991479e-01
8.792752227041794599e-02	-1.615683457345913621e-01	-3.725601976269360960e-01	-4.640593266404991479e-01
9.068752227041793068e-02	-2.515866117039005853e-02	-3.918516008236379022e-01	-4.640593266404991479e-01
9.344752227041792925e-02	4.031938778550662322e-02	-4.072963744787751472e-01	-4.640593266404991479e-01
9.620752227041794169e-02	6.914474755309034382e-02	-4.194813707385635082e-01	-4.640593266404991479e-01
9.896752227041792638e-02	6.848474915441916944e-02	-4.289055164163617651e-01	-4.640593266404991479e-01
1.017275222704179388e-01	1.835695171478914436e-02	-4.359795458863537365e-01	-4.640593266404991479e-01
1.044875222704179235e-01	1.248918645219256607e-01	-4.410266289127285910e-01	-4.640593266404991479e-01
1.072475222704179360e-01	7.401947985317015866e-02	-4.442832104354716982e-01	-4.640593266404991479e-01
1.100075222704179345e-01	4.768821946570949571e-02	-4.458994714660536873e-01	-4.640593266404991479e-01
1.127675222704179331e-01	3.193346161615114726e-02	-4.459389284820562960e-01	-4.640593266404991479e-01
1.155275222704179316e-01	-3.368772102862456486e-02	-4.443768094626377452e-01	-4.640593266404991479e-01
1.182875222704179302e-01	-7.792223118423231842e-02	-4.410969759588307948e-01	-4.640593266404991479e-01
1.210475222704179288e-01	-2.513269188998106252e-01	-4.358873015532900852e-01	-4.640593266404991479e-01
1.238075222704179412e-01	-1.790437191244410864e-01	-4.284335676478285282e-01	-4.640593266404991479e-01
1.265675222704179259e-01	-3.733411923644011643e-01	-4.183120976913726752e-01	-4.640593266404991479e-01
1.293275222704179384e-01	-3.163212884877405484e-01	-4.049815200221100753e-01	-4.640593266404991479e-01
1.320875222704179508e-01	-2.548990892381142181e-01	-3.877742253399308892e-01	-4.640593266404991479e-01
1.348475222704179355e-01	-3.987436015660973943e-01	-3.658882632756559894e-01	-4.640593266404991479e-01
1.376075222704179202e-01	-3.891952836897285550e-01	-3.383805968174705137e-01	-4.640593266404991479e-01
1.403675222704179326e-01	-2.606872020858876926e-01	-3.041627938321598834e-01	-4.640593266404991479e-01
1.431275222704179451e-01	-2.600599023969067947e-01	-2.620003690133800300e-01	-4.640593266404991479e-01
1.458875222704179297e-01	-7.510538617280063112e-02	-2.105170821792546609e-01	-4.640593266404991479e-01
1.486475222704179144e-01	1.599627946406675660e-01	-1.482055330024365236e-01	-4.640593266404991479e-01
1.514075222704179269e-01	3.452384355007140360e-01	-7.344535043415890974e-02	-4.640593266404991479e-01
1.541675222704179393e-01	4.027672363336052830e-01	1.546985933106772779e-02	-4.640593266404991479e-01
1.569275222704179240e-01	7.043060959862472714e-01	1.202958832829617158e-01	-4.640593266404991479e-01
1.596875222704179365e-01	7.245185055056369006e-01	2.427910233244828797e-01	-4.640593266404991479e-01
1.624475222704179489e-01	8.911017604119363389e-01	3.846588751517440175e-01	-4.640593266404991479e-01
1.652075222704179058e-01	9.882484329491804109e-01	5.474812528052813709e-01	-4.640593266404991479e-01
1.679675222704179183e-01	9.682775192196317882e-01	7.326424220924425690e-01	-4.640593266404991479e-01
1.707275222704179307e-01	1.159476221255373973e+00	9.412465437641206467e-01	-4.640593266404991479e-01
1.734875222704179432e-01	1.254884399242449877e+00	1.174030987874788101e+00	-4.640593266404991479e-01
1.762475222704179278e-01	1.483317342389478322e+00	1.431278914141706604e+00	-4.640593266404991479e-01
1.790075222704179403e-01	1.499725328005558689e+00	1.712735161913710780e+00	-4.640593266404991479e-01
1.817675222704179250e-01	1.960488727749206905e+00	2.017529996367724010e+00	-4.640593266404991479e-01
1.845275222704179097e-01	2.003314414441285773e+00	2.344115554494197617e+00	-4.640593266404991479e-01
1.872875222704179221e-01	2.509626849438367113e+00	2.690219871351374081e+00	-4.640593266404991479e-01
1.900475222704179346e-01	2.781768931000505152e+00	3.052823102014129208e+00	-4.640593266404991479e-01
1.928075222704179470e-01	3.226987621320925204e+00	3.428159963128020848e+00	-4.640593266404991479e-01
1.955675222704179317e-01	3.623903564853147241e+00	3.811751497586871817e+00	-4.640593266404991479e-01
1.983275222704179164e-01	4.003234990033664786e+00	4.198468039427599052e+00	-4.640593266404991479e-01
2.010875222704179288e-01	4.143877035517006924e+00	4.582623772934721451e+00	-4.640593266404991479e-01
2.038475222704179135e-01	4.370947699126217501e+00	4.958101614978067673e+00	-4.640593266404991479e-01
2.066075222704179259e-01	4.716675633599605177e+00	5.318505399498952180e+00	-4.640593266404991479e-01
2.093675222704179384e-01	4.924622209453267452e+00	5.657334620533828407e+00	-4.640593266404991479e-01
2.121275222704179231e-01	5.713759831650317089e+00	5.968175415957564844e+00	-4.308234987692164397e-01
2.148875222704179078e-01	6.858647342582727013e+00	6.244900167571230121e+00	3.378590890943043434e-01
2.176475222704179202e-01	8.190852651086450109e+00	6.481867162105981350e+00	1.735386121636596668e+00
2.204075222704179327e-01	9.999686595564954317e+00	6.674111288774928319e+00	3.321796369513966951e+00
2.231675222704179451e-01	1.132920677862721526e+01	6.817516799050385323e+00	4.742724985241107305e+00
2.259275222704179298e-01	1.262274686691922021e+01	6.908963744200167234e+00	5.757386368505528651e+00
2.286875222704179145e-01	1.315833025717362403e+01	6.946440817172351068e+00	6.193092125185815533e+00
2.314475222704179269e-01	1.301434219975698170e+01	6.929118899616192984e+00	5.990398756820596304e+00
2.342075222704179116e-01	1.224746407003928184e+01	6.857381558169931779e+00	5.175888282839668619e+00
2.369675222704179240e-01	1.068833508132743226e+01	6.732810923486904464e+00	3.881556341804865085e+00
2.397275222704179365e-01	8.893856351868544508e+00	6.558129678018652875e+00	2.318811844186605242e+00
2.424875222704179489e-01	7.759503709908441849e+00	6.337102123245573537e+00	8.047816974354498054e-01
2.452475222704179059e-01	6.567861969975449909e+00	6.074399346609826722e+00	-2.544180356006995325e-01
2.480075222704178906e-01	5.778235123006886909e+00	5.775435231252443735e+00	-4.640593266404991479e-01
2.507675222704179308e-01	5.396202471778417831e+00	5.446181342100781642e+00	-4.640593266404991479e-01
2.535275222704179154e-01	4.940622291002198629e+00	5.092969508004928869e+00	-4.640593266404991479e-01
2.562875222704179556e-01	4.568318099615840566e+00	4.722291168153162744e+00	-4.640593266404991479e-01
2.590475222704179403e-01	4.058416578547215714e+00	4.340602268424763821e+00	-4.640593266404991479e-01
2.618075222704179250e-01	3.675818028520216441e+00	3.954141723847568901e+00	-4.640593266404991479e-01
2.645675222704179652e-01	3.217206533450298611e+00	3.568770283459634651e+00	-4.640593266404991479e-01
2.673275222704179499e-01	2.822034018505781283e+00	3.189835144744384010e+00	-4.640593266404991479e-01
2.700875222704178791e-01	2.583772500487342860e+00	2.822063982690950379e+00	-4.640593266404991479e-01
2.728475222704179193e-01	2.352222652982228102e+00	2.469490304788669377e+00	-4.640593266404991479e-01
2.756075222704179040e-01	2.173648088799411404e+00	2.135410334582533931e+00	-4.640593266404991479e-01
2.783675222704178887e-01	1.913444460298267202e+00	1.822370066211187689e+00	-4.640593266404991479e-01
2.811275222704179289e-01	1.622661851409272993e+00	1.532179804031136738e+00	-4.640593266404991479e-01
2.838875222704179135e-01	1.360303056572988778e+00	1.265952463964679531e+00	-4.640593266404991479e-01
2.866475222704179537e-01	1.283596481676488432e+00	1.024161199149046686e+00	-4.640593266404991479e-01
2.894075222704179384e-01	1.147006442021302419e+00	8.067115283871216791e-01	-4.640593266404991479e-01
2.921675222704179231e-01	8.720998959813679452e-01	6.130230749320547678e-01	-4.640593266404991479e-01
2.949275222704179633e-01	6.944172541287715328e-01	4.421162291073956196e-01	-4.640593266404991479e-01
2.976875222704179480e-01	4.916720625734263272e-01	2.926994809122074326e-01	-4.640593266404991479e-01
3.004475222704178772e-01	5.246104809209466424e-01	1.632537694111365623e-01	-4.640593266404991479e-01
3.032075222704179174e-01	4.859452243158465801e-01	5.211090283772411291e-02	-4.640593266404991479e-01
3.059675222704179021e-01	3.371843335619214010e-01	-4.247614243785411553e-02	-4.640593266404991479e-01
3.087275222704178868e-01	7.061400794689699778e-02	-1.222724877871657623e-01	-4.640593266404991479e-01
3.114875222704179270e-01	5.682632168945138396e-02	-1.890109287572470931e-01	-4.640593266404991479e-01
3.142475222704179116e-01	-4.013399658412691168e-02	-2.443519531178082460e-01	-4.640593266404991479e-01
3.170075222704178963e-01	-2.062737203653531026e-01	-2.898538220978711388e-01	-4.640593266404991479e-01
3.197675222704179365e-01	-1.651177374387265140e-01	-3.269519429483152551e-01	-4.640593266404991479e-01
3.225275222704179212e-01	-3.046718605798010571e-01	-3.569464847348669534e-01	-4.640593266404991479e-01
3.252875222704179614e-01	-3.118154914504657205e-01	-3.809970234686658741e-01	-4.640593266404991479e-01
3.280475222704179461e-01	-3.262100132489984539e-01	-4.001229346606688386e-01	-4.640593266404991479e-01
3.308075222704179308e-01	-5.185224509148989025e-01	-4.152082647032373508e-01	-4.640593266404991479e-01
3.335675222704179155e-01	-5.115852667140160515e-01	-4.270098888853073316e-01	-4.640593266404991479e-01
3.363275222704179002e-01	-6.530241561314424903e-01	-4.361678849634780808e-01	-4.640593266404991479e-01
3.390875222704178849e-01	-6.341929520740255954e-01	-4.432171998799007695e-01	-4.640593266404991479e-01
3.418475222704179250e-01	-5.270935978763781060e-01	-4.485998484340089631e-01	-4.640593266404991479e-01
3.446075222704179097e-01	-4.189674968347210648e-01	-4.526770441898458341e-01	-4.640593266404991479e-01
3.473675222704178944e-01	-4.824780323286254058e-01	-4.557408152814035329e-01	-4.640593266404991479e-01
3.501275222704179346e-01	-4.422175387034241179e-01	-4.580247945915023045e-01	-4.640593266404991479e-01
3.528875222704179193e-01	-5.001548490232288202e-01	-4.597139911680690472e-01	-4.640593266404991479e-01
3.556475222704179595e-01	-4.397409012170139242e-01	-4.609534460682899737e-01	-4.640593266404991479e-01
3.584075222704179442e-01	-6.527874464437803947e-01	-4.618557512069670912e-01	-4.640593266404991479e-01
3.611675222704179289e-01	-5.915989060067033956e-01	-4.625074656352120006e-01	-4.640593266404991479e-01
3.639275222704179136e-01	-6.593752382609144869e-01	-4.629745022340121530e-01	-4.640593266404991479e-01
3.666875222704178983e-01	-4.766599978783134794e-01	-4.633065817730283031e-01	-4.640593266404991479e-01
3.694475222704178830e-01	-4.442049909960652521e-01	-4.635408634988870680e-01	-4.640593266404991479e-01
3.722075222704179231e-01	-4.840645841375946223e-01	-4.637048646272597385e-01	-4.640593266404991479e-01
3.749675222704179078e-01	-4.708425588001827755e-01	-4.638187778148247231e-01	-4.640593266404991479e-01
3.777275222704178925e-01	-5.782235635772048354e-01	-4.638972880298096735e-01	-4.640593266404991479e-01
3.804875222704179327e-01	-4.007780747923133657e-01	-4.639509799851318506e-01	-4.640593266404991479e-01
3.832475222704179174e-01	-4.809693889273695122e-01	-4.639874158212898281e-01	-4.640593266404991479e-01
3.860075222704179021e-01	-4.906966877054251275e-01	-4.640119510439283945e-01	-4.640593266404991479e-01
3.887675222704179423e-01	-5.015039254454378703e-01	-4.640283455374775157e-01	-4.640593266404991479e-01
3.915275222704179270e-01	-5.368031858052467742e-01	-4.640392162368093265e-01	-4.640593266404991479e-01
3.942875222704179672e-01	-5.850445718913417359e-01	-4.640463689849854689e-01	-4.640593266404991479e-01
3.970475222704178964e-01	-6.207819822933354770e-01	-4.640510393263966860e-01	-4.640593266404991479e-01
3.998075222704178810e-01	-5.065952704347529423e-01	-4.640540654636794993e-01	-4.640593266404991479e-01
4.025675222704179212e-01	-5.655522129657645225e-01	-4.640560112573566265e-01	-4.640593266404991479e-01
4.053275222704179059e-01	-5.807338647953601551e-01	-4.640572528433151156e-01	-4.640593266404991479e-01
