# Supplementary material for: Gain engineering and atom lasing in a topological edge state in synthetic dimensions
Source: Nat Commun. 2025 Dec 13;17:421. doi: 10.1038/s41467-025-67106-8 (PMC12795819; doi:10.1038/s41467-025-67106-8)
Supplement: Supplementary file 3 — Source Data [file 41467_2025_67106_MOESM3_ESM.zip › data.figure/Fig2/Fig2e.csv]

# "Site number"	"Exp. (Total)"	"Exp. (BEC)"	"Theory (Dark	delta=0)"
4.000000000000000000e+00	3.828831213293755753e-01	4.527940902134345857e-01	6.440623866167507483e-01
3.000000000000000000e+00	2.006305267835078177e-01	8.556681638754308483e-02	7.993863573350597086e-33
2.000000000000000000e+00	4.164863518871166903e-01	4.616390933990223155e-01	3.559376133832493627e-01
