# Supplementary material for: Gain engineering and atom lasing in a topological edge state in synthetic dimensions
Source: Nat Commun. 2025 Dec 13;17:421. doi: 10.1038/s41467-025-67106-8 (PMC12795819; doi:10.1038/s41467-025-67106-8)
Supplement: Supplementary file 3 — Source Data [file 41467_2025_67106_MOESM3_ESM.zip › data.figure/Fig2/Fig2g.csv]

# "Position X"	"Linear atom density (observed)"	"Thermal atoms (fit)"	"BEC atoms (fit)"
-4.225619546827926176e-01	9.678925694864541907e-01	1.197476438562998569e+00	1.197476434246883992e+00
-4.198019546827925774e-01	1.253721968928372510e+00	1.197476441903311484e+00	1.197476434246883992e+00
-4.170419546827925927e-01	9.626417849000430405e-01	1.197476447715013270e+00	1.197476434246883992e+00
-4.142819546827926080e-01	1.297045055180805262e+00	1.197476457739764522e+00	1.197476434246883992e+00
-4.115219546827926234e-01	1.234529426592359425e+00	1.197476474883090836e+00	1.197476434246883992e+00
-4.087619546827926387e-01	1.086243739018004861e+00	1.197476503947713544e+00	1.197476434246883992e+00
-4.060019546827925985e-01	1.377570463395916267e+00	1.197476552799361382e+00	1.197476434246883992e+00
-4.032419546827926138e-01	1.225010228572853466e+00	1.197476634201398493e+00	1.197476434246883992e+00
-4.004819546827926291e-01	1.163489390964137282e+00	1.197476768672619540e+00	1.197476434246883992e+00
-3.977219546827925889e-01	1.388411964446596203e+00	1.197476988893110716e+00	1.197476434246883992e+00
-3.949619546827926042e-01	1.353669630027839688e+00	1.197477346426430111e+00	1.197476434246883992e+00
-3.922019546827926195e-01	1.078221410047674800e+00	1.197477921868542072e+00	1.197476434246883992e+00
-3.894419546827925793e-01	1.242372682156686947e+00	1.197478840008274981e+00	1.197476434246883992e+00
-3.866819546827925946e-01	1.062381287511999783e+00	1.197480292231613230e+00	1.197476434246883992e+00
-3.839219546827926099e-01	8.975104280504472287e-01	1.197482569272116049e+00	1.197476434246883992e+00
-3.811619546827925697e-01	9.831381714343959688e-01	1.197486108559065787e+00	1.197476434246883992e+00
-3.784019546827926406e-01	1.390717420955120520e+00	1.197491561906269153e+00	1.197476434246883992e+00
-3.756419546827926559e-01	1.189385264492161420e+00	1.197499891182323362e+00	1.197476434246883992e+00
-3.728819546827926157e-01	9.932644375590796715e-01	1.197512501968014620e+00	1.197476434246883992e+00
-3.701219546827926310e-01	1.003725921236535701e+00	1.197531428084773308e+00	1.197476434246883992e+00
-3.673619546827925908e-01	1.155952347533260038e+00	1.197559583289009355e+00	1.197476434246883992e+00
-3.646019546827926061e-01	1.086378781575661590e+00	1.197601100345139891e+00	1.197476434246883992e+00
-3.618419546827926214e-01	9.584594836379526361e-01	1.197661782023005106e+00	1.197476434246883992e+00
-3.590819546827925812e-01	1.103465011655907935e+00	1.197749693128902448e+00	1.197476434246883992e+00
-3.563219546827925965e-01	1.140035434858464036e+00	1.197875927169882448e+00	1.197476434246883992e+00
-3.535619546827926118e-01	1.038448820094133307e+00	1.198055585217658869e+00	1.197476434246883992e+00
-3.508019546827925716e-01	1.154579565266399488e+00	1.198309007361338496e+00	1.197476434246883992e+00
-3.480419546827926425e-01	1.078986320820840117e+00	1.198663298013870504e+00	1.197476434246883992e+00
-3.452819546827926578e-01	1.022070252017273972e+00	1.199154184281310931e+00	1.197476434246883992e+00
-3.425219546827926176e-01	9.254052189284364127e-01	1.199828240476743524e+00	1.197476434246883992e+00
-3.397619546827926329e-01	1.028459840730774344e+00	1.200745500421413814e+00	1.197476434246883992e+00
-3.370019546827925927e-01	1.075473772186803734e+00	1.201982461175680639e+00	1.197476434246883992e+00
-3.342419546827926080e-01	9.731055240101785797e-01	1.203635456157660322e+00	1.197476434246883992e+00
-3.314819546827926233e-01	1.220993298051928688e+00	1.205824341412884193e+00	1.197476434246883992e+00
-3.287219546827925831e-01	1.016068835345650179e+00	1.208696395777846710e+00	1.197476434246883992e+00
-3.259619546827925984e-01	1.129788776984382626e+00	1.212430284261020397e+00	1.197476434246883992e+00
-3.232019546827926137e-01	9.847161022592380020e-01	1.217239875553572048e+00	1.197476434246883992e+00
-3.204419546827925735e-01	1.226094462523549256e+00	1.223377641776927316e+00	1.197476434246883992e+00
-3.176819546827925889e-01	1.165451897793934100e+00	1.231137305314670805e+00	1.197476434246883992e+00
-3.149219546827926597e-01	1.398017386504325277e+00	1.240855339189530282e+00	1.197476434246883992e+00
-3.121619546827926195e-01	1.267161005017849451e+00	1.252910880551025175e+00	1.197476434246883992e+00
-3.094019546827926348e-01	1.312228525282840286e+00	1.267723589069199797e+00	1.197476434246883992e+00
-3.066419546827926501e-01	1.341139436862881285e+00	1.285748981551604331e+00	1.197476434246883992e+00
-3.038819546827926099e-01	1.349221712147235852e+00	1.307470808925406125e+00	1.197476434246883992e+00
-3.011219546827926252e-01	1.362641550535491630e+00	1.333390118832838978e+00	1.197476434246883992e+00
-2.983619546827925850e-01	1.399026588428795348e+00	1.364010771411580336e+00	1.197476434246883992e+00
-2.956019546827926003e-01	1.361261820203720552e+00	1.399821349204787069e+00	1.197476434246883992e+00
-2.928419546827926156e-01	1.369501630556952065e+00	1.441273622304980018e+00	1.197476434246883992e+00
-2.900819546827925755e-01	1.496673955060078054e+00	1.488757989632437440e+00	1.197476434246883992e+00
-2.873219546827925908e-01	1.710162107953848931e+00	1.542576604205871060e+00	1.197476434246883992e+00
-2.845619546827926061e-01	1.636262173020740063e+00	1.602915186621511001e+00	1.197476434246883992e+00
-2.818019546827926214e-01	1.723073238000003782e+00	1.669814814307724715e+00	1.197476434246883992e+00
-2.790419546827926367e-01	1.869792178284571671e+00	1.743145218686016129e+00	1.197476434246883992e+00
-2.762819546827926520e-01	1.969233491375765865e+00	1.822581300898570289e+00	1.197476434246883992e+00
-2.735219546827926118e-01	2.093211802014280476e+00	1.907584662974140421e+00	1.197476434246883992e+00
-2.707619546827926271e-01	1.992783597368331661e+00	1.997391922650321838e+00	1.197476434246883992e+00
-2.680019546827925869e-01	2.141609580392632051e+00	2.091011420589573344e+00	1.197476434246883992e+00
-2.652419546827926022e-01	2.303624266009816957e+00	2.187229631654592943e+00	1.197476434246883992e+00
-2.624819546827926176e-01	2.292587803170387240e+00	2.284628161711755645e+00	1.197476434246883992e+00
-2.597219546827925774e-01	2.424787235661650886e+00	2.381611664938726225e+00	1.197476434246883992e+00
-2.569619546827925927e-01	2.521838450547670085e+00	2.476446382996638551e+00	1.197476434246883992e+00
-2.542019546827926080e-01	2.419984485721374590e+00	2.567308326881507785e+00	1.197476434246883992e+00
-2.514419546827926233e-01	2.642600318968888029e+00	2.652339443376715344e+00	1.197476434246883992e+00
-2.486819546827926108e-01	2.537340263757254633e+00	2.729709483973794981e+00	1.197476434246883992e+00
-2.459219546827926262e-01	2.573020640411655791e+00	2.797680778064736806e+00	1.197476434246883992e+00
-2.431619546827926415e-01	2.741141484781224325e+00	2.854672752213913700e+00	1.197476434246883992e+00
-2.404019546827926290e-01	2.639329275748381054e+00	2.899322871476339269e+00	1.197476434246883992e+00
-2.376419546827926166e-01	2.686336338831840642e+00	2.930540730892882806e+00	1.197476435367997194e+00
-2.348819546827926041e-01	2.677179980734807341e+00	2.947552302034763372e+00	1.197476443547667468e+00
-2.321219546827926195e-01	2.517221405161760739e+00	2.949931828633134856e+00	1.197476445287813052e+00
-2.293619546827926070e-01	2.723130039752555742e+00	2.937619536416646415e+00	1.197476437859405163e+00
-2.266019546827926223e-01	2.698838671345824558e+00	2.910924128699544866e+00	1.197476434246883992e+00
-2.238419546827926099e-01	2.610685086137640276e+00	2.870509922258964064e+00	1.197476434246883992e+00
-2.210819546827926252e-01	2.628921716906215789e+00	2.817369371906803366e+00	1.197476434246883992e+00
-2.183219546827926127e-01	2.510379506018080686e+00	2.752782570203234247e+00	1.197476434246883992e+00
-2.155619546827926003e-01	2.588540021606601904e+00	2.678266029354883226e+00	1.197476434246883992e+00
-2.128019546827926156e-01	2.259504796080762379e+00	2.595513604467782010e+00	1.197476434246883992e+00
-2.100419546827926309e-01	2.632842244265561682e+00	2.506332764951728187e+00	1.197476434246883992e+00
-2.072819546827926185e-01	2.440016408212251076e+00	2.412579545782099988e+00	1.197476434246883992e+00
-2.045219546827926060e-01	2.359977342246837306e+00	2.316095413110554002e+00	1.197476434246883992e+00
-2.017619546827926214e-01	2.360448165270971455e+00	2.218648977908273867e+00	1.197476434246883992e+00
-1.990019546827926089e-01	2.396397288054821217e+00	2.121885020825785340e+00	1.197476434246883992e+00
-1.962419546827926242e-01	2.171312028371681357e+00	2.027282696627395353e+00	1.197476434246883992e+00
-1.934819546827926395e-01	2.057027683452894440e+00	1.936124119475803207e+00	1.197476434246883992e+00
-1.907219546827926271e-01	1.946704848165068613e+00	1.849473844715628701e+00	1.197476434246883992e+00
-1.879619546827926146e-01	1.871929158267614524e+00	1.768169109167357700e+00	1.197476434246883992e+00
-1.852019546827926022e-01	1.957979789996511011e+00	1.692820113550179473e+00	1.197476434246883992e+00
-1.824419546827926175e-01	1.903390895481758660e+00	1.623819160448977561e+00	1.197476434246883992e+00
-1.796819546827926328e-01	1.814142609616766100e+00	1.561357120113077590e+00	1.197476434246883992e+00
-1.769219546827926204e-01	1.697487443182522426e+00	1.505445492716956934e+00	1.197476434246883992e+00
-1.741619546827926357e-01	1.562812456346020840e+00	1.455942266214462544e+00	1.197476434246883992e+00
-1.714019546827926233e-01	1.715993107364465642e+00	1.412579820336436587e+00	1.197476434246883992e+00
-1.686419546827926108e-01	1.862489426518148417e+00	1.374993278907207461e+00	1.197476434246883992e+00
-1.658819546827925984e-01	1.452370082481068581e+00	1.342747939121679224e+00	1.197476434246883992e+00
-1.631219546827926414e-01	1.419485195553160661e+00	1.315364680539011788e+00	1.197476434246883992e+00
-1.603619546827926290e-01	1.487249437904612837e+00	1.292342551859077648e+00	1.197476434246883992e+00
-1.576019546827926165e-01	1.453763289595863428e+00	1.273178026433766874e+00	1.197476434246883992e+00
-1.548419546827926319e-01	1.336301685280692597e+00	1.257380688625105547e+00	1.197476434246883992e+00
-1.520819546827926194e-01	1.271015050953664849e+00	1.244485348412677883e+00	1.197476434246883992e+00
-1.493219546827926070e-01	1.240420219938734192e+00	1.234060772312919330e+00	1.197476434246883992e+00
-1.465619546827926223e-01	1.423961238575971233e+00	1.225715361022590155e+00	1.197476434246883992e+00
-1.438019546827926376e-01	1.427340026192033928e+00	1.219100198940793023e+00	1.197476434246883992e+00
-1.410419546827926252e-01	1.242072722642416638e+00	1.213909951990359337e+00	1.197476434246883992e+00
-1.382819546827926127e-01	1.166710251485353345e+00	1.209882104445722861e+00	1.197476434246883992e+00
-1.355219546827926003e-01	1.004674510270727295e+00	1.206795010581984018e+00	1.197476434246883992e+00
-1.327619546827926433e-01	1.176516354724349567e+00	1.204465201042957290e+00	1.197476434246883992e+00
-1.300019546827926309e-01	9.104977542095681331e-01	1.202744334606213439e+00	1.197476434246883992e+00
-1.272419546827926184e-01	1.079821868110650618e+00	1.201516130203618582e+00	1.197476434246883992e+00
-1.244819546827926338e-01	1.149696565890985012e+00	1.200693556940886531e+00	1.197476434246883992e+00
-1.217219546827926213e-01	1.197593744503803403e+00	1.200216505165195846e+00	1.197476434246883992e+00
-1.189619546827926228e-01	9.742977189524352211e-01	1.200050111457150015e+00	1.197476434246883992e+00
-1.162019546827926242e-01	9.750669600483176103e-01	1.200183865363282143e+00	1.197476434246883992e+00
-1.134419546827926117e-01	1.094370480052932804e+00	1.200631585021324499e+00	1.197476434246883992e+00
-1.106819546827926271e-01	1.079553499904081226e+00	1.201432310811735071e+00	1.197476434246883992e+00
-1.079219546827926285e-01	1.181332578574891157e+00	1.202652128333473236e+00	1.197476434246883992e+00
-1.051619546827926299e-01	1.230723595224176403e+00	1.204386891535025095e+00	1.197476434246883992e+00
-1.024019546827926314e-01	1.125972934555949267e+00	1.206765770949939975e+00	1.197476434246883992e+00
-9.964195468279261891e-02	1.206974541945138979e+00	1.209955498340224533e+00	1.197476434246883992e+00
-9.688195468279263423e-02	1.204813506377501175e+00	1.214165116135327738e+00	1.197476434246883992e+00
-9.412195468279262178e-02	1.078360020207219216e+00	1.219650967609905878e+00	1.197476434246883992e+00
-9.136195468279262322e-02	1.187952848621102842e+00	1.226721583126247683e+00	1.197476434246883992e+00
-8.860195468279263853e-02	1.427052254571562928e+00	1.235742032249883771e+00	1.197476434246883992e+00
-8.584195468279262609e-02	1.329947452765252169e+00	1.247137226506259688e+00	1.197476434246883992e+00
-8.308195468279262752e-02	1.367475025629922403e+00	1.261393580485078880e+00	1.197476434246883992e+00
-8.032195468279262895e-02	1.447536122053741048e+00	1.279058379349357510e+00	1.197476434246883992e+00
-7.756195468279263039e-02	1.786097846047844495e+00	1.300736169470038117e+00	1.197476434246883992e+00
-7.480195468279261795e-02	1.580906992767892927e+00	1.327081497503050489e+00	1.197476434246883992e+00
-7.204195468279263326e-02	1.683023203167687942e+00	1.358787383046019981e+00	1.197476434246883992e+00
-6.928195468279262081e-02	1.793062448260540398e+00	1.396569030722580873e+00	1.197476434246883992e+00
-6.652195468279262225e-02	1.922695306615012312e+00	1.441142475712543058e+00	1.197476434246883992e+00
-6.376195468279263756e-02	2.086533143718837469e+00	1.493198114330282600e+00	1.197476434246883992e+00
-6.100195468279262512e-02	1.845227784104635615e+00	1.553369394197596121e+00	1.197476434246883992e+00
-5.824195468279262655e-02	1.979476401285956699e+00	1.622197315724613009e+00	1.197476434246883992e+00
-5.548195468279262799e-02	2.135650184208004898e+00	1.700091809238292395e+00	1.197476434246883992e+00
-5.272195468279262942e-02	1.923516160680964759e+00	1.787291473957947963e+00	1.197476434246883992e+00
-4.996195468279263086e-02	1.929714141327838473e+00	1.883823563452733829e+00	1.197476434246883992e+00
-4.720195468279263229e-02	1.833708199230319469e+00	1.989466440081103515e+00	1.197476434246883992e+00
-4.444195468279262679e-02	1.820992036762561384e+00	2.103716959399622777e+00	1.197476434246883992e+00
-4.168195468279262822e-02	2.087160726165425917e+00	2.225765347716976095e+00	1.197476434246883992e+00
-3.892195468279262965e-02	1.901094435045579178e+00	2.354480070810961223e+00	1.197476434246883992e+00
-3.616195468279262415e-02	1.980652237191390608e+00	2.488404938188997662e+00	1.197476434246883992e+00
-3.340195468279263252e-02	2.207048236318585932e+00	2.625770237573333610e+00	1.197476434246883992e+00
-3.064195468279263049e-02	2.282872610229008004e+00	2.764519057242857070e+00	1.197476434246883992e+00
-2.788195468279263192e-02	2.574468436997916942e+00	2.902349155879782483e+00	1.197476434246899757e+00
-2.512195468279262989e-02	2.713033037200392794e+00	3.036769824496066139e+00	1.197476434247038757e+00
-2.236195468279263132e-02	2.732405099752607480e+00	3.165172211982691941e+00	1.197476434247282784e+00
-1.960195468279262929e-02	2.936598592271410180e+00	3.284910625263748774e+00	1.197476434247589872e+00
-1.684195468279263072e-02	2.879459326030443744e+00	3.393391443084174064e+00	1.197476434247922272e+00
-1.408195468279263042e-02	3.023321159151726167e+00	3.488165574240956968e+00	1.197476434248248012e+00
-1.132195468279263012e-02	3.264601669894726221e+00	3.567019913496087380e+00	1.197476434248541555e+00
-8.561954682792631555e-03	3.367458787898163219e+00	3.628063053267514437e+00	1.197476434248780475e+00
-5.801954682792631254e-03	3.350918741281248892e+00	3.669800627287521877e+00	1.197476434248950117e+00
-3.041954682792631821e-03	3.236979196624361066e+00	3.691196099519631346e+00	1.197476434249038491e+00
-2.819546827926319547e-04	3.317068875189030486e+00	3.691713546757545927e+00	1.197476434249040711e+00
2.478045317207367912e-03	3.233569950174481011e+00	3.671339969680746051e+00	1.197476434248956334e+00
5.238045317207367345e-03	3.191542324702659084e+00	3.630585835618121315e+00	1.197476434248790689e+00
7.998045317207366778e-03	3.060132421278069614e+00	3.570463821381438141e+00	1.197476434248554877e+00
1.075804531720736881e-02	3.031918926807100068e+00	3.492446992005571627e+00	1.197476434248263555e+00
1.351804531720736738e-02	3.119742155587533539e+00	3.398408826587921983e+00	1.197476434247938926e+00
1.627804531720736594e-02	2.843135593012114715e+00	3.290548499540254301e+00	1.197476434247606081e+00
1.903804531720736798e-02	2.761568966190049768e+00	3.171305574395506977e+00	1.197476434247296773e+00
2.179804531720736654e-02	2.585191962924331843e+00	3.043268719834292924e+00	1.197476434247048749e+00
2.455804531720736858e-02	2.557706030453552160e+00	2.909083191515474009e+00	1.197476434246903310e+00
2.731804531720736715e-02	2.609879794188417979e+00	2.771361643085873627e+00	1.197476434246883992e+00
3.007804531720736571e-02	2.103552571077595967e+00	2.632602365055597193e+00	1.197476434246883992e+00
3.283804531720736081e-02	2.035748653106057127e+00	2.495118351932100964e+00	1.197476434246883992e+00
3.559804531720736631e-02	2.266067443926961467e+00	2.360979732435001033e+00	1.197476434246883992e+00
3.835804531720736488e-02	1.948460090219264362e+00	2.231971139660918091e+00	1.197476434246883992e+00
4.111804531720736344e-02	1.910585954888676108e+00	2.109564623994019783e+00	1.197476434246883992e+00
4.387804531720736895e-02	1.887779037478881872e+00	1.994907792229502430e+00	1.197476434246883992e+00
4.663804531720736751e-02	1.689895480012366447e+00	1.888826051609871826e+00	1.197476434246883992e+00
4.939804531720736608e-02	1.784340209491452445e+00	1.791837191960277575e+00	1.197476434246883992e+00
5.215804531720737158e-02	1.598446183790724007e+00	1.704176080185513698e+00	1.197476434246883992e+00
5.491804531720736321e-02	1.694882762221530559e+00	1.625826978679024482e+00	1.197476434246883992e+00
5.767804531720736178e-02	1.551412157893502508e+00	1.556560925936487871e+00	1.197476434246883992e+00
6.043804531720736034e-02	1.641961594188906970e+00	1.495975713424478659e+00	1.197476434246883992e+00
6.319804531720736585e-02	1.932675649217534097e+00	1.443536227016703366e+00	1.197476434246883992e+00
6.595804531720736441e-02	1.645106194197416105e+00	1.398613257532434373e+00	1.197476434246883992e+00
6.871804531720736298e-02	2.007859356491668912e+00	1.360519284525483874e+00	1.197476434246883992e+00
7.147804531720736154e-02	1.858727463366316446e+00	1.328540163467130553e+00	1.197476434246883992e+00
7.423804531720736011e-02	2.110032049020051925e+00	1.301962066260943462e+00	1.197476434246883992e+00
7.699804531720737255e-02	2.194857708036593191e+00	1.280093412456773549e+00	1.197476434246883992e+00
7.975804531720735724e-02	2.362891501479484901e+00	1.262281864907253137e+00	1.197476434246883992e+00
8.251804531720736968e-02	2.253195583434523197e+00	1.247926737905193928e+00	1.197476434246883992e+00
8.527804531720736825e-02	2.414631992781937075e+00	1.236487374129331629e+00	1.197476434246883992e+00
8.803804531720735294e-02	2.852320350105366220e+00	1.227488191068808465e+00	1.197476434246883992e+00
9.079804531720736538e-02	2.357422472351177412e+00	1.220521184562838535e+00	1.197476434246883992e+00
9.355804531720736394e-02	2.586663950566144177e+00	1.215246716120678139e+00	1.197476434246883992e+00
9.631804531720736251e-02	2.549809018451420606e+00	1.211393412455600949e+00	1.197476434246883992e+00
9.907804531720736108e-02	2.594554535806716355e+00	1.208757980597387816e+00	1.197476434246883992e+00
1.018380453172073735e-01	2.308267357601385239e+00	1.207205698948431438e+00	1.197476434246883992e+00
1.045980453172073582e-01	2.158130610838568941e+00	1.206672290141306947e+00	1.197476434246883992e+00
1.073580453172073707e-01	1.861238323863393829e+00	1.207167818825327643e+00	1.197476434246883992e+00
1.101180453172073553e-01	1.755341878452679083e+00	1.208783186377103691e+00	1.197476434246883992e+00
1.128780453172073539e-01	1.497286304134966439e+00	1.211699711354182751e+00	1.197476434246883992e+00
1.156380453172073663e-01	1.479500872164160485e+00	1.216202182516380015e+00	1.197476434246883992e+00
1.183980453172073510e-01	1.129423286181611585e+00	1.222695641175650438e+00	1.197476434246883992e+00
1.211580453172073635e-01	1.194019949547494130e+00	1.231725980767709894e+00	1.197476434246883992e+00
1.239180453172073620e-01	1.101743306630621033e+00	1.244004232973581203e+00	1.197476434246883992e+00
1.266780453172073606e-01	1.036018629001377978e+00	1.260434132046176270e+00	1.197476434246883992e+00
1.294380453172073731e-01	9.881631971451139140e-01	1.282142206200517442e+00	1.197476434246883992e+00
1.321980453172073577e-01	9.438036980089336003e-01	1.310509236478482054e+00	1.197476434246883992e+00
1.349580453172073702e-01	1.353837810865613278e+00	1.347201456484855786e+00	1.197476434246883992e+00
1.377180453172073826e-01	1.416705635312265343e+00	1.394199357454426247e+00	1.197476434246883992e+00
1.404780453172073396e-01	1.720348775956278775e+00	1.453821439946854976e+00	1.197476434246883992e+00
1.432380453172073520e-01	2.006090951582468751e+00	1.528739755552550372e+00	1.197476434246883992e+00
1.459980453172073644e-01	2.233034438772373953e+00	1.621983660201092414e+00	1.197476434246883992e+00
1.487580453172073769e-01	2.568303402479561459e+00	1.736927915463241989e+00	1.197476434246883992e+00
1.515180453172073616e-01	2.870702323784564580e+00	1.877261192244555232e+00	1.197476434246883992e+00
1.542780453172073463e-01	3.061825114361483635e+00	2.046931220052229161e+00	1.197476434246883992e+00
1.570380453172073587e-01	3.373403909589657523e+00	2.250063346267244579e+00	1.197476434246883992e+00
1.597980453172073434e-01	3.525750589899074861e+00	2.490850171262677382e+00	1.197476434246883992e+00
1.625580453172073558e-01	3.642214680272577443e+00	2.773411231681923717e+00	1.197476434246883992e+00
1.653180453172073683e-01	3.757089344943210119e+00	3.101623409271148990e+00	1.197476434246883992e+00
1.680780453172073807e-01	3.936664828626729840e+00	3.478924801253562737e+00	1.197476434246883992e+00
1.708380453172073377e-01	4.298814818265723758e+00	3.908097111825550751e+00	1.197476434246883992e+00
1.735980453172073501e-01	4.424592045702816279e+00	4.391034079906992460e+00	1.197476434246883992e+00
1.763580453172073625e-01	4.883270714972200999e+00	4.928505871768372515e+00	1.197476434246883992e+00
1.791180453172073472e-01	5.492826778034674007e+00	5.519931532382789996e+00	1.197476434246883992e+00
1.818780453172073597e-01	5.988989276031199793e+00	6.163173282056786384e+00	1.197476434246883992e+00
1.846380453172073721e-01	6.348323159406605853e+00	6.854367441635329072e+00	1.197476434246883992e+00
1.873980453172073568e-01	7.399996426061194121e+00	7.587806870009402793e+00	1.197476434246883992e+00
1.901580453172073415e-01	8.097859139171472265e+00	8.355888848272671865e+00	1.197476434246883992e+00
1.929180453172073539e-01	8.523389980653941933e+00	9.149140261679587383e+00	1.197476434246883992e+00
1.956780453172073664e-01	9.393887080845674475e+00	9.956328717875111423e+00	1.197476434246883992e+00
1.984380453172073511e-01	9.841353903990963659e+00	1.076466400253664091e+01	1.197476434246883992e+00
2.011980453172073635e-01	1.043099838013942815e+01	1.156008922018433438e+01	1.197476434246883992e+00
2.039580453172073482e-01	1.140688917483960552e+01	1.232765540353794975e+01	1.197476434246883992e+00
2.067180453172073606e-01	1.327698938170410692e+01	1.305196768267417795e+01	1.884873425256273549e+00
2.094780453172073453e-01	1.617874417683501420e+01	1.371768571834643957e+01	4.171474962709344148e+00
2.122380453172073578e-01	1.984074268555426457e+01	1.431005646837531309e+01	7.358295191058571660e+00
2.149980453172073702e-01	2.371197577803386025e+01	1.481545389023103176e+01	1.081956915487534765e+01
2.177580453172073549e-01	2.719447591273841525e+01	1.522189823533918762e+01	1.404379422451366466e+01
2.205180453172073396e-01	3.027542093289184777e+01	1.551952740246174223e+01	1.663054699899961264e+01
2.232780453172073520e-01	3.173903318561800191e+01	1.570099449357050148e+01	1.829610717447722834e+01
2.260380453172073645e-01	3.239935224364847244e+01	1.576176920760829603e+01	1.886606514908999799e+01
2.287980453172073492e-01	3.211678254094704243e+01	1.570032581189777332e+01	1.828986817687368216e+01
2.315580453172073616e-01	3.067632518107427941e+01	1.551820680256399498e+01	1.661864255545084745e+01
2.343180453172073463e-01	2.696075285548113953e+01	1.521995854564860373e+01	1.402753703832438248e+01
2.370780453172073587e-01	2.310455458200976153e+01	1.481294264786713022e+01	1.080079985272801757e+01
2.398380453172073434e-01	1.971454639310713830e+01	1.430703398324228104e+01	7.339503321735103114e+00
2.425980453172073559e-01	1.686236874156122667e+01	1.371422266766732356e+01	4.155841970059023005e+00
2.453580453172073406e-01	1.404648473262713892e+01	1.304814236979977871e+01	1.876247923104421567e+00
2.481180453172073808e-01	1.270837856661496268e+01	1.232355082912367017e+01	1.197476434246883992e+00
2.508780453172073654e-01	1.119556914831373717e+01	1.155579011785015098e+01	1.197476434246883992e+00
2.536380453172073501e-01	1.028188923824020051e+01	1.076025398507913522e+01	1.197476434246883992e+00
2.563980453172073903e-01	9.629987185188097598e+00	9.951887664958528390e+00	1.197476434246883992e+00
2.591580453172073195e-01	8.550203408265122818e+00	9.144742057342917008e+00	1.197476434246883992e+00
2.619180453172073597e-01	8.046630689624320709e+00	8.351599548691362784e+00	1.197476434246883992e+00
2.646780453172073444e-01	7.204745290156689741e+00	7.583683351149137053e+00	1.197476434246883992e+00
2.674380453172073291e-01	6.600222124758855280e+00	6.850456545174789191e+00	1.197476434246883992e+00
2.701980453172073693e-01	6.286540376972269861e+00	6.159511448497009489e+00	1.197476434246883992e+00
2.729580453172073540e-01	5.956854052835785396e+00	5.516544884502145862e+00	1.197476434246883992e+00
2.757180453172073387e-01	5.383202226359225406e+00	4.925410690929503232e+00	1.197476434246883992e+00
2.784780453172073789e-01	5.251557116788715618e+00	4.388237603015737065e+00	1.197476434246883992e+00
2.812380453172073635e-01	4.479700850529733991e+00	3.905598568244379010e+00	1.197476434246883992e+00
2.839980453172073482e-01	4.212595349897354069e+00	3.476716606409071098e+00	1.197476434246883992e+00
2.867580453172073884e-01	3.900372712702430800e+00	3.099692434337833369e+00	1.197476434246883992e+00
2.895180453172073731e-01	3.629952466042886794e+00	2.771740075500859213e+00	1.197476434246883992e+00
2.922780453172073023e-01	3.285347391435198272e+00	2.489418370269999681e+00	1.197476434246883992e+00
2.950380453172073425e-01	2.818912255356189611e+00	2.248848469268261319e+00	1.197476434246883992e+00
2.977980453172073272e-01	2.557925908227839162e+00	2.045909805788878266e+00	1.197476434246883992e+00
3.005580453172073674e-01	2.324507550621737639e+00	1.876409497555386441e+00	1.197476434246883992e+00
3.033180453172073521e-01	2.302569173736749075e+00	1.736222449247862176e+00	1.197476434246883992e+00
3.060780453172073368e-01	2.021201645714811423e+00	1.621401482353025614e+00	1.197476434246883992e+00
3.088380453172073770e-01	1.963557378423710365e+00	1.528258519648518110e+00	1.197476434246883992e+00
3.115980453172073616e-01	1.906483724462142870e+00	1.453419153045192536e+00	1.197476434246883992e+00
3.143580453172073463e-01	1.428659594504467778e+00	1.393853819239648351e+00	1.197476434246883992e+00
3.171180453172073865e-01	1.204122922742187907e+00	1.346889322666719346e+00	1.197476434246883992e+00
3.198780453172073712e-01	1.299629327168053683e+00	1.310204627362911101e+00	1.197476434246883992e+00
3.226380453172073004e-01	1.342985335902904032e+00	1.281814750352468391e+00	1.197476434246883992e+00
3.253980453172073406e-01	1.318376488870744767e+00	1.260046296782547870e+00	1.197476434246883992e+00
3.281580453172073253e-01	1.196223560210655901e+00	1.243507748149850212e+00	1.197476434246883992e+00
3.309180453172073100e-01	1.028562729032137524e+00	1.231057110472438820e+00	1.197476434246883992e+00
3.336780453172073502e-01	1.090068258391712952e+00	1.221769000666270255e+00	1.197476434246883992e+00
3.364380453172073349e-01	1.139412538534443797e+00	1.214902737029084134e+00	1.197476434246883992e+00
3.391980453172073751e-01	9.686245580984446102e-01	1.209872532442709536e+00	1.197476434246883992e+00
3.419580453172073597e-01	1.067639313696166825e+00	1.206220484712988483e+00	1.197476434246883992e+00
3.447180453172073444e-01	8.665952426140395293e-01	1.203592726070290553e+00	1.197476434246883992e+00
3.474780453172073846e-01	1.067845344304733546e+00	1.201718834469823749e+00	1.197476434246883992e+00
3.502380453172073693e-01	8.695741669837170340e-01	1.200394418680590380e+00	1.197476434246883992e+00
3.529980453172073540e-01	9.181672665450213433e-01	1.199466659351097864e+00	1.197476434246883992e+00
3.557580453172073387e-01	1.093142302376132413e+00	1.198822509452349694e+00	1.197476434246883992e+00
3.585180453172073234e-01	9.217884472664953366e-01	1.198379219268056461e+00	1.197476434246883992e+00
3.612780453172073081e-01	9.453058863224106378e-01	1.198076843338968356e+00	1.197476434246883992e+00
3.640380453172073483e-01	1.143665204297538818e+00	1.197872400406136517e+00	1.197476434246883992e+00
3.667980453172073330e-01	8.747149564428313706e-01	1.197735384760862276e+00	1.197476434246883992e+00
3.695580453172073732e-01	9.331708211618295890e-01	1.197644362348743829e+00	1.197476434246883992e+00
3.723180453172073578e-01	8.957965514650211292e-01	1.197584422838249951e+00	1.197476434246883992e+00
3.750780453172073425e-01	9.985766484636363627e-01	1.197545296347827914e+00	1.197476434246883992e+00
3.778380453172073827e-01	9.483932537735012547e-01	1.197519978470999336e+00	1.197476434246883992e+00
3.805980453172073674e-01	1.023036136711528821e+00	1.197503738401833662e+00	1.197476434246883992e+00
3.833580453172073521e-01	8.233446447266025148e-01	1.197493411789082529e+00	1.197476434246883992e+00
3.861180453172073368e-01	1.078121347972430089e+00	1.197486902369300443e+00	1.197476434246883992e+00
3.888780453172073215e-01	9.368707349269146389e-01	1.197482834699139742e+00	1.197476434246883992e+00
3.916380453172073062e-01	9.191300843315645119e-01	1.197480314860715378e+00	1.197476434246883992e+00
3.943980453172073464e-01	9.764474211541603887e-01	1.197478767372315289e+00	1.197476434246883992e+00
3.971580453172073311e-01	7.415577625346603252e-01	1.197477825235716775e+00	1.197476434246883992e+00
3.999180453172073157e-01	1.069704866612620764e+00	1.197477256597637263e+00	1.197476434246883992e+00
4.026780453172073559e-01	9.906545888258282417e-01	1.197476916348338305e+00	1.197476434246883992e+00
