# Supplementary material for: Gain engineering and atom lasing in a topological edge state in synthetic dimensions
Source: Nat Commun. 2025 Dec 13;17:421. doi: 10.1038/s41467-025-67106-8 (PMC12795819; doi:10.1038/s41467-025-67106-8)
Supplement: Supplementary file 3 — Source Data [file 41467_2025_67106_MOESM3_ESM.zip › data.figure/Fig2/Fig2i.csv]

# "Population"	"Exp. (Total	site 2+4)"	"Exp. (Total	site 3)"	"Exp. (BEC	site 2+4)"	"Exp. (BEC	site 3)"
1.666666666666666644e-02	0.000000000000000000e+00	0.000000000000000000e+00	0.000000000000000000e+00	1.000000000000000000e+00
5.000000000000000278e-02	0.000000000000000000e+00	7.142857142857142461e-02	0.000000000000000000e+00	0.000000000000000000e+00
8.333333333333332871e-02	0.000000000000000000e+00	5.357142857142854764e-01	0.000000000000000000e+00	0.000000000000000000e+00
1.166666666666666685e-01	0.000000000000000000e+00	2.142857142857143293e-01	0.000000000000000000e+00	0.000000000000000000e+00
1.499999999999999944e-01	0.000000000000000000e+00	1.428571428571428770e-01	0.000000000000000000e+00	0.000000000000000000e+00
1.833333333333333204e-01	0.000000000000000000e+00	3.571428571428569149e-02	0.000000000000000000e+00	0.000000000000000000e+00
2.166666666666666741e-01	0.000000000000000000e+00	0.000000000000000000e+00	0.000000000000000000e+00	0.000000000000000000e+00
2.500000000000000000e-01	0.000000000000000000e+00	0.000000000000000000e+00	0.000000000000000000e+00	0.000000000000000000e+00
2.833333333333333259e-01	0.000000000000000000e+00	0.000000000000000000e+00	0.000000000000000000e+00	0.000000000000000000e+00
3.166666666666666519e-01	0.000000000000000000e+00	0.000000000000000000e+00	0.000000000000000000e+00	0.000000000000000000e+00
3.499999999999999778e-01	0.000000000000000000e+00	0.000000000000000000e+00	0.000000000000000000e+00	0.000000000000000000e+00
3.833333333333333037e-01	0.000000000000000000e+00	0.000000000000000000e+00	0.000000000000000000e+00	0.000000000000000000e+00
4.166666666666666852e-01	0.000000000000000000e+00	0.000000000000000000e+00	0.000000000000000000e+00	0.000000000000000000e+00
4.500000000000000111e-01	0.000000000000000000e+00	0.000000000000000000e+00	0.000000000000000000e+00	0.000000000000000000e+00
4.833333333333333370e-01	0.000000000000000000e+00	0.000000000000000000e+00	0.000000000000000000e+00	0.000000000000000000e+00
5.166666666666667185e-01	0.000000000000000000e+00	0.000000000000000000e+00	0.000000000000000000e+00	0.000000000000000000e+00
5.500000000000000444e-01	0.000000000000000000e+00	0.000000000000000000e+00	0.000000000000000000e+00	0.000000000000000000e+00
5.833333333333333703e-01	0.000000000000000000e+00	0.000000000000000000e+00	0.000000000000000000e+00	0.000000000000000000e+00
6.166666666666666963e-01	0.000000000000000000e+00	0.000000000000000000e+00	0.000000000000000000e+00	0.000000000000000000e+00
6.500000000000000222e-01	0.000000000000000000e+00	0.000000000000000000e+00	0.000000000000000000e+00	0.000000000000000000e+00
6.833333333333333481e-01	0.000000000000000000e+00	0.000000000000000000e+00	0.000000000000000000e+00	0.000000000000000000e+00
7.166666666666666741e-01	0.000000000000000000e+00	0.000000000000000000e+00	0.000000000000000000e+00	0.000000000000000000e+00
7.500000000000000000e-01	0.000000000000000000e+00	0.000000000000000000e+00	0.000000000000000000e+00	0.000000000000000000e+00
7.833333333333333259e-01	0.000000000000000000e+00	0.000000000000000000e+00	0.000000000000000000e+00	0.000000000000000000e+00
8.166666666666667629e-01	3.571428571428571924e-02	0.000000000000000000e+00	0.000000000000000000e+00	0.000000000000000000e+00
8.500000000000000888e-01	1.428571428571428770e-01	0.000000000000000000e+00	0.000000000000000000e+00	0.000000000000000000e+00
8.833333333333334147e-01	2.142857142857143293e-01	0.000000000000000000e+00	0.000000000000000000e+00	0.000000000000000000e+00
9.166666666666667407e-01	5.357142857142859205e-01	0.000000000000000000e+00	0.000000000000000000e+00	0.000000000000000000e+00
9.500000000000000666e-01	7.142857142857143848e-02	0.000000000000000000e+00	0.000000000000000000e+00	0.000000000000000000e+00
9.833333333333333925e-01	0.000000000000000000e+00	0.000000000000000000e+00	1.000000000000000222e+00	0.000000000000000000e+00
