# Supplementary material for: Gain engineering and atom lasing in a topological edge state in synthetic dimensions
Source: Nat Commun. 2025 Dec 13;17:421. doi: 10.1038/s41467-025-67106-8 (PMC12795819; doi:10.1038/s41467-025-67106-8)
Supplement: Supplementary file 3 — Source Data [file 41467_2025_67106_MOESM3_ESM.zip › data.figure/Fig3/Fig3a.csv]

# "Position X"	"Linear atom density (observed)"	"Thermal atoms (fit)"	"BEC atoms (fit)"
-5.501573972262779888e-01	5.218182739052340535e-02	3.090111870278940409e-01	3.090111870278940409e-01
-5.473973972262780041e-01	2.101292103663394140e-01	3.090111870278940409e-01	3.090111870278940409e-01
-5.446373972262780194e-01	2.152363729427297645e-01	3.090111870278940409e-01	3.090111870278940409e-01
-5.418773972262781458e-01	4.147038335127405384e-01	3.090111870278940409e-01	3.090111870278940409e-01
-5.391173972262781611e-01	3.279385209271093449e-01	3.090111870278940409e-01	3.090111870278940409e-01
-5.363573972262781764e-01	3.221372454634692239e-01	3.090111870278940409e-01	3.090111870278940409e-01
-5.335973972262780807e-01	8.212934140345197476e-02	3.090111870278940409e-01	3.090111870278940409e-01
-5.308373972262780960e-01	4.086664010035861438e-01	3.090111870278940409e-01	3.090111870278940409e-01
-5.280773972262781113e-01	2.990604918500994192e-01	3.090111870278940409e-01	3.090111870278940409e-01
-5.253173972262781266e-01	9.943436424523244277e-02	3.090111870278940409e-01	3.090111870278940409e-01
-5.225573972262781419e-01	1.212811784959914319e-01	3.090111870278940409e-01	3.090111870278940409e-01
-5.197973972262780462e-01	3.306958285584921109e-01	3.090111870278940409e-01	3.090111870278940409e-01
-5.170373972262780615e-01	4.916711889957570136e-01	3.090111870278940409e-01	3.090111870278940409e-01
-5.142773972262780768e-01	2.487310372142738368e-01	3.090111870278940409e-01	3.090111870278940409e-01
-5.115173972262780921e-01	3.044773787017818756e-01	3.090111870278940409e-01	3.090111870278940409e-01
-5.087573972262781075e-01	2.663736668728830526e-01	3.090111870278940409e-01	3.090111870278940409e-01
-5.059973972262781228e-01	2.584791396069219815e-01	3.090111870278940964e-01	3.090111870278940409e-01
-5.032373972262780271e-01	2.430997165296274742e-01	3.090111870278941519e-01	3.090111870278940409e-01
-5.004773972262780424e-01	7.951901895856960945e-02	3.090111870278941519e-01	3.090111870278940409e-01
-4.977173972262780577e-01	1.035676786957151208e-01	3.090111870278942074e-01	3.090111870278940409e-01
-4.949573972262780730e-01	1.200708418268880695e-01	3.090111870278943185e-01	3.090111870278940409e-01
-4.921973972262781438e-01	4.378706988072238460e-01	3.090111870278944295e-01	3.090111870278940409e-01
-4.894373972262781591e-01	3.802167733111382897e-01	3.090111870278945405e-01	3.090111870278940409e-01
-4.866773972262781189e-01	2.080085602126179323e-01	3.090111870278948736e-01	3.090111870278940409e-01
-4.839173972262780787e-01	5.916208838440248363e-02	3.090111870278952622e-01	3.090111870278940409e-01
-4.811573972262780940e-01	1.927455108709498766e-01	3.090111870278959283e-01	3.090111870278940409e-01
-4.783973972262781094e-01	1.246304302348991283e-01	3.090111870278969830e-01	3.090111870278940409e-01
-4.756373972262780692e-01	2.040067271195042109e-01	3.090111870278985373e-01	3.090111870278940409e-01
-4.728773972262780845e-01	-1.405225408244015206e-01	3.090111870279008688e-01	3.090111870278940409e-01
-4.701173972262780998e-01	2.335730414611632000e-01	3.090111870279044215e-01	3.090111870278940409e-01
-4.673573972262780596e-01	1.938368647196402061e-01	3.090111870279097506e-01	3.090111870278940409e-01
-4.645973972262780749e-01	3.617514155147104615e-01	3.090111870279175221e-01	3.090111870278940409e-01
-4.618373972262780902e-01	1.674044733096369253e-01	3.090111870279290129e-01	3.090111870278940409e-01
-4.590773972262781055e-01	1.708320331554223359e-01	3.090111870279457218e-01	3.090111870278940409e-01
-4.563173972262781208e-01	7.383747480266926455e-02	3.090111870279699247e-01	3.090111870278940409e-01
-4.535573972262780806e-01	1.758557095021620331e-01	3.090111870280044526e-01	3.090111870278940409e-01
-4.507973972262780959e-01	7.979711609272414907e-02	3.090111870280538575e-01	3.090111870278940409e-01
-4.480373972262781113e-01	9.964500795780897868e-02	3.090111870281234685e-01	3.090111870278940409e-01
-4.452773972262780711e-01	1.219088342958136589e-01	3.090111870282211681e-01	3.090111870278940409e-01
-4.425173972262780864e-01	2.908319717877075883e-01	3.090111870283571704e-01	3.090111870278940409e-01
-4.397573972262781017e-01	1.995574360201601838e-01	3.090111870285449647e-01	3.090111870278940409e-01
-4.369973972262780615e-01	2.049125899981767418e-01	3.090111870288027029e-01	3.090111870278940409e-01
-4.342373972262780768e-01	1.874396049052509394e-01	3.090111870291537555e-01	3.090111870278940409e-01
-4.314773972262780366e-01	1.947965936363538764e-01	3.090111870296288199e-01	3.090111870278940409e-01
-4.287173972262781074e-01	1.681885775113824144e-01	3.090111870302679198e-01	3.090111870278940409e-01
-4.259573972262781227e-01	1.259241262790241345e-01	3.090111870311229580e-01	3.090111870278940409e-01
-4.231973972262780825e-01	2.565995734919028215e-01	3.090111870322616028e-01	3.090111870278940409e-01
-4.204373972262780979e-01	2.022834020402849431e-01	3.090111870337733935e-01	3.090111870278940409e-01
-4.176773972262781132e-01	6.195165024366046380e-02	3.090111870357774571e-01	3.090111870278940409e-01
-4.149173972262780730e-01	1.711351431041824023e-01	3.090111870384368298e-01	3.090111870278940409e-01
-4.121573972262780883e-01	3.082572295871729429e-01	3.090111870419799955e-01	3.090111870278940409e-01
-4.093973972262781036e-01	1.314345269513013115e-01	3.090111870467364685e-01	3.090111870278940409e-01
-4.066373972262780634e-01	1.395710278646069002e-01	3.090111870531975224e-01	3.090111870278940409e-01
-4.038773972262780787e-01	1.643838142071001318e-01	3.090111870621162771e-01	3.090111870278940409e-01
-4.011173972262780940e-01	5.631879618098247636e-02	3.090111870746774514e-01	3.090111870278940409e-01
-3.983573972262781093e-01	3.644761235200036920e-01	3.090111870927780280e-01	3.090111870278940409e-01
-3.955973972262781246e-01	1.977679542264023649e-01	3.090111871194951565e-01	3.090111870278940409e-01
-3.928373972262780844e-01	3.012391640742169696e-01	3.090111871598575366e-01	3.090111870278940409e-01
-3.900773972262780998e-01	9.529314792610435458e-02	3.090111872221055211e-01	3.090111870278940409e-01
-3.873173972262781151e-01	3.632212025522418841e-01	3.090111873197384229e-01	3.090111870278940409e-01
-3.845573972262780749e-01	2.773704246877402579e-01	3.090111874748063259e-01	3.090111870278940409e-01
-3.817973972262780902e-01	2.471038400632996901e-01	3.090111877231647708e-01	3.090111870278940409e-01
-3.790373972262781055e-01	3.404808934500394568e-01	3.090111881227838864e-01	3.090111870278940409e-01
-3.762773972262780653e-01	4.301917326805056452e-01	3.090111887667766899e-01	3.090111870278940409e-01
-3.735173972262780806e-01	3.210861316241953034e-01	3.090111898036483895e-01	3.090111870278940409e-01
-3.707573972262780959e-01	4.958764100800047009e-02	3.090111914684890992e-01	3.090111870278940409e-01
-3.679973972262780557e-01	3.905744630576988285e-01	3.090111941305990761e-01	3.090111870278940409e-01
-3.652373972262781265e-01	3.919070230519224318e-01	3.090111983655577377e-01	3.090111870278940409e-01
-3.624773972262781419e-01	3.120715802948407780e-01	3.090112050632972673e-01	3.090111870278940409e-01
-3.597173972262781017e-01	3.503940218177925003e-01	3.090112155887078105e-01	3.090111870278940409e-01
-3.569573972262781170e-01	5.607784422579522587e-01	3.090112320181259142e-01	3.090111870278940409e-01
-3.541973972262780768e-01	2.462307855113233523e-01	3.090112574843547621e-01	3.090111870278940409e-01
-3.514373972262780921e-01	1.802785129718385837e-02	3.090112966753389978e-01	3.090111870278940409e-01
-3.486773972262781074e-01	1.204819352428822959e-01	3.090113565481413804e-01	3.090111870278940409e-01
-3.459173972262780672e-01	2.248398809881835825e-01	3.090114473414416474e-01	3.090111870278940409e-01
-3.431573972262780825e-01	1.406308867832944676e-01	3.090115839975095535e-01	3.090111870278940409e-01
-3.403973972262780978e-01	1.063053362725647176e-02	3.090117881396943766e-01	3.090111870278940409e-01
-3.376373972262780576e-01	2.023851928226047259e-01	3.090120907950907325e-01	3.090111870278940409e-01
-3.348773972262781284e-01	1.525721172368695866e-01	3.090125361052334374e-01	3.090111870278940409e-01
-3.321173972262781438e-01	-4.546243331221585388e-02	3.090131863312021721e-01	3.090111870278940409e-01
-3.293573972262781036e-01	3.703352668352180577e-02	3.090141285335539778e-01	3.090111870278940409e-01
-3.265973972262781189e-01	6.079979134920978495e-02	3.090154833914497967e-01	3.090111870278940409e-01
-3.238373972262780787e-01	2.357032459912938582e-01	3.090174167173319608e-01	3.090111870278940409e-01
-3.210773972262780940e-01	2.017704171807762625e-01	3.090201543201193113e-01	3.090111870278940409e-01
-3.183173972262781093e-01	8.701997341556333421e-02	3.090240009655910725e-01	3.092880461158722394e-01
-3.155573972262780691e-01	2.608891000820224293e-01	3.090293642694328380e-01	3.209137048474788312e-01
-3.127973972262780844e-01	1.637157208661701446e-01	3.090367844254227614e-01	3.273451751632938667e-01
-3.100373972262780997e-01	2.671116912513604169e-01	3.090469707044289360e-01	3.173639706229983148e-01
-3.072773972262780595e-01	4.044088786917144351e-01	3.090608456420749772e-01	3.090111870278940409e-01
-3.045173972262780748e-01	1.833048606831179650e-01	3.090795977440248810e-01	3.090111870278940409e-01
-3.017573972262781457e-01	1.642511763804072045e-01	3.091047433555590418e-01	3.090111870278940409e-01
-2.989973972262781055e-01	1.331233755210409486e-01	3.091381980431887055e-01	3.090111870278940409e-01
-2.962373972262781208e-01	1.450941216022070823e-01	3.091823573980314599e-01	3.090111870278940409e-01
-2.934773972262781361e-01	2.144463112008630490e-01	3.092401865743429346e-01	3.090111870278940409e-01
-2.907173972262780959e-01	1.019544158513000925e-01	3.093153171090398668e-01	3.090111870278940409e-01
-2.879573972262781112e-01	2.323889583221384614e-01	3.094121486261532383e-01	3.090111870278940409e-01
-2.851973972262780710e-01	2.553329020973095220e-01	3.095359519244213486e-01	3.090111870278940409e-01
-2.824373972262780863e-01	1.689618719720706597e-01	3.096929687046274249e-01	3.090111870278940409e-01
-2.796773972262781016e-01	2.809700279867038963e-01	3.098905018645047860e-01	3.090111870278940409e-01
-2.769173972262780614e-01	3.056502858392932676e-01	3.101369889449541173e-01	3.090111870278940409e-01
-2.741573972262780767e-01	2.461822720676783427e-01	3.104420500477940159e-01	3.090111870278940409e-01
-2.713973972262780920e-01	3.080422654551417949e-01	3.108165004808915999e-01	3.090111870278940409e-01
-2.686373972262781074e-01	3.779936724940990422e-01	3.112723176586381091e-01	3.090111870278940409e-01
-2.658773972262781227e-01	3.005709294135100462e-01	3.118225515435590900e-01	3.090111870278940409e-01
-2.631173972262781380e-01	1.427588561714381032e-01	3.124811683092771353e-01	3.090111870278940409e-01
-2.603573972262780978e-01	2.935870417303407809e-01	3.132628180756038550e-01	3.090111870278940409e-01
-2.575973972262781131e-01	2.072235736506960746e-01	3.141825196258804520e-01	3.090111870278940409e-01
-2.548373972262780729e-01	2.186760856449499191e-01	3.152552580336418497e-01	3.090111870278940409e-01
-2.520773972262780882e-01	2.227862148291642197e-01	3.164954951084114620e-01	3.090111870278940409e-01
-2.493173972262781035e-01	2.350776350396509562e-01	3.179165974512885851e-01	3.090111870278940409e-01
-2.465573972262780911e-01	2.285277028180877634e-01	3.195301925352102002e-01	3.090111870278940409e-01
-2.437973972262781064e-01	2.797340738018895268e-01	3.213454693449617205e-01	3.090111870278940409e-01
-2.410373972262780939e-01	2.575525755375350223e-01	3.233684463903964690e-01	3.090111870278940409e-01
-2.382773972262781093e-01	2.166055462015124000e-01	3.256012359258896871e-01	3.090111870278940409e-01
-2.355173972262780968e-01	1.693027296723649266e-01	3.280413384946088140e-01	3.090111870278940409e-01
-2.327573972262780844e-01	2.609849522885200872e-03	3.306810059647061761e-01	3.090111870278940409e-01
-2.299973972262781274e-01	3.411638355025835012e-01	3.335067135437467800e-01	3.090111870278940409e-01
-2.272373972262781150e-01	1.866673476293887191e-01	3.364987814100534602e-01	3.090111870278940409e-01
-2.244773972262781025e-01	4.605643069542832979e-01	3.396311842486440802e-01	3.090111870278940409e-01
-2.217173972262780901e-01	4.041493279855651877e-01	3.428715819332962544e-01	3.090111870278940409e-01
-2.189573972262781054e-01	2.547165548643311461e-01	3.461815968449299397e-01	3.090111870278940409e-01
-2.161973972262780930e-01	3.220397611241910263e-01	3.495173530566395570e-01	3.090111870278940409e-01
-2.134373972262781083e-01	1.277158463737040617e-01	3.528302802601255839e-01	3.090111870278940409e-01
-2.106773972262780958e-01	1.604665165586844355e-01	3.560681714765648320e-01	3.090111870278940409e-01
-2.079173972262781112e-01	3.037871177765451014e-01	3.591764690841054430e-01	3.100442920661332646e-01
-2.051573972262780987e-01	2.230128704953029117e-01	3.620997394301194716e-01	3.135680412257630945e-01
-2.023973972262780863e-01	1.492093477194289530e-01	3.647832832689956728e-01	3.186742085325221518e-01
-1.996373972262781016e-01	3.650122539251088871e-01	3.671748184529798342e-01	3.245158277398462188e-01
-1.968773972262781169e-01	3.346395857067808316e-02	3.692261635876554760e-01	3.303701877619809046e-01
-1.941173972262781044e-01	2.342267375132787988e-01	3.708948474552234420e-01	3.356513666393064477e-01
-1.913573972262780920e-01	4.847978224574354122e-01	3.721455693759001537e-01	3.398857297519040088e-01
-1.885973972262781073e-01	1.733098129838734069e-01	3.729514404955243112e-01	3.427347757921435645e-01
-1.858373972262780949e-01	5.725240286206896290e-01	3.732949451099623617e-01	3.439757766907494130e-01
-1.830773972262781102e-01	3.899846901817822231e-01	3.731685740969734044e-01	3.435175078402775140e-01
-1.803173972262781255e-01	6.044581232637727952e-01	3.725750985631806067e-01	3.413920033964571443e-01
-1.775573972262781131e-01	3.542917223428609375e-01	3.715274699281039816e-01	3.377670897063759226e-01
-1.747973972262781006e-01	4.838598218951892238e-01	3.700483516967426612e-01	3.329206885840607089e-01
-1.720373972262780882e-01	3.295797143018199260e-01	3.681693068842124550e-01	3.272612592667401565e-01
-1.692773972262781035e-01	3.143893178223736151e-01	3.659296822454560227e-01	3.213315575971842364e-01
-1.665173972262781188e-01	3.353621937884592730e-01	3.633752450488753616e-01	3.157867242814834108e-01
-1.637573972262781064e-01	2.767087446442198506e-01	3.605566392420686550e-01	3.114190391797366786e-01
-1.609973972262781217e-01	2.413116767401849716e-01	3.575277348915584796e-01	3.091375077882125288e-01
-1.582373972262781092e-01	3.805323752881178412e-01	3.543439474515396315e-01	3.090111870278940409e-01
-1.554773972262780968e-01	2.159604495846906558e-01	3.510606017708451931e-01	3.090111870278940409e-01
-1.527173972262780843e-01	4.708480462731882699e-01	3.477314101347241393e-01	3.090111870278940409e-01
-1.499573972262781274e-01	2.673032319389012645e-01	3.444071246795730179e-01	3.090111870278940409e-01
-1.471973972262781150e-01	2.514669566959639169e-01	3.411344130412506948e-01	3.090111870278940409e-01
-1.444373972262781025e-01	2.090756416094959602e-01	3.379549930563230942e-01	3.090111870278940409e-01
-1.416773972262781178e-01	2.722371869945828804e-01	3.349050487301962753e-01	3.090111870278940409e-01
-1.389173972262781054e-01	3.067294519156216759e-01	3.320149364772780332e-01	3.090111870278940409e-01
-1.361573972262780929e-01	1.595364470076488239e-01	3.293091786723616465e-01	3.090111870278940409e-01
-1.333973972262781083e-01	2.039638491286677457e-01	3.268067314994875794e-01	3.090111870278940409e-01
-1.306373972262781236e-01	1.141088075061757884e-01	3.245215063944561495e-01	3.090111870278940409e-01
-1.278773972262781111e-01	1.657294497929645560e-01	3.224631192551833392e-01	3.090111870278940409e-01
-1.251173972262780987e-01	2.906589026817462673e-01	3.206378389964085751e-01	3.090111870278940409e-01
-1.223573972262781001e-01	7.396995474637216295e-02	3.190497066732996267e-01	3.090111870278940409e-01
-1.195973972262781154e-01	3.409616487747584024e-02	3.177017978091843942e-01	3.090111870278940409e-01
-1.168373972262781030e-01	2.522921302601639493e-01	3.165976030915427231e-01	3.090111870278940409e-01
-1.140773972262781183e-01	1.550669920183245232e-01	3.157425054942425424e-01	3.090111870278940409e-01
-1.113173972262781058e-01	3.333533745250156222e-01	3.151453343393433859e-01	3.090111870278940409e-01
-1.085573972262781073e-01	3.038631797655435562e-01	3.148199780369543843e-01	3.090111870278940409e-01
-1.057973972262781087e-01	2.983984282201939120e-01	3.147870365196707709e-01	3.090111870278940409e-01
-1.030373972262781102e-01	2.642584419991398925e-01	3.150754911389250235e-01	3.090111870278940409e-01
-1.002773972262780977e-01	3.979672521800783347e-01	3.157243636303064260e-01	3.090111870278940409e-01
-9.751739722627811302e-02	2.473421206790358262e-01	3.167843265508565875e-01	3.090111870278940409e-01
-9.475739722627811445e-02	3.281631111023196046e-01	3.183192155099293652e-01	3.090111870278940409e-01
-9.199739722627811589e-02	2.306982749467478833e-01	3.204073790594434423e-01	3.090111870278940409e-01
-8.923739722627811732e-02	2.322216885913995499e-01	3.231427861418422753e-01	3.090111870278940409e-01
-8.647739722627810488e-02	2.394553769656316278e-01	3.266357947399669004e-01	3.090111870278940409e-01
-8.371739722627812019e-02	3.795549212548366413e-01	3.310134703975210479e-01	3.090111870278940409e-01
-8.095739722627810775e-02	2.325941694129561310e-01	3.364193314331173079e-01	3.090111870278940409e-01
-7.819739722627810918e-02	4.348925330529074262e-01	3.430123910028069489e-01	3.090111870278940409e-01
-7.543739722627812450e-02	3.202524924194039002e-01	3.509653667919345188e-01	3.090111870278940409e-01
-7.267739722627811205e-02	4.292614108552486596e-01	3.604619390573548521e-01	3.090111870278940409e-01
-6.991739722627811349e-02	4.866265205284397433e-01	3.716929587230446419e-01	3.090111870278940409e-01
-6.715739722627811492e-02	3.468542986187974630e-01	3.848515404733635070e-01	3.090111870278940409e-01
-6.439739722627811636e-02	3.307577055209363626e-01	4.001270217735089507e-01	3.090111870278940409e-01
-6.163739722627811085e-02	3.758761277890050323e-01	4.176978270220951805e-01	3.090111870278940409e-01
-5.887739722627811229e-02	6.478051307017143046e-01	4.377233450474814491e-01	3.090111870278940409e-01
-5.611739722627811372e-02	5.164119871250161253e-01	4.603350051349747729e-01	3.090111870278940409e-01
-5.335739722627811515e-02	6.849358459222514295e-01	4.856268177424081234e-01	3.090111870278940409e-01
-5.059739722627810965e-02	6.260940423677640032e-01	5.136457259459170643e-01	3.090111870278940409e-01
-4.783739722627811108e-02	7.134101642223552586e-01	5.443821864964828450e-01	3.090111870278940409e-01
-4.507739722627811252e-02	5.182737415799570924e-01	5.777614586766599558e-01	3.090111870278940409e-01
-4.231739722627811395e-02	4.789876546359292386e-01	6.136361183833680677e-01	3.090111870278940409e-01
-3.955739722627811539e-02	5.991010994353370700e-01	6.517803279786852366e-01	3.090111870278940409e-01
-3.679739722627811682e-02	8.947013980028002411e-01	6.918863744898940960e-01	3.090111870278940409e-01
-3.403739722627811826e-02	7.376674514835604990e-01	7.335639364272423801e-01	3.090111870278940409e-01
-3.127739722627811275e-02	6.179506517666920606e-01	7.763424517493181520e-01	3.090111870278940409e-01
-2.851739722627811419e-02	8.494117020231555237e-01	8.196768378599010862e-01	3.090111870278940409e-01
-2.575739722627811562e-02	1.033255750016939034e+00	8.629566632801177750e-01	3.090111870278940409e-01
-2.299739722627811706e-02	8.839582821922578049e-01	9.055186968862135588e-01	3.090668378211302580e-01
-2.023739722627811502e-02	1.045609464151152412e+00	9.466625738993131867e-01	3.109762544096720260e-01
-1.747739722627811298e-02	1.058505725723017710e+00	9.856691296636989064e-01	3.149660156966984648e-01
-1.471739722627811615e-02	8.648953535939827297e-01	1.021820775328702968e+00	3.202465735661295110e-01
-1.195739722627811585e-02	8.699342412507532485e-01	1.054423136752368428e+00	3.261034308127153114e-01
-9.197397226278115553e-03	1.094760318498097185e+00	1.082827061342645170e+00	3.319335052927550045e-01
-6.437397226278116988e-03	9.265334416337113188e-01	1.106450027334914266e+00	3.372651923766759041e-01
-3.677397226278117121e-03	9.604572613810594683e-01	1.124795973527707771e+00	3.416362590434059987e-01
-9.173972262781171462e-04	9.525167953310127444e-01	1.137472608518147688e+00	3.447999158495789196e-01
1.842602773721882612e-03	7.836322232247980857e-01	1.144205356670570994e+00	3.465203199382168586e-01
4.602602773721882479e-03	1.050507756205752541e+00	1.144847248868134937e+00	3.466855554936349448e-01
7.362602773721882779e-03	9.781901451821127802e-01	1.139384260990292885e+00	3.452857775452043976e-01
1.012260277372188308e-02	8.753373811698310636e-01	1.127935830064574985e+00	3.424087545375661401e-01
1.288260277372188338e-02	9.301961264602484070e-01	1.110750522672963259e+00	3.382727471045275380e-01
1.564260277372188368e-02	8.883967773480904162e-01	1.088197076572701150e+00	3.331095609883157893e-01
1.840260277372188225e-02	9.565389042956811139e-01	1.060751268606775488e+00	3.273529869652382351e-01
2.116260277372188081e-02	8.213313688098078380e-01	1.028979264956901618e+00	3.214533460919303254e-01
2.392260277372188285e-02	8.178917508095778777e-01	9.935182710615678703e-01	3.159962208472172351e-01
2.668260277372188141e-02	9.364552762367678307e-01	9.550554087671211390e-01	3.116742535307327477e-01
2.944260277372187998e-02	8.278456136716049185e-01	9.143058020899614835e-01	3.092520808033030755e-01
3.220260277372188201e-02	8.589195329349930130e-01	8.719908491356125335e-01	3.090111870278940409e-01
3.496260277372188058e-02	7.970281982855697001e-01	8.288175991723724101e-01	3.090111870278940409e-01
3.772260277372187914e-02	8.766291874290229602e-01	7.854600472344148709e-01	3.090111870278940409e-01
4.048260277372188465e-02	7.571640223904548828e-01	7.425430135724310210e-01	3.090111870278940409e-01
4.324260277372188321e-02	8.426167054670657963e-01	7.006291034907168314e-01	3.090111870278940409e-01
4.600260277372187484e-02	8.525362420648324724e-01	6.602090573432954912e-01	3.090111870278940409e-01
4.876260277372188034e-02	9.251979564611741980e-01	6.216956134048156057e-01	3.090111870278940409e-01
5.152260277372187891e-02	8.677400909771677551e-01	5.854208296624210384e-01	3.090111870278940409e-01
5.428260277372187748e-02	8.684313054094243700e-01	5.516366541352268893e-01	3.090111870278940409e-01
5.704260277372188298e-02	7.115018862977321445e-01	5.205184045341676446e-01	3.090111870278940409e-01
5.980260277372188155e-02	6.470908577593683653e-01	4.921707215812587410e-01	3.090111870278940409e-01
6.256260277372187317e-02	7.578147477935346377e-01	4.666354979367238753e-01	3.090111870278940409e-01
6.532260277372188562e-02	7.155604349882951354e-01	4.439012556011533994e-01	3.090111870278940409e-01
6.808260277372187030e-02	7.712255998411469138e-01	4.239134457570397641e-01	3.090111870278940409e-01
7.084260277372188275e-02	9.021751155916301057e-01	4.065851714319178023e-01	3.090111870278940409e-01
7.360260277372188131e-02	8.018697212771469518e-01	3.918078791181749398e-01	3.090111870278940409e-01
7.636260277372187988e-02	5.905159764658985955e-01	3.794616241027574111e-01	3.090111870278940409e-01
7.912260277372187844e-02	7.987681549098752942e-01	3.694245794022275597e-01	3.090111870278940409e-01
8.188260277372187701e-02	8.812186818392853116e-01	3.615815241836782823e-01	3.090111870278940409e-01
8.464260277372187558e-02	9.065612717746127647e-01	3.558311097744938922e-01	3.090111870278940409e-01
8.740260277372187414e-02	1.078228481423390228e+00	3.520917565721897735e-01	3.090111870278940409e-01
9.016260277372188658e-02	7.954846418078824755e-01	3.503060815928132898e-01	3.090111870278940409e-01
9.292260277372187127e-02	8.477042585732794677e-01	3.504437937489259247e-01	3.090111870278940409e-01
9.568260277372188372e-02	9.654154540446914234e-01	3.525030232629344784e-01	3.090111870278940409e-01
9.844260277372188228e-02	8.002547349347036709e-01	3.565100750142812247e-01	3.090111870278940409e-01
1.012026027737218670e-01	8.876762654014076492e-01	3.625176159483533556e-01	3.090111870278940409e-01
1.039626027737218794e-01	9.155681783264644213e-01	3.706013271514952412e-01	3.090111870278940409e-01
1.067226027737218780e-01	8.298298276445442712e-01	3.808550749673427216e-01	3.090111870278940409e-01
1.094826027737218765e-01	7.949071948602394189e-01	3.933846852701229913e-01	3.090111870278940409e-01
1.122426027737218751e-01	8.735557810289510394e-01	4.083004425531001069e-01	3.090111870278940409e-01
1.150026027737218876e-01	8.455196676788011567e-01	4.257084815208908579e-01	3.090111870278940409e-01
1.177626027737218722e-01	6.863205355999835167e-01	4.457012927220392329e-01	3.090111870278940409e-01
1.205226027737218847e-01	8.629310963317347039e-01	4.683476233015465562e-01	3.090111870278940409e-01
1.232826027737218694e-01	8.168241904324379243e-01	4.936821156591328363e-01	3.090111870278940409e-01
1.260426027737218679e-01	8.336875684319984270e-01	5.216950859042903677e-01	3.090111870278940409e-01
1.288026027737218804e-01	6.430030589089017479e-01	5.523228948299676588e-01	3.090111870278940409e-01
1.315626027737218928e-01	8.159052421681697309e-01	5.854394005458176675e-01	3.090111870278940409e-01
1.343226027737218775e-01	7.084803852656100798e-01	6.208489978651657859e-01	3.090111870278940409e-01
1.370826027737218622e-01	8.224381851813612476e-01	6.582817396629077056e-01	3.090111870278940409e-01
1.398426027737218746e-01	7.995849173311205815e-01	6.973909956574152469e-01	3.090111870278940409e-01
1.426026027737218871e-01	8.600423312081718619e-01	7.377540322386523242e-01	3.090111870278940409e-01
1.453626027737218718e-01	8.535961974168454480e-01	7.788757932275275353e-01	3.090111870278940409e-01
1.481226027737218842e-01	7.909453358314932903e-01	8.201960286062575101e-01	3.090111870278940409e-01
1.508826027737218967e-01	1.033127381187301852e+00	8.610997618280024080e-01	3.090111870278940409e-01
1.536426027737218536e-01	8.420814926423904057e-01	9.009309143843655665e-01	3.090111870278940409e-01
1.564026027737218660e-01	9.153969891613298326e-01	9.390087291262699809e-01	3.090111870278940409e-01
1.591626027737218785e-01	8.426523130603884582e-01	9.746464631520961319e-01	3.090111870278940409e-01
1.619226027737218909e-01	8.078635872165220722e-01	1.007171669319839147e+00	3.090111870278940409e-01
1.646826027737218756e-01	9.444755762171577196e-01	1.035947264726526651e+00	3.090111870278940409e-01
1.674426027737218603e-01	1.087018140384149900e+00	1.060392505624535575e+00	3.090111870278940409e-01
1.702026027737218727e-01	1.126247664652467728e+00	1.080002959712784705e+00	3.090111870278940409e-01
1.729626027737218574e-01	1.134827049190751946e+00	1.094368593929641031e+00	3.090111870278940409e-01
1.757226027737218699e-01	9.781232058450390898e-01	1.103189180437031514e+00	3.090111870333105970e-01
1.784826027737218823e-01	1.095570945367531301e+00	1.106286363040042575e+00	3.090111870378557390e-01
1.812426027737218948e-01	1.109480998334043234e+00	1.103611914436633201e+00	3.090111870334678601e-01
1.840026027737218517e-01	1.137557450310508367e+00	1.095251941378835303e+00	3.090111870278965389e-01
1.867626027737218641e-01	9.964423783433793425e-01	1.081427046983147733e+00	3.090111870278940409e-01
1.895226027737218766e-01	1.209506752465336232e+00	1.062488721871734931e+00	3.090111870278940409e-01
1.922826027737218613e-01	1.129401431375094411e+00	1.038912492304642443e+00	3.090111870278940409e-01
1.950426027737218737e-01	1.154100936060912908e+00	1.011288587744247236e+00	3.090111870278940409e-01
1.978026027737218862e-01	1.137273143191473324e+00	9.803110872002299692e-01	3.090111870278940409e-01
2.005626027737218708e-01	1.227015573448695607e+00	9.467666500002432928e-01	3.090111870278940409e-01
2.033226027737218555e-01	1.200122802970151170e+00	9.115240216844575638e-01	3.090111870278940409e-01
2.060826027737218680e-01	1.047891375837744610e+00	8.755255219008688528e-01	3.090111870278940409e-01
2.088426027737218804e-01	1.189248188460237277e+00	8.397816639934405636e-01	3.090111870278940409e-01
2.116026027737218651e-01	8.931944660648475365e-01	8.053699239884627437e-01	3.090111870278940409e-01
2.143626027737218775e-01	9.558091894676838951e-01	7.734384712592502487e-01	3.090111870278940409e-01
2.171226027737218622e-01	1.001676382030782575e+00	7.452153981322863219e-01	3.090111870278940409e-01
2.198826027737218747e-01	7.255619247649599535e-01	7.220236471339573914e-01	3.090111870278940409e-01
2.226426027737218594e-01	8.494030467825415265e-01	7.053014405480297899e-01	3.090111870278940409e-01
2.254026027737218718e-01	9.395159943733574215e-01	6.966275776133132869e-01	3.090111870278940409e-01
2.281626027737218843e-01	8.223869645413560692e-01	6.977504925224921051e-01	3.090111870278940409e-01
2.309226027737218689e-01	1.011394853664564053e+00	7.106194766664176710e-01	3.090111870278940409e-01
2.336826027737218536e-01	1.009115800880359570e+00	7.374159799725803488e-01	3.090111870278940409e-01
2.364426027737218661e-01	1.192277325620451300e+00	7.805824413644228965e-01	3.090111870278940409e-01
2.392026027737218785e-01	1.214432745550930504e+00	8.428456843711290558e-01	3.090111870278940409e-01
2.419626027737218632e-01	1.558961261850634772e+00	9.272315822316903322e-01	3.090111870278940409e-01
2.447226027737219034e-01	1.656794579871437856e+00	1.037067482832500387e+00	3.090111870278940409e-01
2.474826027737218603e-01	1.624033858508041384e+00	1.175968825433166831e+00	3.090111870278940409e-01
2.502426027737218450e-01	2.100115175761465558e+00	1.347806516681936850e+00	3.090111870278940409e-01
2.530026027737218852e-01	2.303880530728846576e+00	1.556651998483292498e+00	3.090111870278940409e-01
2.557626027737218699e-01	2.540534220843418289e+00	1.806697563801742179e+00	3.090111870278940409e-01
2.585226027737218546e-01	3.024437589939178661e+00	2.102150376291469502e+00	3.090111870278940409e-01
2.612826027737218948e-01	3.483142344596454443e+00	2.447099827741783695e+00	3.090111870278940409e-01
2.640426027737218795e-01	3.804136407143891230e+00	2.845359305517648263e+00	3.090111870278940409e-01
2.668026027737218642e-01	4.388866588375780253e+00	3.300285098495385760e+00	3.090111870278940409e-01
2.695626027737219044e-01	4.803970711108926928e+00	3.814576976683744736e+00	3.090111870278940409e-01
2.723226027737218335e-01	5.458610478304551705e+00	4.390066843221604564e+00	3.090111870278940409e-01
2.750826027737218737e-01	5.925796466312876376e+00	5.027503660936091023e+00	3.090111870278940409e-01
2.778426027737218584e-01	6.399768493639481193e+00	5.726344464377567611e+00	3.090111870278940409e-01
2.806026027737218431e-01	7.142298355164649060e+00	6.484562537669283699e+00	3.090111870278940409e-01
2.833626027737218833e-01	7.742419867665452315e+00	7.298484624883478489e+00	3.090111870278940409e-01
2.861226027737218680e-01	8.412174157190772661e+00	8.162669212520537343e+00	3.090111870278940409e-01
2.888826027737218527e-01	9.293316039655682204e+00	9.069837379162761337e+00	3.090111870278940409e-01
2.916426027737218929e-01	1.011406463362547292e+01	1.001086638122079542e+01	3.090111870278940409e-01
2.944026027737218776e-01	1.071589476419240405e+01	1.097485402244499397e+01	3.090111870278940409e-01
2.971626027737218623e-01	1.177133674587281753e+01	1.194925898406479270e+01	3.090111870278940409e-01
2.999226027737219025e-01	1.238598041644459258e+01	1.292011878032215932e+01	3.090111870278940409e-01
3.026826027737218316e-01	1.320075748130143722e+01	1.387234302027328248e+01	3.090111870278940409e-01
3.054426027737218163e-01	1.387851703445510232e+01	1.479007542444025525e+01	3.090111870278940409e-01
3.082026027737218565e-01	1.488474826463583867e+01	1.565711382846877875e+01	3.090111870278940409e-01
3.109626027737218412e-01	1.615618257431013660e+01	1.645737349248747705e+01	8.940207924978856857e-01
3.137226027737218814e-01	1.833577858860777354e+01	1.717537571253535944e+01	2.413613951984135308e+00
3.164826027737218661e-01	2.047136236992286840e+01	1.779674126477979712e+01	4.392216032327487696e+00
3.192426027737218508e-01	2.329630403635560043e+01	1.830866682379302546e+01	6.437995262948405184e+00
3.220026027737218910e-01	2.585789980625606432e+01	1.870036233544051285e+01	8.232659452948961842e+00
3.247626027737218757e-01	2.750939236764358498e+01	1.896342846236840174e+01	9.542232363278705165e+00
3.275226027737218604e-01	2.828284442865598791e+01	1.909215563228116608e+01	1.021409248951740700e+01
3.302826027737219006e-01	2.825500385763688627e+01	1.908372978814116649e+01	1.016961776135152817e+01
3.330426027737218853e-01	2.681757337762594418e+01	1.893833445882229327e+01	9.413513696540867670e+00
3.358026027737218144e-01	2.490204653888380193e+01	1.865914395843602946e+01	8.034838597314978514e+00
3.385626027737218546e-01	2.246345493595176279e+01	1.825220804957523413e+01	6.194969402237661349e+00
3.413226027737218393e-01	2.007890058975164749e+01	1.772623391040128382e+01	4.140203889633450984e+00
3.440826027737218240e-01	1.776403660135324003e+01	1.709227636993703925e+01	2.193916776460835827e+00
3.468426027737218642e-01	1.606822815174383834e+01	1.636335179238420778e+01	7.621230117738859722e-01
3.496026027737218489e-01	1.482008555925526139e+01	1.555399442772780461e+01	3.090111870278940409e-01
3.523626027737218891e-01	1.368316031280335920e+01	1.467977630638682029e+01	3.090111870278940409e-01
3.551226027737218738e-01	1.317544543299261939e+01	1.375681273379307790e+01	3.090111870278940409e-01
3.578826027737218585e-01	1.247216143292859059e+01	1.280127512501631593e+01	3.090111870278940409e-01
3.606426027737218987e-01	1.143239714003763119e+01	1.182893139042600339e+01	3.090111870278940409e-01
3.634026027737218834e-01	1.080182502718631632e+01	1.085473150291676880e+01	3.090111870278940409e-01
3.661626027737218680e-01	1.003939009757682399e+01	9.892452472060430324e+00	3.090111870278940409e-01
3.689226027737218527e-01	9.257525125503500263e+00	8.954412990570272513e+00	3.090111870278940409e-01
3.716826027737218374e-01	8.435950791918111591e+00	8.051263793183103701e+00	3.090111870278940409e-01
3.744426027737218221e-01	7.777228244380655298e+00	7.191855563024537545e+00	3.090111870278940409e-01
3.772026027737218623e-01	6.958568810429800244e+00	6.383182295853785604e+00	3.090111870278940409e-01
3.799626027737218470e-01	6.418341129343804852e+00	5.630394605472202052e+00	3.090111870278940409e-01
3.827226027737218872e-01	5.896944405345921680e+00	4.936874685867679524e+00	3.090111870278940409e-01
3.854826027737218719e-01	5.334113377853075377e+00	4.304362637215107590e+00	3.090111870278940409e-01
3.882426027737218566e-01	4.930530365015182603e+00	3.733122650674064680e+00	3.090111870278940409e-01
3.910026027737218968e-01	4.109571344460500875e+00	3.222137109547026146e+00	3.090111870278940409e-01
3.937626027737218815e-01	3.836489564332152380e+00	2.769316930447442537e+00	3.090111870278940409e-01
3.965226027737218661e-01	3.200831038328561640e+00	2.371717328076294873e+00	3.090111870278940409e-01
3.992826027737218508e-01	2.884906185285174285e+00	2.025749506349189044e+00	3.090111870278940409e-01
4.020426027737218355e-01	2.617871165927737831e+00	1.727380410639083985e+00	3.090111870278940409e-01
4.048026027737218202e-01	2.329413557414395708e+00	1.472314475293900138e+00	3.090111870278940409e-01
4.075626027737218604e-01	2.073452040534596197e+00	1.256153133192886573e+00	3.090111870278940409e-01
4.103226027737218451e-01	1.655329165994512186e+00	1.074529605116987696e+00	3.090111870278940409e-01
4.130826027737218298e-01	1.301468015965509206e+00	9.232180658659077110e-01	3.090111870278940409e-01
4.158426027737218700e-01	1.204862765124568247e+00	7.982176280198984841e-01	3.090111870278940409e-01
4.186026027737218547e-01	9.849839022215868267e-01	6.958126564466201591e-01	3.090111870278940409e-01
4.213626027737218949e-01	6.847176665346449420e-01	6.126117150584551307e-01	3.090111870278940409e-01
4.241226027737218796e-01	6.263216140544917154e-01	5.455679606942989146e-01	3.090111870278940409e-01
4.268826027737218642e-01	6.161784191274406464e-01	4.919840622373065631e-01	3.090111870278940409e-01
4.296426027737219044e-01	5.609158466609317495e-01	4.495047722420067449e-01	3.090111870278940409e-01
4.324026027737218336e-01	4.593752280831598922e-01	4.161001557888742153e-01	3.090111870278940409e-01
4.351626027737218183e-01	3.160122680624820601e-01	3.900422313460860102e-01	3.090111870278940409e-01
4.379226027737218585e-01	2.376774436744079899e-01	3.698774438529857655e-01	3.090111870278940409e-01
4.406826027737218432e-01	5.275343958206014650e-01	3.543970095728006808e-01	3.090111870278940409e-01
4.434426027737218279e-01	3.198625873982726686e-01	3.426067780545578589e-01	3.090111870278940409e-01
4.462026027737218681e-01	1.077966685194556018e-01	3.336978745145521286e-01	3.090111870278940409e-01
4.489626027737218528e-01	3.201768403504425264e-01	3.270190348203118047e-01	3.090111870278940409e-01
4.517226027737218930e-01	3.831037973657772655e-01	3.220512371785367867e-01	3.090111870278940409e-01
4.544826027737218777e-01	3.134885239367030674e-01	3.183849759637759624e-01	3.090111870278940409e-01
4.572426027737218623e-01	2.063002943706788717e-01	3.157003155116575588e-01	3.090111870278940409e-01
4.600026027737219025e-01	4.030784741284488271e-01	3.137497031623212584e-01	3.090111870278940409e-01
4.627626027737218317e-01	1.217870487535939600e-01	3.123434068844747613e-01	3.090111870278940409e-01
4.655226027737218164e-01	1.692937209164269707e-01	3.113373674205991426e-01	3.090111870278940409e-01
4.682826027737218566e-01	1.679286072987667133e-01	3.106232113568564435e-01	3.090111870278940409e-01
4.710426027737218413e-01	9.177981216520803009e-02	3.101201530800233863e-01	3.090111870278940409e-01
4.738026027737218260e-01	1.395969306640355567e-01	3.097685139047071656e-01	3.090111870278940409e-01
4.765626027737218662e-01	3.069780239856995663e-01	3.095246001287041415e-01	3.090111870278940409e-01
4.793226027737218509e-01	6.438676178092846147e-02	3.093567036788357760e-01	3.090111870278940409e-01
4.820826027737218356e-01	1.264739415955397350e-01	3.092420155521509728e-01	3.090111870278940409e-01
4.848426027737218758e-01	4.207892188112559440e-02	3.091642705433855220e-01	3.090111870278940409e-01
4.876026027737218604e-01	6.750781858244890576e-02	3.091119696927250859e-01	3.090111870278940409e-01
4.903626027737218451e-01	1.201089197582390494e-01	3.090770530910812997e-01	3.090111870278940409e-01
4.931226027737218298e-01	2.349936482206364807e-01	3.090539193047885935e-01	3.090111870278940409e-01
4.958826027737218700e-01	2.029159905634311256e-01	3.090387083199903073e-01	3.090111870278940409e-01
4.986426027737218547e-01	1.830429752172873792e-01	3.090287824651621329e-01	3.090111870278940409e-01
5.014026027737218394e-01	2.556516236653215146e-01	3.090223543686143604e-01	3.090111870278940409e-01
5.041626027737218241e-01	1.702096664239332036e-01	3.090182228998641367e-01	3.090111870278940409e-01
5.069226027737218088e-01	2.474212910235432938e-01	3.090155875534535967e-01	3.090111870278940409e-01
5.096826027737219045e-01	1.548184354171058541e-01	3.090139192098954046e-01	3.090111870278940409e-01
5.124426027737218892e-01	2.719669467263645668e-01	3.090128709932892792e-01	3.090111870278940409e-01
5.152026027737218739e-01	1.001106725182311641e-01	3.090122173550767792e-01	3.090111870278940409e-01
5.179626027737218585e-01	9.855167663112343601e-02	3.090118128279698007e-01	3.090111870278940409e-01
5.207226027737218432e-01	1.121404773636733715e-01	3.090115643519754096e-01	3.090111870278940409e-01
5.234826027737218279e-01	1.111012647897538647e-01	3.090114128736292654e-01	3.090111870278940409e-01
5.262426027737219236e-01	-4.600370482553951812e-02	3.090113212202330040e-01	3.090111870278940409e-01
5.290026027737219083e-01	7.133753115138950773e-02	3.090112661799154226e-01	3.090111870278940409e-01
5.317626027737218930e-01	1.280542195315307608e-01	3.090112333741606987e-01	3.090111870278940409e-01
5.345226027737218777e-01	3.338305643090425101e-01	3.090112139671725155e-01	3.090111870278940409e-01
5.372826027737218624e-01	5.176791300531523310e-02	3.090112025723534828e-01	3.090111870278940409e-01
5.400426027737219581e-01	2.197496299796990182e-01	3.090111959318651569e-01	3.090111870278940409e-01
5.428026027737218318e-01	8.803956620315174508e-02	3.090111920909219267e-01	3.090111870278940409e-01
5.455626027737218164e-01	2.547984420059242749e-01	3.090111898858488026e-01	3.090111870278940409e-01
5.483226027737218011e-01	1.109939062443736912e-01	3.090111886293642196e-01	3.090111870278940409e-01
5.510826027737217858e-01	4.235751747643146659e-01	3.090111879187362742e-01	3.090111870278940409e-01
