# Supplementary material for: Gain engineering and atom lasing in a topological edge state in synthetic dimensions
Source: Nat Commun. 2025 Dec 13;17:421. doi: 10.1038/s41467-025-67106-8 (PMC12795819; doi:10.1038/s41467-025-67106-8)
Supplement: Supplementary file 3 — Source Data [file 41467_2025_67106_MOESM3_ESM.zip › data.figure/Fig3/Fig3b.csv]

# "Site number"	"Exp. (Total)"	"Exp. (BEC)"	"Theory (Edge	delta=0)"
1.000000000000000000e+00	1.606423989878260575e-03	7.065190383606583836e-03	2.821867076989333418e-05
2.000000000000000000e+00	3.443282314962222562e-02	1.068041457333742707e-02	6.872256672953973827e-39
3.000000000000000000e+00	3.673699650310218584e-02	7.829796676634017891e-03	2.274339031043452752e-02
4.000000000000000000e+00	5.645574715627515137e-03	1.033900287775930786e-02	1.871627612393558689e-36
5.000000000000000000e+00	9.215781816417697447e-01	9.640855954886626833e-01	9.772283910187956613e-01
