# Supplementary material for: Gain engineering and atom lasing in a topological edge state in synthetic dimensions
Source: Nat Commun. 2025 Dec 13;17:421. doi: 10.1038/s41467-025-67106-8 (PMC12795819; doi:10.1038/s41467-025-67106-8)
Supplement: Supplementary file 3 — Source Data [file 41467_2025_67106_MOESM3_ESM.zip › data.figure/Fig3/Fig3d.csv]

# "Position X"	"Linear atom density (observed)"	"Thermal atoms (fit)"	"BEC atoms (fit)"
-5.499523993481525430e-01	1.496592756156156501e-03	4.819591010490756333e-02	4.819591010490751476e-02
-5.471923993481525583e-01	4.648277945622750207e-02	4.819591010490760496e-02	4.819591010490751476e-02
-5.444323993481525736e-01	-1.128940125520877524e-01	4.819591010490768823e-02	4.819591010490751476e-02
-5.416723993481524779e-01	1.042966040913046316e-01	4.819591010490786864e-02	4.819591010490751476e-02
-5.389123993481524932e-01	-2.553917921035003813e-02	4.819591010490820171e-02	4.819591010490751476e-02
-5.361523993481525086e-01	-2.432584064381428934e-01	4.819591010490886784e-02	4.819591010490751476e-02
-5.333923993481525239e-01	5.322854628204071181e-02	4.819591010491013072e-02	4.819591010490751476e-02
-5.306323993481525392e-01	4.703895574788896639e-02	4.819591010491255240e-02	4.819591010490751476e-02
-5.278723993481526655e-01	5.723641876038323972e-02	4.819591010491713901e-02	4.819591010490751476e-02
-5.251123993481525698e-01	1.305104470423972818e-01	4.819591010492575711e-02	4.819591010490751476e-02
-5.223523993481525851e-01	2.249961732320779340e-02	4.819591010494189698e-02	4.819591010490751476e-02
-5.195923993481526004e-01	-7.846614023323847387e-02	4.819591010497185912e-02	4.819591010490751476e-02
-5.168323993481526157e-01	7.779742232808366242e-02	4.819591010502707884e-02	4.819591010490751476e-02
-5.140723993481526310e-01	2.354768833821136720e-01	4.819591010512816465e-02	4.819591010490751476e-02
-5.113123993481525353e-01	9.026278024018817570e-02	4.819591010531190656e-02	4.819591010490751476e-02
-5.085523993481525507e-01	-6.270080995056388773e-02	4.819591010564353017e-02	4.819591010490751476e-02
-5.057923993481525660e-01	-1.518092204589005512e-01	4.819591010623779093e-02	4.819591010490751476e-02
-5.030323993481525813e-01	-5.948500621264729560e-02	4.819591010729525754e-02	4.819591010490751476e-02
-5.002723993481525966e-01	-6.752930048545544017e-02	4.819591010916367269e-02	4.819591010490751476e-02
-4.975123993481526119e-01	-2.235049053482495163e-01	4.819591011244161310e-02	4.819591010490751476e-02
-4.947523993481525162e-01	-1.669833843820235919e-01	4.819591011815185094e-02	4.819591010490751476e-02
-4.919923993481525315e-01	1.058360508607724820e-01	4.819591012802885988e-02	4.819591010490751476e-02
-4.892323993481525468e-01	2.104445208135934109e-02	4.819591014499244319e-02	4.819591010490751476e-02
-4.864723993481525621e-01	2.003790832230917252e-02	4.819591017392096249e-02	4.819591010490751476e-02
-4.837123993481525219e-01	-8.642421345136587496e-02	4.819591022290452970e-02	4.819591010490751476e-02
-4.809523993481525928e-01	-1.185008993335966154e-02	4.819591030525921527e-02	4.819591010490751476e-02
-4.781923993481526081e-01	-7.016669197885203046e-02	4.819591044273871527e-02	4.819591010490751476e-02
-4.754323993481525679e-01	1.278708937131585177e-01	4.819591067061403111e-02	4.819591010490751476e-02
-4.726723993481525832e-01	4.117798565986818815e-04	4.819591104564252548e-02	4.819591010490751476e-02
-4.699123993481525985e-01	1.437930305963298905e-02	4.819591165846789926e-02	4.819591010490751476e-02
-4.671523993481525583e-01	9.052301731648315641e-02	4.819591265275641190e-02	4.819591010490751476e-02
-4.643923993481525736e-01	6.982376975489457127e-02	4.819591425448523786e-02	4.819591010490751476e-02
-4.616323993481525334e-01	2.667968690117075714e-01	4.819591681639587288e-02	4.819591010490751476e-02
-4.588723993481525487e-01	1.794139013869774091e-01	4.819592088490056575e-02	4.819591010490751476e-02
-4.561123993481525640e-01	1.162850390058614014e-01	4.819592729993297381e-02	4.819591010490751476e-02
-4.533523993481525238e-01	-8.864001014276154389e-02	4.819593734269757290e-02	4.819591010490751476e-02
-4.505923993481525947e-01	1.731229302518789981e-02	4.819595295242016381e-02	4.819591010490751476e-02
-4.478323993481526100e-01	1.111731043395067231e-02	4.819597704157178863e-02	4.819591010490751476e-02
-4.450723993481525698e-01	1.846734856220565713e-01	4.819601395029681629e-02	4.819591010490751476e-02
-4.423123993481525851e-01	-2.106833714828526827e-01	4.819607009573121520e-02	4.819591010490751476e-02
-4.395523993481526004e-01	-1.223356358635601937e-01	4.819615489150328586e-02	4.819591010490751476e-02
-4.367923993481525602e-01	2.199464283312812518e-01	4.819628203806218536e-02	4.819591010490751476e-02
-4.340323993481525755e-01	3.652203026449898915e-02	4.819647131678986285e-02	4.819591010490751476e-02
-4.312723993481525908e-01	4.206850581163297520e-02	4.819675106139337944e-02	4.819591010490751476e-02
-4.285123993481525506e-01	2.293720193214839054e-02	4.819716153010184662e-02	4.819591010490751476e-02
-4.257523993481525659e-01	-4.861719542615289269e-02	4.819775946280832613e-02	4.819591010490751476e-02
-4.229923993481525257e-01	4.541337073840795435e-02	4.819862417927309184e-02	4.819591010490751476e-02
-4.202323993481525410e-01	-2.308608390089841866e-02	4.819986565804200429e-02	4.819591010490751476e-02
-4.174723993481526119e-01	-8.549519945305672497e-02	4.820163513015162521e-02	4.819591010490751476e-02
-4.147123993481525717e-01	-8.911749045269040659e-02	4.820413882507051939e-02	4.819591010490751476e-02
-4.119523993481525870e-01	-1.380934694235284033e-01	4.820765561507778935e-02	4.819591010490751476e-02
-4.091923993481526023e-01	5.747280195096612920e-02	4.821255941270607970e-02	4.819591010490751476e-02
-4.064323993481525621e-01	-7.422230209252561606e-02	4.821934727571662582e-02	4.819591010490751476e-02
-4.036723993481525774e-01	7.641152717343738243e-02	4.822867425411003078e-02	4.819591010490751476e-02
-4.009123993481525927e-01	-2.104375965276758242e-01	4.824139605945358678e-02	4.819591010490751476e-02
-3.981523993481525525e-01	9.123646695281115160e-02	4.825862063055386814e-02	4.819591010490751476e-02
-3.953923993481525678e-01	8.294014354205979378e-02	4.828176959035287985e-02	4.819591010490751476e-02
-3.926323993481525276e-01	8.999319522205243005e-02	4.831265041351112677e-02	4.819591010490751476e-02
-3.898723993481525429e-01	3.670908497776438628e-02	4.835353982770466269e-02	4.819591010490751476e-02
-3.871123993481525583e-01	1.506333421061060718e-01	4.840727852971614398e-02	4.819591010490751476e-02
-3.843523993481525736e-01	-2.115127254482369046e-01	4.847737668801219840e-02	4.819591010490751476e-02
-3.815923993481525889e-01	-1.198066902672476758e-01	4.856812891019313821e-02	4.819591010490751476e-02
-3.788323993481526042e-01	2.106363244263380896e-01	4.868473636888445005e-02	4.819591010490751476e-02
-3.760723993481525640e-01	2.331895897568578291e-02	4.883343260841831179e-02	4.819591010490751476e-02
-3.733123993481525793e-01	9.973625858750077844e-02	4.902160821874857605e-02	4.819591010490751476e-02
-3.705523993481525946e-01	5.998455458573540011e-03	4.925792810446427694e-02	4.819591010490751476e-02
-3.677923993481525544e-01	2.183898960256111521e-01	4.955243356076831363e-02	4.819591010490751476e-02
-3.650323993481525697e-01	1.557388102691293907e-01	4.991661988508526437e-02	4.819591010490751476e-02
-3.622723993481525850e-01	2.074427199156854418e-01	5.036347891764368645e-02	4.819591010490751476e-02
-3.595123993481525448e-01	3.641403598411044329e-02	5.090749485446480205e-02	4.819591010490751476e-02
-3.567523993481525602e-01	2.525381427201174867e-01	5.156458106642503036e-02	4.819591010490751476e-02
-3.539923993481525755e-01	-1.457347145710273240e-01	5.235194565211521295e-02	4.819591010490751476e-02
-3.512323993481525908e-01	9.689580771964589889e-02	5.328787421136330082e-02	4.819591010490751476e-02
-3.484723993481526061e-01	2.005886617757839108e-01	5.439141999527181276e-02	4.819591010490751476e-02
-3.457123993481525659e-01	1.585309263440847216e-01	5.568199427953951508e-02	4.819591010490751476e-02
-3.429523993481525812e-01	9.548321462393845327e-02	5.717885358300876797e-02	4.819591010490751476e-02
-3.401923993481525965e-01	1.734227352090435548e-01	5.890048520875289934e-02	4.819591010490751476e-02
-3.374323993481525563e-01	-1.044016056672755766e-02	6.086389843584674025e-02	4.819591010490751476e-02
-3.346723993481525716e-01	-6.991700983027751559e-02	6.308383536066877739e-02	4.819591010490751476e-02
-3.319123993481525869e-01	-2.500254913203152074e-01	6.557192260671176887e-02	4.819591010490751476e-02
-3.291523993481525467e-01	-1.884275416260044189e-01	6.833579252976820784e-02	4.819591010490751476e-02
-3.263923993481525621e-01	4.015449482928720171e-01	7.137820970068901871e-02	4.819591010490751476e-02
-3.236323993481525774e-01	3.066288046009040258e-01	7.469624485352720222e-02	4.819591010490751476e-02
-3.208723993481525927e-01	-1.427678337941284958e-02	7.828054361939586203e-02	4.819591010490751476e-02
-3.181123993481526080e-01	-1.117814739687739423e-01	8.211474071401995978e-02	4.819591010490751476e-02
-3.153523993481525678e-01	4.228963360686029127e-02	8.617507135209787061e-02	4.819591010490751476e-02
-3.125923993481525831e-01	1.147132395131793270e-01	9.043023016428251848e-02	4.819591010490751476e-02
-3.098323993481525984e-01	-1.097509438660167203e-01	9.484152357115128995e-02	4.819591010490751476e-02
-3.070723993481525582e-01	9.475227627939758479e-02	9.936335437239354751e-02	4.819591010490751476e-02
-3.043123993481525735e-01	6.271880803600116128e-02	1.039440673800364062e-01	4.819591010490751476e-02
-3.015523993481525888e-01	-3.401011264297790215e-02	1.085271726005210269e-01	4.819591010490751476e-02
-2.987923993481525486e-01	1.103174541564263256e-01	1.130529482748513365e-01	4.819591010490751476e-02
-2.960323993481525640e-01	4.574070779661709718e-02	1.174604106945226212e-01	4.819591010490751476e-02
-2.932723993481525793e-01	-9.024791462240856765e-02	1.216896219025678794e-01	4.819591010490751476e-02
-2.905123993481525946e-01	2.104263824831986707e-02	1.256842909829800070e-01	4.819591010490751476e-02
-2.877523993481526099e-01	-2.056477778606087270e-01	1.293946104253479168e-01	4.819591010490751476e-02
-2.849923993481525697e-01	2.603518063477686106e-02	1.327802567071175166e-01	4.819591010490751476e-02
-2.822323993481525850e-01	-1.528448411141412611e-01	1.358134742744129542e-01	4.819591010490751476e-02
-2.794723993481526003e-01	-1.777332773464370685e-01	1.384821548123803814e-01	4.819591010490751476e-02
-2.767123993481525601e-01	-2.886048547421586341e-01	1.407928191156867515e-01	4.819616162298050177e-02
-2.739523993481525754e-01	-1.111143133210802658e-01	1.427734067878035917e-01	4.819914325047237880e-02
-2.711923993481525907e-01	-4.775954553067938979e-02	1.444757789862778086e-01	4.820009491853660677e-02
-2.684323993481525505e-01	-5.842332805535491169e-02	1.459778409110278063e-01	4.819754586106232697e-02
-2.656723993481525659e-01	-2.784329258993697986e-02	1.473851930654165032e-01	4.819591010490751476e-02
-2.629123993481525812e-01	-1.330460582530356428e-01	1.488322229199650071e-01	4.819591010490751476e-02
-2.601523993481525410e-01	-5.698823281593003165e-02	1.504825510632708530e-01	4.819591010490751476e-02
-2.573923993481526118e-01	-1.048843350122718454e-01	1.525287481071781193e-01	4.819591010490751476e-02
-2.546323993481526271e-01	-1.267423164092242871e-01	1.551912407737300326e-01	4.819591010490751476e-02
-2.518723993481525869e-01	-8.595760603101049169e-02	1.587163284107498407e-01	4.819591010490751476e-02
-2.491123993481526022e-01	-2.841551827865580471e-01	1.633732357750052322e-01	4.819591010490751476e-02
-2.463523993481525620e-01	-2.017625419647107454e-01	1.694501357763402993e-01	4.819591010490751476e-02
-2.435923993481525773e-01	-1.745682075034583336e-01	1.772490887363057654e-01	4.819591010490751476e-02
-2.408323993481525649e-01	-2.375135410259580915e-01	1.870798643954669493e-01	4.819591010490751476e-02
-2.380723993481525802e-01	-9.534731497771356534e-02	1.992526410582853569e-01	4.819591010490751476e-02
-2.353123993481525955e-01	-4.080707622400001622e-01	2.140696141210315928e-01	4.819591010490751476e-02
-2.325523993481525831e-01	-1.398067004184374573e-01	2.318155943171325284e-01	4.819591010490751476e-02
-2.297923993481525984e-01	-2.325419664241169804e-02	2.527477339201786855e-01	4.819591010490751476e-02
-2.270323993481525859e-01	-2.661800903664940376e-01	2.770845853120471602e-01	4.819591010490751476e-02
-2.242723993481525735e-01	-2.581595624409056544e-01	3.049947679487959307e-01	4.819591010490751476e-02
-2.215123993481525611e-01	3.374317973508451918e-02	3.365855927933273928e-01	4.819591010490751476e-02
-2.187523993481526041e-01	-8.216045901852421507e-02	3.718920625768132870e-01	4.819591010490751476e-02
-2.159923993481525917e-01	-3.398765321506393988e-01	4.108667258123298027e-01	4.819591010490751476e-02
-2.132323993481525792e-01	-5.407812517934766638e-02	4.533709058978999673e-01	4.819591010490751476e-02
-2.104723993481525945e-01	-1.365186517567140156e-01	4.991678475837965645e-01	4.819591010490751476e-02
-2.077123993481525821e-01	-8.320683550790297645e-02	5.479183158894435079e-01	4.819591010490751476e-02
-2.049523993481525697e-01	-2.572222362937971740e-02	5.991791428790960161e-01	4.819591010490751476e-02
-2.021923993481525850e-01	1.975620677487578414e-01	6.524051430555919406e-01	4.819591010490751476e-02
-1.994323993481526003e-01	2.740853157752981550e-01	7.069547083787030006e-01	4.819591010490751476e-02
-1.966723993481525878e-01	2.801284778147619114e-01	7.620992516181386289e-01	4.819591010490751476e-02
-1.939123993481525754e-01	3.555345606244524337e-01	8.170364972836346995e-01	4.819591010490751476e-02
-1.911523993481525630e-01	4.038018722986224107e-01	8.709074308061317549e-01	4.819591010490751476e-02
-1.883923993481525783e-01	5.653553288510935193e-01	9.228165193729704896e-01	4.819591010490751476e-02
-1.856323993481525936e-01	5.655617976941281766e-01	9.718546239582436241e-01	4.819591010490751476e-02
-1.828723993481525811e-01	6.100174512211009592e-01	1.017123844640595687e+00	6.140388183228998042e-02
-1.801123993481525964e-01	5.579226515061348479e-01	1.057763393190787715e+00	1.202354144711067774e-01
-1.773523993481525840e-01	1.026651808239471775e+00	1.092975479950584194e+00	2.052844425667234574e-01
-1.745923993481525716e-01	9.816713860895249777e-01	1.122050145894663453e+00	2.967610390989033897e-01
-1.718323993481525869e-01	1.287867535684564135e+00	1.144387972127873576e+00	3.794070211173501406e-01
-1.690723993481526022e-01	1.512943918778605790e+00	1.159519660875320435e+00	4.407431962755151700e-01
-1.663123993481525897e-01	1.384117383215585750e+00	1.167121603120127249e+00	4.735183345630176177e-01
-1.635523993481525773e-01	1.469362945656057517e+00	1.167026723105531349e+00	4.736120859185805054e-01
-1.607923993481525926e-01	1.269568788055366992e+00	1.159230109721140600e+00	4.410116824539976887e-01
-1.580323993481525802e-01	1.298328324226228681e+00	1.143889196832587052e+00	3.798174913680891218e-01
-1.552723993481525955e-01	1.132580578920888481e+00	1.121318523999836891e+00	2.972600036172381444e-01
-1.525123993481525830e-01	1.156462181623748808e+00	1.091979379590772847e+00	2.057990451383794883e-01
-1.497523993481525983e-01	1.116261276983473216e+00	1.056464883790379394e+00	1.206562605359064455e-01
-1.469923993481525859e-01	9.916890036680527931e-01	1.015481294322996719e+00	6.161990681095960709e-02
-1.442323993481525735e-01	8.559495378622112849e-01	9.698264999624685023e-01	4.819591010490751476e-02
-1.414723993481525888e-01	8.441856064261680226e-01	9.203667963253804318e-01	4.819591010490751476e-02
-1.387123993481526041e-01	8.355367175503586319e-01	8.680131089452358673e-01	4.819591010490751476e-02
-1.359523993481525916e-01	9.202234777832357659e-01	8.136978380834994917e-01	4.819591010490751476e-02
-1.331923993481525792e-01	6.546098106857893839e-01	7.583534498822955827e-01	4.819591010490751476e-02
-1.304323993481525945e-01	6.729020449582724384e-01	7.028938344867345922e-01	4.819591010490751476e-02
-1.276723993481525821e-01	6.000568634847602834e-01	6.481993016094199644e-01	4.819591010490751476e-02
-1.249123993481525835e-01	6.285149983363864656e-01	5.951058975141030327e-01	4.819591010490751476e-02
-1.221523993481525988e-01	4.511139551690606098e-01	5.443995153261377284e-01	4.819591010490751476e-02
-1.193923993481526002e-01	5.368267356796201373e-01	4.968150436792415636e-01	4.819591010490751476e-02
-1.166323993481525878e-01	4.523589046368211575e-01	4.530405668681443676e-01	4.819591010490751476e-02
-1.138723993481525892e-01	4.895333483271833708e-01	4.137264012869288909e-01	4.819591010490751476e-02
-1.111123993481525907e-01	3.113008444873106018e-01	3.794985345135659660e-01	4.819591010490751476e-02
-1.083523993481525921e-01	6.321555795754398854e-01	3.509758295187974109e-01	4.819591010490751476e-02
-1.055923993481525797e-01	6.194073696039452681e-01	3.287901699565803360e-01	4.819591010490751476e-02
-1.028323993481525950e-01	5.583997600379475568e-01	3.136085548897474817e-01	4.819591010490751476e-02
-1.000723993481525964e-01	7.159941586769407174e-01	3.061560035778251310e-01	4.819591010490751476e-02
-9.731239934815258397e-02	7.150842245646225059e-01	3.072380042495151398e-01	4.819591010490751476e-02
-9.455239934815259928e-02	6.560763973089368539e-01	3.177611372189856898e-01	4.819591010490751476e-02
-9.179239934815258684e-02	8.214871265160001990e-01	3.387504260539234147e-01	4.819591010490751476e-02
-8.903239934815258827e-02	6.904914428572848095e-01	3.713619266469919689e-01	4.819591010490751476e-02
-8.627239934815258970e-02	1.016141664339994755e+00	4.168890611176882532e-01	4.819591010490751476e-02
-8.351239934815259114e-02	1.056107616319260423e+00	4.767612516218224239e-01	4.819591010490751476e-02
-8.075239934815257870e-02	1.092156966202164625e+00	5.525335198447046681e-01	4.819591010490751476e-02
-7.799239934815259401e-02	1.241733436919468136e+00	6.458659029052155054e-01	4.819591010490751476e-02
-7.523239934815259544e-02	1.190368909295026034e+00	7.584918060617715785e-01	4.819591010490751476e-02
-7.247239934815258300e-02	1.177026734888444448e+00	8.921747744613748310e-01	4.819591010490751476e-02
-6.971239934815259831e-02	1.258679986962375263e+00	1.048653622830630683e+00	4.819591010490751476e-02
-6.695239934815258587e-02	1.598227476776914235e+00	1.229576409442788787e+00	4.819591010490751476e-02
-6.419239934815258730e-02	1.810518879206933551e+00	1.436424366708939804e+00	4.819591010490751476e-02
-6.143239934815258874e-02	1.779042705492026588e+00	1.670427583954602557e+00	4.819591010490751476e-02
-5.867239934815259017e-02	2.175485593984000765e+00	1.932474947494712714e+00	4.819591010490751476e-02
-5.591239934815259160e-02	2.388634418953048399e+00	2.223021539254074863e+00	4.819591010490751476e-02
-5.315239934815259304e-02	2.779667576928831707e+00	2.541997330818582146e+00	4.819591010490751476e-02
-5.039239934815258753e-02	2.914826540654520848e+00	2.888721533129077201e+00	4.819591010490751476e-02
-4.763239934815258897e-02	3.387204468407556845e+00	3.261827320001998931e+00	4.819591010490751476e-02
-4.487239934815259734e-02	3.691726272076066184e+00	3.659201786253357458e+00	4.819591010490751476e-02
-4.211239934815259878e-02	3.903193261670469205e+00	4.077945886082970262e+00	4.819591010490751476e-02
-3.935239934815259327e-02	4.443610494105145747e+00	4.514358694623136437e+00	4.819591010490751476e-02
-3.659239934815259471e-02	4.790503099300355672e+00	4.963949631964821307e+00	4.819591010490751476e-02
-3.383239934815259614e-02	4.927335804741527880e+00	5.421481291474962383e+00	4.819591010490751476e-02
-3.107239934815259411e-02	5.526125376962392366e+00	5.881044251962129543e+00	4.819591010490751476e-02
-2.831239934815259554e-02	5.743187904677452771e+00	6.336163777994580748e+00	4.819591010490751476e-02
-2.555239934815259351e-02	6.162982555409360685e+00	6.779936697242961330e+00	4.819591010490751476e-02
-2.279239934815259494e-02	6.742881908465381713e+00	7.205195078430723932e+00	4.819591010490751476e-02
-2.003239934815259291e-02	7.267790546356559744e+00	7.604691720718381731e+00	4.819591010490751476e-02
-1.727239934815259781e-02	7.901702220208909111e+00	7.971301012597715285e+00	4.919459504725161303e-02
-1.451239934815259577e-02	8.158798161859628806e+00	8.298227530167620714e+00	3.253301308087333532e-01
-1.175239934815259547e-02	8.819305450901357091e+00	8.579213914211623049e+00	9.257560534228720384e-01
-8.992399348152595173e-03	1.011243549978502898e+01	8.808739166647582053e+00	1.641478867295770527e+00
-6.232399348152595740e-03	1.120646878117942968e+01	8.982198587276156942e+00	2.305945665698010849e+00
-3.472399348152596307e-03	1.150234582108613424e+01	9.096057147615677962e+00	2.796410069716545710e+00
-7.123993481525963322e-04	1.173223638072241748e+01	9.147969152308606411e+00	3.033591047027679899e+00
2.047600651847403426e-03	1.135936081387337282e+01	9.136858518552678277e+00	2.981922910560948381e+00
4.807600651847403726e-03	1.078327579627291222e+01	9.062955827695935440e+00	2.649737826913508343e+00
7.567600651847403159e-03	1.025744140045476271e+01	8.927790362565112048e+00	2.087424573175595821e+00
1.032760065184740346e-02	9.470694325827665239e+00	8.734137513662581398e+00	1.387986606802382505e+00
1.308760065184740203e-02	8.774784107859080251e+00	8.485924083169035015e+00	6.916372773031973509e-01
1.584760065184740233e-02	7.943870215113566502e+00	8.188096005614742268e+00	1.791393141109668408e-01
1.860760065184740089e-02	7.485807703494415932e+00	7.846454717731442763e+00	4.819591010490751476e-02
2.136760065184740293e-02	7.274541632021382043e+00	7.467469747560088855e+00	4.819591010490751476e-02
2.412760065184740496e-02	7.025125597984070325e+00	7.058075982223323663e+00	4.819591010490751476e-02
2.688760065184740006e-02	6.433276063579237203e+00	6.625464475066184633e+00	4.819591010490751476e-02
2.964760065184740209e-02	6.408874871882691338e+00	6.176875560567503420e+00	4.819591010490751476e-02
3.240760065184740413e-02	5.783703178907490638e+00	5.719402487311480598e+00	4.819591010490751476e-02
3.516760065184740269e-02	5.306237669321584249e+00	5.259812812950306338e+00	4.819591010490751476e-02
3.792760065184740126e-02	5.062713139629597237e+00	4.804393512061922777e+00	4.819591010490751476e-02
4.068760065184740676e-02	4.816734856237178342e+00	4.358824226327800311e+00	4.819591010490751476e-02
4.344760065184739839e-02	4.415484950574418477e+00	3.928081443134713080e+00	4.819591010490751476e-02
4.620760065184739696e-02	4.053238777003902449e+00	3.516374730199815168e+00	4.819591010490751476e-02
4.896760065184740246e-02	3.894742030877932137e+00	3.127114579107973302e+00	4.819591010490751476e-02
5.172760065184740103e-02	3.556421493169427794e+00	2.762910004537683761e+00	4.819591010490751476e-02
5.448760065184739959e-02	3.099732254106069895e+00	2.425592874258753362e+00	4.819591010490751476e-02
5.724760065184740510e-02	2.789792685129888206e+00	2.116265051684573351e+00	4.819591010490751476e-02
6.000760065184740366e-02	2.609280058246912670e+00	1.835363839115166984e+00	4.819591010490751476e-02
6.276760065184740223e-02	2.419648038717058469e+00	1.582740915365234091e+00	4.819591010490751476e-02
6.552760065184740079e-02	2.045491086698694616e+00	1.357749946660439688e+00	4.819591010490751476e-02
6.828760065184739936e-02	1.969174646279716612e+00	1.159338279572706742e+00	4.819591010490751476e-02
7.104760065184741180e-02	1.735174200051916138e+00	9.861385535484410436e-01	4.819591010490751476e-02
7.380760065184739649e-02	1.665690793886026144e+00	8.365566463291607135e-01	4.819591010490751476e-02
7.656760065184739505e-02	1.541604868511928794e+00	7.088530347674831811e-01	4.819591010490751476e-02
7.932760065184740750e-02	1.341706968255459209e+00	6.012153651461147330e-01	4.819591010490751476e-02
8.208760065184739219e-02	1.267819658771472735e+00	5.118207357207273933e-01	4.819591010490751476e-02
8.484760065184740463e-02	1.098655308904620709e+00	4.388868623626450138e-01	4.819591010490751476e-02
8.760760065184738932e-02	1.078840761560675210e+00	3.807118975954640883e-01	4.819591010490751476e-02
9.036760065184740176e-02	8.515746865387078257e-01	3.357031852257936211e-01	4.819591010490751476e-02
9.312760065184740033e-02	8.997348965732530068e-01	3.023956473873216644e-01	4.819591010490751476e-02
9.588760065184739889e-02	6.493690907340399221e-01	2.794608162370203486e-01	4.819591010490751476e-02
9.864760065184739746e-02	7.230757648462582399e-01	2.657077431502167797e-01	4.819591010490751476e-02
1.014076006518473960e-01	6.764286744803439388e-01	2.600771529738135635e-01	4.819591010490751476e-02
1.041676006518473946e-01	7.253923028719948540e-01	2.616302713767642008e-01	4.819591010490751476e-02
1.069276006518473932e-01	6.109645741705700406e-01	2.695337523667469259e-01	4.819591010490751476e-02
1.096876006518474056e-01	6.672834086475484261e-01	2.830420831787039404e-01	4.819591010490751476e-02
1.124476006518473903e-01	7.763094101263906532e-01	3.014787563271650317e-01	4.819591010490751476e-02
1.152076006518474027e-01	7.644677547596911982e-01	3.242173831777534487e-01	4.819591010490751476e-02
1.179676006518474013e-01	7.319353399191328435e-01	3.506637874216341766e-01	4.819591010490751476e-02
1.207276006518473860e-01	5.902615562463979781e-01	3.802399658798035764e-01	4.819591010490751476e-02
1.234876006518473845e-01	6.950984365064811765e-01	4.123706420901673275e-01	4.819591010490751476e-02
1.262476006518473970e-01	5.886148923199905347e-01	4.464729680454214145e-01	4.819591010490751476e-02
1.290076006518474094e-01	6.372550750589996982e-01	4.819497536858386999e-01	4.819591010490751476e-02
1.317676006518473941e-01	6.766525288477343025e-01	5.181864248308466481e-01	4.819591010490751476e-02
1.345276006518473788e-01	6.397314921386036968e-01	5.545517312326191384e-01	4.819591010490751476e-02
1.372876006518473913e-01	7.993640548441197646e-01	5.904020512827922174e-01	4.819591010490751476e-02
1.400476006518474037e-01	5.275327711998256675e-01	6.250889734830343825e-01	4.819591010490751476e-02
1.428076006518473884e-01	5.522524394686085802e-01	6.579696828294558930e-01	4.819591010490751476e-02
1.455676006518474008e-01	6.504016091178370651e-01	6.884195490273244955e-01	4.819591010490751476e-02
1.483276006518473855e-01	5.903858642760781983e-01	7.158462092893418394e-01	4.819591010490751476e-02
1.510876006518473980e-01	6.038459743966932969e-01	7.397043672294053573e-01	4.819591010490751476e-02
1.538476006518473826e-01	8.142244287726669860e-01	7.595104958009868401e-01	4.819591010490751476e-02
1.566076006518473951e-01	8.133278319140866408e-01	7.748566394401371626e-01	4.819591010490751476e-02
1.593676006518474075e-01	6.501448432774907804e-01	7.854225595290460493e-01	4.819591010491212218e-02
1.621276006518474200e-01	6.157852251353981288e-01	7.909855565462873273e-01	4.819591010493523564e-02
1.648876006518473769e-01	6.692199874587363428e-01	7.914274278469073387e-01	4.819591010493799038e-02
1.676476006518473894e-01	6.167173634741174304e-01	7.867381755649831554e-01	4.819591010491584837e-02
1.704076006518474018e-01	5.696556309910769667e-01	7.770162562610511969e-01	4.819591010490751476e-02
1.731676006518473865e-01	7.447526511362324575e-01	7.624653527579536849e-01	4.819591010490751476e-02
1.759276006518473989e-01	5.181514979930058606e-01	7.433878384196326294e-01	4.819591010490751476e-02
1.786876006518474114e-01	7.659598627957624473e-01	7.201752841770446834e-01	4.819591010490751476e-02
1.814476006518473961e-01	9.564874308054166496e-01	6.932965188623095854e-01	4.819591010490751476e-02
1.842076006518473807e-01	7.851893392131965577e-01	6.632838852663774931e-01	4.819591010490751476e-02
1.869676006518473932e-01	7.114182123259656931e-01	6.307184311658788900e-01	4.819591010490751476e-02
1.897276006518474056e-01	7.550456355217879389e-01	5.962148321201985457e-01	4.819591010490751476e-02
1.924876006518473903e-01	7.038121099711963646e-01	5.604068594005756632e-01	4.819591010490751476e-02
1.952476006518473750e-01	6.590147016889553733e-01	5.239341827239680782e-01	4.819591010490751476e-02
1.980076006518473875e-01	6.135469171839673663e-01	4.874312364534216235e-01	4.819591010490751476e-02
2.007676006518473999e-01	6.911843115189963971e-01	4.515187842461425016e-01	4.819591010490751476e-02
2.035276006518473846e-01	6.870374411733310982e-01	4.167986965765001495e-01	4.819591010490751476e-02
2.062876006518473970e-01	6.460044746284883121e-01	3.838523144391765562e-01	4.819591010490751476e-02
2.090476006518474095e-01	5.074972566596629431e-01	3.532426170465446935e-01	4.819591010490751476e-02
2.118076006518473664e-01	5.449840376416290599e-01	3.255202470418040450e-01	4.819591010490751476e-02
2.145676006518473788e-01	5.415555973052454952e-01	3.012332782189816038e-01	4.819591010490751476e-02
2.173276006518473913e-01	4.557701558583969192e-01	2.809404413572328951e-01	4.819591010490751476e-02
2.200876006518474037e-01	5.209131074104046411e-01	2.652273557934061721e-01	4.819591010490751476e-02
2.228476006518473884e-01	5.268855312576417038e-01	2.547251491665084022e-01	4.819591010490751476e-02
2.256076006518474009e-01	5.966876150961117897e-01	2.501306863714378714e-01	4.819591010490751476e-02
2.283676006518473856e-01	4.046284023141308861e-01	2.522274723819933340e-01	4.819591010490751476e-02
2.311276006518473702e-01	7.120165540021764494e-01	2.619061443858126115e-01	4.819591010490751476e-02
2.338876006518473827e-01	6.395806049862143849e-01	2.801833303537257236e-01	4.819591010490751476e-02
2.366476006518473951e-01	5.792656617443279199e-01	3.082175296458485869e-01	4.819591010490751476e-02
2.394076006518474076e-01	8.325965088641478218e-01	3.473205749645848495e-01	4.819591010490751476e-02
2.421676006518473923e-01	7.575801860375357411e-01	3.989631749116816506e-01	4.819591010490751476e-02
2.449276006518474047e-01	7.221045012420332920e-01	4.647730258700382144e-01	4.819591010490751476e-02
2.476876006518473894e-01	1.185628784814207304e+00	5.465240357185268127e-01	4.819591010490751476e-02
2.504476006518474018e-01	1.247191278922170188e+00	6.461153351741862894e-01	4.819591010490751476e-02
2.532076006518473865e-01	1.285186957767959548e+00	7.655389793312958879e-01	4.819591010490751476e-02
2.559676006518473712e-01	1.360117225502006644e+00	9.068355731862167701e-01	4.819591010490751476e-02
2.587276006518473559e-01	1.692661359429160184e+00	1.072037496506327292e+00	4.819591010490751476e-02
2.614876006518473961e-01	2.060162098377574136e+00	1.263099954183975138e+00	4.819591010490751476e-02
2.642476006518473808e-01	2.133211900558516838e+00	1.481820728276349142e+00	4.819591010490751476e-02
2.670076006518473655e-01	2.170769220343109041e+00	1.729750237251283629e+00	4.819591010490751476e-02
2.697676006518474057e-01	2.483023148293576732e+00	2.008094285855889449e+00	4.819591010490751476e-02
2.725276006518473904e-01	2.980726198806018523e+00	2.317612674478000567e+00	4.819591010490751476e-02
2.752876006518473750e-01	3.187142484654984287e+00	2.658517579887725191e+00	4.819591010490751476e-02
2.780476006518474152e-01	3.511268616771009654e+00	3.030376263341048038e+00	4.819591010490751476e-02
2.808076006518473999e-01	3.959627340544016771e+00	3.432023147753706649e+00	4.819591010490751476e-02
2.835676006518473846e-01	4.320656332718160186e+00	3.861486575038318492e+00	4.819591010490751476e-02
2.863276006518473693e-01	4.795953464308137626e+00	4.315935556283805319e+00	4.819591010490751476e-02
2.890876006518473540e-01	5.047112805769437216e+00	4.791651521563076166e+00	4.819591010490751476e-02
2.918476006518473942e-01	5.499467682472619856e+00	5.284029439883568102e+00	4.819591010490751476e-02
2.946076006518473789e-01	5.747719562667537474e+00	5.787611711256007041e+00	4.819591010490751476e-02
2.973676006518473636e-01	6.414743713601652964e+00	6.296156954113259374e+00	4.819591010490751476e-02
3.001276006518474038e-01	6.870370581312022829e+00	6.802744269591364912e+00	4.819591010490751476e-02
3.028876006518473885e-01	7.196345405647349480e+00	7.299911831036690835e+00	4.819591010490751476e-02
3.056476006518473731e-01	7.460762049766410442e+00	7.779826815337067991e+00	4.819591010490751476e-02
3.084076006518474133e-01	8.052374586881603236e+00	8.234481871148020105e+00	4.819591010490751476e-02
3.111676006518473980e-01	8.415470311003510062e+00	8.655911625599264525e+00	4.819591010490751476e-02
3.139276006518474382e-01	8.850682382736286158e+00	9.036421283867973386e+00	3.210853987310784419e-01
3.166876006518473674e-01	9.387549446765950378e+00	9.368818284560548548e+00	1.027432828829345501e+00
3.194476006518473521e-01	1.052186853954213674e+01	9.646637329686218010e+00	1.920793673191159456e+00
3.222076006518473923e-01	1.168809581554645760e+01	9.864348976496799537e+00	2.795580450797165550e+00
3.249676006518473770e-01	1.279295741871067982e+01	1.001754239229554422e+01	3.499682407064584222e+00
3.277276006518473617e-01	1.347376027033097046e+01	1.010307382841439860e+01	3.922895024899617944e+00
3.304876006518474019e-01	1.375137672187687521e+01	1.011917382391475861e+01	4.004537795997444860e+00
3.332476006518473866e-01	1.310319474466770728e+01	1.006550802519015519e+01	3.734796291780696276e+00
3.360076006518473712e-01	1.215091523681409313e+01	9.943188695574246339e+00	3.147754093387085561e+00
3.387676006518474114e-01	1.095738007009600068e+01	9.754736357040467709e+00	2.339709811441919474e+00
3.415276006518473961e-01	9.991675706035650251e+00	9.503993408346573801e+00	1.431401194874444949e+00
3.442876006518473808e-01	9.132283843753967290e+00	9.195993852162899884e+00	6.094340777054003677e-01
3.470476006518473655e-01	8.439801548684240373e+00	8.836795298051603353e+00	1.018707190769316123e-01
3.498076006518473502e-01	7.852044534280389954e+00	8.433281067857198110e+00	4.819591010490751476e-02
3.525676006518473904e-01	7.374301160991767468e+00	7.992941422086589753e+00	4.819591010490751476e-02
3.553276006518473751e-01	7.147095951948728043e+00	7.523643591209656201e+00	4.819591010490751476e-02
3.580876006518473598e-01	6.532253651751594781e+00	7.033400412956048342e+00	4.819591010490751476e-02
3.608476006518474000e-01	6.220924620420703377e+00	6.530146961778082293e+00	4.819591010490751476e-02
3.636076006518473847e-01	5.718283181514339120e+00	6.021533660768589868e+00	4.819591010490751476e-02
3.663676006518473693e-01	5.245195302973565177e+00	5.514743069994021418e+00	4.819591010490751476e-02
3.691276006518474095e-01	4.817093206000092387e+00	5.016335950876791294e+00	4.819591010490751476e-02
3.718876006518473942e-01	4.591209316233207716e+00	4.532130429470873523e+00	4.819591010490751476e-02
3.746476006518473789e-01	3.945170566263815459e+00	4.067116241538455412e+00	4.819591010490751476e-02
3.774076006518474191e-01	3.494726049649663935e+00	3.625404253419415745e+00	4.819591010490751476e-02
3.801676006518473483e-01	3.387095337882037427e+00	3.210209815972814962e+00	4.819591010490751476e-02
3.829276006518473885e-01	2.899502668461471977e+00	2.823867106409188033e+00	4.819591010490751476e-02
3.856876006518473732e-01	2.637429196952194133e+00	2.467870503443488683e+00	4.819591010490751476e-02
3.884476006518473579e-01	2.486500054106195012e+00	2.142938258585919353e+00	4.819591010490751476e-02
3.912076006518473981e-01	2.027148741037035684e+00	1.849093279405776391e+00	4.819591010490751476e-02
3.939676006518473828e-01	2.072536084191898276e+00	1.585755715417375145e+00	4.819591010490751476e-02
3.967276006518473674e-01	1.719423969492128723e+00	1.351842200990600817e+00	4.819591010490751476e-02
3.994876006518474076e-01	1.481553941407199648e+00	1.145867015189724114e+00	4.819591010490751476e-02
4.022476006518473923e-01	1.525746784415240365e+00	9.660410093554944178e-01	4.819591010490751476e-02
4.050076006518473770e-01	1.191562376506902110e+00	8.103648692817879695e-01	4.819591010490751476e-02
4.077676006518474172e-01	9.805020948843536921e-01	6.767140605399506459e-01	4.819591010490751476e-02
4.105276006518473464e-01	9.733867488749747832e-01	5.629135982554861473e-01	4.819591010490751476e-02
4.132876006518473311e-01	9.138727696234664188e-01	4.668015397140636291e-01	4.819591010490751476e-02
4.160476006518473713e-01	6.199004331248032518e-01	3.862807826951293877e-01	4.819591010490751476e-02
4.188076006518473560e-01	4.888703405203314034e-01	3.193593382948037296e-01	4.819591010490751476e-02
4.215676006518473962e-01	5.409685366776045834e-01	2.641797188106181360e-01	4.819591010490751476e-02
4.243276006518473809e-01	3.619372523421972021e-01	2.190384334928341947e-01	4.819591010490751476e-02
4.270876006518473655e-01	5.943241829025008860e-01	1.823968205354267735e-01	4.819591010490751476e-02
4.298476006518474057e-01	4.721742565549744697e-01	1.528845721511940259e-01	4.819591010490751476e-02
4.326076006518473904e-01	3.527644396867770649e-01	1.292973452293132985e-01	4.819591010490751476e-02
4.353676006518473751e-01	3.621443376009915172e-01	1.105898099967230763e-01	4.819591010490751476e-02
4.381276006518474153e-01	2.332725483041432624e-01	9.586539146444819637e-02	4.819591010490751476e-02
4.408876006518474000e-01	1.429240072449511068e-01	8.436382103772820107e-02	4.819591010490751476e-02
4.436476006518473292e-01	8.635321780351461196e-02	7.544745482787795776e-02	4.819591010490751476e-02
4.464076006518473694e-01	1.500637689069859171e-01	6.858714500833187899e-02	4.819591010490751476e-02
4.491676006518473541e-01	-3.325009005930158745e-02	6.334828242388179653e-02	4.819591010490751476e-02
4.519276006518473388e-01	-1.555887498361455124e-03	5.937747120253368538e-02	4.819591010490751476e-02
4.546876006518473790e-01	3.911400521031289934e-02	5.639015523778566352e-02	4.819591010490751476e-02
4.574476006518473636e-01	-1.090220204475136900e-02	5.415939557015287537e-02	4.819591010490751476e-02
4.602076006518474038e-01	9.658761805301924186e-02	5.250589830287849535e-02	4.819591010490751476e-02
4.629676006518473885e-01	-1.212126168333453741e-01	5.128931450812386494e-02	4.819591010490751476e-02
4.657276006518473732e-01	-3.934499770031732457e-02	5.040077519062815398e-02	4.819591010490751476e-02
4.684876006518474134e-01	-3.243708576574443059e-02	4.975658356131328064e-02	4.819591010490751476e-02
4.712476006518473981e-01	2.840994747094849338e-02	4.929296098527551073e-02	4.819591010490751476e-02
4.740076006518473828e-01	1.001091155024933926e-01	4.896172921441502290e-02	4.819591010490751476e-02
4.767676006518473675e-01	-1.777112083591963487e-01	4.872680717740191653e-02	4.819591010490751476e-02
4.795276006518473522e-01	-1.873315465701085869e-01	4.856140318980722848e-02	4.819591010490751476e-02
4.822876006518473369e-01	-1.430579211151676855e-01	4.844579079759451373e-02	4.819591010490751476e-02
4.850476006518473771e-01	1.220560117514015719e-01	4.836556677565451157e-02	4.819591010490751476e-02
4.878076006518473617e-01	-1.419434561343718704e-02	4.831030163844258346e-02	4.819591010490751476e-02
4.905676006518474019e-01	5.395276617559119359e-04	4.827250529998572404e-02	4.819591010490751476e-02
4.933276006518473866e-01	1.171149467072071793e-03	4.824684247352770128e-02	4.819591010490751476e-02
4.960876006518473713e-01	1.339219799198181904e-01	4.822954351658906985e-02	4.819591010490751476e-02
4.988476006518473560e-01	-5.889326062340874413e-02	4.821796640567807546e-02	4.819591010490751476e-02
5.016076006518472852e-01	-5.189362806271696771e-02	4.821027422839858217e-02	4.819591010490751476e-02
5.043676006518473809e-01	-1.967798463532019482e-02	4.820519998883147916e-02	4.819591010490751476e-02
5.071276006518473656e-01	-2.293254110560049575e-01	4.820187669424320920e-02	4.819591010490751476e-02
5.098876006518473503e-01	8.957829456175947502e-02	4.819971573620559363e-02	4.819591010490751476e-02
5.126476006518473350e-01	6.488788321365018819e-02	4.819832063176866105e-02	4.819591010490751476e-02
5.154076006518473196e-01	7.030606633881886225e-03	4.819742639376333598e-02	4.819591010490751476e-02
5.181676006518474153e-01	-4.007004472571723541e-02	4.819685729383692968e-02	4.819591010490751476e-02
5.209276006518474000e-01	-5.181684839249586783e-02	4.819649769705922071e-02	4.819591010490751476e-02
5.236876006518473847e-01	-2.309454274036304711e-01	4.819627209781539301e-02	4.819591010490751476e-02
5.264476006518473694e-01	-2.251867308627156505e-01	4.819613157181439761e-02	4.819591010490751476e-02
5.292076006518473541e-01	2.139897396036258559e-01	4.819604466067597265e-02	4.819591010490751476e-02
5.319676006518473388e-01	-5.832652112303031433e-02	4.819599129078783878e-02	4.819591010490751476e-02
5.347276006518474345e-01	1.051127922507917312e-01	4.819595875048800215e-02	4.819591010490751476e-02
5.374876006518474192e-01	-6.733100809636988204e-03	4.819593905106887149e-02	4.819591010490751476e-02
5.402476006518474039e-01	-9.783322859604010047e-02	4.819592720991505708e-02	4.819591010490751476e-02
5.430076006518473886e-01	-1.495804582270630900e-02	4.819592014274738656e-02	4.819591010490751476e-02
5.457676006518473732e-01	1.319985127012042736e-01	4.819591595472019763e-02	4.819591010490751476e-02
5.485276006518474690e-01	5.959451328593240449e-03	4.819591349045071471e-02	4.819591010490751476e-02
5.512876006518474536e-01	1.427730826899661909e-01	4.819591205071317719e-02	4.819591010490751476e-02
