# Supplementary material for: Gain engineering and atom lasing in a topological edge state in synthetic dimensions
Source: Nat Commun. 2025 Dec 13;17:421. doi: 10.1038/s41467-025-67106-8 (PMC12795819; doi:10.1038/s41467-025-67106-8)
Supplement: Supplementary file 3 — Source Data [file 41467_2025_67106_MOESM3_ESM.zip › data.figure/Fig3/Fig3e.csv]

# "Site number"	"Exp. (Total)"	"Exp. (BEC)"	"Theory (Edge	delta=0)"
1.000000000000000000e+00	4.861175702021960227e-03	1.183343262494144892e-02	1.413064577411360162e-03
2.000000000000000000e+00	3.349048169708921524e-02	1.925659702554466390e-02	1.649271559061272448e-37
3.000000000000000000e+00	4.271632773719320486e-01	3.781855133919625467e-01	3.339682640791623580e-01
4.000000000000000000e+00	5.356566929731037402e-02	7.195855767635643552e-02	1.823564741228840584e-32
5.000000000000000000e+00	4.809193959316464539e-01	5.187658992811949865e-01	6.646186713434263371e-01
