# Supplementary material for: Gain engineering and atom lasing in a topological edge state in synthetic dimensions
Source: Nat Commun. 2025 Dec 13;17:421. doi: 10.1038/s41467-025-67106-8 (PMC12795819; doi:10.1038/s41467-025-67106-8)
Supplement: Supplementary file 3 — Source Data [file 41467_2025_67106_MOESM3_ESM.zip › data.figure/Fig3/Fig3g.csv]

# "Position X"	"Linear atom density (observed)"	"Thermal atoms (fit)"	"BEC atoms (fit)"
-5.505187309775271265e-01	-5.504332591689682364e-01	-5.625983634022017066e-01	-5.625983750943780448e-01
-5.477587309775271418e-01	-4.430235899222809137e-01	-5.625983561124984211e-01	-5.625983750943780448e-01
-5.449987309775271571e-01	-4.741132799103146556e-01	-5.625983444662556732e-01	-5.625983750943780448e-01
-5.422387309775270614e-01	-7.399549558851012954e-01	-5.625983259765854338e-01	-5.625983750943780448e-01
-5.394787309775270767e-01	-4.040225531637098855e-01	-5.625982968064845435e-01	-5.625983750943780448e-01
-5.367187309775270920e-01	-2.903921707211571945e-01	-5.625982510755351829e-01	-5.625983750943780448e-01
-5.339587309775272184e-01	-4.340247464938103428e-01	-5.625981798322378102e-01	-5.625983750943780448e-01
-5.311987309775272337e-01	-1.889464871791204092e-01	-5.625980695419651179e-01	-5.625983750943780448e-01
-5.284387309775272490e-01	-4.908970768092201786e-01	-5.625978998787747321e-01	-5.625983750943780448e-01
-5.256787309775271533e-01	-2.980098077100229448e-01	-5.625976405247500312e-01	-5.625983750943780448e-01
-5.229187309775271686e-01	-5.375475664798270437e-01	-5.625972465658405364e-01	-5.625983750943780448e-01
-5.201587309775271839e-01	-4.494544298657645598e-01	-5.625966519192185933e-01	-5.625983750943780448e-01
-5.173987309775271992e-01	-4.256173097355784307e-01	-5.625957600226413335e-01	-5.625983750943780448e-01
-5.146387309775272145e-01	-5.759157494238489328e-01	-5.625944307475987394e-01	-5.625983750943780448e-01
-5.118787309775271188e-01	-7.728776883614485449e-01	-5.625924621488870292e-01	-5.625983750943780448e-01
-5.091187309775271341e-01	-2.408971037425972628e-01	-5.625895652149963677e-01	-5.625983750943780448e-01
-5.063587309775271494e-01	-6.416869159358965513e-01	-5.625853292152260821e-01	-5.625983750943780448e-01
-5.035987309775271648e-01	-7.166385393537675341e-01	-5.625791745279075107e-01	-5.625983750943780448e-01
-5.008387309775271801e-01	-5.908356268160912528e-01	-5.625702889558088504e-01	-5.625983750943780448e-01
-4.980787309775271954e-01	-4.047888857270486307e-01	-5.625575424667275115e-01	-5.625983750943780448e-01
-4.953187309775270997e-01	-2.773068949893428559e-01	-5.625393740193918024e-01	-5.625983750943780448e-01
-4.925587309775271150e-01	-3.955768716010867880e-01	-5.625136426330048511e-01	-5.625983750943780448e-01
-4.897987309775271303e-01	-4.942690422657193827e-01	-5.624774331289722484e-01	-5.625983750943780448e-01
-4.870387309775271456e-01	-5.740245274199551329e-01	-5.624268050263607766e-01	-5.625983750943780448e-01
-4.842787309775271609e-01	-7.567785831503769378e-01	-5.623564709400707962e-01	-5.625983750943780448e-01
-4.815187309775271762e-01	-4.592782720616161440e-01	-5.622593885718424334e-01	-5.625983750943780448e-01
-4.787587309775271915e-01	-3.092483165534782863e-01	-5.621262480931279448e-01	-5.625983750943780448e-01
-4.759987309775271513e-01	-4.162307797784220997e-01	-5.619448345320745553e-01	-5.625983750943780448e-01
-4.732387309775271667e-01	-4.059997096339045819e-01	-5.616992428799990611e-01	-5.625983750943780448e-01
-4.704787309775271265e-01	-3.922727165829669738e-01	-5.613689222662006095e-01	-5.625983750943780448e-01
-4.677187309775271418e-01	-2.423582794660761597e-01	-5.609275250117531364e-01	-5.625983750943780448e-01
-4.649587309775271571e-01	-7.530945430452482547e-01	-5.603415370179385402e-01	-5.625983750943780448e-01
-4.621987309775271169e-01	-6.035330057867606124e-01	-5.595686681788719641e-01	-5.625983750943780448e-01
-4.594387309775271322e-01	-2.469124805389611155e-01	-5.585559857744274437e-01	-5.625983750943780448e-01
-4.566787309775271475e-01	-4.849887914414423573e-01	-5.572377805599786349e-01	-5.625983750943780448e-01
-4.539187309775271628e-01	-4.877631651652856726e-01	-5.555331649726368282e-01	-5.625983750943780448e-01
-4.511587309775271781e-01	-4.242938947830843244e-01	-5.533434159169227096e-01	-5.625983750943780448e-01
-4.483987309775271934e-01	-5.441787761400636025e-01	-5.505490912733340680e-01	-5.625983750943780448e-01
-4.456387309775271532e-01	-5.439771895151902514e-01	-5.470069697314698942e-01	-5.625983750943780448e-01
-4.428787309775271686e-01	-3.786249220086104206e-01	-5.425468877066041973e-01	-5.625983750943780448e-01
-4.401187309775271839e-01	-5.461624097682203915e-01	-5.369685745931165322e-01	-5.625983750943780448e-01
-4.373587309775271437e-01	-4.465350489497948994e-01	-5.300386177345757233e-01	-5.625983750943780448e-01
-4.345987309775271590e-01	-4.771080552104275951e-01	-5.214877201487667646e-01	-5.625983750943780448e-01
-4.318387309775271188e-01	-4.059822074442551720e-01	-5.110084457094603572e-01	-5.625983750943780448e-01
-4.290787309775271341e-01	-5.360660964714201171e-01	-4.982536761934348024e-01	-5.625983750943780448e-01
-4.263187309775271494e-01	-2.801304096286421630e-01	-4.828360299812192169e-01	-5.625983750943780448e-01
-4.235587309775271647e-01	-7.883068922997452654e-01	-4.643285105424143633e-01	-5.625983750943780448e-01
-4.207987309775271800e-01	-3.630954957166493413e-01	-4.422666612031304623e-01	-5.625983750943780448e-01
-4.180387309775271953e-01	-3.923713069503984019e-01	-4.161524980800971885e-01	-5.625983750943780448e-01
-4.152787309775271551e-01	-4.792340332874134856e-01	-3.854604726115309909e-01	-5.625983750943780448e-01
-4.125187309775271705e-01	-1.751677861453175555e-01	-3.496456763465344286e-01	-5.625983750943780448e-01
-4.097587309775271858e-01	-6.213156804528850996e-01	-3.081544417644712097e-01	-5.625983750943780448e-01
-4.069987309775271456e-01	-1.213685669689114205e-01	-2.604374130238598095e-01	-5.625983750943780448e-01
-4.042387309775271609e-01	-2.537411891021162380e-01	-2.059650600473273419e-01	-5.625983750943780448e-01
-4.014787309775271207e-01	-1.347351405387066381e-01	-1.442454900477947166e-01	-5.625983750943780448e-01
-3.987187309775271360e-01	-2.371417814854699657e-02	-7.484427592055183098e-02	-5.625983750943780448e-01
-3.959587309775271513e-01	1.122061124020154038e-01	2.594124019519077062e-03	-5.625983750943780448e-01
-3.931987309775271111e-01	2.185167317628667893e-01	8.832392893953544544e-02	-5.625983750943780448e-01
-3.904387309775271819e-01	2.903828428850111498e-01	1.824752988054123559e-01	-5.625983750943780448e-01
-3.876787309775271972e-01	4.622250022296130467e-01	2.850321457210364673e-01	-5.625983750943780448e-01
-3.849187309775271570e-01	4.778653435560469842e-01	3.958114468575614220e-01	-5.625983750943780448e-01
-3.821587309775271724e-01	5.831339477239411151e-01	5.144450847173946961e-01	-5.625983750943780448e-01
-3.793987309775271877e-01	7.755124496744504325e-01	6.403652696619179796e-01	-5.625983750943780448e-01
-3.766387309775271475e-01	9.375634619060103647e-01	7.727945780822182975e-01	-5.625983750943780448e-01
-3.738787309775271628e-01	7.793750356137763013e-01	9.107415617903439342e-01	-5.625983750943780448e-01
-3.711187309775271781e-01	1.235508127308867499e+00	1.053002747549644846e+00	-5.625983750943780448e-01
-3.683587309775271379e-01	1.260800692606425022e+00	1.198171651007031491e+00	-5.625983750943780448e-01
-3.655987309775271532e-01	1.340697655694541135e+00	1.344655181317467640e+00	-5.625983750943780448e-01
-3.628387309775271130e-01	1.344030351433183945e+00	1.490697520063263282e+00	-5.625983750943780448e-01
-3.600787309775271283e-01	1.337419392339925572e+00	1.634411233003789876e+00	-5.625983750943780448e-01
-3.573187309775271991e-01	1.838123186981648116e+00	1.773815031324524893e+00	-5.625983750943780448e-01
-3.545587309775271589e-01	2.218054039688722057e+00	1.906877258425610844e+00	-5.625983750943780448e-01
-3.517987309775271743e-01	1.718511227678638287e+00	2.031563858354222152e+00	-5.625983750943780448e-01
-3.490387309775271896e-01	2.399139800352618757e+00	2.145889302379093255e+00	-5.625983750943780448e-01
-3.462787309775271494e-01	2.118322835880769528e+00	2.247968729406995880e+00	-5.625983750943780448e-01
-3.435187309775271647e-01	2.172734241281482070e+00	2.336069409918808404e+00	-5.275389274454964639e-01
-3.407587309775271800e-01	2.651724199782802938e+00	2.408659584072384785e+00	-4.318214919634927318e-01
-3.379987309775271398e-01	2.533277840422517357e+00	2.464452760006108800e+00	-3.192216517576790258e-01
-3.352387309775271551e-01	2.985900654097200846e+00	2.502445690085183472e+00	-2.242354494170578083e-01
-3.324787309775271149e-01	2.808487369790499066e+00	2.521948466891239526e+00	-1.698361232163061174e-01
-3.297187309775271302e-01	2.890782329077307811e+00	2.522605487385523926e+00	-1.679843250339883298e-01
-3.269587309775272010e-01	2.875547787408105904e+00	2.504406407785939592e+00	-2.190212886360142219e-01
-3.241987309775271608e-01	2.642668476845960512e+00	2.467686633785295847e+00	-3.119197524746339933e-01
-3.214387309775271762e-01	2.547297480463884156e+00	2.413117338124811440e+00	-4.242858552606255662e-01
-3.186787309775271915e-01	2.296697219794848532e+00	2.341685445855822056e+00	-5.224284434283164025e-01
-3.159187309775271513e-01	2.187511726001162504e+00	2.254664452432158850e+00	-5.625983750943780448e-01
-3.131587309775271666e-01	2.080601607596871183e+00	2.153577318179537681e+00	-5.625983750943780448e-01
-3.103987309775271819e-01	1.954463157156507869e+00	2.040152994832466149e+00	-5.625983750943780448e-01
-3.076387309775271417e-01	1.934905500052383154e+00	1.916278370159483657e+00	-5.625983750943780448e-01
-3.048787309775271570e-01	1.561208102391967945e+00	1.783947554884526054e+00	-5.625983750943780448e-01
-3.021187309775271723e-01	1.647802270638407451e+00	1.645210477577623731e+00	-5.625983750943780448e-01
-2.993587309775271321e-01	1.530710808793186661e+00	1.502122699205621581e+00	-5.625983750943780448e-01
-2.965987309775271474e-01	1.326397106935280457e+00	1.356698216407905111e+00	-5.625983750943780448e-01
-2.938387309775271627e-01	1.032517824578951915e+00	1.210866802932752506e+00	-5.625983750943780448e-01
-2.910787309775271781e-01	9.875709607202750595e-01	1.066437157507762246e+00	-5.625983750943780448e-01
-2.883187309775271934e-01	8.672224231340450729e-01	9.250668018113772373e-01	-5.625983750943780448e-01
-2.855587309775271532e-01	6.728410540429942133e-01	7.882393235486584437e-01	-5.625983750943780448e-01
-2.827987309775271685e-01	6.189426324725008088e-01	6.572492062835352256e-01	-5.625983750943780448e-01
-2.800387309775271838e-01	4.503122757694116296e-01	5.331941477854253986e-01	-5.625983750943780448e-01
-2.772787309775271436e-01	2.524376113675829147e-01	4.169744581079236623e-01	-5.625983750943780448e-01
-2.745187309775271589e-01	1.379138826854598154e-01	3.092988603149498528e-01	-5.625983750943780448e-01
-2.717587309775271742e-01	1.783816743381097247e-01	2.106958000967229516e-01	-5.625983750943780448e-01
-2.689987309775271340e-01	-7.255472960536857308e-02	1.215292111898332167e-01	-5.625983750943780448e-01
-2.662387309775271493e-01	5.100635779923459213e-03	4.201758366802747779e-02	-5.625983750943780448e-01
-2.634787309775272202e-01	-1.554029530325536090e-01	-2.774485930896586350e-02	-5.625983750943780448e-01
-2.607187309775271800e-01	-9.720183946751675963e-02	-8.776605765788580982e-02	-5.625983750943780448e-01
-2.579587309775271953e-01	-2.774453654863963115e-01	-1.381342032001333930e-01	-5.625983750943780448e-01
-2.551987309775271551e-01	-4.080313871611681020e-01	-1.789970381067456651e-01	-5.625983750943780448e-01
-2.524387309775271704e-01	-4.132707714287867651e-01	-2.105432440791070170e-01	-5.625983750943780448e-01
-2.496787309775271857e-01	-3.555762922471568666e-01	-2.329866428799991229e-01	-5.625983750943780448e-01
-2.469187309775271455e-01	-4.686500789865963856e-01	-2.465537517390941902e-01	-5.625983750943780448e-01
-2.441587309775271608e-01	-5.041428538959737971e-01	-2.514750509674331114e-01	-5.625983750943780448e-01
-2.413987309775271484e-01	-2.330577904877703943e-01	-2.479801325293916892e-01	-5.625983750943780448e-01
-2.386387309775271914e-01	-3.764784411194245228e-01	-2.362967132038817641e-01	-5.625983750943780448e-01
-2.358787309775271790e-01	-4.019528920033207942e-01	-2.166533194038941512e-01	-5.625983750943780448e-01
-2.331187309775271665e-01	-5.637510868379009832e-01	-1.892852871488510946e-01	-5.625983750943780448e-01
-2.303587309775271541e-01	-4.267429689465489506e-01	-1.544435740440379401e-01	-5.625983750943780448e-01
-2.275987309775271694e-01	-5.457013935360407464e-01	-1.124057540314398473e-01	-5.625983750943780448e-01
-2.248387309775271570e-01	-4.163461091321046248e-01	-6.348846353479470350e-02	-5.625983750943780448e-01
-2.220787309775271723e-01	-3.692344676921219260e-01	-8.060492650334155282e-03	-5.625983750943780448e-01
-2.193187309775271876e-01	-3.946844083074308451e-01	5.344432976922302431e-02	-5.625983750943780448e-01
-2.165587309775271752e-01	-2.474954346862469068e-01	1.205153202943797658e-01	-5.625983750943780448e-01
-2.137987309775271627e-01	-2.555831904254865505e-01	1.925550346814283720e-01	-5.625983750943780448e-01
-2.110387309775271503e-01	-3.544977732819468152e-01	2.688720526866998917e-01	-5.625983750943780448e-01
-2.082787309775271656e-01	-2.849535487383093590e-01	3.486771405510119548e-01	-5.625983750943780448e-01
-2.055187309775271809e-01	-2.238683878219830947e-01	4.310833484138690830e-01	-5.625983750943780448e-01
-2.027587309775271684e-01	8.979971503677584843e-02	5.151104392577187108e-01	-5.625983750943780448e-01
-1.999987309775271560e-01	2.640956374667178808e-01	5.996938590878284625e-01	-5.625983750943780448e-01
-1.972387309775271713e-01	2.749498469597002059e-01	6.836982518500563932e-01	-5.625983750943780448e-01
-1.944787309775271589e-01	3.393819251919128477e-01	7.659353057147253452e-01	-5.625983750943780448e-01
-1.917187309775271742e-01	4.891156476349646232e-01	8.451854998412555720e-01	-5.625983750943780448e-01
-1.889587309775271895e-01	5.421963017810649266e-01	9.202231135341299995e-01	-5.625983750943780448e-01
-1.861987309775271771e-01	1.033833889983177823e+00	9.898436740630487396e-01	-5.625983750943780448e-01
-1.834387309775271646e-01	6.724679344342232579e-01	1.052892866210014544e+00	-5.327626186754212956e-01
-1.806787309775271522e-01	6.959735532400586067e-01	1.108295815544574126e+00	-3.961900485654523130e-01
-1.779187309775271675e-01	1.285975599449642459e+00	1.155085596371234757e+00	-2.018538695651244108e-01
-1.751587309775271828e-01	1.713643594283077221e+00	1.192429809588899658e+00	5.770201541881996715e-04
-1.723987309775271703e-01	1.819117614571236885e+00	1.219654127693618806e+00	1.731090076799499944e-01
-1.696387309775271857e-01	2.090150420577114421e+00	1.236261812873651111e+00	2.882695186182095970e-01
-1.668787309775271732e-01	1.969999669026046396e+00	1.241948375230494506e+00	3.290988170392311063e-01
-1.641187309775271608e-01	1.899700113979008842e+00	1.236610744029129183e+00	2.905098435190758277e-01
-1.613587309775271483e-01	1.605411148843743474e+00	1.220350565136931742e+00	1.772947102566497235e-01
-1.585987309775271914e-01	1.524706306187644689e+00	1.193471499859799279e+00	6.079614099271626187e-03
-1.558387309775271790e-01	1.308797189605972022e+00	1.156470670225447694e+00	-1.959882065591397882e-01
-1.530787309775271665e-01	1.408818610212575706e+00	1.110024658887010407e+00	-3.911698285921643703e-01
-1.503187309775271818e-01	6.923392959955928516e-01	1.054970714137309917e+00	-5.301851513897323231e-01
-1.475587309775271694e-01	9.131874112921457565e-01	9.922840192669154513e-01	-5.625983750943780448e-01
-1.447987309775271569e-01	9.284865611835598775e-01	9.230520500058180255e-01	-5.625983750943780448e-01
-1.420387309775271723e-01	9.153986337362312042e-01	8.484471561248955185e-01	-5.625983750943780448e-01
-1.392787309775271876e-01	8.832116859435070744e-01	7.696985586389710754e-01	-5.625983750943780448e-01
-1.365187309775271751e-01	6.986024487904450853e-01	6.880649509515268658e-01	-5.625983750943780448e-01
-1.337587309775271627e-01	5.186373868594600367e-01	6.048088324466631693e-01	-5.625983750943780448e-01
-1.309987309775271780e-01	3.893744980472055861e-01	5.211735911378125863e-01	-5.625983750943780448e-01
-1.282387309775271933e-01	2.648934329725177728e-01	4.383641951514607449e-01	-5.625983750943780448e-01
-1.254787309775271809e-01	4.083684144472254363e-01	3.575321600243471787e-01	-5.625983750943780448e-01
-1.227187309775271684e-01	4.168534046415727778e-01	2.797652401443750936e-01	-5.625983750943780448e-01
-1.199587309775271698e-01	2.966450061570848895e-01	2.060820587474516685e-01	-5.625983750943780448e-01
-1.171987309775271713e-01	7.176991642743237032e-02	1.374316520917031881e-01	-5.625983750943780448e-01
-1.144387309775271727e-01	2.033712244015713766e-01	7.469766944805485143e-02	-5.625983750943780448e-01
-1.116787309775271742e-01	4.549271089594050799e-02	1.870674994713491732e-02	-5.625983750943780448e-01
-1.089187309775271756e-01	4.556966310758781696e-02	-2.975960264930152879e-02	-5.625983750943780448e-01
-1.061587309775271770e-01	-8.567009354082076589e-03	-6.995049967551202064e-02	-5.625983750943780448e-01
-1.033987309775271785e-01	1.279090996936053104e-01	-1.011294966694430558e-01	-5.625983750943780448e-01
-1.006387309775271799e-01	3.258804451694855553e-01	-1.225578747148246828e-01	-5.625983750943780448e-01
-9.787873097752718132e-02	3.907424904526783371e-01	-1.334785477268372045e-01	-5.625983750943780448e-01
-9.511873097752716888e-02	2.698960160363845784e-01	-1.331018010378344774e-01	-5.625983750943780448e-01
-9.235873097752718419e-02	3.065229461452082527e-01	-1.205940572803106264e-01	-5.625983750943780448e-01
-8.959873097752717175e-02	3.899301438330580738e-01	-9.507081353848499672e-02	-5.625983750943780448e-01
-8.683873097752717318e-02	3.820486146380767667e-01	-5.559479750407063381e-02	-5.625983750943780448e-01
-8.407873097752718849e-02	1.949171143883878521e-01	-1.180248632533437148e-03	-5.625983750943780448e-01
-8.131873097752717605e-02	4.329284991467439170e-01	6.919595769638341165e-02	-5.625983750943780448e-01
-7.855873097752717749e-02	6.860744620379084502e-01	1.565758590252087357e-01	-5.625983750943780448e-01
-7.579873097752717892e-02	3.989301278996395528e-01	2.619944219696331289e-01	-5.625983750943780448e-01
-7.303873097752718035e-02	8.914429546592489428e-01	3.864461386688045619e-01	-5.625983750943780448e-01
-7.027873097752716791e-02	7.680520284632340600e-01	5.308446691164380171e-01	-5.625983750943780448e-01
-6.751873097752718322e-02	9.946190013096234406e-01	6.959763717956338747e-01	-5.625983750943780448e-01
-6.475873097752718466e-02	9.573879964385472174e-01	8.824489531436927603e-01	-5.625983750943780448e-01
-6.199873097752717915e-02	1.330064383777632919e+00	1.090636849407327746e+00	-5.625983750943780448e-01
-5.923873097752717365e-02	1.428863856359634310e+00	1.320625313097594455e+00	-5.625983750943780448e-01
-5.647873097752717508e-02	1.612671095385602493e+00	1.572155488934134260e+00	-5.625983750943780448e-01
-5.371873097752718346e-02	1.696590917031009171e+00	1.844573008111081824e+00	-5.625983750943780448e-01
-5.095873097752717795e-02	2.237274212441302979e+00	2.136782782377985690e+00	-5.625983750943780448e-01
-4.819873097752717939e-02	2.519393133576165233e+00	2.447212720150349075e+00	-5.625983750943780448e-01
-4.543873097752718082e-02	2.568740742366045549e+00	2.773788998675681849e+00	-5.625983750943780448e-01
-4.267873097752718226e-02	3.047071006727052112e+00	3.113925297698479255e+00	-5.625983750943780448e-01
-3.991873097752717675e-02	3.372722740159143306e+00	3.464528026727923926e+00	-5.625983750943780448e-01
-3.715873097752717819e-02	3.703756629340512418e+00	3.822019063973921771e+00	-5.625983750943780448e-01
-3.439873097752717962e-02	4.362783476203795807e+00	4.182376883571468973e+00	-5.625983750943780448e-01
-3.163873097752718105e-02	4.186061442781861430e+00	4.541196201572809343e+00	-5.625983750943780448e-01
-2.887873097752717902e-02	4.514220118059054876e+00	4.893765451962061697e+00	-5.625983750943780448e-01
-2.611873097752718045e-02	4.953131098479189198e+00	5.235160550878561914e+00	-5.625983750943780448e-01
-2.335873097752718189e-02	5.607593292079604552e+00	5.560352565210191500e+00	-5.625983750943780448e-01
-2.059873097752717985e-02	5.710341969767433135e+00	5.864326118669350940e+00	-5.625983750943780448e-01
-1.783873097752718129e-02	6.062565197889102642e+00	6.142204692314204628e+00	-5.625983750943780448e-01
-1.507873097752718099e-02	6.656792469501026765e+00	6.389378451841999151e+00	-3.684281972437128960e-01
-1.231873097752718242e-02	6.903787792844008564e+00	6.601629898884476155e+00	1.638100318599275129e-01
-9.558730977527180386e-03	7.958184315761417160e+00	6.775252526412039344e+00	8.297045717684832233e-01
-6.798730977527180953e-03	8.816659363704436814e+00	6.907157775588868454e+00	1.463914599913018311e+00
-4.038730977527181520e-03	9.168279035753416295e+00	6.994965945668856655e+00	1.945382390569758035e+00
-1.278730977527181871e-03	9.438876983404085763e+00	7.037077287961537309e+00	2.191162867724334440e+00
1.481269022472817996e-03	9.742630504442225003e+00	7.032720293538168299e+00	2.165237836692212703e+00
4.241269022472817646e-03	8.895336698194066472e+00	6.981975123386489734e+00	1.871314376002078061e+00
7.001269022472817946e-03	8.441789142071852936e+00	6.885771179873527714e+00	1.354022985004961210e+00
9.761269022472816512e-03	7.545402208323764626e+00	6.745858923014314890e+00	7.026830980354421552e-01
1.252126902247281681e-02	6.799289726329428518e+00	6.564757133923505350e+00	4.792936267774970671e-02
1.528126902247281885e-02	6.405682162944104086e+00	6.345677861076716830e+00	-4.369892722102330929e-01
1.804126902247281394e-02	5.833248606305770245e+00	6.092432197109580727e+00	-5.625983750943780448e-01
2.080126902247281598e-02	5.516089628821317703e+00	5.809320777295353011e+00	-5.625983750943780448e-01
2.356126902247281801e-02	5.550732904108773624e+00	5.501013429016386347e+00	-5.625983750943780448e-01
2.632126902247281658e-02	5.206304756170968773e+00	5.172422711082129254e+00	-5.625983750943780448e-01
2.908126902247281514e-02	4.676156463366067051e+00	4.828576153565503404e+00	-5.625983750943780448e-01
3.184126902247282065e-02	4.379624157612165725e+00	4.474491848274484873e+00	-5.625983750943780448e-01
3.460126902247281228e-02	4.111332244010369230e+00	4.115061665892964626e+00	-5.625983750943780448e-01
3.736126902247281084e-02	4.109224108960764177e+00	3.754945818721804329e+00	-5.625983750943780448e-01
4.012126902247281635e-02	3.761255975245160421e+00	3.398481787421562927e+00	-5.625983750943780448e-01
4.288126902247281491e-02	3.375097316780446111e+00	3.049609831809940275e+00	-5.625983750943780448e-01
4.564126902247281348e-02	3.003293088474500383e+00	2.711816457914308032e+00	-5.625983750943780448e-01
4.840126902247281898e-02	2.635140954052386242e+00	2.388096363870959582e+00	-5.625983750943780448e-01
5.116126902247281755e-02	2.446831650966057925e+00	2.080932580088288297e+00	-5.625983750943780448e-01
5.392126902247281611e-02	2.068305650991103750e+00	1.792293792476636005e+00	-5.625983750943780448e-01
5.668126902247281468e-02	1.882500237033024826e+00	1.523647221686325492e+00	-5.625983750943780448e-01
5.944126902247281324e-02	1.770300452692812110e+00	1.275984947299438677e+00	-5.625983750943780448e-01
6.220126902247281875e-02	1.474537851529174270e+00	1.049861225416121924e+00	-5.625983750943780448e-01
6.496126902247281731e-02	1.251762136249451540e+00	8.454381534897124073e-01	-5.625983750943780448e-01
6.772126902247280200e-02	1.119392027916663812e+00	6.625369817154868057e-01	-5.625983750943780448e-01
7.048126902247281445e-02	9.073304007712217345e-01	5.006924429271747412e-01	-5.625983750943780448e-01
7.324126902247281301e-02	1.033630888885987531e+00	3.592076546670460169e-01	-5.625983750943780448e-01
7.600126902247281158e-02	6.630205961599974218e-01	2.372074162323593027e-01	-5.625983750943780448e-01
7.876126902247281014e-02	6.974986994568811438e-01	1.336880567088057636e-01	-5.625983750943780448e-01
8.152126902247282259e-02	5.712314162795187888e-01	4.756236384063767392e-02	-5.625983750943780448e-01
8.428126902247280727e-02	3.368556141879309740e-01	-2.230148408767104046e-02	-5.625983750943780448e-01
8.704126902247281972e-02	3.273592014425895091e-01	-7.704767016401467550e-02	-5.625983750943780448e-01
8.980126902247281828e-02	6.041213790155289809e-01	-1.178074883771735581e-01	-5.625983750943780448e-01
9.256126902247280297e-02	2.674317968527542555e-01	-1.456810629366143417e-01	-5.625983750943780448e-01
9.532126902247281541e-02	3.101928207408963245e-01	-1.617257090702289291e-01	-5.625983750943780448e-01
9.808126902247281398e-02	2.364029026550850676e-01	-1.669503541887706055e-01	-5.625983750943780448e-01
1.008412690224728125e-01	2.138399210578963705e-01	-1.623152368216469743e-01	-5.625983750943780448e-01
1.036012690224728111e-01	2.344481204011559516e-01	-1.487359517528725195e-01	-5.625983750943780448e-01
1.063612690224728236e-01	2.673214224898021740e-01	-1.270908125988690351e-01	-5.625983750943780448e-01
1.091212690224728082e-01	6.358193646216701855e-02	-9.823045552419995552e-02	-5.625983750943780448e-01
1.118812690224728068e-01	6.024436218649732028e-02	-6.298860672369054059e-02	-5.625983750943780448e-01
1.146412690224728054e-01	2.306104773764084126e-01	-2.219297783861249457e-02	-5.625983750943780448e-01
1.174012690224728039e-01	2.966855139045443401e-01	2.332466676134037353e-02	-5.625983750943780448e-01
1.201612690224728164e-01	2.851263104975378382e-01	7.272011370988795687e-02	-5.625983750943780448e-01
1.229212690224728149e-01	4.252442180872755273e-01	1.251306768631807731e-01	-5.625983750943780448e-01
1.256812690224728135e-01	2.315809190016304697e-01	1.796720835072739830e-01	-5.625983750943780448e-01
1.284412690224727982e-01	4.867563701038385426e-01	2.354386276631297570e-01	-5.625983750943780448e-01
1.312012690224728106e-01	1.777122119434776937e-01	2.915067574497747782e-01	-5.625983750943780448e-01
1.339612690224727953e-01	4.602123453304390321e-01	3.469420707103075818e-01	-5.625983750943780448e-01
1.367212690224728078e-01	2.624826696990351649e-01	4.008095052624948695e-01	-5.625983750943267525e-01
1.394812690224728202e-01	5.406743393370605499e-01	4.521863348941337346e-01	-5.625983750941293549e-01
1.422412690224728327e-01	3.579609594732797162e-01	5.001774271480818879e-01	-5.625983750938312600e-01
1.450012690224727896e-01	3.695531121870482827e-01	5.439320911110977486e-01	-5.625983750934777650e-01
1.477612690224728020e-01	4.411528490491644083e-01	5.826617490189400783e-01	-5.625983750931081717e-01
1.505212690224728145e-01	3.037537881533114437e-01	6.156576093937713434e-01	-5.625983750927554539e-01
1.532812690224728269e-01	3.005308562773854608e-01	6.423075048254488495e-01	-5.625983750924486992e-01
1.560412690224728116e-01	5.955804510632862758e-01	6.621110855861082056e-01	-5.625983750922078919e-01
1.588012690224727963e-01	6.323368309946784116e-01	6.746926300256054221e-01	-5.625983750920496851e-01
1.615612690224728087e-01	4.718995355166979988e-01	6.798108408829712790e-01	-5.625983750919842930e-01
1.643212690224727934e-01	6.590718749425028555e-01	6.773651378635585640e-01	-5.625983750920150461e-01
1.670812690224728059e-01	5.542406523719218825e-01	6.673981237732107274e-01	-5.625983750921403903e-01
1.698412690224728183e-01	5.309671822116656115e-01	6.500940853696763888e-01	-5.625983750923528870e-01
1.726012690224728308e-01	6.816859630457273722e-01	6.257735811013127591e-01	-5.625983750926381033e-01
1.753612690224727877e-01	5.496359422862955313e-01	5.948843558730939618e-01	-5.625983750929770544e-01
1.781212690224728001e-01	5.418764395610506934e-01	5.579889979584964355e-01	-5.625983750933437610e-01
1.808812690224728126e-01	3.482552148913685142e-01	5.157499060469179497e-01	-5.625983750937074701e-01
1.836412690224727973e-01	3.826613757570732077e-01	4.689122574399806620e-01	-5.625983750940306560e-01
1.864012690224728097e-01	6.698438911967177223e-01	4.182857556556040524e-01	-5.625983750942700201e-01
1.891612690224728222e-01	4.551261322137992726e-01	3.647259833378801996e-01	-5.625983750943767125e-01
1.919212690224728068e-01	2.339495332244099224e-01	3.091161928133102643e-01	-5.625983750943780448e-01
1.946812690224727915e-01	3.515732943683169132e-01	2.523503325003446096e-01	-5.625983750943780448e-01
1.974412690224728040e-01	2.425316058304866351e-01	1.953180353224885646e-01	-5.625983750943780448e-01
2.002012690224728164e-01	1.199253328286863235e-01	1.388921896755081764e-01	-5.625983750943780448e-01
2.029612690224728011e-01	2.908026379902403091e-01	8.391958006628653932e-02	-5.625983750943780448e-01
2.057212690224728135e-01	2.120568384411538887e-01	3.121492986691807095e-02	-5.625983750943780448e-01
2.084812690224727982e-01	-3.836053241131682362e-02	-1.844149026483678927e-02	-5.625983750943780448e-01
2.112412690224728107e-01	8.657081423189218194e-02	-6.430270082097999662e-02	-5.625983750943780448e-01
2.140012690224727954e-01	2.009782023007898044e-01	-1.056504877998436093e-01	-5.625983750943780448e-01
2.167612690224728078e-01	2.938603159344567103e-02	-1.417878729189441800e-01	-5.625983750943780448e-01
2.195212690224728203e-01	-8.450417918303014531e-02	-1.720290993709952532e-01	-5.625983750943780448e-01
2.222812690224728049e-01	9.157001646267758088e-02	-1.956877967134529051e-01	-5.625983750943780448e-01
2.250412690224727896e-01	-3.706401676190800021e-02	-2.120641124420304113e-01	-5.625983750943780448e-01
2.278012690224728021e-01	1.213642141573577499e-01	-2.204316982042522077e-01	-5.625983750943780448e-01
2.305612690224728145e-01	-1.197265529313900900e-01	-2.200255121491229704e-01	-5.625983750943780448e-01
2.333212690224727992e-01	1.254749619713213249e-01	-2.100314423956494980e-01	-5.625983750943780448e-01
2.360812690224728116e-01	2.490230814470018872e-01	-1.895787668471455578e-01	-5.625983750943780448e-01
2.388412690224727963e-01	4.765552543718976075e-02	-1.577364383547594229e-01	-5.625983750943780448e-01
2.416012690224728088e-01	9.131274483222756588e-02	-1.135141183670488330e-01	-5.625983750943780448e-01
2.443612690224728212e-01	3.389892187723587136e-01	-5.586877379010397882e-02	-5.625983750943780448e-01
2.471212690224728059e-01	2.061387958628230210e-01	1.628250144449587891e-02	-5.625983750943780448e-01
2.498812690224727906e-01	4.436211078306211419e-01	1.040429778049280357e-01	-5.625983750943780448e-01
2.526412690224728030e-01	5.464607445605079716e-01	2.085098769300210431e-01	-5.625983750943780448e-01
2.554012690224727877e-01	8.977712956858553417e-01	3.307411234220750118e-01	-5.625983750943780448e-01
2.581612690224727724e-01	8.191855740899991467e-01	4.717156557435997488e-01	-5.625983750943780448e-01
2.609212690224728126e-01	1.108740298733341234e+00	6.322880429572813599e-01	-5.625983750943780448e-01
2.636812690224727973e-01	8.506381864118769398e-01	8.131385226529511678e-01	-5.625983750943780448e-01
2.664412690224727820e-01	1.293252010193504997e+00	1.014719944209063085e+00	-5.625983750943780448e-01
2.692012690224728222e-01	1.473716244983236168e+00	1.237203451700095602e+00	-5.625983750943780448e-01
2.719612690224728069e-01	1.596723875255348535e+00	1.480425051058804176e+00	-5.625983750943780448e-01
2.747212690224728471e-01	1.879157858545926318e+00	1.743835453976817274e+00	-5.625983750943780448e-01
2.774812690224728318e-01	2.463974872080566758e+00	2.026455753967975060e+00	-5.625983750943780448e-01
2.802412690224727609e-01	2.517994059809556706e+00	2.326841547185148684e+00	-5.625983750943780448e-01
2.830012690224728011e-01	2.760756741507828238e+00	2.643058044566925169e+00	-5.625983750943780448e-01
2.857612690224727858e-01	3.032650625285296275e+00	2.972668520495536093e+00	-5.625983750943780448e-01
2.885212690224727705e-01	3.507959922504673145e+00	3.312738100999633950e+00	-5.625983750943780448e-01
2.912812690224728107e-01	3.513772617863530012e+00	3.659854414401216172e+00	-5.625983750943780448e-01
2.940412690224727954e-01	3.803618262226404756e+00	4.010166020934035735e+00	-5.625983750943780448e-01
2.968012690224727801e-01	4.230730064137231849e+00	4.359438826231419206e+00	-5.625983750943780448e-01
2.995612690224728203e-01	4.516265019266211489e+00	4.703129896467599380e+00	-5.625983750943780448e-01
3.023212690224728050e-01	4.560613911698272460e+00	5.036477267741494401e+00	-5.625983750943780448e-01
3.050812690224728452e-01	5.133301607042922043e+00	5.354603522183126962e+00	-5.625983750943780448e-01
3.078412690224728299e-01	5.366361069235235703e+00	5.652630134695678876e+00	-5.625983750943780448e-01
3.106012690224727590e-01	5.675965502218271119e+00	5.925798924022362968e+00	-5.470211873395767199e-01
3.133612690224727992e-01	6.183477126154138581e+00	6.169596413899128606e+00	-1.363091288291865821e-01
3.161212690224727839e-01	6.907928966961694783e+00	6.379876562312306376e+00	6.364159268308166029e-01
3.188812690224727686e-01	7.968977354570641047e+00	6.552977178189939522e+00	1.535005974699287901e+00
3.216412690224728088e-01	9.199248389297961737e+00	6.685825432595380313e+00	2.371368634672246678e+00
3.244012690224727935e-01	1.009784950478055698e+01	6.776028189822539183e+00	3.013727661452346496e+00
3.271612690224727782e-01	1.065479806209003577e+01	6.821943422829444437e+00	3.359233370271079266e+00
3.299212690224728184e-01	1.030617451019053732e+01	6.822729713442333477e+00	3.365296780983854319e+00
3.326812690224728031e-01	9.882192822791168396e+00	6.778371734313159536e+00	3.031232827969327026e+00
3.354412690224727878e-01	8.818273883952558734e+00	6.689680619832766517e+00	2.397938598453601688e+00
3.382012690224728280e-01	7.771173725727617665e+00	6.558269202700382827e+00	1.566372909356459564e+00
3.409612690224728127e-01	7.251647792538587822e+00	6.386503163302445607e+00	6.668614878672223245e-01
3.437212690224727973e-01	6.445114959547314726e+00	6.177430152076041736e+00	-1.136135256339097094e-01
3.464812690224727820e-01	6.082418929561490550e+00	5.934689846064939545e+00	-5.416949054244246664e-01
3.492412690224727667e-01	5.484809771324870908e+00	5.662408642767488232e+00	-5.625983750943780448e-01
3.520012690224728069e-01	4.895363934098984515e+00	5.365083240388120345e+00	-5.625983750943780448e-01
3.547612690224727916e-01	4.883298093836686782e+00	5.047457679617822102e+00	-5.625983750943780448e-01
3.575212690224727763e-01	4.471949191845076221e+00	4.714398517826594137e+00	-5.625983750943780448e-01
3.602812690224728165e-01	4.069676858721611445e+00	4.370772675874862401e+00	-5.625983750943780448e-01
3.630412690224728012e-01	3.741883284152692557e+00	4.021332157747247393e+00	-5.625983750943780448e-01
3.658012690224727859e-01	3.306396352580875941e+00	3.670609322564477139e+00	-5.625983750943780448e-01
3.685612690224728261e-01	3.175502794684752050e+00	3.322825725051966383e+00	-5.625983750943780448e-01
3.713212690224728108e-01	3.017363090921823421e+00	2.981816778219723574e+00	-5.625983750943780448e-01
3.740812690224727954e-01	2.644064798258160653e+00	2.650973677768758918e+00	-5.625983750943780448e-01
3.768412690224727801e-01	1.950201501976135399e+00	2.333203208241969584e+00	-5.625983750943780448e-01
3.796012690224727648e-01	2.312707409009498338e+00	2.030905269593460183e+00	-5.625983750943780448e-01
3.823612690224728050e-01	1.626909052558002111e+00	1.745967257301914932e+00	-5.625983750943780448e-01
3.851212690224727897e-01	1.129120145926767238e+00	1.479773829360828685e+00	-5.625983750943780448e-01
3.878812690224727744e-01	1.181999014502321810e+00	1.233230120505571570e+00	-5.625983750943780448e-01
3.906412690224728146e-01	1.280848394847283522e+00	1.006796129567477438e+00	-5.625983750943780448e-01
3.934012690224727993e-01	6.690024063468066329e-01	8.005298123904733831e-01	-5.625983750943780448e-01
3.961612690224727840e-01	6.900248447162663501e-01	6.141363544662024054e-01	-5.625983750943780448e-01
3.989212690224728242e-01	5.755044859053242146e-01	4.470211614495505081e-01	-5.625983750943780448e-01
4.016812690224728088e-01	6.010204775221238416e-01	2.983442737040688519e-01	-5.625983750943780448e-01
4.044412690224727935e-01	2.536837340169553756e-01	1.670741610863175630e-01	-5.625983750943780448e-01
4.072012690224727782e-01	3.777648230325848511e-01	5.203916262041417135e-02	-5.625983750943780448e-01
4.099612690224727629e-01	4.931040937576881555e-01	-4.802482122067047027e-02	-5.625983750943780448e-01
4.127212690224728031e-01	9.285827764424668673e-02	-1.344314205717921928e-01	-5.625983750943780448e-01
4.154812690224727878e-01	-6.219413423559405629e-02	-2.085063616650675578e-01	-5.625983750943780448e-01
4.182412690224727725e-01	-5.242817132417354475e-02	-2.715558708300468971e-01	-5.625983750943780448e-01
4.210012690224728127e-01	-4.482635977983042141e-01	-3.248409943496380348e-01	-5.625983750943780448e-01
4.237612690224727974e-01	-3.030396051780519517e-01	-3.695576684833319359e-01	-5.625983750943780448e-01
4.265212690224727821e-01	-4.151941343294063835e-01	-4.068221801666076498e-01	-5.625983750943780448e-01
4.292812690224728223e-01	-1.642917387203009227e-01	-4.376615153533292557e-01	-5.625983750943780448e-01
4.320412690224728069e-01	-3.545460782612192552e-01	-4.630079967640470806e-01	-5.625983750943780448e-01
4.348012690224727916e-01	-2.785875249885160776e-01	-4.836975617092585389e-01	-5.625983750943780448e-01
4.375612690224727763e-01	-3.532692853947966838e-01	-5.004710178197547821e-01	-5.625983750943780448e-01
4.403212690224727610e-01	-3.598149654995281832e-01	-5.139776331180603286e-01	-5.625983750943780448e-01
4.430812690224727457e-01	-5.346616221007315373e-01	-5.247804597189061893e-01	-5.625983750943780448e-01
4.458412690224727859e-01	-6.209354612911376359e-01	-5.333628505003398246e-01	-5.625983750943780448e-01
4.486012690224727706e-01	-4.693607305911393635e-01	-5.401356988153283023e-01	-5.625983750943780448e-01
4.513612690224728108e-01	-5.857038978477572266e-01	-5.454450069960397052e-01	-5.625983750943780448e-01
4.541212690224727955e-01	-7.556784562615320722e-01	-5.495794652902908917e-01	-5.625983750943780448e-01
4.568812690224727802e-01	-7.682557322432923552e-01	-5.527777952522665572e-01	-5.625983750943780448e-01
4.596412690224728204e-01	-4.609836144261974522e-01	-5.552356778035283380e-01	-5.625983750943780448e-01
4.624012690224728050e-01	-5.143023568682690838e-01	-5.571121444508166931e-01	-5.625983750943780448e-01
4.651612690224727897e-01	-3.390769752301160400e-01	-5.585353595891943135e-01	-5.625983750943780448e-01
4.679212690224728299e-01	-7.020899389392035728e-01	-5.596077622131925278e-01	-5.625983750943780448e-01
4.706812690224727591e-01	-6.826453531902865191e-01	-5.604105670176219300e-01	-5.625983750943780448e-01
4.734412690224727438e-01	-5.789482729923950410e-01	-5.610076484890869075e-01	-5.625983750943780448e-01
4.762012690224727840e-01	-5.330954287801716873e-01	-5.614488481109106699e-01	-5.625983750943780448e-01
4.789612690224727687e-01	-7.526363133242761627e-01	-5.617727552988395212e-01	-5.625983750943780448e-01
4.817212690224728089e-01	-5.731973241473057312e-01	-5.620090182570872672e-01	-5.625983750943780448e-01
4.844812690224727936e-01	-8.429927240397901977e-01	-5.621802426598826452e-01	-5.625983750943780448e-01
4.872412690224727783e-01	-7.034094885816752907e-01	-5.623035348994674942e-01	-5.625983750943780448e-01
4.900012690224728185e-01	-5.988841681731518207e-01	-5.623917434537136772e-01	-5.625983750943780448e-01
4.927612690224728031e-01	-6.344035161745409379e-01	-5.624544474358296187e-01	-5.625983750943780448e-01
4.955212690224727878e-01	-8.545218327878760789e-01	-5.624987361774183015e-01	-5.625983750943780448e-01
4.982812690224727725e-01	-4.925591657566917303e-01	-5.625298182154319093e-01	-5.625983750943780448e-01
5.010412690224728127e-01	-5.465397820585355948e-01	-5.625514926356747214e-01	-5.625983750943780448e-01
5.038012690224727974e-01	-5.500933747187837231e-01	-5.625665106006114691e-01	-5.625983750943780448e-01
5.065612690224727821e-01	-6.084268988285420621e-01	-5.625768502030027429e-01	-5.625983750943780448e-01
5.093212690224727668e-01	-5.376101527192291840e-01	-5.625839236180590897e-01	-5.625983750943780448e-01
5.120812690224727515e-01	-7.490518109924273471e-01	-5.625887319034742484e-01	-5.625983750943780448e-01
5.148412690224727362e-01	-4.644241292797525733e-01	-5.625919797105386477e-01	-5.625983750943780448e-01
5.176012690224728319e-01	-5.942162835069872973e-01	-5.625941595878352075e-01	-5.625983750943780448e-01
5.203612690224728166e-01	-5.284268809504699682e-01	-5.625956134342992021e-01	-5.625983750943780448e-01
5.231212690224728012e-01	-7.124965686092923356e-01	-5.625965769358454160e-01	-5.625983750943780448e-01
5.258812690224727859e-01	-6.524607471253486279e-01	-5.625972114426032178e-01	-5.625983750943780448e-01
5.286412690224727706e-01	-9.686622484073300621e-01	-5.625976266571252049e-01	-5.625983750943780448e-01
5.314012690224727553e-01	-6.492926968258412312e-01	-5.625978966570485129e-01	-5.625983750943780448e-01
5.341612690224728510e-01	-6.775970773930883873e-01	-5.625980711234698228e-01	-5.625983750943780448e-01
5.369212690224728357e-01	-7.012088631733413013e-01	-5.625981831496067453e-01	-5.625983750943780448e-01
5.396812690224728204e-01	-8.119229760648200012e-01	-5.625982546302189524e-01	-5.625983750943780448e-01
5.424412690224728051e-01	-6.868248309576745481e-01	-5.625982999534208107e-01	-5.625983750943780448e-01
5.452012690224727898e-01	-6.204116777088316548e-01	-5.625983285107944987e-01	-5.625983750943780448e-01
5.479612690224728855e-01	-6.823633558835979773e-01	-5.625983463914391303e-01	-5.625983750943780448e-01
5.507212690224727591e-01	-2.651729870565169289e-01	-5.625983575168764794e-01	-5.625983750943780448e-01
