# Supplementary material for: Gain engineering and atom lasing in a topological edge state in synthetic dimensions
Source: Nat Commun. 2025 Dec 13;17:421. doi: 10.1038/s41467-025-67106-8 (PMC12795819; doi:10.1038/s41467-025-67106-8)
Supplement: Supplementary file 3 — Source Data [file 41467_2025_67106_MOESM3_ESM.zip › data.figure/Fig3/Fig3h.csv]

# "Site number"	"Exp. (Total)"	"Exp. (BEC)"	"Theory (Edge	delta=0)"
1.000000000000000000e+00	1.383668345226933549e-01	5.848825857427340097e-02	1.097513729283491023e-02
2.000000000000000000e+00	5.443213555133943893e-02	9.103761293003902536e-03	1.246790834691885697e-34
3.000000000000000000e+00	3.602816409846578694e-01	3.327904515074456837e-01	7.316414840396725516e-01
4.000000000000000000e+00	8.712799023278848531e-02	1.174628883273283741e-01	6.274393094004806110e-33
5.000000000000000000e+00	3.597913987085208376e-01	4.821546402979487445e-01	2.573833786674923907e-01
