# Supplementary material for: Gain engineering and atom lasing in a topological edge state in synthetic dimensions
Source: Nat Commun. 2025 Dec 13;17:421. doi: 10.1038/s41467-025-67106-8 (PMC12795819; doi:10.1038/s41467-025-67106-8)
Supplement: Supplementary file 3 — Source Data [file 41467_2025_67106_MOESM3_ESM.zip › data.figure/Fig4/Fig4a.csv]

# "Time"	"Population (site 1) (BEC)"	"Higher values of shaded area (site 1)"	"Lower values of shaded area (site 1)"	"Population (site 2) (BEC)"	"Higher values of shaded area (site 2)"	"Lower values of shaded area (site 2)"	"Population (site 3) (BEC)"	"Higher values of shaded area (site 3)"	"Lower values of shaded area (site 3)"	"Population (site 4) (BEC)"	"Higher values of shaded area (site 4)"	"Lower values of shaded area (site 4)"	"Population (site 5) (BEC)"	"Higher values of shaded area (site 5)"	"Lower values of shaded area (site 5)"
-1.000000000000000000e+01	3.279240220885749955e-07	6.285861335382951495e-07	2.726191063885484140e-08	3.289031171356685439e-07	6.167359319747265114e-07	4.107030229661057640e-08	3.266978624210381154e-07	6.194009321124418704e-07	3.399479272963436030e-08	3.712791987018895925e-07	6.799116468813722388e-07	6.264675052240699926e-08	3.652984884798998999e-07	6.452724046875125482e-07	8.532457227228719859e-08
-9.984084505690811184e+00	3.279240220885749955e-07	6.285861335382951495e-07	2.726191063885484140e-08	3.289031171356685439e-07	6.167359319747265114e-07	4.107030229661057640e-08	3.266978624210381154e-07	6.194009321124418704e-07	3.399479272963436030e-08	3.712791987018895925e-07	6.799116468813722388e-07	6.264675052240699926e-08	3.652984884798998999e-07	6.452724046875125482e-07	8.532457227228719859e-08
-9.968169011381620592e+00	3.279240220885749955e-07	6.285861335382951495e-07	2.726191063885484140e-08	3.289031171356685439e-07	6.167359319747265114e-07	4.107030229661057640e-08	3.266978624210381154e-07	6.194009321124418704e-07	3.399479272963436030e-08	3.712791987018895925e-07	6.799116468813722388e-07	6.264675052240699926e-08	3.652984884798998999e-07	6.452724046875125482e-07	8.532457227228719859e-08
-9.952253517072431777e+00	3.279240220885749955e-07	6.285861335382951495e-07	2.726191063885484140e-08	3.289031171356685439e-07	6.167359319747265114e-07	4.107030229661057640e-08	3.266978624210381154e-07	6.194009321124418704e-07	3.399479272963436030e-08	3.712791987018895925e-07	6.799116468813722388e-07	6.264675052240699926e-08	3.652984884798998999e-07	6.452724046875125482e-07	8.532457227228719859e-08
-9.936338022763241185e+00	3.279240220885749955e-07	6.285861335382951495e-07	2.726191063885484140e-08	3.289031171356685439e-07	6.167359319747265114e-07	4.107030229661057640e-08	3.266978624210381154e-07	6.194009321124418704e-07	3.399479272963436030e-08	3.712791987018895925e-07	6.799116468813722388e-07	6.264675052240699926e-08	3.652984884798998999e-07	6.452724046875125482e-07	8.532457227228719859e-08
-9.920422528454052369e+00	3.279240220885749955e-07	6.285861335382951495e-07	2.726191063885484140e-08	3.289031171356685439e-07	6.167359319747265114e-07	4.107030229661057640e-08	3.266978624210381154e-07	6.194009321124418704e-07	3.399479272963436030e-08	3.712791987018895925e-07	6.799116468813722388e-07	6.264675052240699926e-08	3.652984884798998999e-07	6.452724046875125482e-07	8.532457227228719859e-08
-9.904507034144863553e+00	3.279240220885749955e-07	6.285861335382951495e-07	2.726191063885484140e-08	3.289031171356685439e-07	6.167359319747265114e-07	4.107030229661057640e-08	3.266978624210381154e-07	6.194009321124418704e-07	3.399479272963436030e-08	3.712791987018895925e-07	6.799116468813722388e-07	6.264675052240699926e-08	3.652984884798998999e-07	6.452724046875125482e-07	8.532457227228719859e-08
-9.888591539835672961e+00	3.279240220885749955e-07	6.285861335382951495e-07	2.726191063885484140e-08	3.289031171356685439e-07	6.167359319747265114e-07	4.107030229661057640e-08	3.266978624210381154e-07	6.194009321124418704e-07	3.399479272963436030e-08	3.712791987018895925e-07	6.799116468813722388e-07	6.264675052240699926e-08	3.652984884798998999e-07	6.452724046875125482e-07	8.532457227228719859e-08
-9.872676045526484145e+00	3.279240220885749955e-07	6.285861335382951495e-07	2.726191063885484140e-08	3.289031171356685439e-07	6.167359319747265114e-07	4.107030229661057640e-08	3.266978624210381154e-07	6.194009321124418704e-07	3.399479272963436030e-08	3.712791987018895925e-07	6.799116468813722388e-07	6.264675052240699926e-08	3.652984884798998999e-07	6.452724046875125482e-07	8.532457227228719859e-08
-9.856760551217293553e+00	3.279240220885749955e-07	6.285861335382951495e-07	2.726191063885484140e-08	3.289031171356685439e-07	6.167359319747265114e-07	4.107030229661057640e-08	3.266978624210381154e-07	6.194009321124418704e-07	3.399479272963436030e-08	3.712791987018895925e-07	6.799116468813722388e-07	6.264675052240699926e-08	3.652984884798998999e-07	6.452724046875125482e-07	8.532457227228719859e-08
-9.840845056908104738e+00	3.279240220885749955e-07	6.285861335382951495e-07	2.726191063885484140e-08	3.289031171356685439e-07	6.167359319747265114e-07	4.107030229661057640e-08	3.266978624210381154e-07	6.194009321124418704e-07	3.399479272963436030e-08	3.712791987018895925e-07	6.799116468813722388e-07	6.264675052240699926e-08	3.652984884798998999e-07	6.452724046875125482e-07	8.532457227228719859e-08
-9.824929562598915922e+00	3.279240220885749955e-07	6.285861335382951495e-07	2.726191063885484140e-08	3.289031171356685439e-07	6.167359319747265114e-07	4.107030229661057640e-08	3.266978624210381154e-07	6.194009321124418704e-07	3.399479272963436030e-08	3.712791987018895925e-07	6.799116468813722388e-07	6.264675052240699926e-08	3.652984884798998999e-07	6.452724046875125482e-07	8.532457227228719859e-08
-9.809014068289725330e+00	3.279240220885749955e-07	6.285861335382951495e-07	2.726191063885484140e-08	3.289031171356685439e-07	6.167359319747265114e-07	4.107030229661057640e-08	3.266978624210381154e-07	6.194009321124418704e-07	3.399479272963436030e-08	3.712791987018895925e-07	6.799116468813722388e-07	6.264675052240699926e-08	3.652984884798998999e-07	6.452724046875125482e-07	8.532457227228719859e-08
-9.793098573980536514e+00	3.279240220885749955e-07	6.285861335382951495e-07	2.726191063885484140e-08	3.289031171356685439e-07	6.167359319747265114e-07	4.107030229661057640e-08	3.266978624210381154e-07	6.194009321124418704e-07	3.399479272963436030e-08	3.712791987018895925e-07	6.799116468813722388e-07	6.264675052240699926e-08	3.652984884798998999e-07	6.452724046875125482e-07	8.532457227228719859e-08
-9.777183079671345922e+00	3.279240220885749955e-07	6.285861335382951495e-07	2.726191063885484140e-08	3.289031171356685439e-07	6.167359319747265114e-07	4.107030229661057640e-08	3.266978624210381154e-07	6.194009321124418704e-07	3.399479272963436030e-08	3.712791987018895925e-07	6.799116468813722388e-07	6.264675052240699926e-08	3.652984884798998999e-07	6.452724046875125482e-07	8.532457227228719859e-08
-9.761267585362157106e+00	3.279240220885749955e-07	6.285861335382951495e-07	2.726191063885484140e-08	3.289031171356685439e-07	6.167359319747265114e-07	4.107030229661057640e-08	3.266978624210381154e-07	6.194009321124418704e-07	3.399479272963436030e-08	3.712791987018895925e-07	6.799116468813722388e-07	6.264675052240699926e-08	3.652984884798998999e-07	6.452724046875125482e-07	8.532457227228719859e-08
-9.745352091052968291e+00	3.279240220885749955e-07	6.285861335382951495e-07	2.726191063885484140e-08	3.289031171356685439e-07	6.167359319747265114e-07	4.107030229661057640e-08	3.266978624210381154e-07	6.194009321124418704e-07	3.399479272963436030e-08	3.712791987018895925e-07	6.799116468813722388e-07	6.264675052240699926e-08	3.652984884798998999e-07	6.452724046875125482e-07	8.532457227228719859e-08
-9.729436596743777699e+00	3.279240220885749955e-07	6.285861335382951495e-07	2.726191063885484140e-08	3.289031171356685439e-07	6.167359319747265114e-07	4.107030229661057640e-08	3.266978624210381154e-07	6.194009321124418704e-07	3.399479272963436030e-08	3.712791987018895925e-07	6.799116468813722388e-07	6.264675052240699926e-08	3.652984884798998999e-07	6.452724046875125482e-07	8.532457227228719859e-08
-9.713521102434588883e+00	3.279240220885749955e-07	6.285861335382951495e-07	2.726191063885484140e-08	3.289031171356685439e-07	6.167359319747265114e-07	4.107030229661057640e-08	3.266978624210381154e-07	6.194009321124418704e-07	3.399479272963436030e-08	3.712791987018895925e-07	6.799116468813722388e-07	6.264675052240699926e-08	3.652984884798998999e-07	6.452724046875125482e-07	8.532457227228719859e-08
-9.697605608125398291e+00	3.279240220885749955e-07	6.285861335382951495e-07	2.726191063885484140e-08	3.289031171356685439e-07	6.167359319747265114e-07	4.107030229661057640e-08	3.266978624210381154e-07	6.194009321124418704e-07	3.399479272963436030e-08	3.712791987018895925e-07	6.799116468813722388e-07	6.264675052240699926e-08	3.652984884798998999e-07	6.452724046875125482e-07	8.532457227228719859e-08
-9.681690113816209475e+00	3.279240220885749955e-07	6.285861335382951495e-07	2.726191063885484140e-08	3.289031171356685439e-07	6.167359319747265114e-07	4.107030229661057640e-08	3.266978624210381154e-07	6.194009321124418704e-07	3.399479272963436030e-08	3.712791987018895925e-07	6.799116468813722388e-07	6.264675052240699926e-08	3.652984884798998999e-07	6.452724046875125482e-07	8.532457227228719859e-08
-9.665774619507018883e+00	3.279240220885749955e-07	6.285861335382951495e-07	2.726191063885484140e-08	3.289031171356685439e-07	6.167359319747265114e-07	4.107030229661057640e-08	3.266978624210381154e-07	6.194009321124418704e-07	3.399479272963436030e-08	3.712791987018895925e-07	6.799116468813722388e-07	6.264675052240699926e-08	3.652984884798998999e-07	6.452724046875125482e-07	8.532457227228719859e-08
-9.649859125197830068e+00	3.279240220885749955e-07	6.285861335382951495e-07	2.726191063885484140e-08	3.289031171356685439e-07	6.167359319747265114e-07	4.107030229661057640e-08	3.266978624210381154e-07	6.194009321124418704e-07	3.399479272963436030e-08	3.712791987018895925e-07	6.799116468813722388e-07	6.264675052240699926e-08	3.652984884798998999e-07	6.452724046875125482e-07	8.532457227228719859e-08
-9.633943630888641252e+00	3.279240220885749955e-07	6.285861335382951495e-07	2.726191063885484140e-08	3.289031171356685439e-07	6.167359319747265114e-07	4.107030229661057640e-08	3.266978624210381154e-07	6.194009321124418704e-07	3.399479272963436030e-08	3.712791987018895925e-07	6.799116468813722388e-07	6.264675052240699926e-08	3.652984884798998999e-07	6.452724046875125482e-07	8.532457227228719859e-08
-9.618028136579450660e+00	3.279240220885749955e-07	6.285861335382951495e-07	2.726191063885484140e-08	3.289031171356685439e-07	6.167359319747265114e-07	4.107030229661057640e-08	3.266978624210381154e-07	6.194009321124418704e-07	3.399479272963436030e-08	3.712791987018895925e-07	6.799116468813722388e-07	6.264675052240699926e-08	3.652984884798998999e-07	6.452724046875125482e-07	8.532457227228719859e-08
-9.602112642270261844e+00	3.279240220885749955e-07	6.285861335382951495e-07	2.726191063885484140e-08	3.289031171356685439e-07	6.167359319747265114e-07	4.107030229661057640e-08	3.266978624210381154e-07	6.194009321124418704e-07	3.399479272963436030e-08	3.712791987018895925e-07	6.799116468813722388e-07	6.264675052240699926e-08	3.652984884798998999e-07	6.452724046875125482e-07	8.532457227228719859e-08
-9.586197147961071252e+00	3.279240220885749955e-07	6.285861335382951495e-07	2.726191063885484140e-08	3.289031171356685439e-07	6.167359319747265114e-07	4.107030229661057640e-08	3.266978624210381154e-07	6.194009321124418704e-07	3.399479272963436030e-08	3.712791987018895925e-07	6.799116468813722388e-07	6.264675052240699926e-08	3.652984884798998999e-07	6.452724046875125482e-07	8.532457227228719859e-08
-9.570281653651882436e+00	3.279240220885749955e-07	6.285861335382951495e-07	2.726191063885484140e-08	3.289031171356685439e-07	6.167359319747265114e-07	4.107030229661057640e-08	3.266978624210381154e-07	6.194009321124418704e-07	3.399479272963436030e-08	3.712791987018895925e-07	6.799116468813722388e-07	6.264675052240699926e-08	3.652984884798998999e-07	6.452724046875125482e-07	8.532457227228719859e-08
-9.554366159342693621e+00	3.279240220885749955e-07	6.285861335382951495e-07	2.726191063885484140e-08	3.289031171356685439e-07	6.167359319747265114e-07	4.107030229661057640e-08	3.266978624210381154e-07	6.194009321124418704e-07	3.399479272963436030e-08	3.712791987018895925e-07	6.799116468813722388e-07	6.264675052240699926e-08	3.652984884798998999e-07	6.452724046875125482e-07	8.532457227228719859e-08
-9.538450665033503029e+00	3.279240220885749955e-07	6.285861335382951495e-07	2.726191063885484140e-08	3.289031171356685439e-07	6.167359319747265114e-07	4.107030229661057640e-08	3.266978624210381154e-07	6.194009321124418704e-07	3.399479272963436030e-08	3.712791987018895925e-07	6.799116468813722388e-07	6.264675052240699926e-08	3.652984884798998999e-07	6.452724046875125482e-07	8.532457227228719859e-08
-9.522535170724314213e+00	3.279240220885749955e-07	6.285861335382951495e-07	2.726191063885484140e-08	3.289031171356685439e-07	6.167359319747265114e-07	4.107030229661057640e-08	3.266978624210381154e-07	6.194009321124418704e-07	3.399479272963436030e-08	3.712791987018895925e-07	6.799116468813722388e-07	6.264675052240699926e-08	3.652984884798998999e-07	6.452724046875125482e-07	8.532457227228719859e-08
-9.506619676415123621e+00	3.279240220885749955e-07	6.285861335382951495e-07	2.726191063885484140e-08	3.289031171356685439e-07	6.167359319747265114e-07	4.107030229661057640e-08	3.266978624210381154e-07	6.194009321124418704e-07	3.399479272963436030e-08	3.712791987018895925e-07	6.799116468813722388e-07	6.264675052240699926e-08	3.652984884798998999e-07	6.452724046875125482e-07	8.532457227228719859e-08
-9.490704182105934805e+00	3.279240220885749955e-07	6.285861335382951495e-07	2.726191063885484140e-08	3.289031171356685439e-07	6.167359319747265114e-07	4.107030229661057640e-08	3.266978624210381154e-07	6.194009321124418704e-07	3.399479272963436030e-08	3.712791987018895925e-07	6.799116468813722388e-07	6.264675052240699926e-08	3.652984884798998999e-07	6.452724046875125482e-07	8.532457227228719859e-08
-9.474788687796745990e+00	3.279240220885749955e-07	6.285861335382951495e-07	2.726191063885484140e-08	3.289031171356685439e-07	6.167359319747265114e-07	4.107030229661057640e-08	3.266978624210381154e-07	6.194009321124418704e-07	3.399479272963436030e-08	3.712791987018895925e-07	6.799116468813722388e-07	6.264675052240699926e-08	3.652984884798998999e-07	6.452724046875125482e-07	8.532457227228719859e-08
-9.458873193487555397e+00	3.279240220885749955e-07	6.285861335382951495e-07	2.726191063885484140e-08	3.289031171356685439e-07	6.167359319747265114e-07	4.107030229661057640e-08	3.266978624210381154e-07	6.194009321124418704e-07	3.399479272963436030e-08	3.712791987018895925e-07	6.799116468813722388e-07	6.264675052240699926e-08	3.652984884798998999e-07	6.452724046875125482e-07	8.532457227228719859e-08
-9.442957699178366582e+00	3.279240220885749955e-07	6.285861335382951495e-07	2.726191063885484140e-08	3.289031171356685439e-07	6.167359319747265114e-07	4.107030229661057640e-08	3.266978624210381154e-07	6.194009321124418704e-07	3.399479272963436030e-08	3.712791987018895925e-07	6.799116468813722388e-07	6.264675052240699926e-08	3.652984884798998999e-07	6.452724046875125482e-07	8.532457227228719859e-08
-9.427042204869175990e+00	3.279240220885749955e-07	6.285861335382951495e-07	2.726191063885484140e-08	3.289031171356685439e-07	6.167359319747265114e-07	4.107030229661057640e-08	3.266978624210381154e-07	6.194009321124418704e-07	3.399479272963436030e-08	3.712791987018895925e-07	6.799116468813722388e-07	6.264675052240699926e-08	3.652984884798998999e-07	6.452724046875125482e-07	8.532457227228719859e-08
-9.411126710559987174e+00	3.279240220885749955e-07	6.285861335382951495e-07	2.726191063885484140e-08	3.289031171356685439e-07	6.167359319747265114e-07	4.107030229661057640e-08	3.266978624210381154e-07	6.194009321124418704e-07	3.399479272963436030e-08	3.712791987018895925e-07	6.799116468813722388e-07	6.264675052240699926e-08	3.652984884798998999e-07	6.452724046875125482e-07	8.532457227228719859e-08
-9.395211216250798358e+00	3.279240220885749955e-07	6.285861335382951495e-07	2.726191063885484140e-08	3.289031171356685439e-07	6.167359319747265114e-07	4.107030229661057640e-08	3.266978624210381154e-07	6.194009321124418704e-07	3.399479272963436030e-08	3.712791987018895925e-07	6.799116468813722388e-07	6.264675052240699926e-08	3.652984884798998999e-07	6.452724046875125482e-07	8.532457227228719859e-08
-9.379295721941607766e+00	3.279240220885749955e-07	6.285861335382951495e-07	2.726191063885484140e-08	3.289031171356685439e-07	6.167359319747265114e-07	4.107030229661057640e-08	3.266978624210381154e-07	6.194009321124418704e-07	3.399479272963436030e-08	3.712791987018895925e-07	6.799116468813722388e-07	6.264675052240699926e-08	3.652984884798998999e-07	6.452724046875125482e-07	8.532457227228719859e-08
-9.363380227632418951e+00	3.279240220885749955e-07	6.285861335382951495e-07	2.726191063885484140e-08	3.289031171356685439e-07	6.167359319747265114e-07	4.107030229661057640e-08	3.266978624210381154e-07	6.194009321124418704e-07	3.399479272963436030e-08	3.712791987018895925e-07	6.799116468813722388e-07	6.264675052240699926e-08	3.652984884798998999e-07	6.452724046875125482e-07	8.532457227228719859e-08
-9.347464733323228359e+00	3.279240220885749955e-07	6.285861335382951495e-07	2.726191063885484140e-08	3.289031171356685439e-07	6.167359319747265114e-07	4.107030229661057640e-08	3.266978624210381154e-07	6.194009321124418704e-07	3.399479272963436030e-08	3.712791987018895925e-07	6.799116468813722388e-07	6.264675052240699926e-08	3.652984884798998999e-07	6.452724046875125482e-07	8.532457227228719859e-08
-9.331549239014039543e+00	3.279240220885749955e-07	6.285861335382951495e-07	2.726191063885484140e-08	3.289031171356685439e-07	6.167359319747265114e-07	4.107030229661057640e-08	3.266978624210381154e-07	6.194009321124418704e-07	3.399479272963436030e-08	3.712791987018895925e-07	6.799116468813722388e-07	6.264675052240699926e-08	3.652984884798998999e-07	6.452724046875125482e-07	8.532457227228719859e-08
-9.315633744704850727e+00	3.279240220885749955e-07	6.285861335382951495e-07	2.726191063885484140e-08	3.289031171356685439e-07	6.167359319747265114e-07	4.107030229661057640e-08	3.266978624210381154e-07	6.194009321124418704e-07	3.399479272963436030e-08	3.712791987018895925e-07	6.799116468813722388e-07	6.264675052240699926e-08	3.652984884798998999e-07	6.452724046875125482e-07	8.532457227228719859e-08
-9.299718250395660135e+00	3.279240220885749955e-07	6.285861335382951495e-07	2.726191063885484140e-08	3.289031171356685439e-07	6.167359319747265114e-07	4.107030229661057640e-08	3.266978624210381154e-07	6.194009321124418704e-07	3.399479272963436030e-08	3.712791987018895925e-07	6.799116468813722388e-07	6.264675052240699926e-08	3.652984884798998999e-07	6.452724046875125482e-07	8.532457227228719859e-08
-9.283802756086471319e+00	3.279240220885749955e-07	6.285861335382951495e-07	2.726191063885484140e-08	3.289031171356685439e-07	6.167359319747265114e-07	4.107030229661057640e-08	3.266978624210381154e-07	6.194009321124418704e-07	3.399479272963436030e-08	3.712791987018895925e-07	6.799116468813722388e-07	6.264675052240699926e-08	3.652984884798998999e-07	6.452724046875125482e-07	8.532457227228719859e-08
-9.267887261777280727e+00	3.279240220885749955e-07	6.285861335382951495e-07	2.726191063885484140e-08	3.289031171356685439e-07	6.167359319747265114e-07	4.107030229661057640e-08	3.266978624210381154e-07	6.194009321124418704e-07	3.399479272963436030e-08	3.712791987018895925e-07	6.799116468813722388e-07	6.264675052240699926e-08	3.652984884798998999e-07	6.452724046875125482e-07	8.532457227228719859e-08
-9.251971767468091912e+00	3.279240220885749955e-07	6.285861335382951495e-07	2.726191063885484140e-08	3.289031171356685439e-07	6.167359319747265114e-07	4.107030229661057640e-08	3.266978624210381154e-07	6.194009321124418704e-07	3.399479272963436030e-08	3.712791987018895925e-07	6.799116468813722388e-07	6.264675052240699926e-08	3.652984884798998999e-07	6.452724046875125482e-07	8.532457227228719859e-08
-9.236056273158903096e+00	3.279240220885749955e-07	6.285861335382951495e-07	2.726191063885484140e-08	3.289031171356685439e-07	6.167359319747265114e-07	4.107030229661057640e-08	3.266978624210381154e-07	6.194009321124418704e-07	3.399479272963436030e-08	3.712791987018895925e-07	6.799116468813722388e-07	6.264675052240699926e-08	3.652984884798998999e-07	6.452724046875125482e-07	8.532457227228719859e-08
-9.220140778849712504e+00	3.279240220885749955e-07	6.285861335382951495e-07	2.726191063885484140e-08	3.289031171356685439e-07	6.167359319747265114e-07	4.107030229661057640e-08	3.266978624210381154e-07	6.194009321124418704e-07	3.399479272963436030e-08	3.712791987018895925e-07	6.799116468813722388e-07	6.264675052240699926e-08	3.652984884798998999e-07	6.452724046875125482e-07	8.532457227228719859e-08
-9.204225284540523688e+00	3.279240220885749955e-07	6.285861335382951495e-07	2.726191063885484140e-08	3.289031171356685439e-07	6.167359319747265114e-07	4.107030229661057640e-08	3.266978624210381154e-07	6.194009321124418704e-07	3.399479272963436030e-08	3.712791987018895925e-07	6.799116468813722388e-07	6.264675052240699926e-08	3.652984884798998999e-07	6.452724046875125482e-07	8.532457227228719859e-08
-9.188309790231333096e+00	3.279240220885749955e-07	6.285861335382951495e-07	2.726191063885484140e-08	3.289031171356685439e-07	6.167359319747265114e-07	4.107030229661057640e-08	3.266978624210381154e-07	6.194009321124418704e-07	3.399479272963436030e-08	3.712791987018895925e-07	6.799116468813722388e-07	6.264675052240699926e-08	3.652984884798998999e-07	6.452724046875125482e-07	8.532457227228719859e-08
-9.172394295922144281e+00	3.279240220885749955e-07	6.285861335382951495e-07	2.726191063885484140e-08	3.289031171356685439e-07	6.167359319747265114e-07	4.107030229661057640e-08	3.266978624210381154e-07	6.194009321124418704e-07	3.399479272963436030e-08	3.712791987018895925e-07	6.799116468813722388e-07	6.264675052240699926e-08	3.652984884798998999e-07	6.452724046875125482e-07	8.532457227228719859e-08
-9.156478801612955465e+00	3.279240220885749955e-07	6.285861335382951495e-07	2.726191063885484140e-08	3.289031171356685439e-07	6.167359319747265114e-07	4.107030229661057640e-08	3.266978624210381154e-07	6.194009321124418704e-07	3.399479272963436030e-08	3.712791987018895925e-07	6.799116468813722388e-07	6.264675052240699926e-08	3.652984884798998999e-07	6.452724046875125482e-07	8.532457227228719859e-08
-9.140563307303764873e+00	3.279240220885749955e-07	6.285861335382951495e-07	2.726191063885484140e-08	3.289031171356685439e-07	6.167359319747265114e-07	4.107030229661057640e-08	3.266978624210381154e-07	6.194009321124418704e-07	3.399479272963436030e-08	3.712791987018895925e-07	6.799116468813722388e-07	6.264675052240699926e-08	3.652984884798998999e-07	6.452724046875125482e-07	8.532457227228719859e-08
-9.124647812994576057e+00	3.279240220885749955e-07	6.285861335382951495e-07	2.726191063885484140e-08	3.289031171356685439e-07	6.167359319747265114e-07	4.107030229661057640e-08	3.266978624210381154e-07	6.194009321124418704e-07	3.399479272963436030e-08	3.712791987018895925e-07	6.799116468813722388e-07	6.264675052240699926e-08	3.652984884798998999e-07	6.452724046875125482e-07	8.532457227228719859e-08
-9.108732318685385465e+00	3.279240220885749955e-07	6.285861335382951495e-07	2.726191063885484140e-08	3.289031171356685439e-07	6.167359319747265114e-07	4.107030229661057640e-08	3.266978624210381154e-07	6.194009321124418704e-07	3.399479272963436030e-08	3.712791987018895925e-07	6.799116468813722388e-07	6.264675052240699926e-08	3.652984884798998999e-07	6.452724046875125482e-07	8.532457227228719859e-08
-9.092816824376196649e+00	3.279240220885749955e-07	6.285861335382951495e-07	2.726191063885484140e-08	3.289031171356685439e-07	6.167359319747265114e-07	4.107030229661057640e-08	3.266978624210381154e-07	6.194009321124418704e-07	3.399479272963436030e-08	3.712791987018895925e-07	6.799116468813722388e-07	6.264675052240699926e-08	3.652984884798998999e-07	6.452724046875125482e-07	8.532457227228719859e-08
-9.076901330067006057e+00	3.279240220885749955e-07	6.285861335382951495e-07	2.726191063885484140e-08	3.289031171356685439e-07	6.167359319747265114e-07	4.107030229661057640e-08	3.266978624210381154e-07	6.194009321124418704e-07	3.399479272963436030e-08	3.712791987018895925e-07	6.799116468813722388e-07	6.264675052240699926e-08	3.652984884798998999e-07	6.452724046875125482e-07	8.532457227228719859e-08
-9.060985835757817242e+00	3.279240220885749955e-07	6.285861335382951495e-07	2.726191063885484140e-08	3.289031171356685439e-07	6.167359319747265114e-07	4.107030229661057640e-08	3.266978624210381154e-07	6.194009321124418704e-07	3.399479272963436030e-08	3.712791987018895925e-07	6.799116468813722388e-07	6.264675052240699926e-08	3.652984884798998999e-07	6.452724046875125482e-07	8.532457227228719859e-08
-9.045070341448628426e+00	3.279240220885749955e-07	6.285861335382951495e-07	2.726191063885484140e-08	3.289031171356685439e-07	6.167359319747265114e-07	4.107030229661057640e-08	3.266978624210381154e-07	6.194009321124418704e-07	3.399479272963436030e-08	3.712791987018895925e-07	6.799116468813722388e-07	6.264675052240699926e-08	3.652984884798998999e-07	6.452724046875125482e-07	8.532457227228719859e-08
-9.029154847139437834e+00	3.279240220885749955e-07	6.285861335382951495e-07	2.726191063885484140e-08	3.289031171356685439e-07	6.167359319747265114e-07	4.107030229661057640e-08	3.266978624210381154e-07	6.194009321124418704e-07	3.399479272963436030e-08	3.712791987018895925e-07	6.799116468813722388e-07	6.264675052240699926e-08	3.652984884798998999e-07	6.452724046875125482e-07	8.532457227228719859e-08
-9.013239352830249018e+00	3.279240220885749955e-07	6.285861335382951495e-07	2.726191063885484140e-08	3.289031171356685439e-07	6.167359319747265114e-07	4.107030229661057640e-08	3.266978624210381154e-07	6.194009321124418704e-07	3.399479272963436030e-08	3.712791987018895925e-07	6.799116468813722388e-07	6.264675052240699926e-08	3.652984884798998999e-07	6.452724046875125482e-07	8.532457227228719859e-08
-8.997323858521060203e+00	3.279240220885749955e-07	6.285861335382951495e-07	2.726191063885484140e-08	3.289031171356685439e-07	6.167359319747265114e-07	4.107030229661057640e-08	3.266978624210381154e-07	6.194009321124418704e-07	3.399479272963436030e-08	3.712791987018895925e-07	6.799116468813722388e-07	6.264675052240699926e-08	3.652984884798998999e-07	6.452724046875125482e-07	8.532457227228719859e-08
-8.981408364211869610e+00	3.279240220885749955e-07	6.285861335382951495e-07	2.726191063885484140e-08	3.289031171356685439e-07	6.167359319747265114e-07	4.107030229661057640e-08	3.266978624210381154e-07	6.194009321124418704e-07	3.399479272963436030e-08	3.712791987018895925e-07	6.799116468813722388e-07	6.264675052240699926e-08	3.652984884798998999e-07	6.452724046875125482e-07	8.532457227228719859e-08
-8.965492869902680795e+00	3.279240220885749955e-07	6.285861335382951495e-07	2.726191063885484140e-08	3.289031171356685439e-07	6.167359319747265114e-07	4.107030229661057640e-08	3.266978624210381154e-07	6.194009321124418704e-07	3.399479272963436030e-08	3.712791987018895925e-07	6.799116468813722388e-07	6.264675052240699926e-08	3.652984884798998999e-07	6.452724046875125482e-07	8.532457227228719859e-08
-8.949577375593490203e+00	3.279240220885749955e-07	6.285861335382951495e-07	2.726191063885484140e-08	3.289031171356685439e-07	6.167359319747265114e-07	4.107030229661057640e-08	3.266978624210381154e-07	6.194009321124418704e-07	3.399479272963436030e-08	3.712791987018895925e-07	6.799116468813722388e-07	6.264675052240699926e-08	3.652984884798998999e-07	6.452724046875125482e-07	8.532457227228719859e-08
-8.933661881284301387e+00	3.279240220885749955e-07	6.285861335382951495e-07	2.726191063885484140e-08	3.289031171356685439e-07	6.167359319747265114e-07	4.107030229661057640e-08	3.266978624210381154e-07	6.194009321124418704e-07	3.399479272963436030e-08	3.712791987018895925e-07	6.799116468813722388e-07	6.264675052240699926e-08	3.652984884798998999e-07	6.452724046875125482e-07	8.532457227228719859e-08
-8.917746386975110795e+00	3.279240220885749955e-07	6.285861335382951495e-07	2.726191063885484140e-08	3.289031171356685439e-07	6.167359319747265114e-07	4.107030229661057640e-08	3.266978624210381154e-07	6.194009321124418704e-07	3.399479272963436030e-08	3.712791987018895925e-07	6.799116468813722388e-07	6.264675052240699926e-08	3.652984884798998999e-07	6.452724046875125482e-07	8.532457227228719859e-08
-8.901830892665921979e+00	3.279240220885749955e-07	6.285861335382951495e-07	2.726191063885484140e-08	3.289031171356685439e-07	6.167359319747265114e-07	4.107030229661057640e-08	3.266978624210381154e-07	6.194009321124418704e-07	3.399479272963436030e-08	3.712791987018895925e-07	6.799116468813722388e-07	6.264675052240699926e-08	3.652984884798998999e-07	6.452724046875125482e-07	8.532457227228719859e-08
-8.885915398356733164e+00	3.279240220885749955e-07	6.285861335382951495e-07	2.726191063885484140e-08	3.289031171356685439e-07	6.167359319747265114e-07	4.107030229661057640e-08	3.266978624210381154e-07	6.194009321124418704e-07	3.399479272963436030e-08	3.712791987018895925e-07	6.799116468813722388e-07	6.264675052240699926e-08	3.652984884798998999e-07	6.452724046875125482e-07	8.532457227228719859e-08
-8.869999904047542572e+00	3.279240220885749955e-07	6.285861335382951495e-07	2.726191063885484140e-08	3.289031171356685439e-07	6.167359319747265114e-07	4.107030229661057640e-08	3.266978624210381154e-07	6.194009321124418704e-07	3.399479272963436030e-08	3.712791987018895925e-07	6.799116468813722388e-07	6.264675052240699926e-08	3.652984884798998999e-07	6.452724046875125482e-07	8.532457227228719859e-08
-8.854084409738353756e+00	3.279240220885749955e-07	6.285861335382951495e-07	2.726191063885484140e-08	3.289031171356685439e-07	6.167359319747265114e-07	4.107030229661057640e-08	3.266978624210381154e-07	6.194009321124418704e-07	3.399479272963436030e-08	3.712791987018895925e-07	6.799116468813722388e-07	6.264675052240699926e-08	3.652984884798998999e-07	6.452724046875125482e-07	8.532457227228719859e-08
-8.838168915429163164e+00	3.279240220885749955e-07	6.285861335382951495e-07	2.726191063885484140e-08	3.289031171356685439e-07	6.167359319747265114e-07	4.107030229661057640e-08	3.266978624210381154e-07	6.194009321124418704e-07	3.399479272963436030e-08	3.712791987018895925e-07	6.799116468813722388e-07	6.264675052240699926e-08	3.652984884798998999e-07	6.452724046875125482e-07	8.532457227228719859e-08
-8.822253421119974348e+00	3.279240220885749955e-07	6.285861335382951495e-07	2.726191063885484140e-08	3.289031171356685439e-07	6.167359319747265114e-07	4.107030229661057640e-08	3.266978624210381154e-07	6.194009321124418704e-07	3.399479272963436030e-08	3.712791987018895925e-07	6.799116468813722388e-07	6.264675052240699926e-08	3.652984884798998999e-07	6.452724046875125482e-07	8.532457227228719859e-08
-8.806337926810785532e+00	3.279240220885749955e-07	6.285861335382951495e-07	2.726191063885484140e-08	3.289031171356685439e-07	6.167359319747265114e-07	4.107030229661057640e-08	3.266978624210381154e-07	6.194009321124418704e-07	3.399479272963436030e-08	3.712791987018895925e-07	6.799116468813722388e-07	6.264675052240699926e-08	3.652984884798998999e-07	6.452724046875125482e-07	8.532457227228719859e-08
-8.790422432501594940e+00	3.279240220885749955e-07	6.285861335382951495e-07	2.726191063885484140e-08	3.289031171356685439e-07	6.167359319747265114e-07	4.107030229661057640e-08	3.266978624210381154e-07	6.194009321124418704e-07	3.399479272963436030e-08	3.712791987018895925e-07	6.799116468813722388e-07	6.264675052240699926e-08	3.652984884798998999e-07	6.452724046875125482e-07	8.532457227228719859e-08
-8.774506938192406125e+00	3.279240220885749955e-07	6.285861335382951495e-07	2.726191063885484140e-08	3.289031171356685439e-07	6.167359319747265114e-07	4.107030229661057640e-08	3.266978624210381154e-07	6.194009321124418704e-07	3.399479272963436030e-08	3.712791987018895925e-07	6.799116468813722388e-07	6.264675052240699926e-08	3.652984884798998999e-07	6.452724046875125482e-07	8.532457227228719859e-08
-8.758591443883215533e+00	3.279240220885749955e-07	6.285861335382951495e-07	2.726191063885484140e-08	3.289031171356685439e-07	6.167359319747265114e-07	4.107030229661057640e-08	3.266978624210381154e-07	6.194009321124418704e-07	3.399479272963436030e-08	3.712791987018895925e-07	6.799116468813722388e-07	6.264675052240699926e-08	3.652984884798998999e-07	6.452724046875125482e-07	8.532457227228719859e-08
-8.742675949574026717e+00	3.279240220885749955e-07	6.285861335382951495e-07	2.726191063885484140e-08	3.289031171356685439e-07	6.167359319747265114e-07	4.107030229661057640e-08	3.266978624210381154e-07	6.194009321124418704e-07	3.399479272963436030e-08	3.712791987018895925e-07	6.799116468813722388e-07	6.264675052240699926e-08	3.652984884798998999e-07	6.452724046875125482e-07	8.532457227228719859e-08
-8.726760455264837901e+00	3.279240220885749955e-07	6.285861335382951495e-07	2.726191063885484140e-08	3.289031171356685439e-07	6.167359319747265114e-07	4.107030229661057640e-08	3.266978624210381154e-07	6.194009321124418704e-07	3.399479272963436030e-08	3.712791987018895925e-07	6.799116468813722388e-07	6.264675052240699926e-08	3.652984884798998999e-07	6.452724046875125482e-07	8.532457227228719859e-08
-8.710844960955647309e+00	3.279240220885749955e-07	6.285861335382951495e-07	2.726191063885484140e-08	3.289031171356685439e-07	6.167359319747265114e-07	4.107030229661057640e-08	3.266978624210381154e-07	6.194009321124418704e-07	3.399479272963436030e-08	3.712791987018895925e-07	6.799116468813722388e-07	6.264675052240699926e-08	3.652984884798998999e-07	6.452724046875125482e-07	8.532457227228719859e-08
-8.694929466646458494e+00	3.279240220885749955e-07	6.285861335382951495e-07	2.726191063885484140e-08	3.289031171356685439e-07	6.167359319747265114e-07	4.107030229661057640e-08	3.266978624210381154e-07	6.194009321124418704e-07	3.399479272963436030e-08	3.712791987018895925e-07	6.799116468813722388e-07	6.264675052240699926e-08	3.652984884798998999e-07	6.452724046875125482e-07	8.532457227228719859e-08
-8.679013972337267901e+00	3.279240220885749955e-07	6.285861335382951495e-07	2.726191063885484140e-08	3.289031171356685439e-07	6.167359319747265114e-07	4.107030229661057640e-08	3.266978624210381154e-07	6.194009321124418704e-07	3.399479272963436030e-08	3.712791987018895925e-07	6.799116468813722388e-07	6.264675052240699926e-08	3.652984884798998999e-07	6.452724046875125482e-07	8.532457227228719859e-08
-8.663098478028079086e+00	3.279240220885749955e-07	6.285861335382951495e-07	2.726191063885484140e-08	3.289031171356685439e-07	6.167359319747265114e-07	4.107030229661057640e-08	3.266978624210381154e-07	6.194009321124418704e-07	3.399479272963436030e-08	3.712791987018895925e-07	6.799116468813722388e-07	6.264675052240699926e-08	3.652984884798998999e-07	6.452724046875125482e-07	8.532457227228719859e-08
-8.647182983718888494e+00	3.279240220885749955e-07	6.285861335382951495e-07	2.726191063885484140e-08	3.289031171356685439e-07	6.167359319747265114e-07	4.107030229661057640e-08	3.266978624210381154e-07	6.194009321124418704e-07	3.399479272963436030e-08	3.712791987018895925e-07	6.799116468813722388e-07	6.264675052240699926e-08	3.652984884798998999e-07	6.452724046875125482e-07	8.532457227228719859e-08
-8.631267489409699678e+00	3.279240220885749955e-07	6.285861335382951495e-07	2.726191063885484140e-08	3.289031171356685439e-07	6.167359319747265114e-07	4.107030229661057640e-08	3.266978624210381154e-07	6.194009321124418704e-07	3.399479272963436030e-08	3.712791987018895925e-07	6.799116468813722388e-07	6.264675052240699926e-08	3.652984884798998999e-07	6.452724046875125482e-07	8.532457227228719859e-08
-8.615351995100510862e+00	3.279240220885749955e-07	6.285861335382951495e-07	2.726191063885484140e-08	3.289031171356685439e-07	6.167359319747265114e-07	4.107030229661057640e-08	3.266978624210381154e-07	6.194009321124418704e-07	3.399479272963436030e-08	3.712791987018895925e-07	6.799116468813722388e-07	6.264675052240699926e-08	3.652984884798998999e-07	6.452724046875125482e-07	8.532457227228719859e-08
-8.599436500791320270e+00	3.279240220885749955e-07	6.285861335382951495e-07	2.726191063885484140e-08	3.289031171356685439e-07	6.167359319747265114e-07	4.107030229661057640e-08	3.266978624210381154e-07	6.194009321124418704e-07	3.399479272963436030e-08	3.712791987018895925e-07	6.799116468813722388e-07	6.264675052240699926e-08	3.652984884798998999e-07	6.452724046875125482e-07	8.532457227228719859e-08
-8.583521006482131455e+00	3.279240220885749955e-07	6.285861335382951495e-07	2.726191063885484140e-08	3.289031171356685439e-07	6.167359319747265114e-07	4.107030229661057640e-08	3.266978624210381154e-07	6.194009321124418704e-07	3.399479272963436030e-08	3.712791987018895925e-07	6.799116468813722388e-07	6.264675052240699926e-08	3.652984884798998999e-07	6.452724046875125482e-07	8.532457227228719859e-08
-8.567605512172942639e+00	3.279240220885749955e-07	6.285861335382951495e-07	2.726191063885484140e-08	3.289031171356685439e-07	6.167359319747265114e-07	4.107030229661057640e-08	3.266978624210381154e-07	6.194009321124418704e-07	3.399479272963436030e-08	3.712791987018895925e-07	6.799116468813722388e-07	6.264675052240699926e-08	3.652984884798998999e-07	6.452724046875125482e-07	8.532457227228719859e-08
-8.551690017863752047e+00	3.279240220885749955e-07	6.285861335382951495e-07	2.726191063885484140e-08	3.289031171356685439e-07	6.167359319747265114e-07	4.107030229661057640e-08	3.266978624210381154e-07	6.194009321124418704e-07	3.399479272963436030e-08	3.712791987018895925e-07	6.799116468813722388e-07	6.264675052240699926e-08	3.652984884798998999e-07	6.452724046875125482e-07	8.532457227228719859e-08
-8.535774523554563231e+00	3.279240220885749955e-07	6.285861335382951495e-07	2.726191063885484140e-08	3.289031171356685439e-07	6.167359319747265114e-07	4.107030229661057640e-08	3.266978624210381154e-07	6.194009321124418704e-07	3.399479272963436030e-08	3.712791987018895925e-07	6.799116468813722388e-07	6.264675052240699926e-08	3.652984884798998999e-07	6.452724046875125482e-07	8.532457227228719859e-08
-8.519859029245372639e+00	3.279240220885749955e-07	6.285861335382951495e-07	2.726191063885484140e-08	3.289031171356685439e-07	6.167359319747265114e-07	4.107030229661057640e-08	3.266978624210381154e-07	6.194009321124418704e-07	3.399479272963436030e-08	3.712791987018895925e-07	6.799116468813722388e-07	6.264675052240699926e-08	3.652984884798998999e-07	6.452724046875125482e-07	8.532457227228719859e-08
-8.503943534936183823e+00	3.279240220885749955e-07	6.285861335382951495e-07	2.726191063885484140e-08	3.289031171356685439e-07	6.167359319747265114e-07	4.107030229661057640e-08	3.266978624210381154e-07	6.194009321124418704e-07	3.399479272963436030e-08	3.712791987018895925e-07	6.799116468813722388e-07	6.264675052240699926e-08	3.652984884798998999e-07	6.452724046875125482e-07	8.532457227228719859e-08
-8.488028040626993231e+00	3.279240220885749955e-07	6.285861335382951495e-07	2.726191063885484140e-08	3.289031171356685439e-07	6.167359319747265114e-07	4.107030229661057640e-08	3.266978624210381154e-07	6.194009321124418704e-07	3.399479272963436030e-08	3.712791987018895925e-07	6.799116468813722388e-07	6.264675052240699926e-08	3.652984884798998999e-07	6.452724046875125482e-07	8.532457227228719859e-08
-8.472112546317804416e+00	3.279240220885749955e-07	6.285861335382951495e-07	2.726191063885484140e-08	3.289031171356685439e-07	6.167359319747265114e-07	4.107030229661057640e-08	3.266978624210381154e-07	6.194009321124418704e-07	3.399479272963436030e-08	3.712791987018895925e-07	6.799116468813722388e-07	6.264675052240699926e-08	3.652984884798998999e-07	6.452724046875125482e-07	8.532457227228719859e-08
-8.456197052008615600e+00	3.279240220885749955e-07	6.285861335382951495e-07	2.726191063885484140e-08	3.289031171356685439e-07	6.167359319747265114e-07	4.107030229661057640e-08	3.266978624210381154e-07	6.194009321124418704e-07	3.399479272963436030e-08	3.712791987018895925e-07	6.799116468813722388e-07	6.264675052240699926e-08	3.652984884798998999e-07	6.452724046875125482e-07	8.532457227228719859e-08
-8.440281557699425008e+00	3.279240220885749955e-07	6.285861335382951495e-07	2.726191063885484140e-08	3.289031171356685439e-07	6.167359319747265114e-07	4.107030229661057640e-08	3.266978624210381154e-07	6.194009321124418704e-07	3.399479272963436030e-08	3.712791987018895925e-07	6.799116468813722388e-07	6.264675052240699926e-08	3.652984884798998999e-07	6.452724046875125482e-07	8.532457227228719859e-08
-8.424366063390236192e+00	3.279240220885749955e-07	6.285861335382951495e-07	2.726191063885484140e-08	3.289031171356685439e-07	6.167359319747265114e-07	4.107030229661057640e-08	3.266978624210381154e-07	6.194009321124418704e-07	3.399479272963436030e-08	3.712791987018895925e-07	6.799116468813722388e-07	6.264675052240699926e-08	3.652984884798998999e-07	6.452724046875125482e-07	8.532457227228719859e-08
-8.408450569081047377e+00	3.279240220885749955e-07	6.285861335382951495e-07	2.726191063885484140e-08	3.289031171356685439e-07	6.167359319747265114e-07	4.107030229661057640e-08	3.266978624210381154e-07	6.194009321124418704e-07	3.399479272963436030e-08	3.712791987018895925e-07	6.799116468813722388e-07	6.264675052240699926e-08	3.652984884798998999e-07	6.452724046875125482e-07	8.532457227228719859e-08
-8.392535074771856785e+00	3.279240220885749955e-07	6.285861335382951495e-07	2.726191063885484140e-08	3.289031171356685439e-07	6.167359319747265114e-07	4.107030229661057640e-08	3.266978624210381154e-07	6.194009321124418704e-07	3.399479272963436030e-08	3.712791987018895925e-07	6.799116468813722388e-07	6.264675052240699926e-08	3.652984884798998999e-07	6.452724046875125482e-07	8.532457227228719859e-08
-8.376619580462667969e+00	3.279240220885749955e-07	6.285861335382951495e-07	2.726191063885484140e-08	3.289031171356685439e-07	6.167359319747265114e-07	4.107030229661057640e-08	3.266978624210381154e-07	6.194009321124418704e-07	3.399479272963436030e-08	3.712791987018895925e-07	6.799116468813722388e-07	6.264675052240699926e-08	3.652984884798998999e-07	6.452724046875125482e-07	8.532457227228719859e-08
-8.360704086153477377e+00	3.279240220885749955e-07	6.285861335382951495e-07	2.726191063885484140e-08	3.289031171356685439e-07	6.167359319747265114e-07	4.107030229661057640e-08	3.266978624210381154e-07	6.194009321124418704e-07	3.399479272963436030e-08	3.712791987018895925e-07	6.799116468813722388e-07	6.264675052240699926e-08	3.652984884798998999e-07	6.452724046875125482e-07	8.532457227228719859e-08
-8.344788591844288561e+00	3.279240220885749955e-07	6.285861335382951495e-07	2.726191063885484140e-08	3.289031171356685439e-07	6.167359319747265114e-07	4.107030229661057640e-08	3.266978624210381154e-07	6.194009321124418704e-07	3.399479272963436030e-08	3.712791987018895925e-07	6.799116468813722388e-07	6.264675052240699926e-08	3.652984884798998999e-07	6.452724046875125482e-07	8.532457227228719859e-08
-8.328873097535097969e+00	3.279240220885749955e-07	6.285861335382951495e-07	2.726191063885484140e-08	3.289031171356685439e-07	6.167359319747265114e-07	4.107030229661057640e-08	3.266978624210381154e-07	6.194009321124418704e-07	3.399479272963436030e-08	3.712791987018895925e-07	6.799116468813722388e-07	6.264675052240699926e-08	3.652984884798998999e-07	6.452724046875125482e-07	8.532457227228719859e-08
-8.312957603225909153e+00	3.279240220885749955e-07	6.285861335382951495e-07	2.726191063885484140e-08	3.289031171356685439e-07	6.167359319747265114e-07	4.107030229661057640e-08	3.266978624210381154e-07	6.194009321124418704e-07	3.399479272963436030e-08	3.712791987018895925e-07	6.799116468813722388e-07	6.264675052240699926e-08	3.652984884798998999e-07	6.452724046875125482e-07	8.532457227228719859e-08
-8.297042108916720338e+00	3.279240220885749955e-07	6.285861335382951495e-07	2.726191063885484140e-08	3.289031171356685439e-07	6.167359319747265114e-07	4.107030229661057640e-08	3.266978624210381154e-07	6.194009321124418704e-07	3.399479272963436030e-08	3.712791987018895925e-07	6.799116468813722388e-07	6.264675052240699926e-08	3.652984884798998999e-07	6.452724046875125482e-07	8.532457227228719859e-08
-8.281126614607529746e+00	3.279240220885749955e-07	6.285861335382951495e-07	2.726191063885484140e-08	3.289031171356685439e-07	6.167359319747265114e-07	4.107030229661057640e-08	3.266978624210381154e-07	6.194009321124418704e-07	3.399479272963436030e-08	3.712791987018895925e-07	6.799116468813722388e-07	6.264675052240699926e-08	3.652984884798998999e-07	6.452724046875125482e-07	8.532457227228719859e-08
-8.265211120298340930e+00	3.279240220885749955e-07	6.285861335382951495e-07	2.726191063885484140e-08	3.289031171356685439e-07	6.167359319747265114e-07	4.107030229661057640e-08	3.266978624210381154e-07	6.194009321124418704e-07	3.399479272963436030e-08	3.712791987018895925e-07	6.799116468813722388e-07	6.264675052240699926e-08	3.652984884798998999e-07	6.452724046875125482e-07	8.532457227228719859e-08
-8.249295625989150338e+00	3.279240220885749955e-07	6.285861335382951495e-07	2.726191063885484140e-08	3.289031171356685439e-07	6.167359319747265114e-07	4.107030229661057640e-08	3.266978624210381154e-07	6.194009321124418704e-07	3.399479272963436030e-08	3.712791987018895925e-07	6.799116468813722388e-07	6.264675052240699926e-08	3.652984884798998999e-07	6.452724046875125482e-07	8.532457227228719859e-08
-8.233380131679961522e+00	3.279240220885749955e-07	6.285861335382951495e-07	2.726191063885484140e-08	3.289031171356685439e-07	6.167359319747265114e-07	4.107030229661057640e-08	3.266978624210381154e-07	6.194009321124418704e-07	3.399479272963436030e-08	3.712791987018895925e-07	6.799116468813722388e-07	6.264675052240699926e-08	3.652984884798998999e-07	6.452724046875125482e-07	8.532457227228719859e-08
-8.217464637370772707e+00	3.279240220885749955e-07	6.285861335382951495e-07	2.726191063885484140e-08	3.289031171356685439e-07	6.167359319747265114e-07	4.107030229661057640e-08	3.266978624210381154e-07	6.194009321124418704e-07	3.399479272963436030e-08	3.712791987018895925e-07	6.799116468813722388e-07	6.264675052240699926e-08	3.652984884798998999e-07	6.452724046875125482e-07	8.532457227228719859e-08
-8.201549143061582114e+00	3.279240220885749955e-07	6.285861335382951495e-07	2.726191063885484140e-08	3.289031171356685439e-07	6.167359319747265114e-07	4.107030229661057640e-08	3.266978624210381154e-07	6.194009321124418704e-07	3.399479272963436030e-08	3.712791987018895925e-07	6.799116468813722388e-07	6.264675052240699926e-08	3.652984884798998999e-07	6.452724046875125482e-07	8.532457227228719859e-08
-8.185633648752393299e+00	3.279240220885749955e-07	6.285861335382951495e-07	2.726191063885484140e-08	3.289031171356685439e-07	6.167359319747265114e-07	4.107030229661057640e-08	3.266978624210381154e-07	6.194009321124418704e-07	3.399479272963436030e-08	3.712791987018895925e-07	6.799116468813722388e-07	6.264675052240699926e-08	3.652984884798998999e-07	6.452724046875125482e-07	8.532457227228719859e-08
-8.169718154443202707e+00	3.279240220885749955e-07	6.285861335382951495e-07	2.726191063885484140e-08	3.289031171356685439e-07	6.167359319747265114e-07	4.107030229661057640e-08	3.266978624210381154e-07	6.194009321124418704e-07	3.399479272963436030e-08	3.712791987018895925e-07	6.799116468813722388e-07	6.264675052240699926e-08	3.652984884798998999e-07	6.452724046875125482e-07	8.532457227228719859e-08
-8.153802660134013891e+00	3.279240220885749955e-07	6.285861335382951495e-07	2.726191063885484140e-08	3.289031171356685439e-07	6.167359319747265114e-07	4.107030229661057640e-08	3.266978624210381154e-07	6.194009321124418704e-07	3.399479272963436030e-08	3.712791987018895925e-07	6.799116468813722388e-07	6.264675052240699926e-08	3.652984884798998999e-07	6.452724046875125482e-07	8.532457227228719859e-08
-8.137887165824825075e+00	3.279240220885749955e-07	6.285861335382951495e-07	2.726191063885484140e-08	3.289031171356685439e-07	6.167359319747265114e-07	4.107030229661057640e-08	3.266978624210381154e-07	6.194009321124418704e-07	3.399479272963436030e-08	3.712791987018895925e-07	6.799116468813722388e-07	6.264675052240699926e-08	3.652984884798998999e-07	6.452724046875125482e-07	8.532457227228719859e-08
-8.121971671515634483e+00	3.279240220885749955e-07	6.285861335382951495e-07	2.726191063885484140e-08	3.289031171356685439e-07	6.167359319747265114e-07	4.107030229661057640e-08	3.266978624210381154e-07	6.194009321124418704e-07	3.399479272963436030e-08	3.712791987018895925e-07	6.799116468813722388e-07	6.264675052240699926e-08	3.652984884798998999e-07	6.452724046875125482e-07	8.532457227228719859e-08
-8.106056177206445668e+00	3.279240220885749955e-07	6.285861335382951495e-07	2.726191063885484140e-08	3.289031171356685439e-07	6.167359319747265114e-07	4.107030229661057640e-08	3.266978624210381154e-07	6.194009321124418704e-07	3.399479272963436030e-08	3.712791987018895925e-07	6.799116468813722388e-07	6.264675052240699926e-08	3.652984884798998999e-07	6.452724046875125482e-07	8.532457227228719859e-08
-8.090140682897255076e+00	3.279240220885749955e-07	6.285861335382951495e-07	2.726191063885484140e-08	3.289031171356685439e-07	6.167359319747265114e-07	4.107030229661057640e-08	3.266978624210381154e-07	6.194009321124418704e-07	3.399479272963436030e-08	3.712791987018895925e-07	6.799116468813722388e-07	6.264675052240699926e-08	3.652984884798998999e-07	6.452724046875125482e-07	8.532457227228719859e-08
-8.074225188588066260e+00	3.279240220885749955e-07	6.285861335382951495e-07	2.726191063885484140e-08	3.289031171356685439e-07	6.167359319747265114e-07	4.107030229661057640e-08	3.266978624210381154e-07	6.194009321124418704e-07	3.399479272963436030e-08	3.712791987018895925e-07	6.799116468813722388e-07	6.264675052240699926e-08	3.652984884798998999e-07	6.452724046875125482e-07	8.532457227228719859e-08
-8.058309694278875668e+00	3.279240220885749955e-07	6.285861335382951495e-07	2.726191063885484140e-08	3.289031171356685439e-07	6.167359319747265114e-07	4.107030229661057640e-08	3.266978624210381154e-07	6.194009321124418704e-07	3.399479272963436030e-08	3.712791987018895925e-07	6.799116468813722388e-07	6.264675052240699926e-08	3.652984884798998999e-07	6.452724046875125482e-07	8.532457227228719859e-08
-8.042394199969686852e+00	3.279240220885749955e-07	6.285861335382951495e-07	2.726191063885484140e-08	3.289031171356685439e-07	6.167359319747265114e-07	4.107030229661057640e-08	3.266978624210381154e-07	6.194009321124418704e-07	3.399479272963436030e-08	3.712791987018895925e-07	6.799116468813722388e-07	6.264675052240699926e-08	3.652984884798998999e-07	6.452724046875125482e-07	8.532457227228719859e-08
-8.026478705660498036e+00	3.279240220885749955e-07	6.285861335382951495e-07	2.726191063885484140e-08	3.289031171356685439e-07	6.167359319747265114e-07	4.107030229661057640e-08	3.266978624210381154e-07	6.194009321124418704e-07	3.399479272963436030e-08	3.712791987018895925e-07	6.799116468813722388e-07	6.264675052240699926e-08	3.652984884798998999e-07	6.452724046875125482e-07	8.532457227228719859e-08
-8.010563211351307444e+00	3.279240220885749955e-07	6.285861335382951495e-07	2.726191063885484140e-08	3.289031171356685439e-07	6.167359319747265114e-07	4.107030229661057640e-08	3.266978624210381154e-07	6.194009321124418704e-07	3.399479272963436030e-08	3.712791987018895925e-07	6.799116468813722388e-07	6.264675052240699926e-08	3.652984884798998999e-07	6.452724046875125482e-07	8.532457227228719859e-08
-7.994647717042118629e+00	3.279240220885749955e-07	6.285861335382951495e-07	2.726191063885484140e-08	3.289031171356685439e-07	6.167359319747265114e-07	4.107030229661057640e-08	3.266978624210381154e-07	6.194009321124418704e-07	3.399479272963436030e-08	3.712791987018895925e-07	6.799116468813722388e-07	6.264675052240699926e-08	3.652984884798998999e-07	6.452724046875125482e-07	8.532457227228719859e-08
-7.978732222732928925e+00	3.279240220885749955e-07	6.285861335382951495e-07	2.726191063885484140e-08	3.289031171356685439e-07	6.167359319747265114e-07	4.107030229661057640e-08	3.266978624210381154e-07	6.194009321124418704e-07	3.399479272963436030e-08	3.712791987018895925e-07	6.799116468813722388e-07	6.264675052240699926e-08	3.652984884798998999e-07	6.452724046875125482e-07	8.532457227228719859e-08
-7.962816728423739221e+00	3.279240220885749955e-07	6.285861335382951495e-07	2.726191063885484140e-08	3.289031171356685439e-07	6.167359319747265114e-07	4.107030229661057640e-08	3.266978624210381154e-07	6.194009321124418704e-07	3.399479272963436030e-08	3.712791987018895925e-07	6.799116468813722388e-07	6.264675052240699926e-08	3.652984884798998999e-07	6.452724046875125482e-07	8.532457227228719859e-08
-7.946901234114550405e+00	3.279240220885749955e-07	6.285861335382951495e-07	2.726191063885484140e-08	3.289031171356685439e-07	6.167359319747265114e-07	4.107030229661057640e-08	3.266978624210381154e-07	6.194009321124418704e-07	3.399479272963436030e-08	3.712791987018895925e-07	6.799116468813722388e-07	6.264675052240699926e-08	3.652984884798998999e-07	6.452724046875125482e-07	8.532457227228719859e-08
-7.930985739805359813e+00	3.279240220885749955e-07	6.285861335382951495e-07	2.726191063885484140e-08	3.289031171356685439e-07	6.167359319747265114e-07	4.107030229661057640e-08	3.266978624210381154e-07	6.194009321124418704e-07	3.399479272963436030e-08	3.712791987018895925e-07	6.799116468813722388e-07	6.264675052240699926e-08	3.652984884798998999e-07	6.452724046875125482e-07	8.532457227228719859e-08
-7.915070245496170998e+00	3.279240220885749955e-07	6.285861335382951495e-07	2.726191063885484140e-08	3.289031171356685439e-07	6.167359319747265114e-07	4.107030229661057640e-08	3.266978624210381154e-07	6.194009321124418704e-07	3.399479272963436030e-08	3.712791987018895925e-07	6.799116468813722388e-07	6.264675052240699926e-08	3.652984884798998999e-07	6.452724046875125482e-07	8.532457227228719859e-08
-7.899154751186981294e+00	3.279240220885749955e-07	6.285861335382951495e-07	2.726191063885484140e-08	3.289031171356685439e-07	6.167359319747265114e-07	4.107030229661057640e-08	3.266978624210381154e-07	6.194009321124418704e-07	3.399479272963436030e-08	3.712791987018895925e-07	6.799116468813722388e-07	6.264675052240699926e-08	3.652984884798998999e-07	6.452724046875125482e-07	8.532457227228719859e-08
-7.883239256877791590e+00	3.279240220885749955e-07	6.285861335382951495e-07	2.726191063885484140e-08	3.289031171356685439e-07	6.167359319747265114e-07	4.107030229661057640e-08	3.266978624210381154e-07	6.194009321124418704e-07	3.399479272963436030e-08	3.712791987018895925e-07	6.799116468813722388e-07	6.264675052240699926e-08	3.652984884798998999e-07	6.452724046875125482e-07	8.532457227228719859e-08
-7.867323762568602774e+00	3.279240220885749955e-07	6.285861335382951495e-07	2.726191063885484140e-08	3.289031171356685439e-07	6.167359319747265114e-07	4.107030229661057640e-08	3.266978624210381154e-07	6.194009321124418704e-07	3.399479272963436030e-08	3.712791987018895925e-07	6.799116468813722388e-07	6.264675052240699926e-08	3.652984884798998999e-07	6.452724046875125482e-07	8.532457227228719859e-08
-7.851408268259412182e+00	3.279240220885749955e-07	6.285861335382951495e-07	2.726191063885484140e-08	3.289031171356685439e-07	6.167359319747265114e-07	4.107030229661057640e-08	3.266978624210381154e-07	6.194009321124418704e-07	3.399479272963436030e-08	3.712791987018895925e-07	6.799116468813722388e-07	6.264675052240699926e-08	3.652984884798998999e-07	6.452724046875125482e-07	8.532457227228719859e-08
-7.835492773950223366e+00	3.279240220885749955e-07	6.285861335382951495e-07	2.726191063885484140e-08	3.289031171356685439e-07	6.167359319747265114e-07	4.107030229661057640e-08	3.266978624210381154e-07	6.194009321124418704e-07	3.399479272963436030e-08	3.712791987018895925e-07	6.799116468813722388e-07	6.264675052240699926e-08	3.652984884798998999e-07	6.452724046875125482e-07	8.532457227228719859e-08
-7.819577279641033662e+00	3.279240220885749955e-07	6.285861335382951495e-07	2.726191063885484140e-08	3.289031171356685439e-07	6.167359319747265114e-07	4.107030229661057640e-08	3.266978624210381154e-07	6.194009321124418704e-07	3.399479272963436030e-08	3.712791987018895925e-07	6.799116468813722388e-07	6.264675052240699926e-08	3.652984884798998999e-07	6.452724046875125482e-07	8.532457227228719859e-08
-7.803661785331843959e+00	3.279240220885749955e-07	6.285861335382951495e-07	2.726191063885484140e-08	3.289031171356685439e-07	6.167359319747265114e-07	4.107030229661057640e-08	3.266978624210381154e-07	6.194009321124418704e-07	3.399479272963436030e-08	3.712791987018895925e-07	6.799116468813722388e-07	6.264675052240699926e-08	3.652984884798998999e-07	6.452724046875125482e-07	8.532457227228719859e-08
-7.787746291022655143e+00	3.279240220885749955e-07	6.285861335382951495e-07	2.726191063885484140e-08	3.289031171356685439e-07	6.167359319747265114e-07	4.107030229661057640e-08	3.266978624210381154e-07	6.194009321124418704e-07	3.399479272963436030e-08	3.712791987018895925e-07	6.799116468813722388e-07	6.264675052240699926e-08	3.652984884798998999e-07	6.452724046875125482e-07	8.532457227228719859e-08
-7.771830796713464551e+00	3.279240220885749955e-07	6.285861335382951495e-07	2.726191063885484140e-08	3.289031171356685439e-07	6.167359319747265114e-07	4.107030229661057640e-08	3.266978624210381154e-07	6.194009321124418704e-07	3.399479272963436030e-08	3.712791987018895925e-07	6.799116468813722388e-07	6.264675052240699926e-08	3.652984884798998999e-07	6.452724046875125482e-07	8.532457227228719859e-08
-7.755915302404275735e+00	3.279240220885749955e-07	6.285861335382951495e-07	2.726191063885484140e-08	3.289031171356685439e-07	6.167359319747265114e-07	4.107030229661057640e-08	3.266978624210381154e-07	6.194009321124418704e-07	3.399479272963436030e-08	3.712791987018895925e-07	6.799116468813722388e-07	6.264675052240699926e-08	3.652984884798998999e-07	6.452724046875125482e-07	8.532457227228719859e-08
-7.739999808095086031e+00	3.279240220885749955e-07	6.285861335382951495e-07	2.726191063885484140e-08	3.289031171356685439e-07	6.167359319747265114e-07	4.107030229661057640e-08	3.266978624210381154e-07	6.194009321124418704e-07	3.399479272963436030e-08	3.712791987018895925e-07	6.799116468813722388e-07	6.264675052240699926e-08	3.652984884798998999e-07	6.452724046875125482e-07	8.532457227228719859e-08
-7.724084313785896327e+00	3.279240220885749955e-07	6.285861335382951495e-07	2.726191063885484140e-08	3.289031171356685439e-07	6.167359319747265114e-07	4.107030229661057640e-08	3.266978624210381154e-07	6.194009321124418704e-07	3.399479272963436030e-08	3.712791987018895925e-07	6.799116468813722388e-07	6.264675052240699926e-08	3.652984884798998999e-07	6.452724046875125482e-07	8.532457227228719859e-08
-7.708168819476707512e+00	3.279240220885749955e-07	6.285861335382951495e-07	2.726191063885484140e-08	3.289031171356685439e-07	6.167359319747265114e-07	4.107030229661057640e-08	3.266978624210381154e-07	6.194009321124418704e-07	3.399479272963436030e-08	3.712791987018895925e-07	6.799116468813722388e-07	6.264675052240699926e-08	3.652984884798998999e-07	6.452724046875125482e-07	8.532457227228719859e-08
-7.692253325167516920e+00	3.279240220885749955e-07	6.285861335382951495e-07	2.726191063885484140e-08	3.289031171356685439e-07	6.167359319747265114e-07	4.107030229661057640e-08	3.266978624210381154e-07	6.194009321124418704e-07	3.399479272963436030e-08	3.712791987018895925e-07	6.799116468813722388e-07	6.264675052240699926e-08	3.652984884798998999e-07	6.452724046875125482e-07	8.532457227228719859e-08
-7.676337830858328104e+00	3.279240220885749955e-07	6.285861335382951495e-07	2.726191063885484140e-08	3.289031171356685439e-07	6.167359319747265114e-07	4.107030229661057640e-08	3.266978624210381154e-07	6.194009321124418704e-07	3.399479272963436030e-08	3.712791987018895925e-07	6.799116468813722388e-07	6.264675052240699926e-08	3.652984884798998999e-07	6.452724046875125482e-07	8.532457227228719859e-08
-7.660422336549138400e+00	3.279240220885749955e-07	6.285861335382951495e-07	2.726191063885484140e-08	3.289031171356685439e-07	6.167359319747265114e-07	4.107030229661057640e-08	3.266978624210381154e-07	6.194009321124418704e-07	3.399479272963436030e-08	3.712791987018895925e-07	6.799116468813722388e-07	6.264675052240699926e-08	3.652984884798998999e-07	6.452724046875125482e-07	8.532457227228719859e-08
-7.644506842239948696e+00	3.279240220885749955e-07	6.285861335382951495e-07	2.726191063885484140e-08	3.289031171356685439e-07	6.167359319747265114e-07	4.107030229661057640e-08	3.266978624210381154e-07	6.194009321124418704e-07	3.399479272963436030e-08	3.712791987018895925e-07	6.799116468813722388e-07	6.264675052240699926e-08	3.652984884798998999e-07	6.452724046875125482e-07	8.532457227228719859e-08
-7.628591347930758992e+00	3.279240220885749955e-07	6.285861335382951495e-07	2.726191063885484140e-08	3.289031171356685439e-07	6.167359319747265114e-07	4.107030229661057640e-08	3.266978624210381154e-07	6.194009321124418704e-07	3.399479272963436030e-08	3.712791987018895925e-07	6.799116468813722388e-07	6.264675052240699926e-08	3.652984884798998999e-07	6.452724046875125482e-07	8.532457227228719859e-08
-7.612675853621569289e+00	3.279240220885749955e-07	6.285861335382951495e-07	2.726191063885484140e-08	3.289031171356685439e-07	6.167359319747265114e-07	4.107030229661057640e-08	3.266978624210381154e-07	6.194009321124418704e-07	3.399479272963436030e-08	3.712791987018895925e-07	6.799116468813722388e-07	6.264675052240699926e-08	3.652984884798998999e-07	6.452724046875125482e-07	8.532457227228719859e-08
-7.596760359312380473e+00	3.279240220885749955e-07	6.285861335382951495e-07	2.726191063885484140e-08	3.289031171356685439e-07	6.167359319747265114e-07	4.107030229661057640e-08	3.266978624210381154e-07	6.194009321124418704e-07	3.399479272963436030e-08	3.712791987018895925e-07	6.799116468813722388e-07	6.264675052240699926e-08	3.652984884798998999e-07	6.452724046875125482e-07	8.532457227228719859e-08
-7.580844865003190769e+00	3.279240220885749955e-07	6.285861335382951495e-07	2.726191063885484140e-08	3.289031171356685439e-07	6.167359319747265114e-07	4.107030229661057640e-08	3.266978624210381154e-07	6.194009321124418704e-07	3.399479272963436030e-08	3.712791987018895925e-07	6.799116468813722388e-07	6.264675052240699926e-08	3.652984884798998999e-07	6.452724046875125482e-07	8.532457227228719859e-08
-7.564929370694001065e+00	3.279240220885749955e-07	6.285861335382951495e-07	2.726191063885484140e-08	3.289031171356685439e-07	6.167359319747265114e-07	4.107030229661057640e-08	3.266978624210381154e-07	6.194009321124418704e-07	3.399479272963436030e-08	3.712791987018895925e-07	6.799116468813722388e-07	6.264675052240699926e-08	3.652984884798998999e-07	6.452724046875125482e-07	8.532457227228719859e-08
-7.549013876384811361e+00	3.279240220885749955e-07	6.285861335382951495e-07	2.726191063885484140e-08	3.289031171356685439e-07	6.167359319747265114e-07	4.107030229661057640e-08	3.266978624210381154e-07	6.194009321124418704e-07	3.399479272963436030e-08	3.712791987018895925e-07	6.799116468813722388e-07	6.264675052240699926e-08	3.652984884798998999e-07	6.452724046875125482e-07	8.532457227228719859e-08
-7.533098382075621657e+00	3.279240220885749955e-07	6.285861335382951495e-07	2.726191063885484140e-08	3.289031171356685439e-07	6.167359319747265114e-07	4.107030229661057640e-08	3.266978624210381154e-07	6.194009321124418704e-07	3.399479272963436030e-08	3.712791987018895925e-07	6.799116468813722388e-07	6.264675052240699926e-08	3.652984884798998999e-07	6.452724046875125482e-07	8.532457227228719859e-08
-7.517182887766432842e+00	3.279240220885749955e-07	6.285861335382951495e-07	2.726191063885484140e-08	3.289031171356685439e-07	6.167359319747265114e-07	4.107030229661057640e-08	3.266978624210381154e-07	6.194009321124418704e-07	3.399479272963436030e-08	3.712791987018895925e-07	6.799116468813722388e-07	6.264675052240699926e-08	3.652984884798998999e-07	6.452724046875125482e-07	8.532457227228719859e-08
-7.501267393457242250e+00	3.279240220885749955e-07	6.285861335382951495e-07	2.726191063885484140e-08	3.289031171356685439e-07	6.167359319747265114e-07	4.107030229661057640e-08	3.266978624210381154e-07	6.194009321124418704e-07	3.399479272963436030e-08	3.712791987018895925e-07	6.799116468813722388e-07	6.264675052240699926e-08	3.652984884798998999e-07	6.452724046875125482e-07	8.532457227228719859e-08
-7.485351899148053434e+00	3.279240220885749955e-07	6.285861335382951495e-07	2.726191063885484140e-08	3.289031171356685439e-07	6.167359319747265114e-07	4.107030229661057640e-08	3.266978624210381154e-07	6.194009321124418704e-07	3.399479272963436030e-08	3.712791987018895925e-07	6.799116468813722388e-07	6.264675052240699926e-08	3.652984884798998999e-07	6.452724046875125482e-07	8.532457227228719859e-08
-7.469436404838863730e+00	3.279240220885749955e-07	6.285861335382951495e-07	2.726191063885484140e-08	3.289031171356685439e-07	6.167359319747265114e-07	4.107030229661057640e-08	3.266978624210381154e-07	6.194009321124418704e-07	3.399479272963436030e-08	3.712791987018895925e-07	6.799116468813722388e-07	6.264675052240699926e-08	3.652984884798998999e-07	6.452724046875125482e-07	8.532457227228719859e-08
-7.453520910529674026e+00	3.279240220885749955e-07	6.285861335382951495e-07	2.726191063885484140e-08	3.289031171356685439e-07	6.167359319747265114e-07	4.107030229661057640e-08	3.266978624210381154e-07	6.194009321124418704e-07	3.399479272963436030e-08	3.712791987018895925e-07	6.799116468813722388e-07	6.264675052240699926e-08	3.652984884798998999e-07	6.452724046875125482e-07	8.532457227228719859e-08
-7.437605416220485210e+00	3.279240220885749955e-07	6.285861335382951495e-07	2.726191063885484140e-08	3.289031171356685439e-07	6.167359319747265114e-07	4.107030229661057640e-08	3.266978624210381154e-07	6.194009321124418704e-07	3.399479272963436030e-08	3.712791987018895925e-07	6.799116468813722388e-07	6.264675052240699926e-08	3.652984884798998999e-07	6.452724046875125482e-07	8.532457227228719859e-08
-7.421689921911294618e+00	3.279240220885749955e-07	6.285861335382951495e-07	2.726191063885484140e-08	3.289031171356685439e-07	6.167359319747265114e-07	4.107030229661057640e-08	3.266978624210381154e-07	6.194009321124418704e-07	3.399479272963436030e-08	3.712791987018895925e-07	6.799116468813722388e-07	6.264675052240699926e-08	3.652984884798998999e-07	6.452724046875125482e-07	8.532457227228719859e-08
-7.405774427602105803e+00	3.279240220885749955e-07	6.285861335382951495e-07	2.726191063885484140e-08	3.289031171356685439e-07	6.167359319747265114e-07	4.107030229661057640e-08	3.266978624210381154e-07	6.194009321124418704e-07	3.399479272963436030e-08	3.712791987018895925e-07	6.799116468813722388e-07	6.264675052240699926e-08	3.652984884798998999e-07	6.452724046875125482e-07	8.532457227228719859e-08
-7.389858933292916099e+00	3.279240220885749955e-07	6.285861335382951495e-07	2.726191063885484140e-08	3.289031171356685439e-07	6.167359319747265114e-07	4.107030229661057640e-08	3.266978624210381154e-07	6.194009321124418704e-07	3.399479272963436030e-08	3.712791987018895925e-07	6.799116468813722388e-07	6.264675052240699926e-08	3.652984884798998999e-07	6.452724046875125482e-07	8.532457227228719859e-08
-7.373943438983726395e+00	3.279240220885749955e-07	6.285861335382951495e-07	2.726191063885484140e-08	3.289031171356685439e-07	6.167359319747265114e-07	4.107030229661057640e-08	3.266978624210381154e-07	6.194009321124418704e-07	3.399479272963436030e-08	3.712791987018895925e-07	6.799116468813722388e-07	6.264675052240699926e-08	3.652984884798998999e-07	6.452724046875125482e-07	8.532457227228719859e-08
-7.358027944674537579e+00	3.279240220885749955e-07	6.285861335382951495e-07	2.726191063885484140e-08	3.289031171356685439e-07	6.167359319747265114e-07	4.107030229661057640e-08	3.266978624210381154e-07	6.194009321124418704e-07	3.399479272963436030e-08	3.712791987018895925e-07	6.799116468813722388e-07	6.264675052240699926e-08	3.652984884798998999e-07	6.452724046875125482e-07	8.532457227228719859e-08
-7.342112450365346987e+00	3.279240220885749955e-07	6.285861335382951495e-07	2.726191063885484140e-08	3.289031171356685439e-07	6.167359319747265114e-07	4.107030229661057640e-08	3.266978624210381154e-07	6.194009321124418704e-07	3.399479272963436030e-08	3.712791987018895925e-07	6.799116468813722388e-07	6.264675052240699926e-08	3.652984884798998999e-07	6.452724046875125482e-07	8.532457227228719859e-08
-7.326196956056158172e+00	3.279240220885749955e-07	6.285861335382951495e-07	2.726191063885484140e-08	3.289031171356685439e-07	6.167359319747265114e-07	4.107030229661057640e-08	3.266978624210381154e-07	6.194009321124418704e-07	3.399479272963436030e-08	3.712791987018895925e-07	6.799116468813722388e-07	6.264675052240699926e-08	3.652984884798998999e-07	6.452724046875125482e-07	8.532457227228719859e-08
-7.310281461746968468e+00	3.279240220885749955e-07	6.285861335382951495e-07	2.726191063885484140e-08	3.289031171356685439e-07	6.167359319747265114e-07	4.107030229661057640e-08	3.266978624210381154e-07	6.194009321124418704e-07	3.399479272963436030e-08	3.712791987018895925e-07	6.799116468813722388e-07	6.264675052240699926e-08	3.652984884798998999e-07	6.452724046875125482e-07	8.532457227228719859e-08
-7.294365967437778764e+00	3.279240220885749955e-07	6.285861335382951495e-07	2.726191063885484140e-08	3.289031171356685439e-07	6.167359319747265114e-07	4.107030229661057640e-08	3.266978624210381154e-07	6.194009321124418704e-07	3.399479272963436030e-08	3.712791987018895925e-07	6.799116468813722388e-07	6.264675052240699926e-08	3.652984884798998999e-07	6.452724046875125482e-07	8.532457227228719859e-08
-7.278450473128589948e+00	3.279240220885749955e-07	6.285861335382951495e-07	2.726191063885484140e-08	3.289031171356685439e-07	6.167359319747265114e-07	4.107030229661057640e-08	3.266978624210381154e-07	6.194009321124418704e-07	3.399479272963436030e-08	3.712791987018895925e-07	6.799116468813722388e-07	6.264675052240699926e-08	3.652984884798998999e-07	6.452724046875125482e-07	8.532457227228719859e-08
-7.262534978819399356e+00	3.279240220885749955e-07	6.285861335382951495e-07	2.726191063885484140e-08	3.289031171356685439e-07	6.167359319747265114e-07	4.107030229661057640e-08	3.266978624210381154e-07	6.194009321124418704e-07	3.399479272963436030e-08	3.712791987018895925e-07	6.799116468813722388e-07	6.264675052240699926e-08	3.652984884798998999e-07	6.452724046875125482e-07	8.532457227228719859e-08
-7.246619484510210540e+00	3.279240220885749955e-07	6.285861335382951495e-07	2.726191063885484140e-08	3.289031171356685439e-07	6.167359319747265114e-07	4.107030229661057640e-08	3.266978624210381154e-07	6.194009321124418704e-07	3.399479272963436030e-08	3.712791987018895925e-07	6.799116468813722388e-07	6.264675052240699926e-08	3.652984884798998999e-07	6.452724046875125482e-07	8.532457227228719859e-08
-7.230703990201020837e+00	3.279240220885749955e-07	6.285861335382951495e-07	2.726191063885484140e-08	3.289031171356685439e-07	6.167359319747265114e-07	4.107030229661057640e-08	3.266978624210381154e-07	6.194009321124418704e-07	3.399479272963436030e-08	3.712791987018895925e-07	6.799116468813722388e-07	6.264675052240699926e-08	3.652984884798998999e-07	6.452724046875125482e-07	8.532457227228719859e-08
-7.214788495891831133e+00	3.279240220885749955e-07	6.285861335382951495e-07	2.726191063885484140e-08	3.289031171356685439e-07	6.167359319747265114e-07	4.107030229661057640e-08	3.266978624210381154e-07	6.194009321124418704e-07	3.399479272963436030e-08	3.712791987018895925e-07	6.799116468813722388e-07	6.264675052240699926e-08	3.652984884798998999e-07	6.452724046875125482e-07	8.532457227228719859e-08
-7.198873001582642317e+00	3.279240220885749955e-07	6.285861335382951495e-07	2.726191063885484140e-08	3.289031171356685439e-07	6.167359319747265114e-07	4.107030229661057640e-08	3.266978624210381154e-07	6.194009321124418704e-07	3.399479272963436030e-08	3.712791987018895925e-07	6.799116468813722388e-07	6.264675052240699926e-08	3.652984884798998999e-07	6.452724046875125482e-07	8.532457227228719859e-08
-7.182957507273451725e+00	3.279240220885749955e-07	6.285861335382951495e-07	2.726191063885484140e-08	3.289031171356685439e-07	6.167359319747265114e-07	4.107030229661057640e-08	3.266978624210381154e-07	6.194009321124418704e-07	3.399479272963436030e-08	3.712791987018895925e-07	6.799116468813722388e-07	6.264675052240699926e-08	3.652984884798998999e-07	6.452724046875125482e-07	8.532457227228719859e-08
-7.167042012964262909e+00	3.279240220885749955e-07	6.285861335382951495e-07	2.726191063885484140e-08	3.289031171356685439e-07	6.167359319747265114e-07	4.107030229661057640e-08	3.266978624210381154e-07	6.194009321124418704e-07	3.399479272963436030e-08	3.712791987018895925e-07	6.799116468813722388e-07	6.264675052240699926e-08	3.652984884798998999e-07	6.452724046875125482e-07	8.532457227228719859e-08
-7.151126518655073205e+00	3.279240220885749955e-07	6.285861335382951495e-07	2.726191063885484140e-08	3.289031171356685439e-07	6.167359319747265114e-07	4.107030229661057640e-08	3.266978624210381154e-07	6.194009321124418704e-07	3.399479272963436030e-08	3.712791987018895925e-07	6.799116468813722388e-07	6.264675052240699926e-08	3.652984884798998999e-07	6.452724046875125482e-07	8.532457227228719859e-08
-7.135211024345883501e+00	3.279240220885749955e-07	6.285861335382951495e-07	2.726191063885484140e-08	3.289031171356685439e-07	6.167359319747265114e-07	4.107030229661057640e-08	3.266978624210381154e-07	6.194009321124418704e-07	3.399479272963436030e-08	3.712791987018895925e-07	6.799116468813722388e-07	6.264675052240699926e-08	3.652984884798998999e-07	6.452724046875125482e-07	8.532457227228719859e-08
-7.119295530036694686e+00	3.279240220885749955e-07	6.285861335382951495e-07	2.726191063885484140e-08	3.289031171356685439e-07	6.167359319747265114e-07	4.107030229661057640e-08	3.266978624210381154e-07	6.194009321124418704e-07	3.399479272963436030e-08	3.712791987018895925e-07	6.799116468813722388e-07	6.264675052240699926e-08	3.652984884798998999e-07	6.452724046875125482e-07	8.532457227228719859e-08
-7.103380035727504094e+00	3.279240220885749955e-07	6.285861335382951495e-07	2.726191063885484140e-08	3.289031171356685439e-07	6.167359319747265114e-07	4.107030229661057640e-08	3.266978624210381154e-07	6.194009321124418704e-07	3.399479272963436030e-08	3.712791987018895925e-07	6.799116468813722388e-07	6.264675052240699926e-08	3.652984884798998999e-07	6.452724046875125482e-07	8.532457227228719859e-08
-7.087464541418315278e+00	3.279240220885749955e-07	6.285861335382951495e-07	2.726191063885484140e-08	3.289031171356685439e-07	6.167359319747265114e-07	4.107030229661057640e-08	3.266978624210381154e-07	6.194009321124418704e-07	3.399479272963436030e-08	3.712791987018895925e-07	6.799116468813722388e-07	6.264675052240699926e-08	3.652984884798998999e-07	6.452724046875125482e-07	8.532457227228719859e-08
-7.071549047109125574e+00	3.279240220885749955e-07	6.285861335382951495e-07	2.726191063885484140e-08	3.289031171356685439e-07	6.167359319747265114e-07	4.107030229661057640e-08	3.266978624210381154e-07	6.194009321124418704e-07	3.399479272963436030e-08	3.712791987018895925e-07	6.799116468813722388e-07	6.264675052240699926e-08	3.652984884798998999e-07	6.452724046875125482e-07	8.532457227228719859e-08
-7.055633552799935870e+00	3.279240220885749955e-07	6.285861335382951495e-07	2.726191063885484140e-08	3.289031171356685439e-07	6.167359319747265114e-07	4.107030229661057640e-08	3.266978624210381154e-07	6.194009321124418704e-07	3.399479272963436030e-08	3.712791987018895925e-07	6.799116468813722388e-07	6.264675052240699926e-08	3.652984884798998999e-07	6.452724046875125482e-07	8.532457227228719859e-08
-7.039718058490746166e+00	3.279240220885749955e-07	6.285861335382951495e-07	2.726191063885484140e-08	3.289031171356685439e-07	6.167359319747265114e-07	4.107030229661057640e-08	3.266978624210381154e-07	6.194009321124418704e-07	3.399479272963436030e-08	3.712791987018895925e-07	6.799116468813722388e-07	6.264675052240699926e-08	3.652984884798998999e-07	6.452724046875125482e-07	8.532457227228719859e-08
-7.023802564181556463e+00	3.279240220885749955e-07	6.285861335382951495e-07	2.726191063885484140e-08	3.289031171356685439e-07	6.167359319747265114e-07	4.107030229661057640e-08	3.266978624210381154e-07	6.194009321124418704e-07	3.399479272963436030e-08	3.712791987018895925e-07	6.799116468813722388e-07	6.264675052240699926e-08	3.652984884798998999e-07	6.452724046875125482e-07	8.532457227228719859e-08
-7.007887069872367647e+00	3.279240220885749955e-07	6.285861335382951495e-07	2.726191063885484140e-08	3.289031171356685439e-07	6.167359319747265114e-07	4.107030229661057640e-08	3.266978624210381154e-07	6.194009321124418704e-07	3.399479272963436030e-08	3.712791987018895925e-07	6.799116468813722388e-07	6.264675052240699926e-08	3.652984884798998999e-07	6.452724046875125482e-07	8.532457227228719859e-08
-6.991971575563177943e+00	3.279240220885749955e-07	6.285861335382951495e-07	2.726191063885484140e-08	3.289031171356685439e-07	6.167359319747265114e-07	4.107030229661057640e-08	3.266978624210381154e-07	6.194009321124418704e-07	3.399479272963436030e-08	3.712791987018895925e-07	6.799116468813722388e-07	6.264675052240699926e-08	3.652984884798998999e-07	6.452724046875125482e-07	8.532457227228719859e-08
-6.976056081253988239e+00	3.279240220885749955e-07	6.285861335382951495e-07	2.726191063885484140e-08	3.289031171356685439e-07	6.167359319747265114e-07	4.107030229661057640e-08	3.266978624210381154e-07	6.194009321124418704e-07	3.399479272963436030e-08	3.712791987018895925e-07	6.799116468813722388e-07	6.264675052240699926e-08	3.652984884798998999e-07	6.452724046875125482e-07	8.532457227228719859e-08
-6.960140586944798535e+00	3.279240220885749955e-07	6.285861335382951495e-07	2.726191063885484140e-08	3.289031171356685439e-07	6.167359319747265114e-07	4.107030229661057640e-08	3.266978624210381154e-07	6.194009321124418704e-07	3.399479272963436030e-08	3.712791987018895925e-07	6.799116468813722388e-07	6.264675052240699926e-08	3.652984884798998999e-07	6.452724046875125482e-07	8.532457227228719859e-08
-6.944225092635608831e+00	3.279240220885749955e-07	6.285861335382951495e-07	2.726191063885484140e-08	3.289031171356685439e-07	6.167359319747265114e-07	4.107030229661057640e-08	3.266978624210381154e-07	6.194009321124418704e-07	3.399479272963436030e-08	3.712791987018895925e-07	6.799116468813722388e-07	6.264675052240699926e-08	3.652984884798998999e-07	6.452724046875125482e-07	8.532457227228719859e-08
-6.928309598326420016e+00	3.279240220885749955e-07	6.285861335382951495e-07	2.726191063885484140e-08	3.289031171356685439e-07	6.167359319747265114e-07	4.107030229661057640e-08	3.266978624210381154e-07	6.194009321124418704e-07	3.399479272963436030e-08	3.712791987018895925e-07	6.799116468813722388e-07	6.264675052240699926e-08	3.652984884798998999e-07	6.452724046875125482e-07	8.532457227228719859e-08
-6.912394104017230312e+00	3.279240220885749955e-07	6.285861335382951495e-07	2.726191063885484140e-08	3.289031171356685439e-07	6.167359319747265114e-07	4.107030229661057640e-08	3.266978624210381154e-07	6.194009321124418704e-07	3.399479272963436030e-08	3.712791987018895925e-07	6.799116468813722388e-07	6.264675052240699926e-08	3.652984884798998999e-07	6.452724046875125482e-07	8.532457227228719859e-08
-6.896478609708040608e+00	3.279240220885749955e-07	6.285861335382951495e-07	2.726191063885484140e-08	3.289031171356685439e-07	6.167359319747265114e-07	4.107030229661057640e-08	3.266978624210381154e-07	6.194009321124418704e-07	3.399479272963436030e-08	3.712791987018895925e-07	6.799116468813722388e-07	6.264675052240699926e-08	3.652984884798998999e-07	6.452724046875125482e-07	8.532457227228719859e-08
-6.880563115398850904e+00	3.279240220885749955e-07	6.285861335382951495e-07	2.726191063885484140e-08	3.289031171356685439e-07	6.167359319747265114e-07	4.107030229661057640e-08	3.266978624210381154e-07	6.194009321124418704e-07	3.399479272963436030e-08	3.712791987018895925e-07	6.799116468813722388e-07	6.264675052240699926e-08	3.652984884798998999e-07	6.452724046875125482e-07	8.532457227228719859e-08
-6.864647621089661200e+00	3.279240220885749955e-07	6.285861335382951495e-07	2.726191063885484140e-08	3.289031171356685439e-07	6.167359319747265114e-07	4.107030229661057640e-08	3.266978624210381154e-07	6.194009321124418704e-07	3.399479272963436030e-08	3.712791987018895925e-07	6.799116468813722388e-07	6.264675052240699926e-08	3.652984884798998999e-07	6.452724046875125482e-07	8.532457227228719859e-08
-6.848732126780472385e+00	3.279240220885749955e-07	6.285861335382951495e-07	2.726191063885484140e-08	3.289031171356685439e-07	6.167359319747265114e-07	4.107030229661057640e-08	3.266978624210381154e-07	6.194009321124418704e-07	3.399479272963436030e-08	3.712791987018895925e-07	6.799116468813722388e-07	6.264675052240699926e-08	3.652984884798998999e-07	6.452724046875125482e-07	8.532457227228719859e-08
-6.832816632471281793e+00	3.279240220885749955e-07	6.285861335382951495e-07	2.726191063885484140e-08	3.289031171356685439e-07	6.167359319747265114e-07	4.107030229661057640e-08	3.266978624210381154e-07	6.194009321124418704e-07	3.399479272963436030e-08	3.712791987018895925e-07	6.799116468813722388e-07	6.264675052240699926e-08	3.652984884798998999e-07	6.452724046875125482e-07	8.532457227228719859e-08
-6.816901138162092977e+00	3.279240220885749955e-07	6.285861335382951495e-07	2.726191063885484140e-08	3.289031171356685439e-07	6.167359319747265114e-07	4.107030229661057640e-08	3.266978624210381154e-07	6.194009321124418704e-07	3.399479272963436030e-08	3.712791987018895925e-07	6.799116468813722388e-07	6.264675052240699926e-08	3.652984884798998999e-07	6.452724046875125482e-07	8.532457227228719859e-08
-6.800985643852903273e+00	3.279240220885749955e-07	6.285861335382951495e-07	2.726191063885484140e-08	3.289031171356685439e-07	6.167359319747265114e-07	4.107030229661057640e-08	3.266978624210381154e-07	6.194009321124418704e-07	3.399479272963436030e-08	3.712791987018895925e-07	6.799116468813722388e-07	6.264675052240699926e-08	3.652984884798998999e-07	6.452724046875125482e-07	8.532457227228719859e-08
-6.785070149543713569e+00	3.279240220885749955e-07	6.285861335382951495e-07	2.726191063885484140e-08	3.289031171356685439e-07	6.167359319747265114e-07	4.107030229661057640e-08	3.266978624210381154e-07	6.194009321124418704e-07	3.399479272963436030e-08	3.712791987018895925e-07	6.799116468813722388e-07	6.264675052240699926e-08	3.652984884798998999e-07	6.452724046875125482e-07	8.532457227228719859e-08
-6.769154655234524753e+00	3.279240220885749955e-07	6.285861335382951495e-07	2.726191063885484140e-08	3.289031171356685439e-07	6.167359319747265114e-07	4.107030229661057640e-08	3.266978624210381154e-07	6.194009321124418704e-07	3.399479272963436030e-08	3.712791987018895925e-07	6.799116468813722388e-07	6.264675052240699926e-08	3.652984884798998999e-07	6.452724046875125482e-07	8.532457227228719859e-08
-6.753239160925334161e+00	3.279240220885749955e-07	6.285861335382951495e-07	2.726191063885484140e-08	3.289031171356685439e-07	6.167359319747265114e-07	4.107030229661057640e-08	3.266978624210381154e-07	6.194009321124418704e-07	3.399479272963436030e-08	3.712791987018895925e-07	6.799116468813722388e-07	6.264675052240699926e-08	3.652984884798998999e-07	6.452724046875125482e-07	8.532457227228719859e-08
-6.737323666616145346e+00	3.279240220885749955e-07	6.285861335382951495e-07	2.726191063885484140e-08	3.289031171356685439e-07	6.167359319747265114e-07	4.107030229661057640e-08	3.266978624210381154e-07	6.194009321124418704e-07	3.399479272963436030e-08	3.712791987018895925e-07	6.799116468813722388e-07	6.264675052240699926e-08	3.652984884798998999e-07	6.452724046875125482e-07	8.532457227228719859e-08
-6.721408172306955642e+00	3.279240220885749955e-07	6.285861335382951495e-07	2.726191063885484140e-08	3.289031171356685439e-07	6.167359319747265114e-07	4.107030229661057640e-08	3.266978624210381154e-07	6.194009321124418704e-07	3.399479272963436030e-08	3.712791987018895925e-07	6.799116468813722388e-07	6.264675052240699926e-08	3.652984884798998999e-07	6.452724046875125482e-07	8.532457227228719859e-08
-6.705492677997765938e+00	3.279240220885749955e-07	6.285861335382951495e-07	2.726191063885484140e-08	3.289031171356685439e-07	6.167359319747265114e-07	4.107030229661057640e-08	3.266978624210381154e-07	6.194009321124418704e-07	3.399479272963436030e-08	3.712791987018895925e-07	6.799116468813722388e-07	6.264675052240699926e-08	3.652984884798998999e-07	6.452724046875125482e-07	8.532457227228719859e-08
-6.689577183688577122e+00	3.279240220885749955e-07	6.285861335382951495e-07	2.726191063885484140e-08	3.289031171356685439e-07	6.167359319747265114e-07	4.107030229661057640e-08	3.266978624210381154e-07	6.194009321124418704e-07	3.399479272963436030e-08	3.712791987018895925e-07	6.799116468813722388e-07	6.264675052240699926e-08	3.652984884798998999e-07	6.452724046875125482e-07	8.532457227228719859e-08
-6.673661689379386530e+00	3.279240220885749955e-07	6.285861335382951495e-07	2.726191063885484140e-08	3.289031171356685439e-07	6.167359319747265114e-07	4.107030229661057640e-08	3.266978624210381154e-07	6.194009321124418704e-07	3.399479272963436030e-08	3.712791987018895925e-07	6.799116468813722388e-07	6.264675052240699926e-08	3.652984884798998999e-07	6.452724046875125482e-07	8.532457227228719859e-08
-6.657746195070197714e+00	3.279240220885749955e-07	6.285861335382951495e-07	2.726191063885484140e-08	3.289031171356685439e-07	6.167359319747265114e-07	4.107030229661057640e-08	3.266978624210381154e-07	6.194009321124418704e-07	3.399479272963436030e-08	3.712791987018895925e-07	6.799116468813722388e-07	6.264675052240699926e-08	3.652984884798998999e-07	6.452724046875125482e-07	8.532457227228719859e-08
-6.641830700761008011e+00	3.279240220885749955e-07	6.285861335382951495e-07	2.726191063885484140e-08	3.289031171356685439e-07	6.167359319747265114e-07	4.107030229661057640e-08	3.266978624210381154e-07	6.194009321124418704e-07	3.399479272963436030e-08	3.712791987018895925e-07	6.799116468813722388e-07	6.264675052240699926e-08	3.652984884798998999e-07	6.452724046875125482e-07	8.532457227228719859e-08
-6.625915206451818307e+00	3.279240220885749955e-07	6.285861335382951495e-07	2.726191063885484140e-08	3.289031171356685439e-07	6.167359319747265114e-07	4.107030229661057640e-08	3.266978624210381154e-07	6.194009321124418704e-07	3.399479272963436030e-08	3.712791987018895925e-07	6.799116468813722388e-07	6.264675052240699926e-08	3.652984884798998999e-07	6.452724046875125482e-07	8.532457227228719859e-08
-6.609999712142629491e+00	3.279240220885749955e-07	6.285861335382951495e-07	2.726191063885484140e-08	3.289031171356685439e-07	6.167359319747265114e-07	4.107030229661057640e-08	3.266978624210381154e-07	6.194009321124418704e-07	3.399479272963436030e-08	3.712791987018895925e-07	6.799116468813722388e-07	6.264675052240699926e-08	3.652984884798998999e-07	6.452724046875125482e-07	8.532457227228719859e-08
-6.594084217833438899e+00	3.279240220885749955e-07	6.285861335382951495e-07	2.726191063885484140e-08	3.289031171356685439e-07	6.167359319747265114e-07	4.107030229661057640e-08	3.266978624210381154e-07	6.194009321124418704e-07	3.399479272963436030e-08	3.712791987018895925e-07	6.799116468813722388e-07	6.264675052240699926e-08	3.652984884798998999e-07	6.452724046875125482e-07	8.532457227228719859e-08
-6.578168723524250083e+00	3.279240220885749955e-07	6.285861335382951495e-07	2.726191063885484140e-08	3.289031171356685439e-07	6.167359319747265114e-07	4.107030229661057640e-08	3.266978624210381154e-07	6.194009321124418704e-07	3.399479272963436030e-08	3.712791987018895925e-07	6.799116468813722388e-07	6.264675052240699926e-08	3.652984884798998999e-07	6.452724046875125482e-07	8.532457227228719859e-08
-6.562253229215060379e+00	3.279240220885749955e-07	6.285861335382951495e-07	2.726191063885484140e-08	3.289031171356685439e-07	6.167359319747265114e-07	4.107030229661057640e-08	3.266978624210381154e-07	6.194009321124418704e-07	3.399479272963436030e-08	3.712791987018895925e-07	6.799116468813722388e-07	6.264675052240699926e-08	3.652984884798998999e-07	6.452724046875125482e-07	8.532457227228719859e-08
-6.546337734905870676e+00	3.279240220885749955e-07	6.285861335382951495e-07	2.726191063885484140e-08	3.289031171356685439e-07	6.167359319747265114e-07	4.107030229661057640e-08	3.266978624210381154e-07	6.194009321124418704e-07	3.399479272963436030e-08	3.712791987018895925e-07	6.799116468813722388e-07	6.264675052240699926e-08	3.652984884798998999e-07	6.452724046875125482e-07	8.532457227228719859e-08
-6.530422240596681860e+00	3.279240220885749955e-07	6.285861335382951495e-07	2.726191063885484140e-08	3.289031171356685439e-07	6.167359319747265114e-07	4.107030229661057640e-08	3.266978624210381154e-07	6.194009321124418704e-07	3.399479272963436030e-08	3.712791987018895925e-07	6.799116468813722388e-07	6.264675052240699926e-08	3.652984884798998999e-07	6.452724046875125482e-07	8.532457227228719859e-08
-6.514506746287491268e+00	3.279240220885749955e-07	6.285861335382951495e-07	2.726191063885484140e-08	3.289031171356685439e-07	6.167359319747265114e-07	4.107030229661057640e-08	3.266978624210381154e-07	6.194009321124418704e-07	3.399479272963436030e-08	3.712791987018895925e-07	6.799116468813722388e-07	6.264675052240699926e-08	3.652984884798998999e-07	6.452724046875125482e-07	8.532457227228719859e-08
-6.498591251978302452e+00	3.279240220885749955e-07	6.285861335382951495e-07	2.726191063885484140e-08	3.289031171356685439e-07	6.167359319747265114e-07	4.107030229661057640e-08	3.266978624210381154e-07	6.194009321124418704e-07	3.399479272963436030e-08	3.712791987018895925e-07	6.799116468813722388e-07	6.264675052240699926e-08	3.652984884798998999e-07	6.452724046875125482e-07	8.532457227228719859e-08
-6.482675757669112748e+00	3.279240220885749955e-07	6.285861335382951495e-07	2.726191063885484140e-08	3.289031171356685439e-07	6.167359319747265114e-07	4.107030229661057640e-08	3.266978624210381154e-07	6.194009321124418704e-07	3.399479272963436030e-08	3.712791987018895925e-07	6.799116468813722388e-07	6.264675052240699926e-08	3.652984884798998999e-07	6.452724046875125482e-07	8.532457227228719859e-08
-6.466760263359923044e+00	3.279240220885749955e-07	6.285861335382951495e-07	2.726191063885484140e-08	3.289031171356685439e-07	6.167359319747265114e-07	4.107030229661057640e-08	3.266978624210381154e-07	6.194009321124418704e-07	3.399479272963436030e-08	3.712791987018895925e-07	6.799116468813722388e-07	6.264675052240699926e-08	3.652984884798998999e-07	6.452724046875125482e-07	8.532457227228719859e-08
-6.450844769050733341e+00	3.279240220885749955e-07	6.285861335382951495e-07	2.726191063885484140e-08	3.289031171356685439e-07	6.167359319747265114e-07	4.107030229661057640e-08	3.266978624210381154e-07	6.194009321124418704e-07	3.399479272963436030e-08	3.712791987018895925e-07	6.799116468813722388e-07	6.264675052240699926e-08	3.652984884798998999e-07	6.452724046875125482e-07	8.532457227228719859e-08
-6.434929274741543637e+00	3.279240220885749955e-07	6.285861335382951495e-07	2.726191063885484140e-08	3.289031171356685439e-07	6.167359319747265114e-07	4.107030229661057640e-08	3.266978624210381154e-07	6.194009321124418704e-07	3.399479272963436030e-08	3.712791987018895925e-07	6.799116468813722388e-07	6.264675052240699926e-08	3.652984884798998999e-07	6.452724046875125482e-07	8.532457227228719859e-08
-6.419013780432354821e+00	3.279240220885749955e-07	6.285861335382951495e-07	2.726191063885484140e-08	3.289031171356685439e-07	6.167359319747265114e-07	4.107030229661057640e-08	3.266978624210381154e-07	6.194009321124418704e-07	3.399479272963436030e-08	3.712791987018895925e-07	6.799116468813722388e-07	6.264675052240699926e-08	3.652984884798998999e-07	6.452724046875125482e-07	8.532457227228719859e-08
-6.403098286123165117e+00	3.279240220885749955e-07	6.285861335382951495e-07	2.726191063885484140e-08	3.289031171356685439e-07	6.167359319747265114e-07	4.107030229661057640e-08	3.266978624210381154e-07	6.194009321124418704e-07	3.399479272963436030e-08	3.712791987018895925e-07	6.799116468813722388e-07	6.264675052240699926e-08	3.652984884798998999e-07	6.452724046875125482e-07	8.532457227228719859e-08
-6.387182791813975413e+00	3.279240220885749955e-07	6.285861335382951495e-07	2.726191063885484140e-08	3.289031171356685439e-07	6.167359319747265114e-07	4.107030229661057640e-08	3.266978624210381154e-07	6.194009321124418704e-07	3.399479272963436030e-08	3.712791987018895925e-07	6.799116468813722388e-07	6.264675052240699926e-08	3.652984884798998999e-07	6.452724046875125482e-07	8.532457227228719859e-08
-6.371267297504785709e+00	3.279240220885749955e-07	6.285861335382951495e-07	2.726191063885484140e-08	3.289031171356685439e-07	6.167359319747265114e-07	4.107030229661057640e-08	3.266978624210381154e-07	6.194009321124418704e-07	3.399479272963436030e-08	3.712791987018895925e-07	6.799116468813722388e-07	6.264675052240699926e-08	3.652984884798998999e-07	6.452724046875125482e-07	8.532457227228719859e-08
-6.355351803195596005e+00	3.279240220885749955e-07	6.285861335382951495e-07	2.726191063885484140e-08	3.289031171356685439e-07	6.167359319747265114e-07	4.107030229661057640e-08	3.266978624210381154e-07	6.194009321124418704e-07	3.399479272963436030e-08	3.712791987018895925e-07	6.799116468813722388e-07	6.264675052240699926e-08	3.652984884798998999e-07	6.452724046875125482e-07	8.532457227228719859e-08
-6.339436308886407190e+00	3.279240220885749955e-07	6.285861335382951495e-07	2.726191063885484140e-08	3.289031171356685439e-07	6.167359319747265114e-07	4.107030229661057640e-08	3.266978624210381154e-07	6.194009321124418704e-07	3.399479272963436030e-08	3.712791987018895925e-07	6.799116468813722388e-07	6.264675052240699926e-08	3.652984884798998999e-07	6.452724046875125482e-07	8.532457227228719859e-08
-6.323520814577217486e+00	3.279240220885749955e-07	6.285861335382951495e-07	2.726191063885484140e-08	3.289031171356685439e-07	6.167359319747265114e-07	4.107030229661057640e-08	3.266978624210381154e-07	6.194009321124418704e-07	3.399479272963436030e-08	3.712791987018895925e-07	6.799116468813722388e-07	6.264675052240699926e-08	3.652984884798998999e-07	6.452724046875125482e-07	8.532457227228719859e-08
-6.307605320268027782e+00	3.279240220885749955e-07	6.285861335382951495e-07	2.726191063885484140e-08	3.289031171356685439e-07	6.167359319747265114e-07	4.107030229661057640e-08	3.266978624210381154e-07	6.194009321124418704e-07	3.399479272963436030e-08	3.712791987018895925e-07	6.799116468813722388e-07	6.264675052240699926e-08	3.652984884798998999e-07	6.452724046875125482e-07	8.532457227228719859e-08
-6.291689825958838078e+00	3.279240220885749955e-07	6.285861335382951495e-07	2.726191063885484140e-08	3.289031171356685439e-07	6.167359319747265114e-07	4.107030229661057640e-08	3.266978624210381154e-07	6.194009321124418704e-07	3.399479272963436030e-08	3.712791987018895925e-07	6.799116468813722388e-07	6.264675052240699926e-08	3.652984884798998999e-07	6.452724046875125482e-07	8.532457227228719859e-08
-6.275774331649648374e+00	3.279240220885749955e-07	6.285861335382951495e-07	2.726191063885484140e-08	3.289031171356685439e-07	6.167359319747265114e-07	4.107030229661057640e-08	3.266978624210381154e-07	6.194009321124418704e-07	3.399479272963436030e-08	3.712791987018895925e-07	6.799116468813722388e-07	6.264675052240699926e-08	3.652984884798998999e-07	6.452724046875125482e-07	8.532457227228719859e-08
-6.259858837340459559e+00	3.279240220885749955e-07	6.285861335382951495e-07	2.726191063885484140e-08	3.289031171356685439e-07	6.167359319747265114e-07	4.107030229661057640e-08	3.266978624210381154e-07	6.194009321124418704e-07	3.399479272963436030e-08	3.712791987018895925e-07	6.799116468813722388e-07	6.264675052240699926e-08	3.652984884798998999e-07	6.452724046875125482e-07	8.532457227228719859e-08
-6.243943343031268967e+00	3.279240220885749955e-07	6.285861335382951495e-07	2.726191063885484140e-08	3.289031171356685439e-07	6.167359319747265114e-07	4.107030229661057640e-08	3.266978624210381154e-07	6.194009321124418704e-07	3.399479272963436030e-08	3.712791987018895925e-07	6.799116468813722388e-07	6.264675052240699926e-08	3.652984884798998999e-07	6.452724046875125482e-07	8.532457227228719859e-08
-6.228027848722080151e+00	3.279240220885749955e-07	6.285861335382951495e-07	2.726191063885484140e-08	3.289031171356685439e-07	6.167359319747265114e-07	4.107030229661057640e-08	3.266978624210381154e-07	6.194009321124418704e-07	3.399479272963436030e-08	3.712791987018895925e-07	6.799116468813722388e-07	6.264675052240699926e-08	3.652984884798998999e-07	6.452724046875125482e-07	8.532457227228719859e-08
-6.212112354412890447e+00	3.279240220885749955e-07	6.285861335382951495e-07	2.726191063885484140e-08	3.289031171356685439e-07	6.167359319747265114e-07	4.107030229661057640e-08	3.266978624210381154e-07	6.194009321124418704e-07	3.399479272963436030e-08	3.712791987018895925e-07	6.799116468813722388e-07	6.264675052240699926e-08	3.652984884798998999e-07	6.452724046875125482e-07	8.532457227228719859e-08
-6.196196860103700743e+00	3.279240220885749955e-07	6.285861335382951495e-07	2.726191063885484140e-08	3.289031171356685439e-07	6.167359319747265114e-07	4.107030229661057640e-08	3.266978624210381154e-07	6.194009321124418704e-07	3.399479272963436030e-08	3.712791987018895925e-07	6.799116468813722388e-07	6.264675052240699926e-08	3.652984884798998999e-07	6.452724046875125482e-07	8.532457227228719859e-08
-6.180281365794511927e+00	3.279240220885749955e-07	6.285861335382951495e-07	2.726191063885484140e-08	3.289031171356685439e-07	6.167359319747265114e-07	4.107030229661057640e-08	3.266978624210381154e-07	6.194009321124418704e-07	3.399479272963436030e-08	3.712791987018895925e-07	6.799116468813722388e-07	6.264675052240699926e-08	3.652984884798998999e-07	6.452724046875125482e-07	8.532457227228719859e-08
-6.164365871485321335e+00	3.279240220885749955e-07	6.285861335382951495e-07	2.726191063885484140e-08	3.289031171356685439e-07	6.167359319747265114e-07	4.107030229661057640e-08	3.266978624210381154e-07	6.194009321124418704e-07	3.399479272963436030e-08	3.712791987018895925e-07	6.799116468813722388e-07	6.264675052240699926e-08	3.652984884798998999e-07	6.452724046875125482e-07	8.532457227228719859e-08
-6.148450377176132520e+00	3.279240220885749955e-07	6.285861335382951495e-07	2.726191063885484140e-08	3.289031171356685439e-07	6.167359319747265114e-07	4.107030229661057640e-08	3.266978624210381154e-07	6.194009321124418704e-07	3.399479272963436030e-08	3.712791987018895925e-07	6.799116468813722388e-07	6.264675052240699926e-08	3.652984884798998999e-07	6.452724046875125482e-07	8.532457227228719859e-08
-6.132534882866942816e+00	3.279240220885749955e-07	6.285861335382951495e-07	2.726191063885484140e-08	3.289031171356685439e-07	6.167359319747265114e-07	4.107030229661057640e-08	3.266978624210381154e-07	6.194009321124418704e-07	3.399479272963436030e-08	3.712791987018895925e-07	6.799116468813722388e-07	6.264675052240699926e-08	3.652984884798998999e-07	6.452724046875125482e-07	8.532457227228719859e-08
-6.116619388557753112e+00	3.279240220885749955e-07	6.285861335382951495e-07	2.726191063885484140e-08	3.289031171356685439e-07	6.167359319747265114e-07	4.107030229661057640e-08	3.266978624210381154e-07	6.194009321124418704e-07	3.399479272963436030e-08	3.712791987018895925e-07	6.799116468813722388e-07	6.264675052240699926e-08	3.652984884798998999e-07	6.452724046875125482e-07	8.532457227228719859e-08
-6.100703894248564296e+00	3.279240220885749955e-07	6.285861335382951495e-07	2.726191063885484140e-08	3.289031171356685439e-07	6.167359319747265114e-07	4.107030229661057640e-08	3.266978624210381154e-07	6.194009321124418704e-07	3.399479272963436030e-08	3.712791987018895925e-07	6.799116468813722388e-07	6.264675052240699926e-08	3.652984884798998999e-07	6.452724046875125482e-07	8.532457227228719859e-08
-6.084788399939373704e+00	3.279240220885749955e-07	6.285861335382951495e-07	2.726191063885484140e-08	3.289031171356685439e-07	6.167359319747265114e-07	4.107030229661057640e-08	3.266978624210381154e-07	6.194009321124418704e-07	3.399479272963436030e-08	3.712791987018895925e-07	6.799116468813722388e-07	6.264675052240699926e-08	3.652984884798998999e-07	6.452724046875125482e-07	8.532457227228719859e-08
-6.068872905630184889e+00	3.279240220885749955e-07	6.285861335382951495e-07	2.726191063885484140e-08	3.289031171356685439e-07	6.167359319747265114e-07	4.107030229661057640e-08	3.266978624210381154e-07	6.194009321124418704e-07	3.399479272963436030e-08	3.712791987018895925e-07	6.799116468813722388e-07	6.264675052240699926e-08	3.652984884798998999e-07	6.452724046875125482e-07	8.532457227228719859e-08
-6.052957411320995185e+00	3.279240220885749955e-07	6.285861335382951495e-07	2.726191063885484140e-08	3.289031171356685439e-07	6.167359319747265114e-07	4.107030229661057640e-08	3.266978624210381154e-07	6.194009321124418704e-07	3.399479272963436030e-08	3.712791987018895925e-07	6.799116468813722388e-07	6.264675052240699926e-08	3.652984884798998999e-07	6.452724046875125482e-07	8.532457227228719859e-08
-6.037041917011805481e+00	3.279240220885749955e-07	6.285861335382951495e-07	2.726191063885484140e-08	3.289031171356685439e-07	6.167359319747265114e-07	4.107030229661057640e-08	3.266978624210381154e-07	6.194009321124418704e-07	3.399479272963436030e-08	3.712791987018895925e-07	6.799116468813722388e-07	6.264675052240699926e-08	3.652984884798998999e-07	6.452724046875125482e-07	8.532457227228719859e-08
-6.021126422702616665e+00	3.279240220885749955e-07	6.285861335382951495e-07	2.726191063885484140e-08	3.289031171356685439e-07	6.167359319747265114e-07	4.107030229661057640e-08	3.266978624210381154e-07	6.194009321124418704e-07	3.399479272963436030e-08	3.712791987018895925e-07	6.799116468813722388e-07	6.264675052240699926e-08	3.652984884798998999e-07	6.452724046875125482e-07	8.532457227228719859e-08
-6.005210928393426073e+00	3.279240220885749955e-07	6.285861335382951495e-07	2.726191063885484140e-08	3.289031171356685439e-07	6.167359319747265114e-07	4.107030229661057640e-08	3.266978624210381154e-07	6.194009321124418704e-07	3.399479272963436030e-08	3.712791987018895925e-07	6.799116468813722388e-07	6.264675052240699926e-08	3.652984884798998999e-07	6.452724046875125482e-07	8.532457227228719859e-08
-5.989295434084237257e+00	3.279240220885749955e-07	6.285861335382951495e-07	2.726191063885484140e-08	3.289031171356685439e-07	6.167359319747265114e-07	4.107030229661057640e-08	3.266978624210381154e-07	6.194009321124418704e-07	3.399479272963436030e-08	3.712791987018895925e-07	6.799116468813722388e-07	6.264675052240699926e-08	3.652984884798998999e-07	6.452724046875125482e-07	8.532457227228719859e-08
-5.973379939775047553e+00	3.279240220885749955e-07	6.285861335382951495e-07	2.726191063885484140e-08	3.289031171356685439e-07	6.167359319747265114e-07	4.107030229661057640e-08	3.266978624210381154e-07	6.194009321124418704e-07	3.399479272963436030e-08	3.712791987018895925e-07	6.799116468813722388e-07	6.264675052240699926e-08	3.652984884798998999e-07	6.452724046875125482e-07	8.532457227228719859e-08
-5.957464445465857850e+00	3.279240220885749955e-07	6.285861335382951495e-07	2.726191063885484140e-08	3.289031171356685439e-07	6.167359319747265114e-07	4.107030229661057640e-08	3.266978624210381154e-07	6.194009321124418704e-07	3.399479272963436030e-08	3.712791987018895925e-07	6.799116468813722388e-07	6.264675052240699926e-08	3.652984884798998999e-07	6.452724046875125482e-07	8.532457227228719859e-08
-5.941548951156668146e+00	3.279240220885749955e-07	6.285861335382951495e-07	2.726191063885484140e-08	3.289031171356685439e-07	6.167359319747265114e-07	4.107030229661057640e-08	3.266978624210381154e-07	6.194009321124418704e-07	3.399479272963436030e-08	3.712791987018895925e-07	6.799116468813722388e-07	6.264675052240699926e-08	3.652984884798998999e-07	6.452724046875125482e-07	8.532457227228719859e-08
-5.925633456847478442e+00	3.279240220885749955e-07	6.285861335382951495e-07	2.726191063885484140e-08	3.289031171356685439e-07	6.167359319747265114e-07	4.107030229661057640e-08	3.266978624210381154e-07	6.194009321124418704e-07	3.399479272963436030e-08	3.712791987018895925e-07	6.799116468813722388e-07	6.264675052240699926e-08	3.652984884798998999e-07	6.452724046875125482e-07	8.532457227228719859e-08
-5.909717962538289626e+00	3.279240220885749955e-07	6.285861335382951495e-07	2.726191063885484140e-08	3.289031171356685439e-07	6.167359319747265114e-07	4.107030229661057640e-08	3.266978624210381154e-07	6.194009321124418704e-07	3.399479272963436030e-08	3.712791987018895925e-07	6.799116468813722388e-07	6.264675052240699926e-08	3.652984884798998999e-07	6.452724046875125482e-07	8.532457227228719859e-08
-5.893802468229099922e+00	3.279240220885749955e-07	6.285861335382951495e-07	2.726191063885484140e-08	3.289031171356685439e-07	6.167359319747265114e-07	4.107030229661057640e-08	3.266978624210381154e-07	6.194009321124418704e-07	3.399479272963436030e-08	3.712791987018895925e-07	6.799116468813722388e-07	6.264675052240699926e-08	3.652984884798998999e-07	6.452724046875125482e-07	8.532457227228719859e-08
-5.877886973919910218e+00	3.279240220885749955e-07	6.285861335382951495e-07	2.726191063885484140e-08	3.289031171356685439e-07	6.167359319747265114e-07	4.107030229661057640e-08	3.266978624210381154e-07	6.194009321124418704e-07	3.399479272963436030e-08	3.712791987018895925e-07	6.799116468813722388e-07	6.264675052240699926e-08	3.652984884798998999e-07	6.452724046875125482e-07	8.532457227228719859e-08
-5.861971479610720515e+00	3.279240220885749955e-07	6.285861335382951495e-07	2.726191063885484140e-08	3.289031171356685439e-07	6.167359319747265114e-07	4.107030229661057640e-08	3.266978624210381154e-07	6.194009321124418704e-07	3.399479272963436030e-08	3.712791987018895925e-07	6.799116468813722388e-07	6.264675052240699926e-08	3.652984884798998999e-07	6.452724046875125482e-07	8.532457227228719859e-08
-5.846055985301530811e+00	3.279240220885749955e-07	6.285861335382951495e-07	2.726191063885484140e-08	3.289031171356685439e-07	6.167359319747265114e-07	4.107030229661057640e-08	3.266978624210381154e-07	6.194009321124418704e-07	3.399479272963436030e-08	3.712791987018895925e-07	6.799116468813722388e-07	6.264675052240699926e-08	3.652984884798998999e-07	6.452724046875125482e-07	8.532457227228719859e-08
-5.830140490992341995e+00	3.279240220885749955e-07	6.285861335382951495e-07	2.726191063885484140e-08	3.289031171356685439e-07	6.167359319747265114e-07	4.107030229661057640e-08	3.266978624210381154e-07	6.194009321124418704e-07	3.399479272963436030e-08	3.712791987018895925e-07	6.799116468813722388e-07	6.264675052240699926e-08	3.652984884798998999e-07	6.452724046875125482e-07	8.532457227228719859e-08
-5.814224996683152291e+00	3.279240220885749955e-07	6.285861335382951495e-07	2.726191063885484140e-08	3.289031171356685439e-07	6.167359319747265114e-07	4.107030229661057640e-08	3.266978624210381154e-07	6.194009321124418704e-07	3.399479272963436030e-08	3.712791987018895925e-07	6.799116468813722388e-07	6.264675052240699926e-08	3.652984884798998999e-07	6.452724046875125482e-07	8.532457227228719859e-08
-5.798309502373962587e+00	3.279240220885749955e-07	6.285861335382951495e-07	2.726191063885484140e-08	3.289031171356685439e-07	6.167359319747265114e-07	4.107030229661057640e-08	3.266978624210381154e-07	6.194009321124418704e-07	3.399479272963436030e-08	3.712791987018895925e-07	6.799116468813722388e-07	6.264675052240699926e-08	3.652984884798998999e-07	6.452724046875125482e-07	8.532457227228719859e-08
-5.782394008064772883e+00	3.279240220885749955e-07	6.285861335382951495e-07	2.726191063885484140e-08	3.289031171356685439e-07	6.167359319747265114e-07	4.107030229661057640e-08	3.266978624210381154e-07	6.194009321124418704e-07	3.399479272963436030e-08	3.712791987018895925e-07	6.799116468813722388e-07	6.264675052240699926e-08	3.652984884798998999e-07	6.452724046875125482e-07	8.532457227228719859e-08
-5.766478513755583180e+00	3.279240220885749955e-07	6.285861335382951495e-07	2.726191063885484140e-08	3.289031171356685439e-07	6.167359319747265114e-07	4.107030229661057640e-08	3.266978624210381154e-07	6.194009321124418704e-07	3.399479272963436030e-08	3.712791987018895925e-07	6.799116468813722388e-07	6.264675052240699926e-08	3.652984884798998999e-07	6.452724046875125482e-07	8.532457227228719859e-08
-5.750563019446394364e+00	3.279240220885749955e-07	6.285861335382951495e-07	2.726191063885484140e-08	3.289031171356685439e-07	6.167359319747265114e-07	4.107030229661057640e-08	3.266978624210381154e-07	6.194009321124418704e-07	3.399479272963436030e-08	3.712791987018895925e-07	6.799116468813722388e-07	6.264675052240699926e-08	3.652984884798998999e-07	6.452724046875125482e-07	8.532457227228719859e-08
-5.734647525137204660e+00	3.279240220885749955e-07	6.285861335382951495e-07	2.726191063885484140e-08	3.289031171356685439e-07	6.167359319747265114e-07	4.107030229661057640e-08	3.266978624210381154e-07	6.194009321124418704e-07	3.399479272963436030e-08	3.712791987018895925e-07	6.799116468813722388e-07	6.264675052240699926e-08	3.652984884798998999e-07	6.452724046875125482e-07	8.532457227228719859e-08
-5.718732030828014956e+00	3.279240220885749955e-07	6.285861335382951495e-07	2.726191063885484140e-08	3.289031171356685439e-07	6.167359319747265114e-07	4.107030229661057640e-08	3.266978624210381154e-07	6.194009321124418704e-07	3.399479272963436030e-08	3.712791987018895925e-07	6.799116468813722388e-07	6.264675052240699926e-08	3.652984884798998999e-07	6.452724046875125482e-07	8.532457227228719859e-08
-5.702816536518825252e+00	3.279240220885749955e-07	6.285861335382951495e-07	2.726191063885484140e-08	3.289031171356685439e-07	6.167359319747265114e-07	4.107030229661057640e-08	3.266978624210381154e-07	6.194009321124418704e-07	3.399479272963436030e-08	3.712791987018895925e-07	6.799116468813722388e-07	6.264675052240699926e-08	3.652984884798998999e-07	6.452724046875125482e-07	8.532457227228719859e-08
-5.686901042209635548e+00	3.279240220885749955e-07	6.285861335382951495e-07	2.726191063885484140e-08	3.289031171356685439e-07	6.167359319747265114e-07	4.107030229661057640e-08	3.266978624210381154e-07	6.194009321124418704e-07	3.399479272963436030e-08	3.712791987018895925e-07	6.799116468813722388e-07	6.264675052240699926e-08	3.652984884798998999e-07	6.452724046875125482e-07	8.532457227228719859e-08
-5.670985547900446733e+00	3.279240220885749955e-07	6.285861335382951495e-07	2.726191063885484140e-08	3.289031171356685439e-07	6.167359319747265114e-07	4.107030229661057640e-08	3.266978624210381154e-07	6.194009321124418704e-07	3.399479272963436030e-08	3.712791987018895925e-07	6.799116468813722388e-07	6.264675052240699926e-08	3.652984884798998999e-07	6.452724046875125482e-07	8.532457227228719859e-08
-5.655070053591257029e+00	3.279240220885749955e-07	6.285861335382951495e-07	2.726191063885484140e-08	3.289031171356685439e-07	6.167359319747265114e-07	4.107030229661057640e-08	3.266978624210381154e-07	6.194009321124418704e-07	3.399479272963436030e-08	3.712791987018895925e-07	6.799116468813722388e-07	6.264675052240699926e-08	3.652984884798998999e-07	6.452724046875125482e-07	8.532457227228719859e-08
-5.639154559282067325e+00	3.279240220885749955e-07	6.285861335382951495e-07	2.726191063885484140e-08	3.289031171356685439e-07	6.167359319747265114e-07	4.107030229661057640e-08	3.266978624210381154e-07	6.194009321124418704e-07	3.399479272963436030e-08	3.712791987018895925e-07	6.799116468813722388e-07	6.264675052240699926e-08	3.652984884798998999e-07	6.452724046875125482e-07	8.532457227228719859e-08
-5.623239064972877621e+00	3.279240220885749955e-07	6.285861335382951495e-07	2.726191063885484140e-08	3.289031171356685439e-07	6.167359319747265114e-07	4.107030229661057640e-08	3.266978624210381154e-07	6.194009321124418704e-07	3.399479272963436030e-08	3.712791987018895925e-07	6.799116468813722388e-07	6.264675052240699926e-08	3.652984884798998999e-07	6.452724046875125482e-07	8.532457227228719859e-08
-5.607323570663687917e+00	3.279240220885749955e-07	6.285861335382951495e-07	2.726191063885484140e-08	3.289031171356685439e-07	6.167359319747265114e-07	4.107030229661057640e-08	3.266978624210381154e-07	6.194009321124418704e-07	3.399479272963436030e-08	3.712791987018895925e-07	6.799116468813722388e-07	6.264675052240699926e-08	3.652984884798998999e-07	6.452724046875125482e-07	8.532457227228719859e-08
-5.591408076354498213e+00	3.279240220885749955e-07	6.285861335382951495e-07	2.726191063885484140e-08	3.289031171356685439e-07	6.167359319747265114e-07	4.107030229661057640e-08	3.266978624210381154e-07	6.194009321124418704e-07	3.399479272963436030e-08	3.712791987018895925e-07	6.799116468813722388e-07	6.264675052240699926e-08	3.652984884798998999e-07	6.452724046875125482e-07	8.532457227228719859e-08
-5.575492582045309398e+00	3.279240220885749955e-07	6.285861335382951495e-07	2.726191063885484140e-08	3.289031171356685439e-07	6.167359319747265114e-07	4.107030229661057640e-08	3.266978624210381154e-07	6.194009321124418704e-07	3.399479272963436030e-08	3.712791987018895925e-07	6.799116468813722388e-07	6.264675052240699926e-08	3.652984884798998999e-07	6.452724046875125482e-07	8.532457227228719859e-08
-5.559577087736119694e+00	3.279240220885749955e-07	6.285861335382951495e-07	2.726191063885484140e-08	3.289031171356685439e-07	6.167359319747265114e-07	4.107030229661057640e-08	3.266978624210381154e-07	6.194009321124418704e-07	3.399479272963436030e-08	3.712791987018895925e-07	6.799116468813722388e-07	6.264675052240699926e-08	3.652984884798998999e-07	6.452724046875125482e-07	8.532457227228719859e-08
-5.543661593426929990e+00	3.279240220885749955e-07	6.285861335382951495e-07	2.726191063885484140e-08	3.289031171356685439e-07	6.167359319747265114e-07	4.107030229661057640e-08	3.266978624210381154e-07	6.194009321124418704e-07	3.399479272963436030e-08	3.712791987018895925e-07	6.799116468813722388e-07	6.264675052240699926e-08	3.652984884798998999e-07	6.452724046875125482e-07	8.532457227228719859e-08
-5.527746099117740286e+00	3.279240220885749955e-07	6.285861335382951495e-07	2.726191063885484140e-08	3.289031171356685439e-07	6.167359319747265114e-07	4.107030229661057640e-08	3.266978624210381154e-07	6.194009321124418704e-07	3.399479272963436030e-08	3.712791987018895925e-07	6.799116468813722388e-07	6.264675052240699926e-08	3.652984884798998999e-07	6.452724046875125482e-07	8.532457227228719859e-08
-5.511830604808550582e+00	3.279240220885749955e-07	6.285861335382951495e-07	2.726191063885484140e-08	3.289031171356685439e-07	6.167359319747265114e-07	4.107030229661057640e-08	3.266978624210381154e-07	6.194009321124418704e-07	3.399479272963436030e-08	3.712791987018895925e-07	6.799116468813722388e-07	6.264675052240699926e-08	3.652984884798998999e-07	6.452724046875125482e-07	8.532457227228719859e-08
-5.495915110499361766e+00	3.279240220885749955e-07	6.285861335382951495e-07	2.726191063885484140e-08	3.289031171356685439e-07	6.167359319747265114e-07	4.107030229661057640e-08	3.266978624210381154e-07	6.194009321124418704e-07	3.399479272963436030e-08	3.712791987018895925e-07	6.799116468813722388e-07	6.264675052240699926e-08	3.652984884798998999e-07	6.452724046875125482e-07	8.532457227228719859e-08
-5.479999616190172063e+00	3.279240220885749955e-07	6.285861335382951495e-07	2.726191063885484140e-08	3.289031171356685439e-07	6.167359319747265114e-07	4.107030229661057640e-08	3.266978624210381154e-07	6.194009321124418704e-07	3.399479272963436030e-08	3.712791987018895925e-07	6.799116468813722388e-07	6.264675052240699926e-08	3.652984884798998999e-07	6.452724046875125482e-07	8.532457227228719859e-08
-5.464084121880982359e+00	3.279240220885749955e-07	6.285861335382951495e-07	2.726191063885484140e-08	3.289031171356685439e-07	6.167359319747265114e-07	4.107030229661057640e-08	3.266978624210381154e-07	6.194009321124418704e-07	3.399479272963436030e-08	3.712791987018895925e-07	6.799116468813722388e-07	6.264675052240699926e-08	3.652984884798998999e-07	6.452724046875125482e-07	8.532457227228719859e-08
-5.448168627571792655e+00	3.279240220885749955e-07	6.285861335382951495e-07	2.726191063885484140e-08	3.289031171356685439e-07	6.167359319747265114e-07	4.107030229661057640e-08	3.266978624210381154e-07	6.194009321124418704e-07	3.399479272963436030e-08	3.712791987018895925e-07	6.799116468813722388e-07	6.264675052240699926e-08	3.652984884798998999e-07	6.452724046875125482e-07	8.532457227228719859e-08
-5.432253133262602951e+00	3.279240220885749955e-07	6.285861335382951495e-07	2.726191063885484140e-08	3.289031171356685439e-07	6.167359319747265114e-07	4.107030229661057640e-08	3.266978624210381154e-07	6.194009321124418704e-07	3.399479272963436030e-08	3.712791987018895925e-07	6.799116468813722388e-07	6.264675052240699926e-08	3.652984884798998999e-07	6.452724046875125482e-07	8.532457227228719859e-08
-5.416337638953414135e+00	3.279240220885749955e-07	6.285861335382951495e-07	2.726191063885484140e-08	3.289031171356685439e-07	6.167359319747265114e-07	4.107030229661057640e-08	3.266978624210381154e-07	6.194009321124418704e-07	3.399479272963436030e-08	3.712791987018895925e-07	6.799116468813722388e-07	6.264675052240699926e-08	3.652984884798998999e-07	6.452724046875125482e-07	8.532457227228719859e-08
-5.400422144644224431e+00	3.279240220885749955e-07	6.285861335382951495e-07	2.726191063885484140e-08	3.289031171356685439e-07	6.167359319747265114e-07	4.107030229661057640e-08	3.266978624210381154e-07	6.194009321124418704e-07	3.399479272963436030e-08	3.712791987018895925e-07	6.799116468813722388e-07	6.264675052240699926e-08	3.652984884798998999e-07	6.452724046875125482e-07	8.532457227228719859e-08
-5.384506650335034728e+00	3.279240220885749955e-07	6.285861335382951495e-07	2.726191063885484140e-08	3.289031171356685439e-07	6.167359319747265114e-07	4.107030229661057640e-08	3.266978624210381154e-07	6.194009321124418704e-07	3.399479272963436030e-08	3.712791987018895925e-07	6.799116468813722388e-07	6.264675052240699926e-08	3.652984884798998999e-07	6.452724046875125482e-07	8.532457227228719859e-08
-5.368591156025845024e+00	3.279240220885749955e-07	6.285861335382951495e-07	2.726191063885484140e-08	3.289031171356685439e-07	6.167359319747265114e-07	4.107030229661057640e-08	3.266978624210381154e-07	6.194009321124418704e-07	3.399479272963436030e-08	3.712791987018895925e-07	6.799116468813722388e-07	6.264675052240699926e-08	3.652984884798998999e-07	6.452724046875125482e-07	8.532457227228719859e-08
-5.352675661716655320e+00	3.279240220885749955e-07	6.285861335382951495e-07	2.726191063885484140e-08	3.289031171356685439e-07	6.167359319747265114e-07	4.107030229661057640e-08	3.266978624210381154e-07	6.194009321124418704e-07	3.399479272963436030e-08	3.712791987018895925e-07	6.799116468813722388e-07	6.264675052240699926e-08	3.652984884798998999e-07	6.452724046875125482e-07	8.532457227228719859e-08
-5.336760167407466504e+00	3.279240220885749955e-07	6.285861335382951495e-07	2.726191063885484140e-08	3.289031171356685439e-07	6.167359319747265114e-07	4.107030229661057640e-08	3.266978624210381154e-07	6.194009321124418704e-07	3.399479272963436030e-08	3.712791987018895925e-07	6.799116468813722388e-07	6.264675052240699926e-08	3.652984884798998999e-07	6.452724046875125482e-07	8.532457227228719859e-08
-5.320844673098276800e+00	3.279240220885749955e-07	6.285861335382951495e-07	2.726191063885484140e-08	3.289031171356685439e-07	6.167359319747265114e-07	4.107030229661057640e-08	3.266978624210381154e-07	6.194009321124418704e-07	3.399479272963436030e-08	3.712791987018895925e-07	6.799116468813722388e-07	6.264675052240699926e-08	3.652984884798998999e-07	6.452724046875125482e-07	8.532457227228719859e-08
-5.304929178789087096e+00	3.279240220885749955e-07	6.285861335382951495e-07	2.726191063885484140e-08	3.289031171356685439e-07	6.167359319747265114e-07	4.107030229661057640e-08	3.266978624210381154e-07	6.194009321124418704e-07	3.399479272963436030e-08	3.712791987018895925e-07	6.799116468813722388e-07	6.264675052240699926e-08	3.652984884798998999e-07	6.452724046875125482e-07	8.532457227228719859e-08
-5.289013684479897393e+00	3.279240220885749955e-07	6.285861335382951495e-07	2.726191063885484140e-08	3.289031171356685439e-07	6.167359319747265114e-07	4.107030229661057640e-08	3.266978624210381154e-07	6.194009321124418704e-07	3.399479272963436030e-08	3.712791987018895925e-07	6.799116468813722388e-07	6.264675052240699926e-08	3.652984884798998999e-07	6.452724046875125482e-07	8.532457227228719859e-08
-5.273098190170707689e+00	3.279240220885749955e-07	6.285861335382951495e-07	2.726191063885484140e-08	3.289031171356685439e-07	6.167359319747265114e-07	4.107030229661057640e-08	3.266978624210381154e-07	6.194009321124418704e-07	3.399479272963436030e-08	3.712791987018895925e-07	6.799116468813722388e-07	6.264675052240699926e-08	3.652984884798998999e-07	6.452724046875125482e-07	8.532457227228719859e-08
-5.257182695861517985e+00	3.279240220885749955e-07	6.285861335382951495e-07	2.726191063885484140e-08	3.289031171356685439e-07	6.167359319747265114e-07	4.107030229661057640e-08	3.266978624210381154e-07	6.194009321124418704e-07	3.399479272963436030e-08	3.712791987018895925e-07	6.799116468813722388e-07	6.264675052240699926e-08	3.652984884798998999e-07	6.452724046875125482e-07	8.532457227228719859e-08
-5.241267201552329169e+00	3.279240220885749955e-07	6.285861335382951495e-07	2.726191063885484140e-08	3.289031171356685439e-07	6.167359319747265114e-07	4.107030229661057640e-08	3.266978624210381154e-07	6.194009321124418704e-07	3.399479272963436030e-08	3.712791987018895925e-07	6.799116468813722388e-07	6.264675052240699926e-08	3.652984884798998999e-07	6.452724046875125482e-07	8.532457227228719859e-08
-5.225351707243139465e+00	3.279240220885749955e-07	6.285861335382951495e-07	2.726191063885484140e-08	3.289031171356685439e-07	6.167359319747265114e-07	4.107030229661057640e-08	3.266978624210381154e-07	6.194009321124418704e-07	3.399479272963436030e-08	3.712791987018895925e-07	6.799116468813722388e-07	6.264675052240699926e-08	3.652984884798998999e-07	6.452724046875125482e-07	8.532457227228719859e-08
-5.209436212933949761e+00	3.279240220885749955e-07	6.285861335382951495e-07	2.726191063885484140e-08	3.289031171356685439e-07	6.167359319747265114e-07	4.107030229661057640e-08	3.266978624210381154e-07	6.194009321124418704e-07	3.399479272963436030e-08	3.712791987018895925e-07	6.799116468813722388e-07	6.264675052240699926e-08	3.652984884798998999e-07	6.452724046875125482e-07	8.532457227228719859e-08
-5.193520718624760057e+00	3.279240220885749955e-07	6.285861335382951495e-07	2.726191063885484140e-08	3.289031171356685439e-07	6.167359319747265114e-07	4.107030229661057640e-08	3.266978624210381154e-07	6.194009321124418704e-07	3.399479272963436030e-08	3.712791987018895925e-07	6.799116468813722388e-07	6.264675052240699926e-08	3.652984884798998999e-07	6.452724046875125482e-07	8.532457227228719859e-08
-5.177605224315570354e+00	3.279240220885749955e-07	6.285861335382951495e-07	2.726191063885484140e-08	3.289031171356685439e-07	6.167359319747265114e-07	4.107030229661057640e-08	3.266978624210381154e-07	6.194009321124418704e-07	3.399479272963436030e-08	3.712791987018895925e-07	6.799116468813722388e-07	6.264675052240699926e-08	3.652984884798998999e-07	6.452724046875125482e-07	8.532457227228719859e-08
-5.161689730006381538e+00	3.279240220885749955e-07	6.285861335382951495e-07	2.726191063885484140e-08	3.289031171356685439e-07	6.167359319747265114e-07	4.107030229661057640e-08	3.266978624210381154e-07	6.194009321124418704e-07	3.399479272963436030e-08	3.712791987018895925e-07	6.799116468813722388e-07	6.264675052240699926e-08	3.652984884798998999e-07	6.452724046875125482e-07	8.532457227228719859e-08
-5.145774235697191834e+00	3.279240220885749955e-07	6.285861335382951495e-07	2.726191063885484140e-08	3.289031171356685439e-07	6.167359319747265114e-07	4.107030229661057640e-08	3.266978624210381154e-07	6.194009321124418704e-07	3.399479272963436030e-08	3.712791987018895925e-07	6.799116468813722388e-07	6.264675052240699926e-08	3.652984884798998999e-07	6.452724046875125482e-07	8.532457227228719859e-08
-5.129858741388002130e+00	3.279240220885749955e-07	6.285861335382951495e-07	2.726191063885484140e-08	3.289031171356685439e-07	6.167359319747265114e-07	4.107030229661057640e-08	3.266978624210381154e-07	6.194009321124418704e-07	3.399479272963436030e-08	3.712791987018895925e-07	6.799116468813722388e-07	6.264675052240699926e-08	3.652984884798998999e-07	6.452724046875125482e-07	8.532457227228719859e-08
-5.113943247078812426e+00	3.279240220885749955e-07	6.285861335382951495e-07	2.726191063885484140e-08	3.289031171356685439e-07	6.167359319747265114e-07	4.107030229661057640e-08	3.266978624210381154e-07	6.194009321124418704e-07	3.399479272963436030e-08	3.712791987018895925e-07	6.799116468813722388e-07	6.264675052240699926e-08	3.652984884798998999e-07	6.452724046875125482e-07	8.532457227228719859e-08
-5.098027752769622722e+00	3.279240220885749955e-07	6.285861335382951495e-07	2.726191063885484140e-08	3.289031171356685439e-07	6.167359319747265114e-07	4.107030229661057640e-08	3.266978624210381154e-07	6.194009321124418704e-07	3.399479272963436030e-08	3.712791987018895925e-07	6.799116468813722388e-07	6.264675052240699926e-08	3.652984884798998999e-07	6.452724046875125482e-07	8.532457227228719859e-08
-5.082112258460433907e+00	3.279240220885749955e-07	6.285861335382951495e-07	2.726191063885484140e-08	3.289031171356685439e-07	6.167359319747265114e-07	4.107030229661057640e-08	3.266978624210381154e-07	6.194009321124418704e-07	3.399479272963436030e-08	3.712791987018895925e-07	6.799116468813722388e-07	6.264675052240699926e-08	3.652984884798998999e-07	6.452724046875125482e-07	8.532457227228719859e-08
-5.066196764151244203e+00	3.279240220885749955e-07	6.285861335382951495e-07	2.726191063885484140e-08	3.289031171356685439e-07	6.167359319747265114e-07	4.107030229661057640e-08	3.266978624210381154e-07	6.194009321124418704e-07	3.399479272963436030e-08	3.712791987018895925e-07	6.799116468813722388e-07	6.264675052240699926e-08	3.652984884798998999e-07	6.452724046875125482e-07	8.532457227228719859e-08
-5.050281269842054499e+00	3.279240220885749955e-07	6.285861335382951495e-07	2.726191063885484140e-08	3.289031171356685439e-07	6.167359319747265114e-07	4.107030229661057640e-08	3.266978624210381154e-07	6.194009321124418704e-07	3.399479272963436030e-08	3.712791987018895925e-07	6.799116468813722388e-07	6.264675052240699926e-08	3.652984884798998999e-07	6.452724046875125482e-07	8.532457227228719859e-08
-5.034365775532864795e+00	3.279240220885749955e-07	6.285861335382951495e-07	2.726191063885484140e-08	3.289031171356685439e-07	6.167359319747265114e-07	4.107030229661057640e-08	3.266978624210381154e-07	6.194009321124418704e-07	3.399479272963436030e-08	3.712791987018895925e-07	6.799116468813722388e-07	6.264675052240699926e-08	3.652984884798998999e-07	6.452724046875125482e-07	8.532457227228719859e-08
-5.018450281223675091e+00	3.279240220885749955e-07	6.285861335382951495e-07	2.726191063885484140e-08	3.289031171356685439e-07	6.167359319747265114e-07	4.107030229661057640e-08	3.266978624210381154e-07	6.194009321124418704e-07	3.399479272963436030e-08	3.712791987018895925e-07	6.799116468813722388e-07	6.264675052240699926e-08	3.652984884798998999e-07	6.452724046875125482e-07	8.532457227228719859e-08
-5.002534786914485387e+00	3.279240220885749955e-07	6.285861335382951495e-07	2.726191063885484140e-08	3.289031171356685439e-07	6.167359319747265114e-07	4.107030229661057640e-08	3.266978624210381154e-07	6.194009321124418704e-07	3.399479272963436030e-08	3.712791987018895925e-07	6.799116468813722388e-07	6.264675052240699926e-08	3.652984884798998999e-07	6.452724046875125482e-07	8.532457227228719859e-08
-4.986619292605296572e+00	3.279240220885749955e-07	6.285861335382951495e-07	2.726191063885484140e-08	3.289031171356685439e-07	6.167359319747265114e-07	4.107030229661057640e-08	3.266978624210381154e-07	6.194009321124418704e-07	3.399479272963436030e-08	3.712791987018895925e-07	6.799116468813722388e-07	6.264675052240699926e-08	3.652984884798998999e-07	6.452724046875125482e-07	8.532457227228719859e-08
-4.970703798296106868e+00	3.279240220885749955e-07	6.285861335382951495e-07	2.726191063885484140e-08	3.289031171356685439e-07	6.167359319747265114e-07	4.107030229661057640e-08	3.266978624210381154e-07	6.194009321124418704e-07	3.399479272963436030e-08	3.712791987018895925e-07	6.799116468813722388e-07	6.264675052240699926e-08	3.652984884798998999e-07	6.452724046875125482e-07	8.532457227228719859e-08
-4.954788303986917164e+00	3.279240220885749955e-07	6.285861335382951495e-07	2.726191063885484140e-08	3.289031171356685439e-07	6.167359319747265114e-07	4.107030229661057640e-08	3.266978624210381154e-07	6.194009321124418704e-07	3.399479272963436030e-08	3.712791987018895925e-07	6.799116468813722388e-07	6.264675052240699926e-08	3.652984884798998999e-07	6.452724046875125482e-07	8.532457227228719859e-08
-4.938872809677727460e+00	3.279240220885749955e-07	6.285861335382951495e-07	2.726191063885484140e-08	3.289031171356685439e-07	6.167359319747265114e-07	4.107030229661057640e-08	3.266978624210381154e-07	6.194009321124418704e-07	3.399479272963436030e-08	3.712791987018895925e-07	6.799116468813722388e-07	6.264675052240699926e-08	3.652984884798998999e-07	6.452724046875125482e-07	8.532457227228719859e-08
-4.922957315368537756e+00	3.279240220885749955e-07	6.285861335382951495e-07	2.726191063885484140e-08	3.289031171356685439e-07	6.167359319747265114e-07	4.107030229661057640e-08	3.266978624210381154e-07	6.194009321124418704e-07	3.399479272963436030e-08	3.712791987018895925e-07	6.799116468813722388e-07	6.264675052240699926e-08	3.652984884798998999e-07	6.452724046875125482e-07	8.532457227228719859e-08
-4.907041821059348941e+00	3.279240220885749955e-07	6.285861335382951495e-07	2.726191063885484140e-08	3.289031171356685439e-07	6.167359319747265114e-07	4.107030229661057640e-08	3.266978624210381154e-07	6.194009321124418704e-07	3.399479272963436030e-08	3.712791987018895925e-07	6.799116468813722388e-07	6.264675052240699926e-08	3.652984884798998999e-07	6.452724046875125482e-07	8.532457227228719859e-08
-4.891126326750159237e+00	3.279240220885749955e-07	6.285861335382951495e-07	2.726191063885484140e-08	3.289031171356685439e-07	6.167359319747265114e-07	4.107030229661057640e-08	3.266978624210381154e-07	6.194009321124418704e-07	3.399479272963436030e-08	3.712791987018895925e-07	6.799116468813722388e-07	6.264675052240699926e-08	3.652984884798998999e-07	6.452724046875125482e-07	8.532457227228719859e-08
-4.875210832440969533e+00	3.279240220885749955e-07	6.285861335382951495e-07	2.726191063885484140e-08	3.289031171356685439e-07	6.167359319747265114e-07	4.107030229661057640e-08	3.266978624210381154e-07	6.194009321124418704e-07	3.399479272963436030e-08	3.712791987018895925e-07	6.799116468813722388e-07	6.264675052240699926e-08	3.652984884798998999e-07	6.452724046875125482e-07	8.532457227228719859e-08
-4.859295338131779829e+00	3.279240220885749955e-07	6.285861335382951495e-07	2.726191063885484140e-08	3.289031171356685439e-07	6.167359319747265114e-07	4.107030229661057640e-08	3.266978624210381154e-07	6.194009321124418704e-07	3.399479272963436030e-08	3.712791987018895925e-07	6.799116468813722388e-07	6.264675052240699926e-08	3.652984884798998999e-07	6.452724046875125482e-07	8.532457227228719859e-08
-4.843379843822590125e+00	3.279240220885749955e-07	6.285861335382951495e-07	2.726191063885484140e-08	3.289031171356685439e-07	6.167359319747265114e-07	4.107030229661057640e-08	3.266978624210381154e-07	6.194009321124418704e-07	3.399479272963436030e-08	3.712791987018895925e-07	6.799116468813722388e-07	6.264675052240699926e-08	3.652984884798998999e-07	6.452724046875125482e-07	8.532457227228719859e-08
-4.827464349513401309e+00	3.279240220885749955e-07	6.285861335382951495e-07	2.726191063885484140e-08	3.289031171356685439e-07	6.167359319747265114e-07	4.107030229661057640e-08	3.266978624210381154e-07	6.194009321124418704e-07	3.399479272963436030e-08	3.712791987018895925e-07	6.799116468813722388e-07	6.264675052240699926e-08	3.652984884798998999e-07	6.452724046875125482e-07	8.532457227228719859e-08
-4.811548855204211605e+00	3.279240220885749955e-07	6.285861335382951495e-07	2.726191063885484140e-08	3.289031171356685439e-07	6.167359319747265114e-07	4.107030229661057640e-08	3.266978624210381154e-07	6.194009321124418704e-07	3.399479272963436030e-08	3.712791987018895925e-07	6.799116468813722388e-07	6.264675052240699926e-08	3.652984884798998999e-07	6.452724046875125482e-07	8.532457227228719859e-08
-4.795633360895021902e+00	3.279240220885749955e-07	6.285861335382951495e-07	2.726191063885484140e-08	3.289031171356685439e-07	6.167359319747265114e-07	4.107030229661057640e-08	3.266978624210381154e-07	6.194009321124418704e-07	3.399479272963436030e-08	3.712791987018895925e-07	6.799116468813722388e-07	6.264675052240699926e-08	3.652984884798998999e-07	6.452724046875125482e-07	8.532457227228719859e-08
-4.779717866585832198e+00	3.279240220885749955e-07	6.285861335382951495e-07	2.726191063885484140e-08	3.289031171356685439e-07	6.167359319747265114e-07	4.107030229661057640e-08	3.266978624210381154e-07	6.194009321124418704e-07	3.399479272963436030e-08	3.712791987018895925e-07	6.799116468813722388e-07	6.264675052240699926e-08	3.652984884798998999e-07	6.452724046875125482e-07	8.532457227228719859e-08
-4.763802372276642494e+00	3.279240220885749955e-07	6.285861335382951495e-07	2.726191063885484140e-08	3.289031171356685439e-07	6.167359319747265114e-07	4.107030229661057640e-08	3.266978624210381154e-07	6.194009321124418704e-07	3.399479272963436030e-08	3.712791987018895925e-07	6.799116468813722388e-07	6.264675052240699926e-08	3.652984884798998999e-07	6.452724046875125482e-07	8.532457227228719859e-08
-4.747886877967453678e+00	3.279240220885749955e-07	6.285861335382951495e-07	2.726191063885484140e-08	3.289031171356685439e-07	6.167359319747265114e-07	4.107030229661057640e-08	3.266978624210381154e-07	6.194009321124418704e-07	3.399479272963436030e-08	3.712791987018895925e-07	6.799116468813722388e-07	6.264675052240699926e-08	3.652984884798998999e-07	6.452724046875125482e-07	8.532457227228719859e-08
-4.731971383658263974e+00	3.279240220885749955e-07	6.285861335382951495e-07	2.726191063885484140e-08	3.289031171356685439e-07	6.167359319747265114e-07	4.107030229661057640e-08	3.266978624210381154e-07	6.194009321124418704e-07	3.399479272963436030e-08	3.712791987018895925e-07	6.799116468813722388e-07	6.264675052240699926e-08	3.652984884798998999e-07	6.452724046875125482e-07	8.532457227228719859e-08
-4.716055889349074270e+00	3.279240220885749955e-07	6.285861335382951495e-07	2.726191063885484140e-08	3.289031171356685439e-07	6.167359319747265114e-07	4.107030229661057640e-08	3.266978624210381154e-07	6.194009321124418704e-07	3.399479272963436030e-08	3.712791987018895925e-07	6.799116468813722388e-07	6.264675052240699926e-08	3.652984884798998999e-07	6.452724046875125482e-07	8.532457227228719859e-08
-4.700140395039884567e+00	3.279240220885749955e-07	6.285861335382951495e-07	2.726191063885484140e-08	3.289031171356685439e-07	6.167359319747265114e-07	4.107030229661057640e-08	3.266978624210381154e-07	6.194009321124418704e-07	3.399479272963436030e-08	3.712791987018895925e-07	6.799116468813722388e-07	6.264675052240699926e-08	3.652984884798998999e-07	6.452724046875125482e-07	8.532457227228719859e-08
-4.684224900730694863e+00	3.279240220885749955e-07	6.285861335382951495e-07	2.726191063885484140e-08	3.289031171356685439e-07	6.167359319747265114e-07	4.107030229661057640e-08	3.266978624210381154e-07	6.194009321124418704e-07	3.399479272963436030e-08	3.712791987018895925e-07	6.799116468813722388e-07	6.264675052240699926e-08	3.652984884798998999e-07	6.452724046875125482e-07	8.532457227228719859e-08
-4.668309406421505159e+00	3.279240220885749955e-07	6.285861335382951495e-07	2.726191063885484140e-08	3.289031171356685439e-07	6.167359319747265114e-07	4.107030229661057640e-08	3.266978624210381154e-07	6.194009321124418704e-07	3.399479272963436030e-08	3.712791987018895925e-07	6.799116468813722388e-07	6.264675052240699926e-08	3.652984884798998999e-07	6.452724046875125482e-07	8.532457227228719859e-08
-4.652393912112316343e+00	3.279240220885749955e-07	6.285861335382951495e-07	2.726191063885484140e-08	3.289031171356685439e-07	6.167359319747265114e-07	4.107030229661057640e-08	3.266978624210381154e-07	6.194009321124418704e-07	3.399479272963436030e-08	3.712791987018895925e-07	6.799116468813722388e-07	6.264675052240699926e-08	3.652984884798998999e-07	6.452724046875125482e-07	8.532457227228719859e-08
-4.636478417803126639e+00	3.279240220885749955e-07	6.285861335382951495e-07	2.726191063885484140e-08	3.289031171356685439e-07	6.167359319747265114e-07	4.107030229661057640e-08	3.266978624210381154e-07	6.194009321124418704e-07	3.399479272963436030e-08	3.712791987018895925e-07	6.799116468813722388e-07	6.264675052240699926e-08	3.652984884798998999e-07	6.452724046875125482e-07	8.532457227228719859e-08
-4.620562923493936935e+00	3.279240220885749955e-07	6.285861335382951495e-07	2.726191063885484140e-08	3.289031171356685439e-07	6.167359319747265114e-07	4.107030229661057640e-08	3.266978624210381154e-07	6.194009321124418704e-07	3.399479272963436030e-08	3.712791987018895925e-07	6.799116468813722388e-07	6.264675052240699926e-08	3.652984884798998999e-07	6.452724046875125482e-07	8.532457227228719859e-08
-4.604647429184747232e+00	3.279240220885749955e-07	6.285861335382951495e-07	2.726191063885484140e-08	3.289031171356685439e-07	6.167359319747265114e-07	4.107030229661057640e-08	3.266978624210381154e-07	6.194009321124418704e-07	3.399479272963436030e-08	3.712791987018895925e-07	6.799116468813722388e-07	6.264675052240699926e-08	3.652984884798998999e-07	6.452724046875125482e-07	8.532457227228719859e-08
-4.588731934875557528e+00	3.279240220885749955e-07	6.285861335382951495e-07	2.726191063885484140e-08	3.289031171356685439e-07	6.167359319747265114e-07	4.107030229661057640e-08	3.266978624210381154e-07	6.194009321124418704e-07	3.399479272963436030e-08	3.712791987018895925e-07	6.799116468813722388e-07	6.264675052240699926e-08	3.652984884798998999e-07	6.452724046875125482e-07	8.532457227228719859e-08
-4.572816440566368712e+00	3.279240220885749955e-07	6.285861335382951495e-07	2.726191063885484140e-08	3.289031171356685439e-07	6.167359319747265114e-07	4.107030229661057640e-08	3.266978624210381154e-07	6.194009321124418704e-07	3.399479272963436030e-08	3.712791987018895925e-07	6.799116468813722388e-07	6.264675052240699926e-08	3.652984884798998999e-07	6.452724046875125482e-07	8.532457227228719859e-08
-4.556900946257179008e+00	3.279240220885749955e-07	6.285861335382951495e-07	2.726191063885484140e-08	3.289031171356685439e-07	6.167359319747265114e-07	4.107030229661057640e-08	3.266978624210381154e-07	6.194009321124418704e-07	3.399479272963436030e-08	3.712791987018895925e-07	6.799116468813722388e-07	6.264675052240699926e-08	3.652984884798998999e-07	6.452724046875125482e-07	8.532457227228719859e-08
-4.540985451947989304e+00	3.279240220885749955e-07	6.285861335382951495e-07	2.726191063885484140e-08	3.289031171356685439e-07	6.167359319747265114e-07	4.107030229661057640e-08	3.266978624210381154e-07	6.194009321124418704e-07	3.399479272963436030e-08	3.712791987018895925e-07	6.799116468813722388e-07	6.264675052240699926e-08	3.652984884798998999e-07	6.452724046875125482e-07	8.532457227228719859e-08
-4.525069957638799600e+00	3.279240220885749955e-07	6.285861335382951495e-07	2.726191063885484140e-08	3.289031171356685439e-07	6.167359319747265114e-07	4.107030229661057640e-08	3.266978624210381154e-07	6.194009321124418704e-07	3.399479272963436030e-08	3.712791987018895925e-07	6.799116468813722388e-07	6.264675052240699926e-08	3.652984884798998999e-07	6.452724046875125482e-07	8.532457227228719859e-08
-4.509154463329609897e+00	3.279240220885749955e-07	6.285861335382951495e-07	2.726191063885484140e-08	3.289031171356685439e-07	6.167359319747265114e-07	4.107030229661057640e-08	3.266978624210381154e-07	6.194009321124418704e-07	3.399479272963436030e-08	3.712791987018895925e-07	6.799116468813722388e-07	6.264675052240699926e-08	3.652984884798998999e-07	6.452724046875125482e-07	8.532457227228719859e-08
-4.493238969020421081e+00	3.279240220885749955e-07	6.285861335382951495e-07	2.726191063885484140e-08	3.289031171356685439e-07	6.167359319747265114e-07	4.107030229661057640e-08	3.266978624210381154e-07	6.194009321124418704e-07	3.399479272963436030e-08	3.712791987018895925e-07	6.799116468813722388e-07	6.264675052240699926e-08	3.652984884798998999e-07	6.452724046875125482e-07	8.532457227228719859e-08
-4.477323474711231377e+00	3.279240220885749955e-07	6.285861335382951495e-07	2.726191063885484140e-08	3.289031171356685439e-07	6.167359319747265114e-07	4.107030229661057640e-08	3.266978624210381154e-07	6.194009321124418704e-07	3.399479272963436030e-08	3.712791987018895925e-07	6.799116468813722388e-07	6.264675052240699926e-08	3.652984884798998999e-07	6.452724046875125482e-07	8.532457227228719859e-08
-4.461407980402041673e+00	3.279240220885749955e-07	6.285861335382951495e-07	2.726191063885484140e-08	3.289031171356685439e-07	6.167359319747265114e-07	4.107030229661057640e-08	3.266978624210381154e-07	6.194009321124418704e-07	3.399479272963436030e-08	3.712791987018895925e-07	6.799116468813722388e-07	6.264675052240699926e-08	3.652984884798998999e-07	6.452724046875125482e-07	8.532457227228719859e-08
-4.445492486092851969e+00	3.279240220885749955e-07	6.285861335382951495e-07	2.726191063885484140e-08	3.289031171356685439e-07	6.167359319747265114e-07	4.107030229661057640e-08	3.266978624210381154e-07	6.194009321124418704e-07	3.399479272963436030e-08	3.712791987018895925e-07	6.799116468813722388e-07	6.264675052240699926e-08	3.652984884798998999e-07	6.452724046875125482e-07	8.532457227228719859e-08
-4.429576991783662265e+00	3.279240220885749955e-07	6.285861335382951495e-07	2.726191063885484140e-08	3.289031171356685439e-07	6.167359319747265114e-07	4.107030229661057640e-08	3.266978624210381154e-07	6.194009321124418704e-07	3.399479272963436030e-08	3.712791987018895925e-07	6.799116468813722388e-07	6.264675052240699926e-08	3.652984884798998999e-07	6.452724046875125482e-07	8.532457227228719859e-08
-4.413661497474472561e+00	3.279240220885749955e-07	6.285861335382951495e-07	2.726191063885484140e-08	3.289031171356685439e-07	6.167359319747265114e-07	4.107030229661057640e-08	3.266978624210381154e-07	6.194009321124418704e-07	3.399479272963436030e-08	3.712791987018895925e-07	6.799116468813722388e-07	6.264675052240699926e-08	3.652984884798998999e-07	6.452724046875125482e-07	8.532457227228719859e-08
-4.397746003165283746e+00	3.279240220885749955e-07	6.285861335382951495e-07	2.726191063885484140e-08	3.289031171356685439e-07	6.167359319747265114e-07	4.107030229661057640e-08	3.266978624210381154e-07	6.194009321124418704e-07	3.399479272963436030e-08	3.712791987018895925e-07	6.799116468813722388e-07	6.264675052240699926e-08	3.652984884798998999e-07	6.452724046875125482e-07	8.532457227228719859e-08
-4.381830508856094042e+00	3.279240220885749955e-07	6.285861335382951495e-07	2.726191063885484140e-08	3.289031171356685439e-07	6.167359319747265114e-07	4.107030229661057640e-08	3.266978624210381154e-07	6.194009321124418704e-07	3.399479272963436030e-08	3.712791987018895925e-07	6.799116468813722388e-07	6.264675052240699926e-08	3.652984884798998999e-07	6.452724046875125482e-07	8.532457227228719859e-08
-4.365915014546904338e+00	3.279240220885749955e-07	6.285861335382951495e-07	2.726191063885484140e-08	3.289031171356685439e-07	6.167359319747265114e-07	4.107030229661057640e-08	3.266978624210381154e-07	6.194009321124418704e-07	3.399479272963436030e-08	3.712791987018895925e-07	6.799116468813722388e-07	6.264675052240699926e-08	3.652984884798998999e-07	6.452724046875125482e-07	8.532457227228719859e-08
-4.349999520237714634e+00	3.279240220885749955e-07	6.285861335382951495e-07	2.726191063885484140e-08	3.289031171356685439e-07	6.167359319747265114e-07	4.107030229661057640e-08	3.266978624210381154e-07	6.194009321124418704e-07	3.399479272963436030e-08	3.712791987018895925e-07	6.799116468813722388e-07	6.264675052240699926e-08	3.652984884798998999e-07	6.452724046875125482e-07	8.532457227228719859e-08
-4.334084025928524930e+00	3.279240220885749955e-07	6.285861335382951495e-07	2.726191063885484140e-08	3.289031171356685439e-07	6.167359319747265114e-07	4.107030229661057640e-08	3.266978624210381154e-07	6.194009321124418704e-07	3.399479272963436030e-08	3.712791987018895925e-07	6.799116468813722388e-07	6.264675052240699926e-08	3.652984884798998999e-07	6.452724046875125482e-07	8.532457227228719859e-08
-4.318168531619336115e+00	3.279240220885749955e-07	6.285861335382951495e-07	2.726191063885484140e-08	3.289031171356685439e-07	6.167359319747265114e-07	4.107030229661057640e-08	3.266978624210381154e-07	6.194009321124418704e-07	3.399479272963436030e-08	3.712791987018895925e-07	6.799116468813722388e-07	6.264675052240699926e-08	3.652984884798998999e-07	6.452724046875125482e-07	8.532457227228719859e-08
-4.302253037310146411e+00	3.279240220885749955e-07	6.285861335382951495e-07	2.726191063885484140e-08	3.289031171356685439e-07	6.167359319747265114e-07	4.107030229661057640e-08	3.266978624210381154e-07	6.194009321124418704e-07	3.399479272963436030e-08	3.712791987018895925e-07	6.799116468813722388e-07	6.264675052240699926e-08	3.652984884798998999e-07	6.452724046875125482e-07	8.532457227228719859e-08
-4.286337543000956707e+00	3.279240220885749955e-07	6.285861335382951495e-07	2.726191063885484140e-08	3.289031171356685439e-07	6.167359319747265114e-07	4.107030229661057640e-08	3.266978624210381154e-07	6.194009321124418704e-07	3.399479272963436030e-08	3.712791987018895925e-07	6.799116468813722388e-07	6.264675052240699926e-08	3.652984884798998999e-07	6.452724046875125482e-07	8.532457227228719859e-08
-4.270422048691767003e+00	3.279240220885749955e-07	6.285861335382951495e-07	2.726191063885484140e-08	3.289031171356685439e-07	6.167359319747265114e-07	4.107030229661057640e-08	3.266978624210381154e-07	6.194009321124418704e-07	3.399479272963436030e-08	3.712791987018895925e-07	6.799116468813722388e-07	6.264675052240699926e-08	3.652984884798998999e-07	6.452724046875125482e-07	8.532457227228719859e-08
-4.254506554382577299e+00	3.279240220885749955e-07	6.285861335382951495e-07	2.726191063885484140e-08	3.289031171356685439e-07	6.167359319747265114e-07	4.107030229661057640e-08	3.266978624210381154e-07	6.194009321124418704e-07	3.399479272963436030e-08	3.712791987018895925e-07	6.799116468813722388e-07	6.264675052240699926e-08	3.652984884798998999e-07	6.452724046875125482e-07	8.532457227228719859e-08
-4.238591060073388483e+00	3.279240220885749955e-07	6.285861335382951495e-07	2.726191063885484140e-08	3.289031171356685439e-07	6.167359319747265114e-07	4.107030229661057640e-08	3.266978624210381154e-07	6.194009321124418704e-07	3.399479272963436030e-08	3.712791987018895925e-07	6.799116468813722388e-07	6.264675052240699926e-08	3.652984884798998999e-07	6.452724046875125482e-07	8.532457227228719859e-08
-4.222675565764198780e+00	3.279240220885749955e-07	6.285861335382951495e-07	2.726191063885484140e-08	3.289031171356685439e-07	6.167359319747265114e-07	4.107030229661057640e-08	3.266978624210381154e-07	6.194009321124418704e-07	3.399479272963436030e-08	3.712791987018895925e-07	6.799116468813722388e-07	6.264675052240699926e-08	3.652984884798998999e-07	6.452724046875125482e-07	8.532457227228719859e-08
-4.206760071455009076e+00	3.279240220885749955e-07	6.285861335382951495e-07	2.726191063885484140e-08	3.289031171356685439e-07	6.167359319747265114e-07	4.107030229661057640e-08	3.266978624210381154e-07	6.194009321124418704e-07	3.399479272963436030e-08	3.712791987018895925e-07	6.799116468813722388e-07	6.264675052240699926e-08	3.652984884798998999e-07	6.452724046875125482e-07	8.532457227228719859e-08
-4.190844577145819372e+00	3.279240220885749955e-07	6.285861335382951495e-07	2.726191063885484140e-08	3.289031171356685439e-07	6.167359319747265114e-07	4.107030229661057640e-08	3.266978624210381154e-07	6.194009321124418704e-07	3.399479272963436030e-08	3.712791987018895925e-07	6.799116468813722388e-07	6.264675052240699926e-08	3.652984884798998999e-07	6.452724046875125482e-07	8.532457227228719859e-08
-4.174929082836629668e+00	3.279240220885749955e-07	6.285861335382951495e-07	2.726191063885484140e-08	3.289031171356685439e-07	6.167359319747265114e-07	4.107030229661057640e-08	3.266978624210381154e-07	6.194009321124418704e-07	3.399479272963436030e-08	3.712791987018895925e-07	6.799116468813722388e-07	6.264675052240699926e-08	3.652984884798998999e-07	6.452724046875125482e-07	8.532457227228719859e-08
-4.159013588527440852e+00	3.279240220885749955e-07	6.285861335382951495e-07	2.726191063885484140e-08	3.289031171356685439e-07	6.167359319747265114e-07	4.107030229661057640e-08	3.266978624210381154e-07	6.194009321124418704e-07	3.399479272963436030e-08	3.712791987018895925e-07	6.799116468813722388e-07	6.264675052240699926e-08	3.652984884798998999e-07	6.452724046875125482e-07	8.532457227228719859e-08
-4.143098094218251148e+00	3.279240220885749955e-07	6.285861335382951495e-07	2.726191063885484140e-08	3.289031171356685439e-07	6.167359319747265114e-07	4.107030229661057640e-08	3.266978624210381154e-07	6.194009321124418704e-07	3.399479272963436030e-08	3.712791987018895925e-07	6.799116468813722388e-07	6.264675052240699926e-08	3.652984884798998999e-07	6.452724046875125482e-07	8.532457227228719859e-08
-4.127182599909061445e+00	3.279240220885749955e-07	6.285861335382951495e-07	2.726191063885484140e-08	3.289031171356685439e-07	6.167359319747265114e-07	4.107030229661057640e-08	3.266978624210381154e-07	6.194009321124418704e-07	3.399479272963436030e-08	3.712791987018895925e-07	6.799116468813722388e-07	6.264675052240699926e-08	3.652984884798998999e-07	6.452724046875125482e-07	8.532457227228719859e-08
-4.111267105599871741e+00	3.279240220885749955e-07	6.285861335382951495e-07	2.726191063885484140e-08	3.289031171356685439e-07	6.167359319747265114e-07	4.107030229661057640e-08	3.266978624210381154e-07	6.194009321124418704e-07	3.399479272963436030e-08	3.712791987018895925e-07	6.799116468813722388e-07	6.264675052240699926e-08	3.652984884798998999e-07	6.452724046875125482e-07	8.532457227228719859e-08
-4.095351611290682037e+00	3.279240220885749955e-07	6.285861335382951495e-07	2.726191063885484140e-08	3.289031171356685439e-07	6.167359319747265114e-07	4.107030229661057640e-08	3.266978624210381154e-07	6.194009321124418704e-07	3.399479272963436030e-08	3.712791987018895925e-07	6.799116468813722388e-07	6.264675052240699926e-08	3.652984884798998999e-07	6.452724046875125482e-07	8.532457227228719859e-08
-4.079436116981492333e+00	3.279240220885749955e-07	6.285861335382951495e-07	2.726191063885484140e-08	3.289031171356685439e-07	6.167359319747265114e-07	4.107030229661057640e-08	3.266978624210381154e-07	6.194009321124418704e-07	3.399479272963436030e-08	3.712791987018895925e-07	6.799116468813722388e-07	6.264675052240699926e-08	3.652984884798998999e-07	6.452724046875125482e-07	8.532457227228719859e-08
-4.063520622672303517e+00	3.279240220885749955e-07	6.285861335382951495e-07	2.726191063885484140e-08	3.289031171356685439e-07	6.167359319747265114e-07	4.107030229661057640e-08	3.266978624210381154e-07	6.194009321124418704e-07	3.399479272963436030e-08	3.712791987018895925e-07	6.799116468813722388e-07	6.264675052240699926e-08	3.652984884798998999e-07	6.452724046875125482e-07	8.532457227228719859e-08
-4.047605128363113813e+00	3.279240220885749955e-07	6.285861335382951495e-07	2.726191063885484140e-08	3.289031171356685439e-07	6.167359319747265114e-07	4.107030229661057640e-08	3.266978624210381154e-07	6.194009321124418704e-07	3.399479272963436030e-08	3.712791987018895925e-07	6.799116468813722388e-07	6.264675052240699926e-08	3.652984884798998999e-07	6.452724046875125482e-07	8.532457227228719859e-08
-4.031689634053924109e+00	3.279240220885749955e-07	6.285861335382951495e-07	2.726191063885484140e-08	3.289031171356685439e-07	6.167359319747265114e-07	4.107030229661057640e-08	3.266978624210381154e-07	6.194009321124418704e-07	3.399479272963436030e-08	3.712791987018895925e-07	6.799116468813722388e-07	6.264675052240699926e-08	3.652984884798998999e-07	6.452724046875125482e-07	8.532457227228719859e-08
-4.015774139744734406e+00	3.279240220885749955e-07	6.285861335382951495e-07	2.726191063885484140e-08	3.289031171356685439e-07	6.167359319747265114e-07	4.107030229661057640e-08	3.266978624210381154e-07	6.194009321124418704e-07	3.399479272963436030e-08	3.712791987018895925e-07	6.799116468813722388e-07	6.264675052240699926e-08	3.652984884798998999e-07	6.452724046875125482e-07	8.532457227228719859e-08
-3.999858645435544702e+00	3.279240220885749955e-07	6.285861335382951495e-07	2.726191063885484140e-08	3.289031171356685439e-07	6.167359319747265114e-07	4.107030229661057640e-08	3.266978624210381154e-07	6.194009321124418704e-07	3.399479272963436030e-08	3.712791987018895925e-07	6.799116468813722388e-07	6.264675052240699926e-08	3.652984884798998999e-07	6.452724046875125482e-07	8.532457227228719859e-08
-3.983943151126355886e+00	3.279240220885749955e-07	6.285861335382951495e-07	2.726191063885484140e-08	3.289031171356685439e-07	6.167359319747265114e-07	4.107030229661057640e-08	3.266978624210381154e-07	6.194009321124418704e-07	3.399479272963436030e-08	3.712791987018895925e-07	6.799116468813722388e-07	6.264675052240699926e-08	3.652984884798998999e-07	6.452724046875125482e-07	8.532457227228719859e-08
-3.968027656817166182e+00	3.279240220885749955e-07	6.285861335382951495e-07	2.726191063885484140e-08	3.289031171356685439e-07	6.167359319747265114e-07	4.107030229661057640e-08	3.266978624210381154e-07	6.194009321124418704e-07	3.399479272963436030e-08	3.712791987018895925e-07	6.799116468813722388e-07	6.264675052240699926e-08	3.652984884798998999e-07	6.452724046875125482e-07	8.532457227228719859e-08
-3.952112162507976478e+00	3.279240220885749955e-07	6.285861335382951495e-07	2.726191063885484140e-08	3.289031171356685439e-07	6.167359319747265114e-07	4.107030229661057640e-08	3.266978624210381154e-07	6.194009321124418704e-07	3.399479272963436030e-08	3.712791987018895925e-07	6.799116468813722388e-07	6.264675052240699926e-08	3.652984884798998999e-07	6.452724046875125482e-07	8.532457227228719859e-08
-3.936196668198786774e+00	3.279240220885749955e-07	6.285861335382951495e-07	2.726191063885484140e-08	3.289031171356685439e-07	6.167359319747265114e-07	4.107030229661057640e-08	3.266978624210381154e-07	6.194009321124418704e-07	3.399479272963436030e-08	3.712791987018895925e-07	6.799116468813722388e-07	6.264675052240699926e-08	3.652984884798998999e-07	6.452724046875125482e-07	8.532457227228719859e-08
-3.920281173889597071e+00	3.279240220885749955e-07	6.285861335382951495e-07	2.726191063885484140e-08	3.289031171356685439e-07	6.167359319747265114e-07	4.107030229661057640e-08	3.266978624210381154e-07	6.194009321124418704e-07	3.399479272963436030e-08	3.712791987018895925e-07	6.799116468813722388e-07	6.264675052240699926e-08	3.652984884798998999e-07	6.452724046875125482e-07	8.532457227228719859e-08
-3.904365679580408255e+00	3.279240220885749955e-07	6.285861335382951495e-07	2.726191063885484140e-08	3.289031171356685439e-07	6.167359319747265114e-07	4.107030229661057640e-08	3.266978624210381154e-07	6.194009321124418704e-07	3.399479272963436030e-08	3.712791987018895925e-07	6.799116468813722388e-07	6.264675052240699926e-08	3.652984884798998999e-07	6.452724046875125482e-07	8.532457227228719859e-08
-3.888450185271218551e+00	3.279240220885749955e-07	6.285861335382951495e-07	2.726191063885484140e-08	3.289031171356685439e-07	6.167359319747265114e-07	4.107030229661057640e-08	3.266978624210381154e-07	6.194009321124418704e-07	3.399479272963436030e-08	3.712791987018895925e-07	6.799116468813722388e-07	6.264675052240699926e-08	3.652984884798998999e-07	6.452724046875125482e-07	8.532457227228719859e-08
-3.872534690962028847e+00	3.279240220885749955e-07	6.285861335382951495e-07	2.726191063885484140e-08	3.289031171356685439e-07	6.167359319747265114e-07	4.107030229661057640e-08	3.266978624210381154e-07	6.194009321124418704e-07	3.399479272963436030e-08	3.712791987018895925e-07	6.799116468813722388e-07	6.264675052240699926e-08	3.652984884798998999e-07	6.452724046875125482e-07	8.532457227228719859e-08
-3.856619196652839143e+00	3.279240220885749955e-07	6.285861335382951495e-07	2.726191063885484140e-08	3.289031171356685439e-07	6.167359319747265114e-07	4.107030229661057640e-08	3.266978624210381154e-07	6.194009321124418704e-07	3.399479272963436030e-08	3.712791987018895925e-07	6.799116468813722388e-07	6.264675052240699926e-08	3.652984884798998999e-07	6.452724046875125482e-07	8.532457227228719859e-08
-3.840703702343649439e+00	3.279240220885749955e-07	6.285861335382951495e-07	2.726191063885484140e-08	3.289031171356685439e-07	6.167359319747265114e-07	4.107030229661057640e-08	3.266978624210381154e-07	6.194009321124418704e-07	3.399479272963436030e-08	3.712791987018895925e-07	6.799116468813722388e-07	6.264675052240699926e-08	3.652984884798998999e-07	6.452724046875125482e-07	8.532457227228719859e-08
-3.824788208034460624e+00	3.279240220885749955e-07	6.285861335382951495e-07	2.726191063885484140e-08	3.289031171356685439e-07	6.167359319747265114e-07	4.107030229661057640e-08	3.266978624210381154e-07	6.194009321124418704e-07	3.399479272963436030e-08	3.712791987018895925e-07	6.799116468813722388e-07	6.264675052240699926e-08	3.652984884798998999e-07	6.452724046875125482e-07	8.532457227228719859e-08
-3.808872713725270920e+00	3.279240220885749955e-07	6.285861335382951495e-07	2.726191063885484140e-08	3.289031171356685439e-07	6.167359319747265114e-07	4.107030229661057640e-08	3.266978624210381154e-07	6.194009321124418704e-07	3.399479272963436030e-08	3.712791987018895925e-07	6.799116468813722388e-07	6.264675052240699926e-08	3.652984884798998999e-07	6.452724046875125482e-07	8.532457227228719859e-08
-3.792957219416081216e+00	3.279240220885749955e-07	6.285861335382951495e-07	2.726191063885484140e-08	3.289031171356685439e-07	6.167359319747265114e-07	4.107030229661057640e-08	3.266978624210381154e-07	6.194009321124418704e-07	3.399479272963436030e-08	3.712791987018895925e-07	6.799116468813722388e-07	6.264675052240699926e-08	3.652984884798998999e-07	6.452724046875125482e-07	8.532457227228719859e-08
-3.777041725106891512e+00	3.279240220885749955e-07	6.285861335382951495e-07	2.726191063885484140e-08	3.289031171356685439e-07	6.167359319747265114e-07	4.107030229661057640e-08	3.266978624210381154e-07	6.194009321124418704e-07	3.399479272963436030e-08	3.712791987018895925e-07	6.799116468813722388e-07	6.264675052240699926e-08	3.652984884798998999e-07	6.452724046875125482e-07	8.532457227228719859e-08
-3.761126230797701808e+00	3.279240220885749955e-07	6.285861335382951495e-07	2.726191063885484140e-08	3.289031171356685439e-07	6.167359319747265114e-07	4.107030229661057640e-08	3.266978624210381154e-07	6.194009321124418704e-07	3.399479272963436030e-08	3.712791987018895925e-07	6.799116468813722388e-07	6.264675052240699926e-08	3.652984884798998999e-07	6.452724046875125482e-07	8.532457227228719859e-08
-3.745210736488512104e+00	3.279240220885749955e-07	6.285861335382951495e-07	2.726191063885484140e-08	3.289031171356685439e-07	6.167359319747265114e-07	4.107030229661057640e-08	3.266978624210381154e-07	6.194009321124418704e-07	3.399479272963436030e-08	3.712791987018895925e-07	6.799116468813722388e-07	6.264675052240699926e-08	3.652984884798998999e-07	6.452724046875125482e-07	8.532457227228719859e-08
-3.729295242179323289e+00	3.279240220885749955e-07	6.285861335382951495e-07	2.726191063885484140e-08	3.289031171356685439e-07	6.167359319747265114e-07	4.107030229661057640e-08	3.266978624210381154e-07	6.194009321124418704e-07	3.399479272963436030e-08	3.712791987018895925e-07	6.799116468813722388e-07	6.264675052240699926e-08	3.652984884798998999e-07	6.452724046875125482e-07	8.532457227228719859e-08
-3.713379747870133585e+00	3.279240220885749955e-07	6.285861335382951495e-07	2.726191063885484140e-08	3.289031171356685439e-07	6.167359319747265114e-07	4.107030229661057640e-08	3.266978624210381154e-07	6.194009321124418704e-07	3.399479272963436030e-08	3.712791987018895925e-07	6.799116468813722388e-07	6.264675052240699926e-08	3.652984884798998999e-07	6.452724046875125482e-07	8.532457227228719859e-08
-3.697464253560943881e+00	3.279240220885749955e-07	6.285861335382951495e-07	2.726191063885484140e-08	3.289031171356685439e-07	6.167359319747265114e-07	4.107030229661057640e-08	3.266978624210381154e-07	6.194009321124418704e-07	3.399479272963436030e-08	3.712791987018895925e-07	6.799116468813722388e-07	6.264675052240699926e-08	3.652984884798998999e-07	6.452724046875125482e-07	8.532457227228719859e-08
-3.681548759251754177e+00	3.279240220885749955e-07	6.285861335382951495e-07	2.726191063885484140e-08	3.289031171356685439e-07	6.167359319747265114e-07	4.107030229661057640e-08	3.266978624210381154e-07	6.194009321124418704e-07	3.399479272963436030e-08	3.712791987018895925e-07	6.799116468813722388e-07	6.264675052240699926e-08	3.652984884798998999e-07	6.452724046875125482e-07	8.532457227228719859e-08
-3.665633264942564473e+00	3.279240220885749955e-07	6.285861335382951495e-07	2.726191063885484140e-08	3.289031171356685439e-07	6.167359319747265114e-07	4.107030229661057640e-08	3.266978624210381154e-07	6.194009321124418704e-07	3.399479272963436030e-08	3.712791987018895925e-07	6.799116468813722388e-07	6.264675052240699926e-08	3.652984884798998999e-07	6.452724046875125482e-07	8.532457227228719859e-08
-3.649717770633375657e+00	3.279240220885749955e-07	6.285861335382951495e-07	2.726191063885484140e-08	3.289031171356685439e-07	6.167359319747265114e-07	4.107030229661057640e-08	3.266978624210381154e-07	6.194009321124418704e-07	3.399479272963436030e-08	3.712791987018895925e-07	6.799116468813722388e-07	6.264675052240699926e-08	3.652984884798998999e-07	6.452724046875125482e-07	8.532457227228719859e-08
-3.633802276324185954e+00	3.279240220885749955e-07	6.285861335382951495e-07	2.726191063885484140e-08	3.289031171356685439e-07	6.167359319747265114e-07	4.107030229661057640e-08	3.266978624210381154e-07	6.194009321124418704e-07	3.399479272963436030e-08	3.712791987018895925e-07	6.799116468813722388e-07	6.264675052240699926e-08	3.652984884798998999e-07	6.452724046875125482e-07	8.532457227228719859e-08
-3.617886782014996250e+00	3.279240220885749955e-07	6.285861335382951495e-07	2.726191063885484140e-08	3.289031171356685439e-07	6.167359319747265114e-07	4.107030229661057640e-08	3.266978624210381154e-07	6.194009321124418704e-07	3.399479272963436030e-08	3.712791987018895925e-07	6.799116468813722388e-07	6.264675052240699926e-08	3.652984884798998999e-07	6.452724046875125482e-07	8.532457227228719859e-08
-3.601971287705806546e+00	3.279240220885749955e-07	6.285861335382951495e-07	2.726191063885484140e-08	3.289031171356685439e-07	6.167359319747265114e-07	4.107030229661057640e-08	3.266978624210381154e-07	6.194009321124418704e-07	3.399479272963436030e-08	3.712791987018895925e-07	6.799116468813722388e-07	6.264675052240699926e-08	3.652984884798998999e-07	6.452724046875125482e-07	8.532457227228719859e-08
-3.586055793396616842e+00	3.279240220885749955e-07	6.285861335382951495e-07	2.726191063885484140e-08	3.289031171356685439e-07	6.167359319747265114e-07	4.107030229661057640e-08	3.266978624210381154e-07	6.194009321124418704e-07	3.399479272963436030e-08	3.712791987018895925e-07	6.799116468813722388e-07	6.264675052240699926e-08	3.652984884798998999e-07	6.452724046875125482e-07	8.532457227228719859e-08
-3.570140299087428026e+00	3.279240220885749955e-07	6.285861335382951495e-07	2.726191063885484140e-08	3.289031171356685439e-07	6.167359319747265114e-07	4.107030229661057640e-08	3.266978624210381154e-07	6.194009321124418704e-07	3.399479272963436030e-08	3.712791987018895925e-07	6.799116468813722388e-07	6.264675052240699926e-08	3.652984884798998999e-07	6.452724046875125482e-07	8.532457227228719859e-08
-3.554224804778238322e+00	3.279240220885749955e-07	6.285861335382951495e-07	2.726191063885484140e-08	3.289031171356685439e-07	6.167359319747265114e-07	4.107030229661057640e-08	3.266978624210381154e-07	6.194009321124418704e-07	3.399479272963436030e-08	3.712791987018895925e-07	6.799116468813722388e-07	6.264675052240699926e-08	3.652984884798998999e-07	6.452724046875125482e-07	8.532457227228719859e-08
-3.538309310469048619e+00	3.279240220885749955e-07	6.285861335382951495e-07	2.726191063885484140e-08	3.289031171356685439e-07	6.167359319747265114e-07	4.107030229661057640e-08	3.266978624210381154e-07	6.194009321124418704e-07	3.399479272963436030e-08	3.712791987018895925e-07	6.799116468813722388e-07	6.264675052240699926e-08	3.652984884798998999e-07	6.452724046875125482e-07	8.532457227228719859e-08
-3.522393816159858915e+00	3.279240220885749955e-07	6.285861335382951495e-07	2.726191063885484140e-08	3.289031171356685439e-07	6.167359319747265114e-07	4.107030229661057640e-08	3.266978624210381154e-07	6.194009321124418704e-07	3.399479272963436030e-08	3.712791987018895925e-07	6.799116468813722388e-07	6.264675052240699926e-08	3.652984884798998999e-07	6.452724046875125482e-07	8.532457227228719859e-08
-3.506478321850669211e+00	3.279240220885749955e-07	6.285861335382951495e-07	2.726191063885484140e-08	3.289031171356685439e-07	6.167359319747265114e-07	4.107030229661057640e-08	3.266978624210381154e-07	6.194009321124418704e-07	3.399479272963436030e-08	3.712791987018895925e-07	6.799116468813722388e-07	6.264675052240699926e-08	3.652984884798998999e-07	6.452724046875125482e-07	8.532457227228719859e-08
-3.490562827541479507e+00	3.279240220885749955e-07	6.285861335382951495e-07	2.726191063885484140e-08	3.289031171356685439e-07	6.167359319747265114e-07	4.107030229661057640e-08	3.266978624210381154e-07	6.194009321124418704e-07	3.399479272963436030e-08	3.712791987018895925e-07	6.799116468813722388e-07	6.264675052240699926e-08	3.652984884798998999e-07	6.452724046875125482e-07	8.532457227228719859e-08
-3.474647333232290691e+00	3.279240220885749955e-07	6.285861335382951495e-07	2.726191063885484140e-08	3.289031171356685439e-07	6.167359319747265114e-07	4.107030229661057640e-08	3.266978624210381154e-07	6.194009321124418704e-07	3.399479272963436030e-08	3.712791987018895925e-07	6.799116468813722388e-07	6.264675052240699926e-08	3.652984884798998999e-07	6.452724046875125482e-07	8.532457227228719859e-08
-3.458731838923100987e+00	3.279240220885749955e-07	6.285861335382951495e-07	2.726191063885484140e-08	3.289031171356685439e-07	6.167359319747265114e-07	4.107030229661057640e-08	3.266978624210381154e-07	6.194009321124418704e-07	3.399479272963436030e-08	3.712791987018895925e-07	6.799116468813722388e-07	6.264675052240699926e-08	3.652984884798998999e-07	6.452724046875125482e-07	8.532457227228719859e-08
-3.442816344613911284e+00	3.279240220885749955e-07	6.285861335382951495e-07	2.726191063885484140e-08	3.289031171356685439e-07	6.167359319747265114e-07	4.107030229661057640e-08	3.266978624210381154e-07	6.194009321124418704e-07	3.399479272963436030e-08	3.712791987018895925e-07	6.799116468813722388e-07	6.264675052240699926e-08	3.652984884798998999e-07	6.452724046875125482e-07	8.532457227228719859e-08
-3.426900850304721580e+00	3.279240220885749955e-07	6.285861335382951495e-07	2.726191063885484140e-08	3.289031171356685439e-07	6.167359319747265114e-07	4.107030229661057640e-08	3.266978624210381154e-07	6.194009321124418704e-07	3.399479272963436030e-08	3.712791987018895925e-07	6.799116468813722388e-07	6.264675052240699926e-08	3.652984884798998999e-07	6.452724046875125482e-07	8.532457227228719859e-08
-3.410985355995531876e+00	3.279240220885749955e-07	6.285861335382951495e-07	2.726191063885484140e-08	3.289031171356685439e-07	6.167359319747265114e-07	4.107030229661057640e-08	3.266978624210381154e-07	6.194009321124418704e-07	3.399479272963436030e-08	3.712791987018895925e-07	6.799116468813722388e-07	6.264675052240699926e-08	3.652984884798998999e-07	6.452724046875125482e-07	8.532457227228719859e-08
-3.395069861686343060e+00	3.279240220885749955e-07	6.285861335382951495e-07	2.726191063885484140e-08	3.289031171356685439e-07	6.167359319747265114e-07	4.107030229661057640e-08	3.266978624210381154e-07	6.194009321124418704e-07	3.399479272963436030e-08	3.712791987018895925e-07	6.799116468813722388e-07	6.264675052240699926e-08	3.652984884798998999e-07	6.452724046875125482e-07	8.532457227228719859e-08
-3.379154367377153356e+00	3.279240220885749955e-07	6.285861335382951495e-07	2.726191063885484140e-08	3.289031171356685439e-07	6.167359319747265114e-07	4.107030229661057640e-08	3.266978624210381154e-07	6.194009321124418704e-07	3.399479272963436030e-08	3.712791987018895925e-07	6.799116468813722388e-07	6.264675052240699926e-08	3.652984884798998999e-07	6.452724046875125482e-07	8.532457227228719859e-08
-3.363238873067963652e+00	3.279240220885749955e-07	6.285861335382951495e-07	2.726191063885484140e-08	3.289031171356685439e-07	6.167359319747265114e-07	4.107030229661057640e-08	3.266978624210381154e-07	6.194009321124418704e-07	3.399479272963436030e-08	3.712791987018895925e-07	6.799116468813722388e-07	6.264675052240699926e-08	3.652984884798998999e-07	6.452724046875125482e-07	8.532457227228719859e-08
-3.347323378758773949e+00	3.279240220885749955e-07	6.285861335382951495e-07	2.726191063885484140e-08	3.289031171356685439e-07	6.167359319747265114e-07	4.107030229661057640e-08	3.266978624210381154e-07	6.194009321124418704e-07	3.399479272963436030e-08	3.712791987018895925e-07	6.799116468813722388e-07	6.264675052240699926e-08	3.652984884798998999e-07	6.452724046875125482e-07	8.532457227228719859e-08
-3.331407884449584245e+00	3.279240220885749955e-07	6.285861335382951495e-07	2.726191063885484140e-08	3.289031171356685439e-07	6.167359319747265114e-07	4.107030229661057640e-08	3.266978624210381154e-07	6.194009321124418704e-07	3.399479272963436030e-08	3.712791987018895925e-07	6.799116468813722388e-07	6.264675052240699926e-08	3.652984884798998999e-07	6.452724046875125482e-07	8.532457227228719859e-08
-3.315492390140395429e+00	3.279240220885749955e-07	6.285861335382951495e-07	2.726191063885484140e-08	3.289031171356685439e-07	6.167359319747265114e-07	4.107030229661057640e-08	3.266978624210381154e-07	6.194009321124418704e-07	3.399479272963436030e-08	3.712791987018895925e-07	6.799116468813722388e-07	6.264675052240699926e-08	3.652984884798998999e-07	6.452724046875125482e-07	8.532457227228719859e-08
-3.299576895831205725e+00	3.279240220885749955e-07	6.285861335382951495e-07	2.726191063885484140e-08	3.289031171356685439e-07	6.167359319747265114e-07	4.107030229661057640e-08	3.266978624210381154e-07	6.194009321124418704e-07	3.399479272963436030e-08	3.712791987018895925e-07	6.799116468813722388e-07	6.264675052240699926e-08	3.652984884798998999e-07	6.452724046875125482e-07	8.532457227228719859e-08
-3.283661401522016021e+00	3.279240220885749955e-07	6.285861335382951495e-07	2.726191063885484140e-08	3.289031171356685439e-07	6.167359319747265114e-07	4.107030229661057640e-08	3.266978624210381154e-07	6.194009321124418704e-07	3.399479272963436030e-08	3.712791987018895925e-07	6.799116468813722388e-07	6.264675052240699926e-08	3.652984884798998999e-07	6.452724046875125482e-07	8.532457227228719859e-08
-3.267745907212826317e+00	3.279240220885749955e-07	6.285861335382951495e-07	2.726191063885484140e-08	3.289031171356685439e-07	6.167359319747265114e-07	4.107030229661057640e-08	3.266978624210381154e-07	6.194009321124418704e-07	3.399479272963436030e-08	3.712791987018895925e-07	6.799116468813722388e-07	6.264675052240699926e-08	3.652984884798998999e-07	6.452724046875125482e-07	8.532457227228719859e-08
-3.251830412903636613e+00	3.279240220885749955e-07	6.285861335382951495e-07	2.726191063885484140e-08	3.289031171356685439e-07	6.167359319747265114e-07	4.107030229661057640e-08	3.266978624210381154e-07	6.194009321124418704e-07	3.399479272963436030e-08	3.712791987018895925e-07	6.799116468813722388e-07	6.264675052240699926e-08	3.652984884798998999e-07	6.452724046875125482e-07	8.532457227228719859e-08
-3.235914918594447798e+00	3.279240220885749955e-07	6.285861335382951495e-07	2.726191063885484140e-08	3.289031171356685439e-07	6.167359319747265114e-07	4.107030229661057640e-08	3.266978624210381154e-07	6.194009321124418704e-07	3.399479272963436030e-08	3.712791987018895925e-07	6.799116468813722388e-07	6.264675052240699926e-08	3.652984884798998999e-07	6.452724046875125482e-07	8.532457227228719859e-08
-3.219999424285258094e+00	3.279240220885749955e-07	6.285861335382951495e-07	2.726191063885484140e-08	3.289031171356685439e-07	6.167359319747265114e-07	4.107030229661057640e-08	3.266978624210381154e-07	6.194009321124418704e-07	3.399479272963436030e-08	3.712791987018895925e-07	6.799116468813722388e-07	6.264675052240699926e-08	3.652984884798998999e-07	6.452724046875125482e-07	8.532457227228719859e-08
-3.204083929976068390e+00	3.279240220885749955e-07	6.285861335382951495e-07	2.726191063885484140e-08	3.289031171356685439e-07	6.167359319747265114e-07	4.107030229661057640e-08	3.266978624210381154e-07	6.194009321124418704e-07	3.399479272963436030e-08	3.712791987018895925e-07	6.799116468813722388e-07	6.264675052240699926e-08	3.652984884798998999e-07	6.452724046875125482e-07	8.532457227228719859e-08
-3.188168435666878686e+00	3.279240220885749955e-07	6.285861335382951495e-07	2.726191063885484140e-08	3.289031171356685439e-07	6.167359319747265114e-07	4.107030229661057640e-08	3.266978624210381154e-07	6.194009321124418704e-07	3.399479272963436030e-08	3.712791987018895925e-07	6.799116468813722388e-07	6.264675052240699926e-08	3.652984884798998999e-07	6.452724046875125482e-07	8.532457227228719859e-08
-3.172252941357688982e+00	3.279240220885749955e-07	6.285861335382951495e-07	2.726191063885484140e-08	3.289031171356685439e-07	6.167359319747265114e-07	4.107030229661057640e-08	3.266978624210381154e-07	6.194009321124418704e-07	3.399479272963436030e-08	3.712791987018895925e-07	6.799116468813722388e-07	6.264675052240699926e-08	3.652984884798998999e-07	6.452724046875125482e-07	8.532457227228719859e-08
-3.156337447048499278e+00	3.279240220885749955e-07	6.285861335382951495e-07	2.726191063885484140e-08	3.289031171356685439e-07	6.167359319747265114e-07	4.107030229661057640e-08	3.266978624210381154e-07	6.194009321124418704e-07	3.399479272963436030e-08	3.712791987018895925e-07	6.799116468813722388e-07	6.264675052240699926e-08	3.652984884798998999e-07	6.452724046875125482e-07	8.532457227228719859e-08
-3.140421952739310463e+00	3.279240220885749955e-07	6.285861335382951495e-07	2.726191063885484140e-08	3.289031171356685439e-07	6.167359319747265114e-07	4.107030229661057640e-08	3.266978624210381154e-07	6.194009321124418704e-07	3.399479272963436030e-08	3.712791987018895925e-07	6.799116468813722388e-07	6.264675052240699926e-08	3.652984884798998999e-07	6.452724046875125482e-07	8.532457227228719859e-08
-3.124506458430120759e+00	3.279240220885749955e-07	6.285861335382951495e-07	2.726191063885484140e-08	3.289031171356685439e-07	6.167359319747265114e-07	4.107030229661057640e-08	3.266978624210381154e-07	6.194009321124418704e-07	3.399479272963436030e-08	3.712791987018895925e-07	6.799116468813722388e-07	6.264675052240699926e-08	3.652984884798998999e-07	6.452724046875125482e-07	8.532457227228719859e-08
-3.108590964120931055e+00	3.279240220885749955e-07	6.285861335382951495e-07	2.726191063885484140e-08	3.289031171356685439e-07	6.167359319747265114e-07	4.107030229661057640e-08	3.266978624210381154e-07	6.194009321124418704e-07	3.399479272963436030e-08	3.712791987018895925e-07	6.799116468813722388e-07	6.264675052240699926e-08	3.652984884798998999e-07	6.452724046875125482e-07	8.532457227228719859e-08
-3.092675469811741351e+00	3.279240220885749955e-07	6.285861335382951495e-07	2.726191063885484140e-08	3.289031171356685439e-07	6.167359319747265114e-07	4.107030229661057640e-08	3.266978624210381154e-07	6.194009321124418704e-07	3.399479272963436030e-08	3.712791987018895925e-07	6.799116468813722388e-07	6.264675052240699926e-08	3.652984884798998999e-07	6.452724046875125482e-07	8.532457227228719859e-08
-3.076759975502551647e+00	3.279240220885749955e-07	6.285861335382951495e-07	2.726191063885484140e-08	3.289031171356685439e-07	6.167359319747265114e-07	4.107030229661057640e-08	3.266978624210381154e-07	6.194009321124418704e-07	3.399479272963436030e-08	3.712791987018895925e-07	6.799116468813722388e-07	6.264675052240699926e-08	3.652984884798998999e-07	6.452724046875125482e-07	8.532457227228719859e-08
-3.060844481193362832e+00	3.279240220885749955e-07	6.285861335382951495e-07	2.726191063885484140e-08	3.289031171356685439e-07	6.167359319747265114e-07	4.107030229661057640e-08	3.266978624210381154e-07	6.194009321124418704e-07	3.399479272963436030e-08	3.712791987018895925e-07	6.799116468813722388e-07	6.264675052240699926e-08	3.652984884798998999e-07	6.452724046875125482e-07	8.532457227228719859e-08
-3.044928986884173128e+00	3.279240220885749955e-07	6.285861335382951495e-07	2.726191063885484140e-08	3.289031171356685439e-07	6.167359319747265114e-07	4.107030229661057640e-08	3.266978624210381154e-07	6.194009321124418704e-07	3.399479272963436030e-08	3.712791987018895925e-07	6.799116468813722388e-07	6.264675052240699926e-08	3.652984884798998999e-07	6.452724046875125482e-07	8.532457227228719859e-08
-3.029013492574983424e+00	3.279240220885749955e-07	6.285861335382951495e-07	2.726191063885484140e-08	3.289031171356685439e-07	6.167359319747265114e-07	4.107030229661057640e-08	3.266978624210381154e-07	6.194009321124418704e-07	3.399479272963436030e-08	3.712791987018895925e-07	6.799116468813722388e-07	6.264675052240699926e-08	3.652984884798998999e-07	6.452724046875125482e-07	8.532457227228719859e-08
-3.013097998265793720e+00	3.279240220885749955e-07	6.285861335382951495e-07	2.726191063885484140e-08	3.289031171356685439e-07	6.167359319747265114e-07	4.107030229661057640e-08	3.266978624210381154e-07	6.194009321124418704e-07	3.399479272963436030e-08	3.712791987018895925e-07	6.799116468813722388e-07	6.264675052240699926e-08	3.652984884798998999e-07	6.452724046875125482e-07	8.532457227228719859e-08
-2.997182503956604016e+00	3.279240220885749955e-07	6.285861335382951495e-07	2.726191063885484140e-08	3.289031171356685439e-07	6.167359319747265114e-07	4.107030229661057640e-08	3.266978624210381154e-07	6.194009321124418704e-07	3.399479272963436030e-08	3.712791987018895925e-07	6.799116468813722388e-07	6.264675052240699926e-08	3.652984884798998999e-07	6.452724046875125482e-07	8.532457227228719859e-08
-2.981267009647415200e+00	3.279240220885749955e-07	6.285861335382951495e-07	2.726191063885484140e-08	3.289031171356685439e-07	6.167359319747265114e-07	4.107030229661057640e-08	3.266978624210381154e-07	6.194009321124418704e-07	3.399479272963436030e-08	3.712791987018895925e-07	6.799116468813722388e-07	6.264675052240699926e-08	3.652984884798998999e-07	6.452724046875125482e-07	8.532457227228719859e-08
-2.965351515338225497e+00	3.279240220885749955e-07	6.285861335382951495e-07	2.726191063885484140e-08	3.289031171356685439e-07	6.167359319747265114e-07	4.107030229661057640e-08	3.266978624210381154e-07	6.194009321124418704e-07	3.399479272963436030e-08	3.712791987018895925e-07	6.799116468813722388e-07	6.264675052240699926e-08	3.652984884798998999e-07	6.452724046875125482e-07	8.532457227228719859e-08
-2.949436021029035793e+00	3.279240220885749955e-07	6.285861335382951495e-07	2.726191063885484140e-08	3.289031171356685439e-07	6.167359319747265114e-07	4.107030229661057640e-08	3.266978624210381154e-07	6.194009321124418704e-07	3.399479272963436030e-08	3.712791987018895925e-07	6.799116468813722388e-07	6.264675052240699926e-08	3.652984884798998999e-07	6.452724046875125482e-07	8.532457227228719859e-08
-2.933520526719846089e+00	3.279240220885749955e-07	6.285861335382951495e-07	2.726191063885484140e-08	3.289031171356685439e-07	6.167359319747265114e-07	4.107030229661057640e-08	3.266978624210381154e-07	6.194009321124418704e-07	3.399479272963436030e-08	3.712791987018895925e-07	6.799116468813722388e-07	6.264675052240699926e-08	3.652984884798998999e-07	6.452724046875125482e-07	8.532457227228719859e-08
-2.917605032410656385e+00	3.279240220885749955e-07	6.285861335382951495e-07	2.726191063885484140e-08	3.289031171356685439e-07	6.167359319747265114e-07	4.107030229661057640e-08	3.266978624210381154e-07	6.194009321124418704e-07	3.399479272963436030e-08	3.712791987018895925e-07	6.799116468813722388e-07	6.264675052240699926e-08	3.652984884798998999e-07	6.452724046875125482e-07	8.532457227228719859e-08
-2.901689538101466681e+00	3.279240220885749955e-07	6.285861335382951495e-07	2.726191063885484140e-08	3.289031171356685439e-07	6.167359319747265114e-07	4.107030229661057640e-08	3.266978624210381154e-07	6.194009321124418704e-07	3.399479272963436030e-08	3.712791987018895925e-07	6.799116468813722388e-07	6.264675052240699926e-08	3.652984884798998999e-07	6.452724046875125482e-07	8.532457227228719859e-08
-2.885774043792277865e+00	3.279240220885749955e-07	6.285861335382951495e-07	2.726191063885484140e-08	3.289031171356685439e-07	6.167359319747265114e-07	4.107030229661057640e-08	3.266978624210381154e-07	6.194009321124418704e-07	3.399479272963436030e-08	3.712791987018895925e-07	6.799116468813722388e-07	6.264675052240699926e-08	3.652984884798998999e-07	6.452724046875125482e-07	8.532457227228719859e-08
-2.869858549483088161e+00	3.279240220885749955e-07	6.285861335382951495e-07	2.726191063885484140e-08	3.289031171356685439e-07	6.167359319747265114e-07	4.107030229661057640e-08	3.266978624210381154e-07	6.194009321124418704e-07	3.399479272963436030e-08	3.712791987018895925e-07	6.799116468813722388e-07	6.264675052240699926e-08	3.652984884798998999e-07	6.452724046875125482e-07	8.532457227228719859e-08
-2.853943055173898458e+00	3.279240220885749955e-07	6.285861335382951495e-07	2.726191063885484140e-08	3.289031171356685439e-07	6.167359319747265114e-07	4.107030229661057640e-08	3.266978624210381154e-07	6.194009321124418704e-07	3.399479272963436030e-08	3.712791987018895925e-07	6.799116468813722388e-07	6.264675052240699926e-08	3.652984884798998999e-07	6.452724046875125482e-07	8.532457227228719859e-08
-2.838027560864708754e+00	3.279240220885749955e-07	6.285861335382951495e-07	2.726191063885484140e-08	3.289031171356685439e-07	6.167359319747265114e-07	4.107030229661057640e-08	3.266978624210381154e-07	6.194009321124418704e-07	3.399479272963436030e-08	3.712791987018895925e-07	6.799116468813722388e-07	6.264675052240699926e-08	3.652984884798998999e-07	6.452724046875125482e-07	8.532457227228719859e-08
-2.822112066555519050e+00	3.279240220885749955e-07	6.285861335382951495e-07	2.726191063885484140e-08	3.289031171356685439e-07	6.167359319747265114e-07	4.107030229661057640e-08	3.266978624210381154e-07	6.194009321124418704e-07	3.399479272963436030e-08	3.712791987018895925e-07	6.799116468813722388e-07	6.264675052240699926e-08	3.652984884798998999e-07	6.452724046875125482e-07	8.532457227228719859e-08
-2.806196572246330234e+00	3.279240220885749955e-07	6.285861335382951495e-07	2.726191063885484140e-08	3.289031171356685439e-07	6.167359319747265114e-07	4.107030229661057640e-08	3.266978624210381154e-07	6.194009321124418704e-07	3.399479272963436030e-08	3.712791987018895925e-07	6.799116468813722388e-07	6.264675052240699926e-08	3.652984884798998999e-07	6.452724046875125482e-07	8.532457227228719859e-08
-2.790281077937140530e+00	3.279240220885749955e-07	6.285861335382951495e-07	2.726191063885484140e-08	3.289031171356685439e-07	6.167359319747265114e-07	4.107030229661057640e-08	3.266978624210381154e-07	6.194009321124418704e-07	3.399479272963436030e-08	3.712791987018895925e-07	6.799116468813722388e-07	6.264675052240699926e-08	3.652984884798998999e-07	6.452724046875125482e-07	8.532457227228719859e-08
-2.774365583627950826e+00	3.279240220885749955e-07	6.285861335382951495e-07	2.726191063885484140e-08	3.289031171356685439e-07	6.167359319747265114e-07	4.107030229661057640e-08	3.266978624210381154e-07	6.194009321124418704e-07	3.399479272963436030e-08	3.712791987018895925e-07	6.799116468813722388e-07	6.264675052240699926e-08	3.652984884798998999e-07	6.452724046875125482e-07	8.532457227228719859e-08
-2.758450089318761123e+00	3.279240220885749955e-07	6.285861335382951495e-07	2.726191063885484140e-08	3.289031171356685439e-07	6.167359319747265114e-07	4.107030229661057640e-08	3.266978624210381154e-07	6.194009321124418704e-07	3.399479272963436030e-08	3.712791987018895925e-07	6.799116468813722388e-07	6.264675052240699926e-08	3.652984884798998999e-07	6.452724046875125482e-07	8.532457227228719859e-08
-2.742534595009571419e+00	3.279240220885749955e-07	6.285861335382951495e-07	2.726191063885484140e-08	3.289031171356685439e-07	6.167359319747265114e-07	4.107030229661057640e-08	3.266978624210381154e-07	6.194009321124418704e-07	3.399479272963436030e-08	3.712791987018895925e-07	6.799116468813722388e-07	6.264675052240699926e-08	3.652984884798998999e-07	6.452724046875125482e-07	8.532457227228719859e-08
-2.726619100700382603e+00	3.279240220885749955e-07	6.285861335382951495e-07	2.726191063885484140e-08	3.289031171356685439e-07	6.167359319747265114e-07	4.107030229661057640e-08	3.266978624210381154e-07	6.194009321124418704e-07	3.399479272963436030e-08	3.712791987018895925e-07	6.799116468813722388e-07	6.264675052240699926e-08	3.652984884798998999e-07	6.452724046875125482e-07	8.532457227228719859e-08
-2.710703606391192899e+00	3.279240220885749955e-07	6.285861335382951495e-07	2.726191063885484140e-08	3.289031171356685439e-07	6.167359319747265114e-07	4.107030229661057640e-08	3.266978624210381154e-07	6.194009321124418704e-07	3.399479272963436030e-08	3.712791987018895925e-07	6.799116468813722388e-07	6.264675052240699926e-08	3.652984884798998999e-07	6.452724046875125482e-07	8.532457227228719859e-08
-2.694788112082003195e+00	3.279240220885749955e-07	6.285861335382951495e-07	2.726191063885484140e-08	3.289031171356685439e-07	6.167359319747265114e-07	4.107030229661057640e-08	3.266978624210381154e-07	6.194009321124418704e-07	3.399479272963436030e-08	3.712791987018895925e-07	6.799116468813722388e-07	6.264675052240699926e-08	3.652984884798998999e-07	6.452724046875125482e-07	8.532457227228719859e-08
-2.678872617772813491e+00	3.279240220885749955e-07	6.285861335382951495e-07	2.726191063885484140e-08	3.289031171356685439e-07	6.167359319747265114e-07	4.107030229661057640e-08	3.266978624210381154e-07	6.194009321124418704e-07	3.399479272963436030e-08	3.712791987018895925e-07	6.799116468813722388e-07	6.264675052240699926e-08	3.652984884798998999e-07	6.452724046875125482e-07	8.532457227228719859e-08
-2.662957123463623788e+00	3.279240220885749955e-07	6.285861335382951495e-07	2.726191063885484140e-08	3.289031171356685439e-07	6.167359319747265114e-07	4.107030229661057640e-08	3.266978624210381154e-07	6.194009321124418704e-07	3.399479272963436030e-08	3.712791987018895925e-07	6.799116468813722388e-07	6.264675052240699926e-08	3.652984884798998999e-07	6.452724046875125482e-07	8.532457227228719859e-08
-2.647041629154434972e+00	3.279240220885749955e-07	6.285861335382951495e-07	2.726191063885484140e-08	3.289031171356685439e-07	6.167359319747265114e-07	4.107030229661057640e-08	3.266978624210381154e-07	6.194009321124418704e-07	3.399479272963436030e-08	3.712791987018895925e-07	6.799116468813722388e-07	6.264675052240699926e-08	3.652984884798998999e-07	6.452724046875125482e-07	8.532457227228719859e-08
-2.631126134845245268e+00	3.279240220885749955e-07	6.285861335382951495e-07	2.726191063885484140e-08	3.289031171356685439e-07	6.167359319747265114e-07	4.107030229661057640e-08	3.266978624210381154e-07	6.194009321124418704e-07	3.399479272963436030e-08	3.712791987018895925e-07	6.799116468813722388e-07	6.264675052240699926e-08	3.652984884798998999e-07	6.452724046875125482e-07	8.532457227228719859e-08
-2.615210640536055564e+00	3.279240220885749955e-07	6.285861335382951495e-07	2.726191063885484140e-08	3.289031171356685439e-07	6.167359319747265114e-07	4.107030229661057640e-08	3.266978624210381154e-07	6.194009321124418704e-07	3.399479272963436030e-08	3.712791987018895925e-07	6.799116468813722388e-07	6.264675052240699926e-08	3.652984884798998999e-07	6.452724046875125482e-07	8.532457227228719859e-08
-2.599295146226865860e+00	3.279240220885749955e-07	6.285861335382951495e-07	2.726191063885484140e-08	3.289031171356685439e-07	6.167359319747265114e-07	4.107030229661057640e-08	3.266978624210381154e-07	6.194009321124418704e-07	3.399479272963436030e-08	3.712791987018895925e-07	6.799116468813722388e-07	6.264675052240699926e-08	3.652984884798998999e-07	6.452724046875125482e-07	8.532457227228719859e-08
-2.583379651917676156e+00	3.279240220885749955e-07	6.285861335382951495e-07	2.726191063885484140e-08	3.289031171356685439e-07	6.167359319747265114e-07	4.107030229661057640e-08	3.266978624210381154e-07	6.194009321124418704e-07	3.399479272963436030e-08	3.712791987018895925e-07	6.799116468813722388e-07	6.264675052240699926e-08	3.652984884798998999e-07	6.452724046875125482e-07	8.532457227228719859e-08
-2.567464157608486452e+00	3.279240220885749955e-07	6.285861335382951495e-07	2.726191063885484140e-08	3.289031171356685439e-07	6.167359319747265114e-07	4.107030229661057640e-08	3.266978624210381154e-07	6.194009321124418704e-07	3.399479272963436030e-08	3.712791987018895925e-07	6.799116468813722388e-07	6.264675052240699926e-08	3.652984884798998999e-07	6.452724046875125482e-07	8.532457227228719859e-08
-2.551548663299297637e+00	3.279240220885749955e-07	6.285861335382951495e-07	2.726191063885484140e-08	3.289031171356685439e-07	6.167359319747265114e-07	4.107030229661057640e-08	3.266978624210381154e-07	6.194009321124418704e-07	3.399479272963436030e-08	3.712791987018895925e-07	6.799116468813722388e-07	6.264675052240699926e-08	3.652984884798998999e-07	6.452724046875125482e-07	8.532457227228719859e-08
-2.535633168990107933e+00	3.279240220885749955e-07	6.285861335382951495e-07	2.726191063885484140e-08	3.289031171356685439e-07	6.167359319747265114e-07	4.107030229661057640e-08	3.266978624210381154e-07	6.194009321124418704e-07	3.399479272963436030e-08	3.712791987018895925e-07	6.799116468813722388e-07	6.264675052240699926e-08	3.652984884798998999e-07	6.452724046875125482e-07	8.532457227228719859e-08
-2.519717674680918229e+00	3.279240220885749955e-07	6.285861335382951495e-07	2.726191063885484140e-08	3.289031171356685439e-07	6.167359319747265114e-07	4.107030229661057640e-08	3.266978624210381154e-07	6.194009321124418704e-07	3.399479272963436030e-08	3.712791987018895925e-07	6.799116468813722388e-07	6.264675052240699926e-08	3.652984884798998999e-07	6.452724046875125482e-07	8.532457227228719859e-08
-2.503802180371728525e+00	3.279240220885749955e-07	6.285861335382951495e-07	2.726191063885484140e-08	3.289031171356685439e-07	6.167359319747265114e-07	4.107030229661057640e-08	3.266978624210381154e-07	6.194009321124418704e-07	3.399479272963436030e-08	3.712791987018895925e-07	6.799116468813722388e-07	6.264675052240699926e-08	3.652984884798998999e-07	6.452724046875125482e-07	8.532457227228719859e-08
-2.487886686062538821e+00	3.279240220885749955e-07	6.285861335382951495e-07	2.726191063885484140e-08	3.289031171356685439e-07	6.167359319747265114e-07	4.107030229661057640e-08	3.266978624210381154e-07	6.194009321124418704e-07	3.399479272963436030e-08	3.712791987018895925e-07	6.799116468813722388e-07	6.264675052240699926e-08	3.652984884798998999e-07	6.452724046875125482e-07	8.532457227228719859e-08
-2.471971191753350006e+00	3.279240220885749955e-07	6.285861335382951495e-07	2.726191063885484140e-08	3.289031171356685439e-07	6.167359319747265114e-07	4.107030229661057640e-08	3.266978624210381154e-07	6.194009321124418704e-07	3.399479272963436030e-08	3.712791987018895925e-07	6.799116468813722388e-07	6.264675052240699926e-08	3.652984884798998999e-07	6.452724046875125482e-07	8.532457227228719859e-08
-2.456055697444160302e+00	3.279240220885749955e-07	6.285861335382951495e-07	2.726191063885484140e-08	3.289031171356685439e-07	6.167359319747265114e-07	4.107030229661057640e-08	3.266978624210381154e-07	6.194009321124418704e-07	3.399479272963436030e-08	3.712791987018895925e-07	6.799116468813722388e-07	6.264675052240699926e-08	3.652984884798998999e-07	6.452724046875125482e-07	8.532457227228719859e-08
-2.440140203134970598e+00	3.279240220885749955e-07	6.285861335382951495e-07	2.726191063885484140e-08	3.289031171356685439e-07	6.167359319747265114e-07	4.107030229661057640e-08	3.266978624210381154e-07	6.194009321124418704e-07	3.399479272963436030e-08	3.712791987018895925e-07	6.799116468813722388e-07	6.264675052240699926e-08	3.652984884798998999e-07	6.452724046875125482e-07	8.532457227228719859e-08
-2.424224708825780894e+00	3.279240220885749955e-07	6.285861335382951495e-07	2.726191063885484140e-08	3.289031171356685439e-07	6.167359319747265114e-07	4.107030229661057640e-08	3.266978624210381154e-07	6.194009321124418704e-07	3.399479272963436030e-08	3.712791987018895925e-07	6.799116468813722388e-07	6.264675052240699926e-08	3.652984884798998999e-07	6.452724046875125482e-07	8.532457227228719859e-08
-2.408309214516591190e+00	3.279240220885749955e-07	6.285861335382951495e-07	2.726191063885484140e-08	3.289031171356685439e-07	6.167359319747265114e-07	4.107030229661057640e-08	3.266978624210381154e-07	6.194009321124418704e-07	3.399479272963436030e-08	3.712791987018895925e-07	6.799116468813722388e-07	6.264675052240699926e-08	3.652984884798998999e-07	6.452724046875125482e-07	8.532457227228719859e-08
-2.392393720207402374e+00	3.279240220885749955e-07	6.285861335382951495e-07	2.726191063885484140e-08	3.289031171356685439e-07	6.167359319747265114e-07	4.107030229661057640e-08	3.266978624210381154e-07	6.194009321124418704e-07	3.399479272963436030e-08	3.712791987018895925e-07	6.799116468813722388e-07	6.264675052240699926e-08	3.652984884798998999e-07	6.452724046875125482e-07	8.532457227228719859e-08
-2.376478225898212671e+00	3.279240220885749955e-07	6.285861335382951495e-07	2.726191063885484140e-08	3.289031171356685439e-07	6.167359319747265114e-07	4.107030229661057640e-08	3.266978624210381154e-07	6.194009321124418704e-07	3.399479272963436030e-08	3.712791987018895925e-07	6.799116468813722388e-07	6.264675052240699926e-08	3.652984884798998999e-07	6.452724046875125482e-07	8.532457227228719859e-08
-2.360562731589022967e+00	3.279240220885749955e-07	6.285861335382951495e-07	2.726191063885484140e-08	3.289031171356685439e-07	6.167359319747265114e-07	4.107030229661057640e-08	3.266978624210381154e-07	6.194009321124418704e-07	3.399479272963436030e-08	3.712791987018895925e-07	6.799116468813722388e-07	6.264675052240699926e-08	3.652984884798998999e-07	6.452724046875125482e-07	8.532457227228719859e-08
-2.344647237279833263e+00	3.279240220885749955e-07	6.285861335382951495e-07	2.726191063885484140e-08	3.289031171356685439e-07	6.167359319747265114e-07	4.107030229661057640e-08	3.266978624210381154e-07	6.194009321124418704e-07	3.399479272963436030e-08	3.712791987018895925e-07	6.799116468813722388e-07	6.264675052240699926e-08	3.652984884798998999e-07	6.452724046875125482e-07	8.532457227228719859e-08
-2.328731742970643559e+00	3.279240220885749955e-07	6.285861335382951495e-07	2.726191063885484140e-08	3.289031171356685439e-07	6.167359319747265114e-07	4.107030229661057640e-08	3.266978624210381154e-07	6.194009321124418704e-07	3.399479272963436030e-08	3.712791987018895925e-07	6.799116468813722388e-07	6.264675052240699926e-08	3.652984884798998999e-07	6.452724046875125482e-07	8.532457227228719859e-08
-2.312816248661454743e+00	3.279240220885749955e-07	6.285861335382951495e-07	2.726191063885484140e-08	3.289031171356685439e-07	6.167359319747265114e-07	4.107030229661057640e-08	3.266978624210381154e-07	6.194009321124418704e-07	3.399479272963436030e-08	3.712791987018895925e-07	6.799116468813722388e-07	6.264675052240699926e-08	3.652984884798998999e-07	6.452724046875125482e-07	8.532457227228719859e-08
-2.296900754352265039e+00	3.279240220885749955e-07	6.285861335382951495e-07	2.726191063885484140e-08	3.289031171356685439e-07	6.167359319747265114e-07	4.107030229661057640e-08	3.266978624210381154e-07	6.194009321124418704e-07	3.399479272963436030e-08	3.712791987018895925e-07	6.799116468813722388e-07	6.264675052240699926e-08	3.652984884798998999e-07	6.452724046875125482e-07	8.532457227228719859e-08
-2.280985260043075336e+00	3.279240220885749955e-07	6.285861335382951495e-07	2.726191063885484140e-08	3.289031171356685439e-07	6.167359319747265114e-07	4.107030229661057640e-08	3.266978624210381154e-07	6.194009321124418704e-07	3.399479272963436030e-08	3.712791987018895925e-07	6.799116468813722388e-07	6.264675052240699926e-08	3.652984884798998999e-07	6.452724046875125482e-07	8.532457227228719859e-08
-2.265069765733885632e+00	3.279240220885749955e-07	6.285861335382951495e-07	2.726191063885484140e-08	3.289031171356685439e-07	6.167359319747265114e-07	4.107030229661057640e-08	3.266978624210381154e-07	6.194009321124418704e-07	3.399479272963436030e-08	3.712791987018895925e-07	6.799116468813722388e-07	6.264675052240699926e-08	3.652984884798998999e-07	6.452724046875125482e-07	8.532457227228719859e-08
-2.249154271424695928e+00	3.279240220885749955e-07	6.285861335382951495e-07	2.726191063885484140e-08	3.289031171356685439e-07	6.167359319747265114e-07	4.107030229661057640e-08	3.266978624210381154e-07	6.194009321124418704e-07	3.399479272963436030e-08	3.712791987018895925e-07	6.799116468813722388e-07	6.264675052240699926e-08	3.652984884798998999e-07	6.452724046875125482e-07	8.532457227228719859e-08
-2.233238777115506224e+00	3.279240220885749955e-07	6.285861335382951495e-07	2.726191063885484140e-08	3.289031171356685439e-07	6.167359319747265114e-07	4.107030229661057640e-08	3.266978624210381154e-07	6.194009321124418704e-07	3.399479272963436030e-08	3.712791987018895925e-07	6.799116468813722388e-07	6.264675052240699926e-08	3.652984884798998999e-07	6.452724046875125482e-07	8.532457227228719859e-08
-2.217323282806317408e+00	3.279240220885749955e-07	6.285861335382951495e-07	2.726191063885484140e-08	3.289031171356685439e-07	6.167359319747265114e-07	4.107030229661057640e-08	3.266978624210381154e-07	6.194009321124418704e-07	3.399479272963436030e-08	3.712791987018895925e-07	6.799116468813722388e-07	6.264675052240699926e-08	3.652984884798998999e-07	6.452724046875125482e-07	8.532457227228719859e-08
-2.201407788497127704e+00	3.279240220885749955e-07	6.285861335382951495e-07	2.726191063885484140e-08	3.289031171356685439e-07	6.167359319747265114e-07	4.107030229661057640e-08	3.266978624210381154e-07	6.194009321124418704e-07	3.399479272963436030e-08	3.712791987018895925e-07	6.799116468813722388e-07	6.264675052240699926e-08	3.652984884798998999e-07	6.452724046875125482e-07	8.532457227228719859e-08
-2.185492294187938001e+00	3.279240220885749955e-07	6.285861335382951495e-07	2.726191063885484140e-08	3.289031171356685439e-07	6.167359319747265114e-07	4.107030229661057640e-08	3.266978624210381154e-07	6.194009321124418704e-07	3.399479272963436030e-08	3.712791987018895925e-07	6.799116468813722388e-07	6.264675052240699926e-08	3.652984884798998999e-07	6.452724046875125482e-07	8.532457227228719859e-08
-2.169576799878748297e+00	3.279240220885749955e-07	6.285861335382951495e-07	2.726191063885484140e-08	3.289031171356685439e-07	6.167359319747265114e-07	4.107030229661057640e-08	3.266978624210381154e-07	6.194009321124418704e-07	3.399479272963436030e-08	3.712791987018895925e-07	6.799116468813722388e-07	6.264675052240699926e-08	3.652984884798998999e-07	6.452724046875125482e-07	8.532457227228719859e-08
-2.153661305569558593e+00	3.279240220885749955e-07	6.285861335382951495e-07	2.726191063885484140e-08	3.289031171356685439e-07	6.167359319747265114e-07	4.107030229661057640e-08	3.266978624210381154e-07	6.194009321124418704e-07	3.399479272963436030e-08	3.712791987018895925e-07	6.799116468813722388e-07	6.264675052240699926e-08	3.652984884798998999e-07	6.452724046875125482e-07	8.532457227228719859e-08
-2.137745811260369777e+00	3.279240220885749955e-07	6.285861335382951495e-07	2.726191063885484140e-08	3.289031171356685439e-07	6.167359319747265114e-07	4.107030229661057640e-08	3.266978624210381154e-07	6.194009321124418704e-07	3.399479272963436030e-08	3.712791987018895925e-07	6.799116468813722388e-07	6.264675052240699926e-08	3.652984884798998999e-07	6.452724046875125482e-07	8.532457227228719859e-08
-2.121830316951180073e+00	3.279240220885749955e-07	6.285861335382951495e-07	2.726191063885484140e-08	3.289031171356685439e-07	6.167359319747265114e-07	4.107030229661057640e-08	3.266978624210381154e-07	6.194009321124418704e-07	3.399479272963436030e-08	3.712791987018895925e-07	6.799116468813722388e-07	6.264675052240699926e-08	3.652984884798998999e-07	6.452724046875125482e-07	8.532457227228719859e-08
-2.105914822641990369e+00	3.279240220885749955e-07	6.285861335382951495e-07	2.726191063885484140e-08	3.289031171356685439e-07	6.167359319747265114e-07	4.107030229661057640e-08	3.266978624210381154e-07	6.194009321124418704e-07	3.399479272963436030e-08	3.712791987018895925e-07	6.799116468813722388e-07	6.264675052240699926e-08	3.652984884798998999e-07	6.452724046875125482e-07	8.532457227228719859e-08
-2.089999328332800665e+00	3.279240220885749955e-07	6.285861335382951495e-07	2.726191063885484140e-08	3.289031171356685439e-07	6.167359319747265114e-07	4.107030229661057640e-08	3.266978624210381154e-07	6.194009321124418704e-07	3.399479272963436030e-08	3.712791987018895925e-07	6.799116468813722388e-07	6.264675052240699926e-08	3.652984884798998999e-07	6.452724046875125482e-07	8.532457227228719859e-08
-2.074083834023610962e+00	3.279240220885749955e-07	6.285861335382951495e-07	2.726191063885484140e-08	3.289031171356685439e-07	6.167359319747265114e-07	4.107030229661057640e-08	3.266978624210381154e-07	6.194009321124418704e-07	3.399479272963436030e-08	3.712791987018895925e-07	6.799116468813722388e-07	6.264675052240699926e-08	3.652984884798998999e-07	6.452724046875125482e-07	8.532457227228719859e-08
-2.058168339714422146e+00	3.279240220885749955e-07	6.285861335382951495e-07	2.726191063885484140e-08	3.289031171356685439e-07	6.167359319747265114e-07	4.107030229661057640e-08	3.266978624210381154e-07	6.194009321124418704e-07	3.399479272963436030e-08	3.712791987018895925e-07	6.799116468813722388e-07	6.264675052240699926e-08	3.652984884798998999e-07	6.452724046875125482e-07	8.532457227228719859e-08
-2.042252845405232442e+00	3.279240220885749955e-07	6.285861335382951495e-07	2.726191063885484140e-08	3.289031171356685439e-07	6.167359319747265114e-07	4.107030229661057640e-08	3.266978624210381154e-07	6.194009321124418704e-07	3.399479272963436030e-08	3.712791987018895925e-07	6.799116468813722388e-07	6.264675052240699926e-08	3.652984884798998999e-07	6.452724046875125482e-07	8.532457227228719859e-08
-2.026337351096042738e+00	3.279240220885749955e-07	6.285861335382951495e-07	2.726191063885484140e-08	3.289031171356685439e-07	6.167359319747265114e-07	4.107030229661057640e-08	3.266978624210381154e-07	6.194009321124418704e-07	3.399479272963436030e-08	3.712791987018895925e-07	6.799116468813722388e-07	6.264675052240699926e-08	3.652984884798998999e-07	6.452724046875125482e-07	8.532457227228719859e-08
-2.010421856786853034e+00	3.279240220885749955e-07	6.285861335382951495e-07	2.726191063885484140e-08	3.289031171356685439e-07	6.167359319747265114e-07	4.107030229661057640e-08	3.266978624210381154e-07	6.194009321124418704e-07	3.399479272963436030e-08	3.712791987018895925e-07	6.799116468813722388e-07	6.264675052240699926e-08	3.652984884798998999e-07	6.452724046875125482e-07	8.532457227228719859e-08
-1.994506362477663330e+00	3.279240220885749955e-07	6.285861335382951495e-07	2.726191063885484140e-08	3.289031171356685439e-07	6.167359319747265114e-07	4.107030229661057640e-08	3.266978624210381154e-07	6.194009321124418704e-07	3.399479272963436030e-08	3.712791987018895925e-07	6.799116468813722388e-07	6.264675052240699926e-08	3.652984884798998999e-07	6.452724046875125482e-07	8.532457227228719859e-08
-1.978590868168474515e+00	3.279240220885749955e-07	6.285861335382951495e-07	2.726191063885484140e-08	3.289031171356685439e-07	6.167359319747265114e-07	4.107030229661057640e-08	3.266978624210381154e-07	6.194009321124418704e-07	3.399479272963436030e-08	3.712791987018895925e-07	6.799116468813722388e-07	6.264675052240699926e-08	3.652984884798998999e-07	6.452724046875125482e-07	8.532457227228719859e-08
-1.962675373859283923e+00	3.279240220885749955e-07	6.285861335382951495e-07	2.726191063885484140e-08	3.289031171356685439e-07	6.167359319747265114e-07	4.107030229661057640e-08	3.266978624210381154e-07	6.194009321124418704e-07	3.399479272963436030e-08	3.712791987018895925e-07	6.799116468813722388e-07	6.264675052240699926e-08	3.652984884798998999e-07	6.452724046875125482e-07	8.532457227228719859e-08
-1.946759879550095107e+00	3.279240220885749955e-07	6.285861335382951495e-07	2.726191063885484140e-08	3.289031171356685439e-07	6.167359319747265114e-07	4.107030229661057640e-08	3.266978624210381154e-07	6.194009321124418704e-07	3.399479272963436030e-08	3.712791987018895925e-07	6.799116468813722388e-07	6.264675052240699926e-08	3.652984884798998999e-07	6.452724046875125482e-07	8.532457227228719859e-08
-1.930844385240906291e+00	3.279240220885749955e-07	6.285861335382951495e-07	2.726191063885484140e-08	3.289031171356685439e-07	6.167359319747265114e-07	4.107030229661057640e-08	3.266978624210381154e-07	6.194009321124418704e-07	3.399479272963436030e-08	3.712791987018895925e-07	6.799116468813722388e-07	6.264675052240699926e-08	3.652984884798998999e-07	6.452724046875125482e-07	8.532457227228719859e-08
-1.914928890931715699e+00	3.279240220885749955e-07	6.285861335382951495e-07	2.726191063885484140e-08	3.289031171356685439e-07	6.167359319747265114e-07	4.107030229661057640e-08	3.266978624210381154e-07	6.194009321124418704e-07	3.399479272963436030e-08	3.712791987018895925e-07	6.799116468813722388e-07	6.264675052240699926e-08	3.652984884798998999e-07	6.452724046875125482e-07	8.532457227228719859e-08
-1.899013396622526884e+00	3.279240220885749955e-07	6.285861335382951495e-07	2.726191063885484140e-08	3.289031171356685439e-07	6.167359319747265114e-07	4.107030229661057640e-08	3.266978624210381154e-07	6.194009321124418704e-07	3.399479272963436030e-08	3.712791987018895925e-07	6.799116468813722388e-07	6.264675052240699926e-08	3.652984884798998999e-07	6.452724046875125482e-07	8.532457227228719859e-08
-1.883097902313336292e+00	3.279240220885749955e-07	6.285861335382951495e-07	2.726191063885484140e-08	3.289031171356685439e-07	6.167359319747265114e-07	4.107030229661057640e-08	3.266978624210381154e-07	6.194009321124418704e-07	3.399479272963436030e-08	3.712791987018895925e-07	6.799116468813722388e-07	6.264675052240699926e-08	3.652984884798998999e-07	6.452724046875125482e-07	8.532457227228719859e-08
-1.867182408004147476e+00	3.279240220885749955e-07	6.285861335382951495e-07	2.726191063885484140e-08	3.289031171356685439e-07	6.167359319747265114e-07	4.107030229661057640e-08	3.266978624210381154e-07	6.194009321124418704e-07	3.399479272963436030e-08	3.712791987018895925e-07	6.799116468813722388e-07	6.264675052240699926e-08	3.652984884798998999e-07	6.452724046875125482e-07	8.532457227228719859e-08
-1.851266913694956884e+00	3.279240220885749955e-07	6.285861335382951495e-07	2.726191063885484140e-08	3.289031171356685439e-07	6.167359319747265114e-07	4.107030229661057640e-08	3.266978624210381154e-07	6.194009321124418704e-07	3.399479272963436030e-08	3.712791987018895925e-07	6.799116468813722388e-07	6.264675052240699926e-08	3.652984884798998999e-07	6.452724046875125482e-07	8.532457227228719859e-08
-1.835351419385768068e+00	3.279240220885749955e-07	6.285861335382951495e-07	2.726191063885484140e-08	3.289031171356685439e-07	6.167359319747265114e-07	4.107030229661057640e-08	3.266978624210381154e-07	6.194009321124418704e-07	3.399479272963436030e-08	3.712791987018895925e-07	6.799116468813722388e-07	6.264675052240699926e-08	3.652984884798998999e-07	6.452724046875125482e-07	8.532457227228719859e-08
-1.819435925076579252e+00	3.279240220885749955e-07	6.285861335382951495e-07	2.726191063885484140e-08	3.289031171356685439e-07	6.167359319747265114e-07	4.107030229661057640e-08	3.266978624210381154e-07	6.194009321124418704e-07	3.399479272963436030e-08	3.712791987018895925e-07	6.799116468813722388e-07	6.264675052240699926e-08	3.652984884798998999e-07	6.452724046875125482e-07	8.532457227228719859e-08
-1.803520430767388660e+00	3.279240220885749955e-07	6.285861335382951495e-07	2.726191063885484140e-08	3.289031171356685439e-07	6.167359319747265114e-07	4.107030229661057640e-08	3.266978624210381154e-07	6.194009321124418704e-07	3.399479272963436030e-08	3.712791987018895925e-07	6.799116468813722388e-07	6.264675052240699926e-08	3.652984884798998999e-07	6.452724046875125482e-07	8.532457227228719859e-08
-1.787604936458199845e+00	3.279240220885749955e-07	6.285861335382951495e-07	2.726191063885484140e-08	3.289031171356685439e-07	6.167359319747265114e-07	4.107030229661057640e-08	3.266978624210381154e-07	6.194009321124418704e-07	3.399479272963436030e-08	3.712791987018895925e-07	6.799116468813722388e-07	6.264675052240699926e-08	3.652984884798998999e-07	6.452724046875125482e-07	8.532457227228719859e-08
-1.771689442149009253e+00	3.279240220885749955e-07	6.285861335382951495e-07	2.726191063885484140e-08	3.289031171356685439e-07	6.167359319747265114e-07	4.107030229661057640e-08	3.266978624210381154e-07	6.194009321124418704e-07	3.399479272963436030e-08	3.712791987018895925e-07	6.799116468813722388e-07	6.264675052240699926e-08	3.652984884798998999e-07	6.452724046875125482e-07	8.532457227228719859e-08
-1.755773947839820437e+00	3.279240220885749955e-07	6.285861335382951495e-07	2.726191063885484140e-08	3.289031171356685439e-07	6.167359319747265114e-07	4.107030229661057640e-08	3.266978624210381154e-07	6.194009321124418704e-07	3.399479272963436030e-08	3.712791987018895925e-07	6.799116468813722388e-07	6.264675052240699926e-08	3.652984884798998999e-07	6.452724046875125482e-07	8.532457227228719859e-08
-1.739858453530631621e+00	3.279240220885749955e-07	6.285861335382951495e-07	2.726191063885484140e-08	3.289031171356685439e-07	6.167359319747265114e-07	4.107030229661057640e-08	3.266978624210381154e-07	6.194009321124418704e-07	3.399479272963436030e-08	3.712791987018895925e-07	6.799116468813722388e-07	6.264675052240699926e-08	3.652984884798998999e-07	6.452724046875125482e-07	8.532457227228719859e-08
-1.723942959221441029e+00	3.279240220885749955e-07	6.285861335382951495e-07	2.726191063885484140e-08	3.289031171356685439e-07	6.167359319747265114e-07	4.107030229661057640e-08	3.266978624210381154e-07	6.194009321124418704e-07	3.399479272963436030e-08	3.712791987018895925e-07	6.799116468813722388e-07	6.264675052240699926e-08	3.652984884798998999e-07	6.452724046875125482e-07	8.532457227228719859e-08
-1.708027464912252213e+00	3.279240220885749955e-07	6.285861335382951495e-07	2.726191063885484140e-08	3.289031171356685439e-07	6.167359319747265114e-07	4.107030229661057640e-08	3.266978624210381154e-07	6.194009321124418704e-07	3.399479272963436030e-08	3.712791987018895925e-07	6.799116468813722388e-07	6.264675052240699926e-08	3.652984884798998999e-07	6.452724046875125482e-07	8.532457227228719859e-08
-1.692111970603061621e+00	3.279240220885749955e-07	6.285861335382951495e-07	2.726191063885484140e-08	3.289031171356685439e-07	6.167359319747265114e-07	4.107030229661057640e-08	3.266978624210381154e-07	6.194009321124418704e-07	3.399479272963436030e-08	3.712791987018895925e-07	6.799116468813722388e-07	6.264675052240699926e-08	3.652984884798998999e-07	6.452724046875125482e-07	8.532457227228719859e-08
-1.676196476293872806e+00	3.279240220885749955e-07	6.285861335382951495e-07	2.726191063885484140e-08	3.289031171356685439e-07	6.167359319747265114e-07	4.107030229661057640e-08	3.266978624210381154e-07	6.194009321124418704e-07	3.399479272963436030e-08	3.712791987018895925e-07	6.799116468813722388e-07	6.264675052240699926e-08	3.652984884798998999e-07	6.452724046875125482e-07	8.532457227228719859e-08
-1.660280981984683990e+00	3.279240220885749955e-07	6.285861335382951495e-07	2.726191063885484140e-08	3.289031171356685439e-07	6.167359319747265114e-07	4.107030229661057640e-08	3.266978624210381154e-07	6.194009321124418704e-07	3.399479272963436030e-08	3.712791987018895925e-07	6.799116468813722388e-07	6.264675052240699926e-08	3.652984884798998999e-07	6.452724046875125482e-07	8.532457227228719859e-08
-1.644365487675493398e+00	3.279240220885749955e-07	6.285861335382951495e-07	2.726191063885484140e-08	3.289031171356685439e-07	6.167359319747265114e-07	4.107030229661057640e-08	3.266978624210381154e-07	6.194009321124418704e-07	3.399479272963436030e-08	3.712791987018895925e-07	6.799116468813722388e-07	6.264675052240699926e-08	3.652984884798998999e-07	6.452724046875125482e-07	8.532457227228719859e-08
-1.628449993366304582e+00	3.279240220885749955e-07	6.285861335382951495e-07	2.726191063885484140e-08	3.289031171356685439e-07	6.167359319747265114e-07	4.107030229661057640e-08	3.266978624210381154e-07	6.194009321124418704e-07	3.399479272963436030e-08	3.712791987018895925e-07	6.799116468813722388e-07	6.264675052240699926e-08	3.652984884798998999e-07	6.452724046875125482e-07	8.532457227228719859e-08
-1.612534499057113990e+00	3.279240220885749955e-07	6.285861335382951495e-07	2.726191063885484140e-08	3.289031171356685439e-07	6.167359319747265114e-07	4.107030229661057640e-08	3.266978624210381154e-07	6.194009321124418704e-07	3.399479272963436030e-08	3.712791987018895925e-07	6.799116468813722388e-07	6.264675052240699926e-08	3.652984884798998999e-07	6.452724046875125482e-07	8.532457227228719859e-08
-1.596619004747925175e+00	3.279240220885749955e-07	6.285861335382951495e-07	2.726191063885484140e-08	3.289031171356685439e-07	6.167359319747265114e-07	4.107030229661057640e-08	3.266978624210381154e-07	6.194009321124418704e-07	3.399479272963436030e-08	3.712791987018895925e-07	6.799116468813722388e-07	6.264675052240699926e-08	3.652984884798998999e-07	6.452724046875125482e-07	8.532457227228719859e-08
-1.580703510438736359e+00	3.279240220885749955e-07	6.285861335382951495e-07	2.726191063885484140e-08	3.289031171356685439e-07	6.167359319747265114e-07	4.107030229661057640e-08	3.266978624210381154e-07	6.194009321124418704e-07	3.399479272963436030e-08	3.712791987018895925e-07	6.799116468813722388e-07	6.264675052240699926e-08	3.652984884798998999e-07	6.452724046875125482e-07	8.532457227228719859e-08
-1.564788016129545767e+00	3.279240220885749955e-07	6.285861335382951495e-07	2.726191063885484140e-08	3.289031171356685439e-07	6.167359319747265114e-07	4.107030229661057640e-08	3.266978624210381154e-07	6.194009321124418704e-07	3.399479272963436030e-08	3.712791987018895925e-07	6.799116468813722388e-07	6.264675052240699926e-08	3.652984884798998999e-07	6.452724046875125482e-07	8.532457227228719859e-08
-1.548872521820356951e+00	3.279240220885749955e-07	6.285861335382951495e-07	2.726191063885484140e-08	3.289031171356685439e-07	6.167359319747265114e-07	4.107030229661057640e-08	3.266978624210381154e-07	6.194009321124418704e-07	3.399479272963436030e-08	3.712791987018895925e-07	6.799116468813722388e-07	6.264675052240699926e-08	3.652984884798998999e-07	6.452724046875125482e-07	8.532457227228719859e-08
-1.532957027511166359e+00	3.279240220885749955e-07	6.285861335382951495e-07	2.726191063885484140e-08	3.289031171356685439e-07	6.167359319747265114e-07	4.107030229661057640e-08	3.266978624210381154e-07	6.194009321124418704e-07	3.399479272963436030e-08	3.712791987018895925e-07	6.799116468813722388e-07	6.264675052240699926e-08	3.652984884798998999e-07	6.452724046875125482e-07	8.532457227228719859e-08
-1.517041533201977543e+00	3.279240220885749955e-07	6.285861335382951495e-07	2.726191063885484140e-08	3.289031171356685439e-07	6.167359319747265114e-07	4.107030229661057640e-08	3.266978624210381154e-07	6.194009321124418704e-07	3.399479272963436030e-08	3.712791987018895925e-07	6.799116468813722388e-07	6.264675052240699926e-08	3.652984884798998999e-07	6.452724046875125482e-07	8.532457227228719859e-08
-1.501126038892788728e+00	3.279240220885749955e-07	6.285861335382951495e-07	2.726191063885484140e-08	3.289031171356685439e-07	6.167359319747265114e-07	4.107030229661057640e-08	3.266978624210381154e-07	6.194009321124418704e-07	3.399479272963436030e-08	3.712791987018895925e-07	6.799116468813722388e-07	6.264675052240699926e-08	3.652984884798998999e-07	6.452724046875125482e-07	8.532457227228719859e-08
-1.485210544583598136e+00	3.279240220885749955e-07	6.285861335382951495e-07	2.726191063885484140e-08	3.289031171356685439e-07	6.167359319747265114e-07	4.107030229661057640e-08	3.266978624210381154e-07	6.194009321124418704e-07	3.399479272963436030e-08	3.712791987018895925e-07	6.799116468813722388e-07	6.264675052240699926e-08	3.652984884798998999e-07	6.452724046875125482e-07	8.532457227228719859e-08
-1.469295050274409320e+00	3.279240220885749955e-07	6.285861335382951495e-07	2.726191063885484140e-08	3.289031171356685439e-07	6.167359319747265114e-07	4.107030229661057640e-08	3.266978624210381154e-07	6.194009321124418704e-07	3.399479272963436030e-08	3.712791987018895925e-07	6.799116468813722388e-07	6.264675052240699926e-08	3.652984884798998999e-07	6.452724046875125482e-07	8.532457227228719859e-08
-1.453379555965218728e+00	3.279240220885749955e-07	6.285861335382951495e-07	2.726191063885484140e-08	3.289031171356685439e-07	6.167359319747265114e-07	4.107030229661057640e-08	3.266978624210381154e-07	6.194009321124418704e-07	3.399479272963436030e-08	3.712791987018895925e-07	6.799116468813722388e-07	6.264675052240699926e-08	3.652984884798998999e-07	6.452724046875125482e-07	8.532457227228719859e-08
-1.437464061656029912e+00	3.279240220885749955e-07	6.285861335382951495e-07	2.726191063885484140e-08	3.289031171356685439e-07	6.167359319747265114e-07	4.107030229661057640e-08	3.266978624210381154e-07	6.194009321124418704e-07	3.399479272963436030e-08	3.712791987018895925e-07	6.799116468813722388e-07	6.264675052240699926e-08	3.652984884798998999e-07	6.452724046875125482e-07	8.532457227228719859e-08
-1.421548567346841097e+00	3.279240220885749955e-07	6.285861335382951495e-07	2.726191063885484140e-08	3.289031171356685439e-07	6.167359319747265114e-07	4.107030229661057640e-08	3.266978624210381154e-07	6.194009321124418704e-07	3.399479272963436030e-08	3.712791987018895925e-07	6.799116468813722388e-07	6.264675052240699926e-08	3.652984884798998999e-07	6.452724046875125482e-07	8.532457227228719859e-08
-1.405633073037650504e+00	3.279240220885749955e-07	6.285861335382951495e-07	2.726191063885484140e-08	3.289031171356685439e-07	6.167359319747265114e-07	4.107030229661057640e-08	3.266978624210381154e-07	6.194009321124418704e-07	3.399479272963436030e-08	3.712791987018895925e-07	6.799116468813722388e-07	6.264675052240699926e-08	3.652984884798998999e-07	6.452724046875125482e-07	8.532457227228719859e-08
-1.389717578728461689e+00	3.279240220885749955e-07	6.285861335382951495e-07	2.726191063885484140e-08	3.289031171356685439e-07	6.167359319747265114e-07	4.107030229661057640e-08	3.266978624210381154e-07	6.194009321124418704e-07	3.399479272963436030e-08	3.712791987018895925e-07	6.799116468813722388e-07	6.264675052240699926e-08	3.652984884798998999e-07	6.452724046875125482e-07	8.532457227228719859e-08
-1.373802084419271097e+00	3.279240220885749955e-07	6.285861335382951495e-07	2.726191063885484140e-08	3.289031171356685439e-07	6.167359319747265114e-07	4.107030229661057640e-08	3.266978624210381154e-07	6.194009321124418704e-07	3.399479272963436030e-08	3.712791987018895925e-07	6.799116468813722388e-07	6.264675052240699926e-08	3.652984884798998999e-07	6.452724046875125482e-07	8.532457227228719859e-08
-1.357886590110082281e+00	3.279240220885749955e-07	6.285861335382951495e-07	2.726191063885484140e-08	3.289031171356685439e-07	6.167359319747265114e-07	4.107030229661057640e-08	3.266978624210381154e-07	6.194009321124418704e-07	3.399479272963436030e-08	3.712791987018895925e-07	6.799116468813722388e-07	6.264675052240699926e-08	3.652984884798998999e-07	6.452724046875125482e-07	8.532457227228719859e-08
-1.341971095800893465e+00	3.279240220885749955e-07	6.285861335382951495e-07	2.726191063885484140e-08	3.289031171356685439e-07	6.167359319747265114e-07	4.107030229661057640e-08	3.266978624210381154e-07	6.194009321124418704e-07	3.399479272963436030e-08	3.712791987018895925e-07	6.799116468813722388e-07	6.264675052240699926e-08	3.652984884798998999e-07	6.452724046875125482e-07	8.532457227228719859e-08
-1.326055601491702873e+00	3.279240220885749955e-07	6.285861335382951495e-07	2.726191063885484140e-08	3.289031171356685439e-07	6.167359319747265114e-07	4.107030229661057640e-08	3.266978624210381154e-07	6.194009321124418704e-07	3.399479272963436030e-08	3.712791987018895925e-07	6.799116468813722388e-07	6.264675052240699926e-08	3.652984884798998999e-07	6.452724046875125482e-07	8.532457227228719859e-08
-1.310140107182514058e+00	3.279240220885749955e-07	6.285861335382951495e-07	2.726191063885484140e-08	3.289031171356685439e-07	6.167359319747265114e-07	4.107030229661057640e-08	3.266978624210381154e-07	6.194009321124418704e-07	3.399479272963436030e-08	3.712791987018895925e-07	6.799116468813722388e-07	6.264675052240699926e-08	3.652984884798998999e-07	6.452724046875125482e-07	8.532457227228719859e-08
-1.294224612873323466e+00	3.279240220885749955e-07	6.285861335382951495e-07	2.726191063885484140e-08	3.289031171356685439e-07	6.167359319747265114e-07	4.107030229661057640e-08	3.266978624210381154e-07	6.194009321124418704e-07	3.399479272963436030e-08	3.712791987018895925e-07	6.799116468813722388e-07	6.264675052240699926e-08	3.652984884798998999e-07	6.452724046875125482e-07	8.532457227228719859e-08
-1.278309118564134650e+00	3.279240220885749955e-07	6.285861335382951495e-07	2.726191063885484140e-08	3.289031171356685439e-07	6.167359319747265114e-07	4.107030229661057640e-08	3.266978624210381154e-07	6.194009321124418704e-07	3.399479272963436030e-08	3.712791987018895925e-07	6.799116468813722388e-07	6.264675052240699926e-08	3.652984884798998999e-07	6.452724046875125482e-07	8.532457227228719859e-08
-1.262393624254945834e+00	3.279240220885749955e-07	6.285861335382951495e-07	2.726191063885484140e-08	3.289031171356685439e-07	6.167359319747265114e-07	4.107030229661057640e-08	3.266978624210381154e-07	6.194009321124418704e-07	3.399479272963436030e-08	3.712791987018895925e-07	6.799116468813722388e-07	6.264675052240699926e-08	3.652984884798998999e-07	6.452724046875125482e-07	8.532457227228719859e-08
-1.246478129945755242e+00	3.279240220885749955e-07	6.285861335382951495e-07	2.726191063885484140e-08	3.289031171356685439e-07	6.167359319747265114e-07	4.107030229661057640e-08	3.266978624210381154e-07	6.194009321124418704e-07	3.399479272963436030e-08	3.712791987018895925e-07	6.799116468813722388e-07	6.264675052240699926e-08	3.652984884798998999e-07	6.452724046875125482e-07	8.532457227228719859e-08
-1.230562635636566426e+00	3.279240220885749955e-07	6.285861335382951495e-07	2.726191063885484140e-08	3.289031171356685439e-07	6.167359319747265114e-07	4.107030229661057640e-08	3.266978624210381154e-07	6.194009321124418704e-07	3.399479272963436030e-08	3.712791987018895925e-07	6.799116468813722388e-07	6.264675052240699926e-08	3.652984884798998999e-07	6.452724046875125482e-07	8.532457227228719859e-08
-1.214647141327375834e+00	3.279240220885749955e-07	6.285861335382951495e-07	2.726191063885484140e-08	3.289031171356685439e-07	6.167359319747265114e-07	4.107030229661057640e-08	3.266978624210381154e-07	6.194009321124418704e-07	3.399479272963436030e-08	3.712791987018895925e-07	6.799116468813722388e-07	6.264675052240699926e-08	3.652984884798998999e-07	6.452724046875125482e-07	8.532457227228719859e-08
-1.198731647018187019e+00	3.279240220885749955e-07	6.285861335382951495e-07	2.726191063885484140e-08	3.289031171356685439e-07	6.167359319747265114e-07	4.107030229661057640e-08	3.266978624210381154e-07	6.194009321124418704e-07	3.399479272963436030e-08	3.712791987018895925e-07	6.799116468813722388e-07	6.264675052240699926e-08	3.652984884798998999e-07	6.452724046875125482e-07	8.532457227228719859e-08
-1.182816152708996427e+00	3.279240220885749955e-07	6.285861335382951495e-07	2.726191063885484140e-08	3.289031171356685439e-07	6.167359319747265114e-07	4.107030229661057640e-08	3.266978624210381154e-07	6.194009321124418704e-07	3.399479272963436030e-08	3.712791987018895925e-07	6.799116468813722388e-07	6.264675052240699926e-08	3.652984884798998999e-07	6.452724046875125482e-07	8.532457227228719859e-08
-1.166900658399807611e+00	3.279240220885749955e-07	6.285861335382951495e-07	2.726191063885484140e-08	3.289031171356685439e-07	6.167359319747265114e-07	4.107030229661057640e-08	3.266978624210381154e-07	6.194009321124418704e-07	3.399479272963436030e-08	3.712791987018895925e-07	6.799116468813722388e-07	6.264675052240699926e-08	3.652984884798998999e-07	6.452724046875125482e-07	8.532457227228719859e-08
-1.150985164090618795e+00	3.279240220885749955e-07	6.285861335382951495e-07	2.726191063885484140e-08	3.289031171356685439e-07	6.167359319747265114e-07	4.107030229661057640e-08	3.266978624210381154e-07	6.194009321124418704e-07	3.399479272963436030e-08	3.712791987018895925e-07	6.799116468813722388e-07	6.264675052240699926e-08	3.652984884798998999e-07	6.452724046875125482e-07	8.532457227228719859e-08
-1.135069669781428203e+00	3.279240220885749955e-07	6.285861335382951495e-07	2.726191063885484140e-08	3.289031171356685439e-07	6.167359319747265114e-07	4.107030229661057640e-08	3.266978624210381154e-07	6.194009321124418704e-07	3.399479272963436030e-08	3.712791987018895925e-07	6.799116468813722388e-07	6.264675052240699926e-08	3.652984884798998999e-07	6.452724046875125482e-07	8.532457227228719859e-08
-1.119154175472239388e+00	3.279240220885749955e-07	6.285861335382951495e-07	2.726191063885484140e-08	3.289031171356685439e-07	6.167359319747265114e-07	4.107030229661057640e-08	3.266978624210381154e-07	6.194009321124418704e-07	3.399479272963436030e-08	3.712791987018895925e-07	6.799116468813722388e-07	6.264675052240699926e-08	3.652984884798998999e-07	6.452724046875125482e-07	8.532457227228719859e-08
-1.103238681163048795e+00	3.279240220885749955e-07	6.285861335382951495e-07	2.726191063885484140e-08	3.289031171356685439e-07	6.167359319747265114e-07	4.107030229661057640e-08	3.266978624210381154e-07	6.194009321124418704e-07	3.399479272963436030e-08	3.712791987018895925e-07	6.799116468813722388e-07	6.264675052240699926e-08	3.652984884798998999e-07	6.452724046875125482e-07	8.532457227228719859e-08
-1.087323186853859980e+00	3.279240220885749955e-07	6.285861335382951495e-07	2.726191063885484140e-08	3.289031171356685439e-07	6.167359319747265114e-07	4.107030229661057640e-08	3.266978624210381154e-07	6.194009321124418704e-07	3.399479272963436030e-08	3.712791987018895925e-07	6.799116468813722388e-07	6.264675052240699926e-08	3.652984884798998999e-07	6.452724046875125482e-07	8.532457227228719859e-08
-1.071407692544671164e+00	3.279240220885749955e-07	6.285861335382951495e-07	2.726191063885484140e-08	3.289031171356685439e-07	6.167359319747265114e-07	4.107030229661057640e-08	3.266978624210381154e-07	6.194009321124418704e-07	3.399479272963436030e-08	3.712791987018895925e-07	6.799116468813722388e-07	6.264675052240699926e-08	3.652984884798998999e-07	6.452724046875125482e-07	8.532457227228719859e-08
-1.055492198235480572e+00	3.279240220885749955e-07	6.285861335382951495e-07	2.726191063885484140e-08	3.289031171356685439e-07	6.167359319747265114e-07	4.107030229661057640e-08	3.266978624210381154e-07	6.194009321124418704e-07	3.399479272963436030e-08	3.712791987018895925e-07	6.799116468813722388e-07	6.264675052240699926e-08	3.652984884798998999e-07	6.452724046875125482e-07	8.532457227228719859e-08
-1.039576703926291756e+00	3.279240220885749955e-07	6.285861335382951495e-07	2.726191063885484140e-08	3.289031171356685439e-07	6.167359319747265114e-07	4.107030229661057640e-08	3.266978624210381154e-07	6.194009321124418704e-07	3.399479272963436030e-08	3.712791987018895925e-07	6.799116468813722388e-07	6.264675052240699926e-08	3.652984884798998999e-07	6.452724046875125482e-07	8.532457227228719859e-08
-1.023661209617101164e+00	3.279240220885749955e-07	6.285861335382951495e-07	2.726191063885484140e-08	3.289031171356685439e-07	6.167359319747265114e-07	4.107030229661057640e-08	3.266978624210381154e-07	6.194009321124418704e-07	3.399479272963436030e-08	3.712791987018895925e-07	6.799116468813722388e-07	6.264675052240699926e-08	3.652984884798998999e-07	6.452724046875125482e-07	8.532457227228719859e-08
-1.007745715307912349e+00	3.279240220885749955e-07	6.285861335382951495e-07	2.726191063885484140e-08	3.289031171356685439e-07	6.167359319747265114e-07	4.107030229661057640e-08	3.266978624210381154e-07	6.194009321124418704e-07	3.399479272963436030e-08	3.712791987018895925e-07	6.799116468813722388e-07	6.264675052240699926e-08	3.652984884798998999e-07	6.452724046875125482e-07	8.532457227228719859e-08
-9.918302209987235329e-01	3.279240220885749955e-07	6.285861335382951495e-07	2.726191063885484140e-08	3.289031171356685439e-07	6.167359319747265114e-07	4.107030229661057640e-08	3.266978624210381154e-07	6.194009321124418704e-07	3.399479272963436030e-08	3.712791987018895925e-07	6.799116468813722388e-07	6.264675052240699926e-08	3.652984884798998999e-07	6.452724046875125482e-07	8.532457227228719859e-08
-9.759147266895329409e-01	3.279240220885749955e-07	6.285861335382951495e-07	2.726191063885484140e-08	3.289031171356685439e-07	6.167359319747265114e-07	4.107030229661057640e-08	3.266978624210381154e-07	6.194009321124418704e-07	3.399479272963436030e-08	3.712791987018895925e-07	6.799116468813722388e-07	6.264675052240699926e-08	3.652984884798998999e-07	6.452724046875125482e-07	8.532457227228719859e-08
-9.599992323803441252e-01	3.279240220885749955e-07	6.285861335382951495e-07	2.726191063885484140e-08	3.289031171356685439e-07	6.167359319747265114e-07	4.107030229661057640e-08	3.266978624210381154e-07	6.194009321124418704e-07	3.399479272963436030e-08	3.712791987018895925e-07	6.799116468813722388e-07	6.264675052240699926e-08	3.652984884798998999e-07	6.452724046875125482e-07	8.532457227228719859e-08
-9.440837380711535332e-01	3.279240220885749955e-07	6.285861335382951495e-07	2.726191063885484140e-08	3.289031171356685439e-07	6.167359319747265114e-07	4.107030229661057640e-08	3.266978624210381154e-07	6.194009321124418704e-07	3.399479272963436030e-08	3.712791987018895925e-07	6.799116468813722388e-07	6.264675052240699926e-08	3.652984884798998999e-07	6.452724046875125482e-07	8.532457227228719859e-08
-9.281682437619647175e-01	3.279240220885749955e-07	6.285861335382951495e-07	2.726191063885484140e-08	3.289031171356685439e-07	6.167359319747265114e-07	4.107030229661057640e-08	3.266978624210381154e-07	6.194009321124418704e-07	3.399479272963436030e-08	3.712791987018895925e-07	6.799116468813722388e-07	6.264675052240699926e-08	3.652984884798998999e-07	6.452724046875125482e-07	8.532457227228719859e-08
-9.122527494527759018e-01	3.279240220885749955e-07	6.285861335382951495e-07	2.726191063885484140e-08	3.289031171356685439e-07	6.167359319747265114e-07	4.107030229661057640e-08	3.266978624210381154e-07	6.194009321124418704e-07	3.399479272963436030e-08	3.712791987018895925e-07	6.799116468813722388e-07	6.264675052240699926e-08	3.652984884798998999e-07	6.452724046875125482e-07	8.532457227228719859e-08
-8.963372551435853097e-01	3.279240220885749955e-07	6.285861335382951495e-07	2.726191063885484140e-08	3.289031171356685439e-07	6.167359319747265114e-07	4.107030229661057640e-08	3.266978624210381154e-07	6.194009321124418704e-07	3.399479272963436030e-08	3.712791987018895925e-07	6.799116468813722388e-07	6.264675052240699926e-08	3.652984884798998999e-07	6.452724046875125482e-07	8.532457227228719859e-08
-8.804217608343964940e-01	3.279240220885749955e-07	6.285861335382951495e-07	2.726191063885484140e-08	3.289031171356685439e-07	6.167359319747265114e-07	4.107030229661057640e-08	3.266978624210381154e-07	6.194009321124418704e-07	3.399479272963436030e-08	3.712791987018895925e-07	6.799116468813722388e-07	6.264675052240699926e-08	3.652984884798998999e-07	6.452724046875125482e-07	8.532457227228719859e-08
-8.645062665252059020e-01	3.279240220885749955e-07	6.285861335382951495e-07	2.726191063885484140e-08	3.289031171356685439e-07	6.167359319747265114e-07	4.107030229661057640e-08	3.266978624210381154e-07	6.194009321124418704e-07	3.399479272963436030e-08	3.712791987018895925e-07	6.799116468813722388e-07	6.264675052240699926e-08	3.652984884798998999e-07	6.452724046875125482e-07	8.532457227228719859e-08
-8.485907722160170863e-01	3.279240220885749955e-07	6.285861335382951495e-07	2.726191063885484140e-08	3.289031171356685439e-07	6.167359319747265114e-07	4.107030229661057640e-08	3.266978624210381154e-07	6.194009321124418704e-07	3.399479272963436030e-08	3.712791987018895925e-07	6.799116468813722388e-07	6.264675052240699926e-08	3.652984884798998999e-07	6.452724046875125482e-07	8.532457227228719859e-08
-8.326752779068282706e-01	3.279240220885749955e-07	6.285861335382951495e-07	2.726191063885484140e-08	3.289031171356685439e-07	6.167359319747265114e-07	4.107030229661057640e-08	3.266978624210381154e-07	6.194009321124418704e-07	3.399479272963436030e-08	3.712791987018895925e-07	6.799116468813722388e-07	6.264675052240699926e-08	3.652984884798998999e-07	6.452724046875125482e-07	8.532457227228719859e-08
-8.167597835976376786e-01	3.279240220885749955e-07	6.285861335382951495e-07	2.726191063885484140e-08	3.289031171356685439e-07	6.167359319747265114e-07	4.107030229661057640e-08	3.266978624210381154e-07	6.194009321124418704e-07	3.399479272963436030e-08	3.712791987018895925e-07	6.799116468813722388e-07	6.264675052240699926e-08	3.652984884798998999e-07	6.452724046875125482e-07	8.532457227228719859e-08
-8.008442892884488629e-01	3.279240220885749955e-07	6.285861335382951495e-07	2.726191063885484140e-08	3.289031171356685439e-07	6.167359319747265114e-07	4.107030229661057640e-08	3.266978624210381154e-07	6.194009321124418704e-07	3.399479272963436030e-08	3.712791987018895925e-07	6.799116468813722388e-07	6.264675052240699926e-08	3.652984884798998999e-07	6.452724046875125482e-07	8.532457227228719859e-08
-7.849287949792582708e-01	3.279240220885749955e-07	6.285861335382951495e-07	2.726191063885484140e-08	3.289031171356685439e-07	6.167359319747265114e-07	4.107030229661057640e-08	3.266978624210381154e-07	6.194009321124418704e-07	3.399479272963436030e-08	3.712791987018895925e-07	6.799116468813722388e-07	6.264675052240699926e-08	3.652984884798998999e-07	6.452724046875125482e-07	8.532457227228719859e-08
-7.690133006700694551e-01	3.279240220885749955e-07	6.285861335382951495e-07	2.726191063885484140e-08	3.289031171356685439e-07	6.167359319747265114e-07	4.107030229661057640e-08	3.266978624210381154e-07	6.194009321124418704e-07	3.399479272963436030e-08	3.712791987018895925e-07	6.799116468813722388e-07	6.264675052240699926e-08	3.652984884798998999e-07	6.452724046875125482e-07	8.532457227228719859e-08
-7.530978063608806394e-01	3.279240220885749955e-07	6.285861335382951495e-07	2.726191063885484140e-08	3.289031171356685439e-07	6.167359319747265114e-07	4.107030229661057640e-08	3.266978624210381154e-07	6.194009321124418704e-07	3.399479272963436030e-08	3.712791987018895925e-07	6.799116468813722388e-07	6.264675052240699926e-08	3.652984884798998999e-07	6.452724046875125482e-07	8.532457227228719859e-08
-7.371823120516900474e-01	3.279240220885749955e-07	6.285861335382951495e-07	2.726191063885484140e-08	3.289031171356685439e-07	6.167359319747265114e-07	4.107030229661057640e-08	3.266978624210381154e-07	6.194009321124418704e-07	3.399479272963436030e-08	3.712791987018895925e-07	6.799116468813722388e-07	6.264675052240699926e-08	3.652984884798998999e-07	6.452724046875125482e-07	8.532457227228719859e-08
-7.212668177425012317e-01	3.279240220885749955e-07	6.285861335382951495e-07	2.726191063885484140e-08	3.289031171356685439e-07	6.167359319747265114e-07	4.107030229661057640e-08	3.266978624210381154e-07	6.194009321124418704e-07	3.399479272963436030e-08	3.712791987018895925e-07	6.799116468813722388e-07	6.264675052240699926e-08	3.652984884798998999e-07	6.452724046875125482e-07	8.532457227228719859e-08
-7.053513234333106396e-01	3.279240220885749955e-07	6.285861335382951495e-07	2.726191063885484140e-08	3.289031171356685439e-07	6.167359319747265114e-07	4.107030229661057640e-08	3.266978624210381154e-07	6.194009321124418704e-07	3.399479272963436030e-08	3.712791987018895925e-07	6.799116468813722388e-07	6.264675052240699926e-08	3.652984884798998999e-07	6.452724046875125482e-07	8.532457227228719859e-08
-6.894358291241218240e-01	3.279240220885749955e-07	6.285861335382951495e-07	2.726191063885484140e-08	3.289031171356685439e-07	6.167359319747265114e-07	4.107030229661057640e-08	3.266978624210381154e-07	6.194009321124418704e-07	3.399479272963436030e-08	3.712791987018895925e-07	6.799116468813722388e-07	6.264675052240699926e-08	3.652984884798998999e-07	6.452724046875125482e-07	8.532457227228719859e-08
-6.735203348149330083e-01	3.279240220885749955e-07	6.285861335382951495e-07	2.726191063885484140e-08	3.289031171356685439e-07	6.167359319747265114e-07	4.107030229661057640e-08	3.266978624210381154e-07	6.194009321124418704e-07	3.399479272963436030e-08	3.712791987018895925e-07	6.799116468813722388e-07	6.264675052240699926e-08	3.652984884798998999e-07	6.452724046875125482e-07	8.532457227228719859e-08
-6.576048405057424162e-01	3.279240220885749955e-07	6.285861335382951495e-07	2.726191063885484140e-08	3.289031171356685439e-07	6.167359319747265114e-07	4.107030229661057640e-08	3.266978624210381154e-07	6.194009321124418704e-07	3.399479272963436030e-08	3.712791987018895925e-07	6.799116468813722388e-07	6.264675052240699926e-08	3.652984884798998999e-07	6.452724046875125482e-07	8.532457227228719859e-08
-6.416893461965536005e-01	3.279240220885749955e-07	6.285861335382951495e-07	2.726191063885484140e-08	3.289031171356685439e-07	6.167359319747265114e-07	4.107030229661057640e-08	3.266978624210381154e-07	6.194009321124418704e-07	3.399479272963436030e-08	3.712791987018895925e-07	6.799116468813722388e-07	6.264675052240699926e-08	3.652984884798998999e-07	6.452724046875125482e-07	8.532457227228719859e-08
-6.257738518873630085e-01	3.279240220885749955e-07	6.285861335382951495e-07	2.726191063885484140e-08	3.289031171356685439e-07	6.167359319747265114e-07	4.107030229661057640e-08	3.266978624210381154e-07	6.194009321124418704e-07	3.399479272963436030e-08	3.712791987018895925e-07	6.799116468813722388e-07	6.264675052240699926e-08	3.652984884798998999e-07	6.452724046875125482e-07	8.532457227228719859e-08
-6.098583575781741928e-01	3.279240220885749955e-07	6.285861335382951495e-07	2.726191063885484140e-08	3.289031171356685439e-07	6.167359319747265114e-07	4.107030229661057640e-08	3.266978624210381154e-07	6.194009321124418704e-07	3.399479272963436030e-08	3.712791987018895925e-07	6.799116468813722388e-07	6.264675052240699926e-08	3.652984884798998999e-07	6.452724046875125482e-07	8.532457227228719859e-08
-5.939428632689836007e-01	3.279240220885749955e-07	6.285861335382951495e-07	2.726191063885484140e-08	3.289031171356685439e-07	6.167359319747265114e-07	4.107030229661057640e-08	3.266978624210381154e-07	6.194009321124418704e-07	3.399479272963436030e-08	3.712791987018895925e-07	6.799116468813722388e-07	6.264675052240699926e-08	3.652984884798998999e-07	6.452724046875125482e-07	8.532457227228719859e-08
-5.780273689597947850e-01	3.279240220885749955e-07	6.285861335382951495e-07	2.726191063885484140e-08	3.289031171356685439e-07	6.167359319747265114e-07	4.107030229661057640e-08	3.266978624210381154e-07	6.194009321124418704e-07	3.399479272963436030e-08	3.712791987018895925e-07	6.799116468813722388e-07	6.264675052240699926e-08	3.652984884798998999e-07	6.452724046875125482e-07	8.532457227228719859e-08
-5.621118746506059694e-01	3.279240220885749955e-07	6.285861335382951495e-07	2.726191063885484140e-08	3.289031171356685439e-07	6.167359319747265114e-07	4.107030229661057640e-08	3.266978624210381154e-07	6.194009321124418704e-07	3.399479272963436030e-08	3.712791987018895925e-07	6.799116468813722388e-07	6.264675052240699926e-08	3.652984884798998999e-07	6.452724046875125482e-07	8.532457227228719859e-08
-5.461963803414153773e-01	3.279240220885749955e-07	6.285861335382951495e-07	2.726191063885484140e-08	3.289031171356685439e-07	6.167359319747265114e-07	4.107030229661057640e-08	3.266978624210381154e-07	6.194009321124418704e-07	3.399479272963436030e-08	3.712791987018895925e-07	6.799116468813722388e-07	6.264675052240699926e-08	3.652984884798998999e-07	6.452724046875125482e-07	8.532457227228719859e-08
-5.302808860322265616e-01	3.279240220885749955e-07	6.285861335382951495e-07	2.726191063885484140e-08	3.289031171356685439e-07	6.167359319747265114e-07	4.107030229661057640e-08	3.266978624210381154e-07	6.194009321124418704e-07	3.399479272963436030e-08	3.712791987018895925e-07	6.799116468813722388e-07	6.264675052240699926e-08	3.652984884798998999e-07	6.452724046875125482e-07	8.532457227228719859e-08
-5.143653917230359696e-01	3.279240220885749955e-07	6.285861335382951495e-07	2.726191063885484140e-08	3.289031171356685439e-07	6.167359319747265114e-07	4.107030229661057640e-08	3.266978624210381154e-07	6.194009321124418704e-07	3.399479272963436030e-08	3.712791987018895925e-07	6.799116468813722388e-07	6.264675052240699926e-08	3.652984884798998999e-07	6.452724046875125482e-07	8.532457227228719859e-08
-4.984498974138471539e-01	3.279240220885749955e-07	6.285861335382951495e-07	2.726191063885484140e-08	3.289031171356685439e-07	6.167359319747265114e-07	4.107030229661057640e-08	3.266978624210381154e-07	6.194009321124418704e-07	3.399479272963436030e-08	3.712791987018895925e-07	6.799116468813722388e-07	6.264675052240699926e-08	3.652984884798998999e-07	6.452724046875125482e-07	8.532457227228719859e-08
-4.825344031046583382e-01	3.279240220885749955e-07	6.285861335382951495e-07	2.726191063885484140e-08	3.289031171356685439e-07	6.167359319747265114e-07	4.107030229661057640e-08	3.266978624210381154e-07	6.194009321124418704e-07	3.399479272963436030e-08	3.712791987018895925e-07	6.799116468813722388e-07	6.264675052240699926e-08	3.652984884798998999e-07	6.452724046875125482e-07	8.532457227228719859e-08
-4.666189087954677461e-01	3.279240220885749955e-07	6.285861335382951495e-07	2.726191063885484140e-08	3.289031171356685439e-07	6.167359319747265114e-07	4.107030229661057640e-08	3.266978624210381154e-07	6.194009321124418704e-07	3.399479272963436030e-08	3.712791987018895925e-07	6.799116468813722388e-07	6.264675052240699926e-08	3.652984884798998999e-07	6.452724046875125482e-07	8.532457227228719859e-08
-4.507034144862789304e-01	3.279240220885749955e-07	6.285861335382951495e-07	2.726191063885484140e-08	3.289031171356685439e-07	6.167359319747265114e-07	4.107030229661057640e-08	3.266978624210381154e-07	6.194009321124418704e-07	3.399479272963436030e-08	3.712791987018895925e-07	6.799116468813722388e-07	6.264675052240699926e-08	3.652984884798998999e-07	6.452724046875125482e-07	8.532457227228719859e-08
-4.347879201770883384e-01	3.279240220885749955e-07	6.285861335382951495e-07	2.726191063885484140e-08	3.289031171356685439e-07	6.167359319747265114e-07	4.107030229661057640e-08	3.266978624210381154e-07	6.194009321124418704e-07	3.399479272963436030e-08	3.712791987018895925e-07	6.799116468813722388e-07	6.264675052240699926e-08	3.652984884798998999e-07	6.452724046875125482e-07	8.532457227228719859e-08
-4.188724258678995227e-01	3.279240220885749955e-07	6.285861335382951495e-07	2.726191063885484140e-08	3.289031171356685439e-07	6.167359319747265114e-07	4.107030229661057640e-08	3.266978624210381154e-07	6.194009321124418704e-07	3.399479272963436030e-08	3.712791987018895925e-07	6.799116468813722388e-07	6.264675052240699926e-08	3.652984884798998999e-07	6.452724046875125482e-07	8.532457227228719859e-08
-4.029569315587107070e-01	3.279240220885749955e-07	6.285861335382951495e-07	2.726191063885484140e-08	3.289031171356685439e-07	6.167359319747265114e-07	4.107030229661057640e-08	3.266978624210381154e-07	6.194009321124418704e-07	3.399479272963436030e-08	3.712791987018895925e-07	6.799116468813722388e-07	6.264675052240699926e-08	3.652984884798998999e-07	6.452724046875125482e-07	8.532457227228719859e-08
-3.870414372495201150e-01	3.279240220885749955e-07	6.285861335382951495e-07	2.726191063885484140e-08	3.289031171356685439e-07	6.167359319747265114e-07	4.107030229661057640e-08	3.266978624210381154e-07	6.194009321124418704e-07	3.399479272963436030e-08	3.712791987018895925e-07	6.799116468813722388e-07	6.264675052240699926e-08	3.652984884798998999e-07	6.452724046875125482e-07	8.532457227228719859e-08
-3.711259429403312993e-01	3.279240220885749955e-07	6.285861335382951495e-07	2.726191063885484140e-08	3.289031171356685439e-07	6.167359319747265114e-07	4.107030229661057640e-08	3.266978624210381154e-07	6.194009321124418704e-07	3.399479272963436030e-08	3.712791987018895925e-07	6.799116468813722388e-07	6.264675052240699926e-08	3.652984884798998999e-07	6.452724046875125482e-07	8.532457227228719859e-08
-3.552104486311407072e-01	3.279240220885749955e-07	6.285861335382951495e-07	2.726191063885484140e-08	3.289031171356685439e-07	6.167359319747265114e-07	4.107030229661057640e-08	3.266978624210381154e-07	6.194009321124418704e-07	3.399479272963436030e-08	3.712791987018895925e-07	6.799116468813722388e-07	6.264675052240699926e-08	3.652984884798998999e-07	6.452724046875125482e-07	8.532457227228719859e-08
-3.392949543219518915e-01	3.279240220885749955e-07	6.285861335382951495e-07	2.726191063885484140e-08	3.289031171356685439e-07	6.167359319747265114e-07	4.107030229661057640e-08	3.266978624210381154e-07	6.194009321124418704e-07	3.399479272963436030e-08	3.712791987018895925e-07	6.799116468813722388e-07	6.264675052240699926e-08	3.652984884798998999e-07	6.452724046875125482e-07	8.532457227228719859e-08
-3.233794600127630758e-01	3.279240220885749955e-07	6.285861335382951495e-07	2.726191063885484140e-08	3.289031171356685439e-07	6.167359319747265114e-07	4.107030229661057640e-08	3.266978624210381154e-07	6.194009321124418704e-07	3.399479272963436030e-08	3.712791987018895925e-07	6.799116468813722388e-07	6.264675052240699926e-08	3.652984884798998999e-07	6.452724046875125482e-07	8.532457227228719859e-08
-3.074639657035724838e-01	3.279240220885749955e-07	6.285861335382951495e-07	2.726191063885484140e-08	3.289031171356685439e-07	6.167359319747265114e-07	4.107030229661057640e-08	3.266978624210381154e-07	6.194009321124418704e-07	3.399479272963436030e-08	3.712791987018895925e-07	6.799116468813722388e-07	6.264675052240699926e-08	3.652984884798998999e-07	6.452724046875125482e-07	8.532457227228719859e-08
-2.915484713943836681e-01	3.279240220885749955e-07	6.285861335382951495e-07	2.726191063885484140e-08	3.289031171356685439e-07	6.167359319747265114e-07	4.107030229661057640e-08	3.266978624210381154e-07	6.194009321124418704e-07	3.399479272963436030e-08	3.712791987018895925e-07	6.799116468813722388e-07	6.264675052240699926e-08	3.652984884798998999e-07	6.452724046875125482e-07	8.532457227228719859e-08
-2.756329770851930761e-01	3.279240220885749955e-07	6.285861335382951495e-07	2.726191063885484140e-08	3.289031171356685439e-07	6.167359319747265114e-07	4.107030229661057640e-08	3.266978624210381154e-07	6.194009321124418704e-07	3.399479272963436030e-08	3.712791987018895925e-07	6.799116468813722388e-07	6.264675052240699926e-08	3.652984884798998999e-07	6.452724046875125482e-07	8.532457227228719859e-08
-2.597174827760042604e-01	3.279240220885749955e-07	6.285861335382951495e-07	2.726191063885484140e-08	3.289031171356685439e-07	6.167359319747265114e-07	4.107030229661057640e-08	3.266978624210381154e-07	6.194009321124418704e-07	3.399479272963436030e-08	3.712791987018895925e-07	6.799116468813722388e-07	6.264675052240699926e-08	3.652984884798998999e-07	6.452724046875125482e-07	8.532457227228719859e-08
-2.438019884668154447e-01	3.279240220885749955e-07	6.285861335382951495e-07	2.726191063885484140e-08	3.289031171356685439e-07	6.167359319747265114e-07	4.107030229661057640e-08	3.266978624210381154e-07	6.194009321124418704e-07	3.399479272963436030e-08	3.712791987018895925e-07	6.799116468813722388e-07	6.264675052240699926e-08	3.652984884798998999e-07	6.452724046875125482e-07	8.532457227228719859e-08
-2.278864941576248526e-01	3.279240220885749955e-07	6.285861335382951495e-07	2.726191063885484140e-08	3.289031171356685439e-07	6.167359319747265114e-07	4.107030229661057640e-08	3.266978624210381154e-07	6.194009321124418704e-07	3.399479272963436030e-08	3.712791987018895925e-07	6.799116468813722388e-07	6.264675052240699926e-08	3.652984884798998999e-07	6.452724046875125482e-07	8.532457227228719859e-08
-2.119709998484360369e-01	3.279240220885749955e-07	6.285861335382951495e-07	2.726191063885484140e-08	3.289031171356685439e-07	6.167359319747265114e-07	4.107030229661057640e-08	3.266978624210381154e-07	6.194009321124418704e-07	3.399479272963436030e-08	3.712791987018895925e-07	6.799116468813722388e-07	6.264675052240699926e-08	3.652984884798998999e-07	6.452724046875125482e-07	8.532457227228719859e-08
-1.960555055392454449e-01	3.279240220885749955e-07	6.285861335382951495e-07	2.726191063885484140e-08	3.289031171356685439e-07	6.167359319747265114e-07	4.107030229661057640e-08	3.266978624210381154e-07	6.194009321124418704e-07	3.399479272963436030e-08	3.712791987018895925e-07	6.799116468813722388e-07	6.264675052240699926e-08	3.652984884798998999e-07	6.452724046875125482e-07	8.532457227228719859e-08
-1.801400112300566292e-01	3.279240220885749955e-07	6.285861335382951495e-07	2.726191063885484140e-08	3.289031171356685439e-07	6.167359319747265114e-07	4.107030229661057640e-08	3.266978624210381154e-07	6.194009321124418704e-07	3.399479272963436030e-08	3.712791987018895925e-07	6.799116468813722388e-07	6.264675052240699926e-08	3.652984884798998999e-07	6.452724046875125482e-07	8.532457227228719859e-08
-1.642245169208678135e-01	3.279240220885749955e-07	6.285861335382951495e-07	2.726191063885484140e-08	3.289031171356685439e-07	6.167359319747265114e-07	4.107030229661057640e-08	3.266978624210381154e-07	6.194009321124418704e-07	3.399479272963436030e-08	3.712791987018895925e-07	6.799116468813722388e-07	6.264675052240699926e-08	3.652984884798998999e-07	6.452724046875125482e-07	8.532457227228719859e-08
-1.483090226116772214e-01	3.279240220885749955e-07	6.285861335382951495e-07	2.726191063885484140e-08	3.289031171356685439e-07	6.167359319747265114e-07	4.107030229661057640e-08	3.266978624210381154e-07	6.194009321124418704e-07	3.399479272963436030e-08	3.712791987018895925e-07	6.799116468813722388e-07	6.264675052240699926e-08	3.652984884798998999e-07	6.452724046875125482e-07	8.532457227228719859e-08
-1.323935283024884058e-01	3.279240220885749955e-07	6.285861335382951495e-07	2.726191063885484140e-08	3.289031171356685439e-07	6.167359319747265114e-07	4.107030229661057640e-08	3.266978624210381154e-07	6.194009321124418704e-07	3.399479272963436030e-08	3.712791987018895925e-07	6.799116468813722388e-07	6.264675052240699926e-08	3.652984884798998999e-07	6.452724046875125482e-07	8.532457227228719859e-08
-1.164780339932978137e-01	3.279240220885749955e-07	6.285861335382951495e-07	2.726191063885484140e-08	3.289031171356685439e-07	6.167359319747265114e-07	4.107030229661057640e-08	3.266978624210381154e-07	6.194009321124418704e-07	3.399479272963436030e-08	3.712791987018895925e-07	6.799116468813722388e-07	6.264675052240699926e-08	3.652984884798998999e-07	6.452724046875125482e-07	8.532457227228719859e-08
-1.005625396841089980e-01	3.279240220885749955e-07	6.285861335382951495e-07	2.726191063885484140e-08	3.289031171356685439e-07	6.167359319747265114e-07	4.107030229661057640e-08	3.266978624210381154e-07	6.194009321124418704e-07	3.399479272963436030e-08	3.712791987018895925e-07	6.799116468813722388e-07	6.264675052240699926e-08	3.652984884798998999e-07	6.452724046875125482e-07	8.532457227228719859e-08
-8.464704537492018233e-02	3.279240220885749955e-07	6.285861335382951495e-07	2.726191063885484140e-08	3.289031171356685439e-07	6.167359319747265114e-07	4.107030229661057640e-08	3.266978624210381154e-07	6.194009321124418704e-07	3.399479272963436030e-08	3.712791987018895925e-07	6.799116468813722388e-07	6.264675052240699926e-08	3.652984884798998999e-07	6.452724046875125482e-07	8.532457227228719859e-08
-6.873155106572959028e-02	3.279240220885749955e-07	6.285861335382951495e-07	2.726191063885484140e-08	3.289031171356685439e-07	6.167359319747265114e-07	4.107030229661057640e-08	3.266978624210381154e-07	6.194009321124418704e-07	3.399479272963436030e-08	3.712791987018895925e-07	6.799116468813722388e-07	6.264675052240699926e-08	3.652984884798998999e-07	6.452724046875125482e-07	8.532457227228719859e-08
-5.281605675654077459e-02	3.279240220885749955e-07	6.285861335382951495e-07	2.726191063885484140e-08	3.289031171356685439e-07	6.167359319747265114e-07	4.107030229661057640e-08	3.266978624210381154e-07	6.194009321124418704e-07	3.399479272963436030e-08	3.712791987018895925e-07	6.799116468813722388e-07	6.264675052240699926e-08	3.652984884798998999e-07	6.452724046875125482e-07	8.532457227228719859e-08
-3.690056244735018254e-02	3.279240220885749955e-07	6.285861335382951495e-07	2.726191063885484140e-08	3.289031171356685439e-07	6.167359319747265114e-07	4.107030229661057640e-08	3.266978624210381154e-07	6.194009321124418704e-07	3.399479272963436030e-08	3.712791987018895925e-07	6.799116468813722388e-07	6.264675052240699926e-08	3.652984884798998999e-07	6.452724046875125482e-07	8.532457227228719859e-08
-2.098506813816136685e-02	3.279240220885749955e-07	6.285861335382951495e-07	2.726191063885484140e-08	3.289031171356685439e-07	6.167359319747265114e-07	4.107030229661057640e-08	3.266978624210381154e-07	6.194009321124418704e-07	3.399479272963436030e-08	3.712791987018895925e-07	6.799116468813722388e-07	6.264675052240699926e-08	3.652984884798998999e-07	6.452724046875125482e-07	8.532457227228719859e-08
-5.069573828970774798e-03	3.279240220885749955e-07	6.285861335382951495e-07	2.726191063885484140e-08	3.289031171356685439e-07	6.167359319747265114e-07	4.107030229661057640e-08	3.266978624210381154e-07	6.194009321124418704e-07	3.399479272963436030e-08	3.712791987018895925e-07	6.799116468813722388e-07	6.264675052240699926e-08	3.652984884798998999e-07	6.452724046875125482e-07	8.532457227228719859e-08
1.084592048021804089e-02	3.278955278335998963e-07	6.274416980453772267e-07	2.834935762182256587e-08	3.289778116748889843e-07	6.157098988148819055e-07	4.224572453489606313e-08	3.265046956046369495e-07	6.189800958904353672e-07	3.402929531883853190e-08	3.714897488797247519e-07	6.797570756342640653e-07	6.322242212518543858e-08	3.655712722804390752e-07	6.458039486818091657e-07	8.533859587906893173e-08
2.676141478940685658e-02	3.276741198198645058e-07	6.205309135749675942e-07	3.481732606476141744e-08	3.294318976593000109e-07	6.096271537941854856e-07	4.923664152441453619e-08	3.257033085957533646e-07	6.163277095811079741e-07	3.507890761039880807e-08	3.727508102532645182e-07	6.787718179698443695e-07	6.672980253668471989e-08	3.654407267755458101e-07	6.453688858472012883e-07	8.551256770389033199e-08
4.267690909859744863e-02	3.272510653541599543e-07	6.081452871203915516e-07	4.635684358792840993e-08	3.302796622737334753e-07	5.988993550698159352e-07	6.165996947765101528e-08	3.243168511916055169e-07	6.112923278006190230e-07	3.734137458259201077e-08	3.751342895486574840e-07	6.769393663599469704e-07	7.332921273736799767e-08	3.645823055664029874e-07	6.432979458814024804e-07	8.586666525140344149e-08
5.859240340778626432e-02	3.266578667891478567e-07	5.918767904239092645e-07	6.143894315438644881e-08	3.314849949519377774e-07	5.852112065992867335e-07	7.775878330458887419e-08	3.223711796487380173e-07	6.039842210178177597e-07	4.075813827965827497e-08	3.786096590107969774e-07	6.743877029296693966e-07	8.283161509192455817e-08	3.630053153045091567e-07	6.396251945657420942e-07	8.638543604327621920e-08
7.450789771697685637e-02	3.259393382398569664e-07	5.740892594456012030e-07	7.778941703411267686e-08	3.329967549729435031e-07	5.710726490426630561e-07	9.492086090322397656e-08	3.199022360042322636e-07	5.945643497079272127e-07	4.524012230053731441e-08	3.831324298296981404e-07	6.713106823329822368e-07	9.495417732641409684e-08	3.607246726754806881e-07	6.344023967526812317e-07	8.704694859828014462e-08
9.042339202616567206e-02	3.251513631659641327e-07	5.578130302817976142e-07	9.248969605013062464e-08	3.347511807658124357e-07	5.596693657537737273e-07	1.098329957778511706e-07	3.169554549417255405e-07	5.832438963793859227e-07	5.066701350406515828e-08	3.886447523451010195e-07	6.679733013141335259e-07	1.093162033760685130e-07	3.577607309641455190e-07	6.276982664272570760e-07	8.782319550103396198e-08
1.063388863353544878e-01	3.243580960990695055e-07	5.463268282628052900e-07	1.023893639353336946e-07	3.366748968148634122e-07	5.542897865812959876e-07	1.190600070484308369e-07	3.135850081832673715e-07	5.702837624780785608e-07	5.688625388845623515e-08	3.950761948286019065e-07	6.647175656146463286e-07	1.254348240425574843e-07	3.541390487021549573e-07	6.195974831738014640e-07	8.868061423050845046e-08
1.222543806445450798e-01	3.236287421103063308e-07	5.422379834195519417e-07	1.050195008010607464e-07	3.386883785618649223e-07	5.571812992983433914e-07	1.201954578253864003e-07	3.098529012591179402e-07	5.559940209607355418e-07	6.371178155750033847e-08	4.023446888862811192e-07	6.619669616572707582e-07	1.427224161152914273e-07	3.498901034631370963e-07	6.101994712663924821e-07	8.958073565988176349e-08
1.381698749537338955e-01	3.230340679996277169e-07	5.463554484025491606e-07	9.971268759670632621e-08	3.407097142459559808e-07	5.684107139249305817e-07	1.130087145669813799e-07	3.058279403668462882e-07	5.407331690719443378e-07	7.092271166174826502e-08	4.103576270322905879e-07	6.602255811492501575e-07	1.604896729153310711e-07	3.450489545698353274e-07	5.996169367574506050e-07	9.048097238222004970e-08
1.540853692629244875e-01	3.226428123938915151e-07	5.572823733019926071e-07	8.800325148579044962e-08	3.426584885499038415e-07	5.858052516660452544e-07	9.951172543376242866e-08	3.015845894835694171e-07	5.249067204828168994e-07	7.826245848432193484e-08	4.190130957539790146e-07	6.600652295315889955e-07	1.779609619763690338e-07	3.396548591207618027e-07	5.879741572357844142e-07	9.133556100573919128e-08
1.700008635721133032e-01	3.225181673384879978e-07	5.721634740905226875e-07	7.287286058645330813e-08	3.444596068856738513e-07	6.060231980336327964e-07	8.289601573771490628e-08	2.972017398870165514e-07	5.089641247724530764e-07	8.543935500157999996e-08	4.282012254603704334e-07	6.620915268246079070e-07	1.943109240961330127e-07	3.337508463211670796e-07	5.754050189354164104e-07	9.209667370691769587e-08
1.859163578813021189e-01	3.227145012877374409e-07	5.878360989269727224e-07	5.759290364850210645e-08	3.460468814404398942e-07	6.257066541970227170e-07	6.638710868385707145e-08	2.927614157303398453e-07	4.933921423343108687e-07	9.213068912636876901e-08	4.378056371102497320e-07	6.668812441761696838e-07	2.087300300443298067e-07	3.273832556061830588e-07	5.620507975435393610e-07	9.271571366882680948e-08
2.018318521904927110e-01	3.232744827455603738e-07	6.015897898514265117e-07	4.495917563969418291e-08	3.473662106241658560e-07	6.420936233918692195e-07	5.263879785646249244e-08	2.883474402732078723e-07	4.787017305807155124e-07	9.799314996570023219e-08	4.477049640787133155e-07	6.748924185363466754e-07	2.205175096210799027e-07	3.206012444656499157e-07	5.480576837626042083e-07	9.314480516869559659e-08
2.177473464996815267e-01	3.242267456506376483e-07	6.114536946879556522e-07	3.699979661331969745e-08	3.483782018446301653e-07	6.531998644969433070e-07	4.355653919231702360e-08	2.840440877821629259e-07	4.654047426007696268e-07	1.026834329635562514e-07	4.577744269593164986e-07	6.863668584215707947e-07	2.291819954970621496e-07	3.134562722146087990e-07	5.335740642361000624e-07	9.333848019311756212e-08
2.336628408088721187e-01	3.255842127570544508e-07	6.162467456162259724e-07	3.492167989788298227e-08	3.490601127635564866e-07	6.578280840253749826e-07	4.029214150173799069e-08	2.799347459747728741e-07	4.539775585108356461e-07	1.058919334387101285e-07	4.678874385225789489e-07	7.012608992836049473e-07	2.345139777615529770e-07	3.060015661963589429e-07	5.187475848996880428e-07	9.325554749302984306e-08
2.495783351180609344e-01	3.273431628599427886e-07	6.155643658744155036e-07	3.912195984547002061e-08	3.494070172192034269e-07	6.555441662743006385e-07	4.326986816410626816e-08	2.761006132066472310e-07	4.448128707806877738e-07	1.073883556326066882e-07	4.779172159624022125e-07	7.192363766384522055e-07	2.365980552863521666e-07	2.982915770536063952e-07	5.037220489924459300e-07	9.286110511476688679e-08
2.654938294272497501e-01	3.294830931428765179e-07	6.097718220261872199e-07	4.919436425956576290e-08	3.494321374309421427e-07	6.466673003129054645e-07	5.219697454897876791e-08	2.726194534128998053e-07	4.381686019714852411e-07	1.070703048543143696e-07	4.877383778539191008e-07	7.397154407141537914e-07	2.357613149936843574e-07	2.903814297563412677e-07	4.886342366145374007e-07	9.212862289814510822e-08
2.814093237364403421e-01	3.319673907629644335e-07	6.000196926975640740e-07	6.391508882836479291e-08	3.491663223219463125e-07	6.322839367249453556e-07	6.604870791894726930e-08	2.695644301533643304e-07	4.341305704877550156e-07	1.049982898189736452e-07	4.972285039059558765e-07	7.619719533890730206e-07	2.324850544228387853e-07	2.823263770331815635e-07	4.736107753581837332e-07	9.104197870817939389e-08
2.973248180456291578e-01	3.347447897484246005e-07	5.882633630403636856e-07	8.122621645648551544e-08	3.486566910689866652e-07	6.142787877117419987e-07	8.303459442623133170e-08	2.670030390221038620e-07	4.326055007254435800e-07	1.014005773187641440e-07	5.062696365980340561e-07	7.852233590891068552e-07	2.273159141069613100e-07	2.741812617180154884e-07	4.587652371902332817e-07	8.959728624579766866e-08
3.132403123548197499e-01	3.377515521161742566e-07	5.772123434155389527e-07	9.829076081680956042e-08	3.479644995241095391e-07	5.953431632980748332e-07	1.005858357501442450e-07	2.649961552243630722e-07	4.333494201945869331e-07	9.664289025413921127e-08	5.147497051186373558e-07	8.087000828626957131e-07	2.207993273745790515e-07	2.659999942995530473e-07	4.441956762826825341e-07	8.780431231642358693e-08
3.291558066640085656e-01	3.409142775445457327e-07	5.700321658076341046e-07	1.117963892814573344e-07	3.471623231921084513e-07	5.788338176286801667e-07	1.154908287555366830e-07	2.635972103638677206e-07	4.360204164663018908e-07	9.117400426143355038e-08	5.225638536354950873e-07	8.316874925689356849e-07	2.134402147020544368e-07	2.578350516529310910e-07	4.299828433246440970e-07	8.568725998121808507e-08
3.450713009731973813e-01	3.441532155673516517e-07	5.695710834559294023e-07	1.187353476787739275e-07	3.463306823403026770e-07	5.682266341649505269e-07	1.244347305156548537e-07	2.628515094920581373e-07	4.402364105843708664e-07	8.546660839974543468e-08	5.296156577922222086e-07	8.535461139030434757e-07	2.056852016814009944e-07	2.497370025463506924e-07	4.161893009604092320e-07	8.328470413229215269e-08
3.609867952823879733e-01	3.473859295129993554e-07	5.772130797165065106e-07	1.175587793094922001e-07	3.455542610981211625e-07	5.659949692465242015e-07	1.251135529497180970e-07	2.627956963242524726e-07	4.456223229006374224e-07	7.996906974786749646e-08	5.358182153971372469e-07	8.737182918032631143e-07	1.979181389910114324e-07	2.417540650595422137e-07	4.028596137074241510e-07	8.064851641166025003e-08
3.769022895915767890e-01	3.505311434675011673e-07	5.921502683094243496e-07	1.089120186255779850e-07	3.449178918596423233e-07	5.724315843131665300e-07	1.174041994061181431e-07	2.634573713036339919e-07	4.518405471365878483e-07	7.507419547068016189e-08	5.410950995049418607e-07	8.917278683034608298e-07	1.904623307064228917e-07	2.339317005334874794e-07	3.900216949043596062e-07	7.784170616261532618e-08
3.928177839007673811e-01	3.535125932586402694e-07	6.117877686859413668e-07	9.523741783133911914e-08	3.445024880258829116e-07	5.855161428846616968e-07	1.034888331671041264e-07	2.648548639700374350e-07	4.586063276152895162e-07	7.110340032478538019e-08	5.453811644437304561e-07	9.071769750436846519e-07	1.835853538437762603e-07	2.263122481018932144e-07	3.776892761015510547e-07	7.493522010223537422e-08
4.087332782099561967e-01	3.562627003595595988e-07	6.328442259968645203e-07	7.968117472225462441e-08	3.443811115571141869e-07	6.019820310924942542e-07	8.678019202173411948e-08	2.669971579423614818e-07	4.656927655940180196e-07	6.830155029070491753e-08	5.486231977613578958e-07	9.197420943173979376e-07	1.775043012053178540e-07	2.189346032447406779e-07	3.658653440679250854e-07	7.200386242155624394e-08
4.246487725191450124e-01	3.587258938418030626e-07	6.522565961642347971e-07	6.519519151937132814e-08	3.446153567652277891e-07	6.185284779288676074e-07	7.070223560158797079e-08	2.698839638226996573e-07	4.729300476759953417e-07	6.683787996940397300e-08	5.507804135095615499e-07	9.291703442871762822e-07	1.723904827319468705e-07	2.118339431635245490e-07	3.545462931360272524e-07	6.912159319102184567e-08
4.405642668283356045e-01	3.608614198392540902e-07	6.676035002591553019e-07	5.411933941935287849e-08	3.452522184622113178e-07	6.324771370863664971e-07	5.802729983805608555e-08	2.735059325428948411e-07	4.802021201926726119e-07	6.680974489311712321e-08	5.518247847058698942e-07	9.352763107378974135e-07	1.683732586738424279e-07	2.050415011174808563e-07	3.437264847985663828e-07	6.635651743639532977e-08
4.564797611375244202e-01	3.626454998141286415e-07	6.772235041493018163e-07	4.806749547895546677e-08	3.463215915684237413e-07	6.419639187060809845e-07	5.067926443076649811e-08	2.778449991589203022e-07	4.874426458163340268e-07	6.824735250150657760e-08	5.517412151688786260e-07	9.379394584086609310e-07	1.655429719290963210e-07	1.985843911910172212e-07	3.334028967493752143e-07	6.376588563265922798e-08
4.723952554467150122e-01	3.640727272985279174e-07	6.802234422530290480e-07	4.792201234402673395e-08	3.478345214990240085e-07	6.459435916124683241e-07	4.972545138557969275e-08	2.828748449055000186e-07	4.946310711766497237e-07	7.111861863435033984e-08	5.505275531718264149e-07	9.371020508382647983e-07	1.639530555053880844e-07	1.924854842953163974e-07	3.235795682464228064e-07	6.139140034420996204e-08
4.883107497559038279e-01	3.651566264715447888e-07	6.764707699039869716e-07	5.384248303910255314e-08	3.497822913228824464e-07	6.441631916602755236e-07	5.540139098548936920e-08	2.885614634934031480e-07	5.017889975962056432e-07	7.533392939060067932e-08	5.481944514663519753e-07	9.327674948088318895e-07	1.636214081238720611e-07	1.867633355517565344e-07	3.142715841346650531e-07	5.925508696884804211e-08
5.042262440650926436e-01	3.659293334266794113e-07	6.666005024160873806e-07	6.525816443727138915e-08	3.521363943137885672e-07	6.371568156782348018e-07	6.711597294934233259e-08	2.948638161953485684e-07	5.089766589516986337e-07	8.075097343899845011e-08	5.447650801612934105e-07	9.249990539415830963e-07	1.645311063810037776e-07	1.814321625708031798e-07	3.055083581677488534e-07	5.735596697385750627e-08
5.201417383742832357e-01	3.664404006108635513e-07	6.520404324273632600e-07	8.084036879436389541e-08	3.548494007639916090e-07	6.262686838367324403e-07	8.343011769125072480e-08	3.017345592431428821e-07	5.162890631343376936e-07	8.718005535194804416e-08	5.402747006739830135e-07	9.139189210204033005e-07	1.666304803275627794e-07	1.765018735359327181e-07	2.973359537122742121e-07	5.566779335959122411e-08
5.360572326834720513e-01	3.667547648926771656e-07	6.350353590381509995e-07	9.847417074720333167e-08	3.578566875922281278e-07	6.136792942238720851e-07	1.020340809605841175e-07	3.091208264574429852e-07	5.238511895383414718e-07	9.439046337654447216e-08	5.347701104827980255e-07	8.997076878490610368e-07	1.698325331165350670e-07	1.719781434355028062e-07	2.898181061163964574e-07	5.413818075460915493e-08
5.519727269926626434e-01	3.669499582360256713e-07	6.185970041303708957e-07	1.153029123416804469e-07	3.610789601709654881e-07	6.023432953841042098e-07	1.198146249578267134e-07	3.169650498504823818e-07	5.318115530678413214e-07	1.021185466331234423e-07	5.283089696846237130e-07	8.826042966217058200e-07	1.740136427475415531e-07	1.678625362627528595e-07	2.830355004912240061e-07	5.268957203428169965e-08
5.678882213018514591e-01	3.671126752654130877e-07	6.061992825059564480e-07	1.280260680248697803e-07	3.644254596886989643e-07	5.956265250428844720e-07	1.332243943345135095e-07	3.252058011690292891e-07	5.403334943805340949e-07	1.100781079575244305e-07	5.209590213901396398e-07	8.629065870296011509e-07	1.790114557506781288e-07	1.641526705305741275e-07	2.770827660330693493e-07	5.122257502807887916e-08
5.838037156110420511e-01	3.673348424942283551e-07	6.009783415776163731e-07	1.336913434108403370e-07	3.677977178904738010e-07	5.963968393592238027e-07	1.391985964217237729e-07	3.337786379578133100e-07	5.495838172369753119e-07	1.179734586786513081e-07	5.127972187699964183e-07	8.409725473794952387e-07	1.846218901604975450e-07	1.608424250273957835e-07	2.720626799434208424e-07	4.962217011137073791e-08
5.997192099202308668e-01	3.677093582411926340e-07	6.045295683309429678e-07	1.308891481514423003e-07	3.710936956366088200e-07	6.057736000275469277e-07	1.364137912456707123e-07	3.426169386919341639e-07	5.597189331596707722e-07	1.255149442241975820e-07	5.039087720981657281e-07	8.172222925962086618e-07	1.905952516001228474e-07	1.579221813763411831e-07	2.680773743904047438e-07	4.776698836227763563e-08
6.156347042294196825e-01	3.683256891483786746e-07	6.161329338930033815e-07	1.205184444037539147e-07	3.742121235497044102e-07	6.225024600390003605e-07	1.259217870604084600e-07	3.516527128118390392e-07	5.708694652976941703e-07	1.324359603259839080e-07	4.943861294325240954e-07	7.921405443575240434e-07	1.966317145075242004e-07	1.553790996533584599e-07	2.652170137099731756e-07	4.554118559674371772e-08
6.315501985386102746e-01	3.692655179281927996e-07	6.331830100196544691e-07	1.053480258367311302e-07	3.770568529247934622e-07	6.435954850247564431e-07	1.105182208248304813e-07	3.608173730512406996e-07	5.831251138928196458e-07	1.385096322096617006e-07	4.843279046393207387e-07	7.662788357799161336e-07	2.023769734987253439e-07	1.531974230718545902e-07	2.635473782893891427e-07	4.284746785432006411e-08
6.474656928477990903e-01	3.705986370603891896e-07	6.523665699079022760e-07	8.883070421287615628e-08	3.795410235374292506e-07	6.655506851201169719e-07	9.353136195474152926e-08	3.700424592265792188e-07	5.965221389002650212e-07	1.435627795528934164e-07	4.738377663241986403e-07	7.402555979979946551e-07	2.074199346504026255e-07	1.513588075509304918e-07	2.630986785053548272e-07	3.961893659650618290e-08
6.633811871569896823e-01	3.723792745717805550e-07	6.706222453850917736e-07	7.413630375846938943e-08	3.815908620967599298e-07	6.852254226034770062e-07	7.795630159004285332e-08	3.792603046022445154e-07	6.110357068235623908e-07	1.474849023809266399e-07	4.630233008981358009e-07	7.147505166525996942e-07	2.112960851436719076e-07	1.498426718501685026e-07	2.638581507282592288e-07	3.582719297207778962e-08
6.792966814661784980e-01	3.746430210873883612e-07	6.855753927584823649e-07	6.371064941629441048e-08	3.831489405639850354e-07	7.001930414419226502e-07	6.610483968604742070e-08	3.884046380023346874e-07	6.265784603866403270e-07	1.502308156180291007e-07	4.519948625052347390e-07	6.904872030484528813e-07	2.135025219620165968e-07	1.486265638737898456e-07	2.657681854590862035e-07	3.148494228849346124e-08
6.952121757753673137e-01	3.774045027442892308e-07	6.956468591458741085e-07	5.916214634270435316e-08	3.841767467237451756e-07	7.088178384366108711e-07	5.953565501087948019e-08	3.974111169499921659e-07	6.430052846223893582e-07	1.518169492775950265e-07	4.408644218961465527e-07	6.681964545962259249e-07	2.135323891960671276e-07	1.476865387179245947e-07	2.687301474776390753e-07	2.664292995821011409e-08
7.111276700845579057e-01	3.806559133553545870e-07	7.000505067319833284e-07	6.126131997872584559e-08	3.846564492428636567e-07	7.102428234391368289e-07	5.907007504659048441e-08	4.062177892226015494e-07	6.601229230585459376e-07	1.523126553866571612e-07	4.297444255728849566e-07	6.485541436612317318e-07	2.109347074845382079e-07	1.469975440532404584e-07	2.726124626673000083e-07	2.138262543918090856e-08
7.270431643937467214e-01	3.843664827460496167e-07	6.987805133568015341e-07	6.995245213529775236e-08	3.845917746614940937e-07	7.043723247937229830e-07	6.481122452926515134e-08	4.147654822606211026e-07	6.777023432393668681e-07	1.518286212818753901e-07	4.187466756853891730e-07	6.320970760449780152e-07	2.053962753258003044e-07	1.465338084973752837e-07	2.772607265052774628e-07	1.580689048947310467e-08
7.429586587029373135e-01	3.884829180503953293e-07	6.926179017604346017e-07	8.434793434035600387e-08	3.840079527768146483e-07	6.918730579056119319e-07	7.614284764801736474e-08	4.229981218080146152e-07	6.954917226695276532e-07	1.505045209465016302e-07	4.079812402547831456e-07	6.191370724826599572e-07	1.968254080269063605e-07	1.462692287333969436e-07	2.825077304716155878e-07	1.003072699517827284e-08
7.588741530121261292e-01	3.929308126992804303e-07	6.831510643378303240e-07	1.027105610607305365e-07	3.829507279659408764e-07	6.741958964830478325e-07	9.170555944883397323e-08	4.308629829460324632e-07	7.132284353258216280e-07	1.484975305662432985e-07	3.975554023594115555e-07	6.097073538080589015e-07	1.854034509107642096e-07	1.461777512676153187e-07	2.881820449903991301e-07	4.173457544831480875e-09
7.747896473213149449e-01	3.976169757150850348e-07	6.727675959882109125e-07	1.224663554419591042e-07	3.814844753232870443e-07	6.536026664143408956e-07	1.093662842322332459e-07	4.383108782677404647e-07	7.306491266673977473e-07	1.459726298680832351e-07	3.875726559724212643e-07	6.035689050594158631e-07	1.715764068854266919e-07	1.462337448882538938e-07	2.941146297282527638e-07	0.000000000000000000e+00
7.907051416305055369e-01	4.024325936007500383e-07	6.645011301750488057e-07	1.403640570264512710e-07	3.796895002144627799e-07	6.331339002003434798e-07	1.262451002285820270e-07	4.452962892927943904e-07	7.474975933019434165e-07	1.430949852836454172e-07	3.781317552067539384e-07	6.002755487556816312e-07	1.559879616578262457e-07	1.464123600816184107e-07	3.001435404978262139e-07	0.000000000000000000e+00
8.066206359396943526e-01	4.072571003659767552e-07	6.615272622779821735e-07	1.529869384539713899e-07	3.776586361983988168e-07	6.163455916994187463e-07	1.389716806973788874e-07	4.517774483120437018e-07	7.635306029795518029e-07	1.400242936445356007e-07	3.693258228251736448e-07	5.992677841980997780e-07	1.393838614522475380e-07	1.466898718805249548e-07	3.061170958250552890e-07	0.000000000000000000e+00
8.225361302488849446e-01	4.119625997027136165e-07	6.661903667658481903e-07	1.577348326395790427e-07	3.754932876140570065e-07	6.065506450540238132e-07	1.444359301740902528e-07	4.577163786586657257e-07	7.785219981102452630e-07	1.369107592070861885e-07	3.612415230264238180e-07	5.999600527822610892e-07	1.225229932705865998e-07	1.470440028572092908e-07	3.118959317804688005e-07	0.000000000000000000e+00
8.384516245580737603e-01	4.164186584153464388e-07	6.789569229291252541e-07	1.538803939015676763e-07	3.732990880612057154e-07	6.055777527981568682e-07	1.410204233242545626e-07	4.630789019135347466e-07	7.922654796496569572e-07	1.338923241774124830e-07	3.539583027374952909e-07	6.018014654761053837e-07	1.061151399988851451e-07	1.474542232263741937e-07	3.173543186523880710e-07	0.000000000000000000e+00
8.543671188672625760e-01	4.204972730481936809e-07	6.981455812333617052e-07	1.428489648630256565e-07	3.711813634039886983e-07	6.128590085167583350e-07	1.295037182912191145e-07	4.678346207622433657e-07	8.045764351431261819e-07	1.310928063813606024e-07	3.475477049362335051e-07	6.043081088253217543e-07	9.078730104714525589e-08	1.479020252904587492e-07	3.223810180991969210e-07	0.000000000000000000e+00
8.702826131764531681e-01	4.240778030148327587e-07	7.206853150862667344e-07	1.274702909433987829e-07	3.692405970039104183e-07	6.257777088055568472e-07	1.127034852022639893e-07	4.719568861323417302e-07	8.152931061816638255e-07	1.286206660830196879e-07	3.420727569043240160e-07	6.070745816345107829e-07	7.707093217413730210e-08	1.483711697360229829e-07	3.268798679647917227e-07	0.000000000000000000e+00
8.861981074856419838e-01	4.270516638267248557e-07	7.431840097155631097e-07	1.109193179378865488e-07	3.675680952285139515e-07	6.409102729211515797e-07	9.422591753587627039e-08	4.754227568624019331e-07	8.242773170728959482e-07	1.265681966519078651e-07	3.375874357704225829e-07	6.097737540737216704e-07	6.540111746712349531e-08	1.488479015751159378e-07	3.307702103722937549e-07	0.000000000000000000e+00
9.021136017948325758e-01	4.293265832554094839e-07	7.626451800385607534e-07	9.600798647225821431e-08	3.662420428560389440e-07	6.550843754077161876e-07	7.739971030436170040e-08	4.782129595072163839e-07	8.314149225540295523e-07	1.250109964604031626e-07	3.341362132455126322e-07	6.121514105282412632e-07	5.612101596278394835e-08	1.493211338167809507e-07	3.339872290003196971e-07	0.000000000000000000e+00
9.180290961040213915e-01	4.308302410615561884e-07	7.767673786112625486e-07	8.489310351184977533e-08	3.653241211684307661e-07	6.658569535447068437e-07	6.479128879215468856e-08	4.803118549903349272e-07	8.366160823259522128e-07	1.240076276547176417e-07	3.317536810726141773e-07	6.140196898445811296e-07	4.948767230064717215e-08	1.497825972499642725e-07	3.364822298137378211e-07	0.000000000000000000e+00
9.339445904132102072e-01	4.315131385254537969e-07	7.840187697723280659e-07	7.900750727857952797e-08	3.648568370341756225e-07	6.716217819404518702e-07	5.809189212789937468e-08	4.817074177069333709e-07	8.398154335180739003e-07	1.235994018957928945e-07	3.304642584026735834e-07	6.152512624502508241e-07	4.567725435509634264e-08	1.502269550188542732e-07	3.382228809509829336e-07	0.000000000000000000e+00
9.498600847224007993e-01	4.313505763121514731e-07	7.836364432428446196e-07	7.906470938145832662e-08	3.648616802098233015e-07	6.715921017382094284e-07	5.813125868143712170e-08	4.823912313926179680e-07	8.409722063970473831e-07	1.238102563881885529e-07	3.302819820569416906e-07	6.157750545273599905e-07	4.478890958652344364e-08	1.506518809742032772e-07	3.391934175303568843e-07	0.000000000000000000e+00
9.657755790315896149e-01	4.303436567991401178e-07	7.756160162846125003e-07	8.507129731366768232e-08	3.653381898102889851e-07	6.657743937584021852e-07	6.490198586217583793e-08	4.823585046476291747e-07	8.400703108151009604e-07	1.246466984801574418e-07	3.312103804301456856e-07	6.155737862915718965e-07	4.684697456871952760e-08	1.510581010888122756e-07	3.393948124196386069e-07	0.000000000000000000e+00
9.816910733407802070e-01	4.285192682492374528e-07	7.607117505211607732e-07	9.632678597731407954e-08	3.662639710215127879e-07	6.549683444255182468e-07	7.755959761750732906e-08	4.816081074847346662e-07	8.371184084140108215e-07	1.260978065554585109e-07	3.332424316131753186e-07	6.146833796163847880e-07	5.180148360996584926e-08	1.514493975315986512e-07	3.388449119949838836e-07	0.000000000000000000e+00
9.976065676499690227e-01	4.259290513281068958e-07	7.404480022821539751e-07	1.114101003740598164e-07	3.675956614243086804e-07	6.407926617551766980e-07	9.439866109344066283e-08	4.801426286991178210e-07	8.321499762122419613e-07	1.281352811859937337e-07	3.363606061525071211e-07	6.131942317136708348e-07	5.952698059134340735e-08	1.518325753021799839e-07	3.375785346396306950e-07	0.000000000000000000e+00
1.013522061959157838e+00	4.226473915637749669e-07	7.171236934289920730e-07	1.281710896985579137e-07	3.692708046167192647e-07	6.257006790979945379e-07	1.128409301354439914e-07	4.779684522870554762e-07	8.252233589549523352e-07	1.307135456191586172e-07	3.405369946991563524e-07	6.112543247785147443e-07	6.981966461979796062e-08	1.522173916363564589e-07	3.356475274565314294e-07	0.000000000000000000e+00
1.029437556268348430e+00	4.187685225444171084e-07	6.937461800968572000e-07	1.437908649919770696e-07	3.712105490146801196e-07	6.128680047424727323e-07	1.295530932868875598e-07	4.750958496147157810e-07	8.164217986419145075e-07	1.337699005875170546e-07	3.457335206155867232e-07	6.090740395876521632e-07	8.239300164352133619e-08	1.526164487019960305e-07	3.331207715278637317e-07	0.000000000000000000e+00
1.045353050577537246e+00	4.144028621542519102e-07	6.737432302490843455e-07	1.550624940594194219e-07	3.733230535444855576e-07	6.057063141961365257e-07	1.409397928928345631e-07	4.715390826053907041e-07	8.058534179592729525e-07	1.372247472515084028e-07	3.519022373882927504e-07	6.069322286445589109e-07	9.687224613202664283e-08	1.530450504142135118e-07	3.300841157690941634e-07	0.000000000000000000e+00
1.061268544886727838e+00	4.096727363227170253e-07	6.602475160307689368e-07	1.590979566146651668e-07	3.755074510202130353e-07	6.068003535964569547e-07	1.442145484439690895e-07	4.673165119172682058e-07	7.936511175285654385e-07	1.409819063059710261e-07	3.589857104215439087e-07	6.051823822190672659e-07	1.127890386240205515e-07	1.535210245079175064e-07	3.266402010961838270e-07	0.000000000000000000e+00
1.077184039195916654e+00	4.047076702119827475e-07	6.549998971004181108e-07	1.544154433235473843e-07	3.776581956953463121e-07	6.166772903694071124e-07	1.386391010212855647e-07	4.624507029655302300e-07	7.799723219787656462e-07	1.449290839522947609e-07	3.669174824506659218e-07	6.042563305481447330e-07	1.295786343531870841e-07	1.540645113140931276e-07	3.229081067617641350e-07	0.000000000000000000e+00
1.093099533505105470e+00	3.996394443925168597e-07	6.575480805913278670e-07	1.417308081937057995e-07	3.796696048653932373e-07	6.334815458400416678e-07	1.258576638907448067e-07	4.569685217389930776e-07	7.649984733070805196e-07	1.489385701709055827e-07	3.756226214002612928e-07	6.046606966525264947e-07	1.465845461479960379e-07	1.546977209926729205e-07	3.190227058276134721e-07	0.000000000000000000e+00
1.109015027814296062e+00	3.945971226019514173e-07	6.655095789369709447e-07	1.236846662669319429e-07	3.814403962088639916e-07	6.538965674717283579e-07	1.089842249459996253e-07	4.509012117043523581e-07	7.489341181803528286e-07	1.528683052283518876e-07	3.850183490157205435e-07	6.069586337543718254e-07	1.630780642770692880e-07	1.554446612783256969e-07	3.151335550564226862e-07	0.000000000000000000e+00
1.124930522123484877e+00	3.897022577740579721e-07	6.756530908154309197e-07	1.037514247326850246e-07	3.828780231430687085e-07	6.743777397261140027e-07	9.137830656002341435e-08	4.442844427060348089e-07	7.320053663943339916e-07	1.565635190177356792e-07	3.950147480103605426e-07	6.117280737984252042e-07	1.783014222222959339e-07	1.563308380944284175e-07	3.114030696445097102e-07	1.258606544347098354e-09
1.140846016432675469e+00	3.850644741824510144e-07	6.849024476526794187e-07	8.522650071222261008e-08	3.839026198025807253e-07	6.919007582977482723e-07	7.590448130741323120e-08	4.371583226755823940e-07	7.144574126657270160e-07	1.598592326854377719e-07	4.055155447941253932e-07	6.194915844944816607e-07	1.915395050937690727e-07	1.573829316829813150e-07	3.080036604092159574e-07	6.762202956746672624e-09
1.156761510741864285e+00	3.807776061816992579e-07	6.908477174304392730e-07	7.070749493295924284e-08	3.844503848956873087e-07	7.042201904763230915e-07	6.468057931505152585e-08	4.295673631730363549e-07	6.965507251645483358e-07	1.625840011815243740e-07	4.164189640854077811e-07	6.306255762682092461e-07	2.022123519026062897e-07	1.586284511819987178e-07	3.051134750193607013e-07	1.214342734463673430e-08
1.172677005051054877e+00	3.769165489355430605e-07	6.918929605586230735e-07	6.194013731246304743e-08	3.844762588609684300e-07	7.099008116190068615e-07	5.905170610293005134e-08	4.215603902977802654e-07	6.785554414397670012e-07	1.645653391557935826e-07	4.276186508614331824e-07	6.452747479930276203e-07	2.099625537298387709e-07	1.600953708542700471e-07	3.029104444949361475e-07	1.728029721360397315e-08
1.188592499360243693e+00	3.735349448257117231e-07	6.872579256984957853e-07	5.981196395292766095e-08	3.839557803008317416e-07	7.082911834030512591e-07	5.962037719861222417e-08	4.131903933236193192e-07	6.607435311291387721e-07	1.656372555180998135e-07	4.390046541849889201e-07	6.633067444947061744e-07	2.147025638752717187e-07	1.618117514292737202e-07	3.015645646495147048e-07	2.205893820903276201e-08
1.204507993669432508e+00	3.706637923516277314e-07	6.769537314870390924e-07	6.437385321621642339e-08	3.828860441962045470e-07	6.995024714336501645e-07	6.626961695875887652e-08	4.045143045202842267e-07	6.433784661187564300e-07	1.656501429218119705e-07	4.504644664699614863e-07	6.843277223469025909e-07	2.166012105930203553e-07	1.638053502599676753e-07	3.012287876262227855e-07	2.638191289371256505e-08
1.220423487978623101e+00	3.683110239021813028e-07	6.617756384264547182e-07	7.484640937790788731e-08	3.812857242712544085e-07	6.844078914171481605e-07	7.816355712536060361e-08	3.955927050008163042e-07	6.267025664181493131e-07	1.644828435834832688e-07	4.618841107326973006e-07	7.077489276739804568e-07	2.160192937914140915e-07	1.661032242144017278e-07	3.020295142580159196e-07	3.017693417078756249e-08
1.236338982287811916e+00	3.664620565983644631e-07	6.433182465726361570e-07	8.960586662409282215e-08	3.791941632969806135e-07	6.646602869738718984e-07	9.372803962008932854e-08	3.864894530535559771e-07	6.109228908875861007e-07	1.620560152195258269e-07	4.731492673413072802e-07	7.328728769974354799e-07	2.134256576851790806e-07	1.687313294145011111e-07	3.040582597491359184e-07	3.340439907986630382e-08
1.252254476597002508e+00	3.650812783338561977e-07	6.239836163017526759e-07	1.061789403659597194e-07	3.766695762489402249e-07	6.427033336867452216e-07	1.106358188111351752e-07	3.772712332435664568e-07	5.961973987407312548e-07	1.583450677464016588e-07	4.841464307442033834e-07	7.589695724283204295e-07	2.093232890600863374e-07	1.717141220966709876e-07	3.073662840099676708e-07	3.606196018337430444e-08
1.268169970906191324e+00	3.641143910320106881e-07	6.068780593191609478e-07	1.213507227448604813e-07	3.737864502347098127e-07	6.216920802219340456e-07	1.258808202474856328e-07	3.680070265596864790e-07	5.826238042323602951e-07	1.533902488870126099e-07	4.947640856581634066e-07	7.853290491515241852e-07	2.041991221648026810e-07	1.750741649966348303e-07	3.119635632635876565e-07	3.818476672968200404e-08
1.284085465215380140e+00	3.634914967502788700e-07	5.953703358217301817e-07	1.316126576788275318e-07	3.706322602465588203e-07	6.051256447252509911e-07	1.361388757678667024e-07	3.587675039926837274e-07	5.702336483884008596e-07	1.473013595969665686e-07	5.048938912524309552e-07	8.112907828290351765e-07	1.984969996758267869e-07	1.788317437497057021e-07	3.178224638201375442e-07	3.984102367927383351e-08
1.300000959524570732e+00	3.631307811829734870e-07	5.920964999433350020e-07	1.341650624226119985e-07	3.673036495158643618e-07	5.959607523881732024e-07	1.386465466435555211e-07	3.496243481051983418e-07	5.589933230712481650e-07	1.402553731391485186e-07	5.144318610071665959e-07	8.362567324042553704e-07	1.926069896100778214e-07	1.830044978431325905e-07	3.248852692445487717e-07	4.112372644171640936e-08
1.315916453833759547e+00	3.629426246841093185e-07	5.977388553610783199e-07	1.281463940071402641e-07	3.639022462351447279e-07	5.953951292806913234e-07	1.324093631895981058e-07	3.406495093398984816e-07	5.488122397027802432e-07	1.324867789770167464e-07	5.232795251805148793e-07	8.596950489391342659e-07	1.868640014218954927e-07	1.876070706551526244e-07	3.330738533090337815e-07	4.214028800127149370e-08
1.331831948142950139e+00	3.628339541959118620e-07	6.106079131789152087e-07	1.150599952129085152e-07	3.605303036624918911e-07	6.022566742923255751e-07	1.188039330326581541e-07	3.319144059508144450e-07	5.395566407978015226e-07	1.242721711038273938e-07	5.313450622166726004e-07	8.811394499408499729e-07	1.815506744924952279e-07	1.926507830621333369e-07	3.422996006444820838e-07	4.300196547978459003e-08
1.347747442452138955e+00	3.627126411204591973e-07	6.274810926628868681e-07	9.794418957803152651e-08	3.572863574718638026e-07	6.136552955295673110e-07	1.009174194141602941e-07	3.234890784757737850e-07	5.310664358561131292e-07	1.159117210954344408e-07	5.385443849942736090e-07	9.001871525764767088e-07	1.769016174120705093e-07	1.981433349874773330e-07	3.524720802927693218e-07	4.381458968218534416e-08
1.363662936761327771e+00	3.624917505296913197e-07	6.448448389194967974e-07	8.013866213988589504e-08	3.542610923793100238e-07	6.262315286221926578e-07	8.229065613642738979e-08	3.154413115374016568e-07	5.231722923900811136e-07	1.077103306847221735e-07	5.448021675746543431e-07	9.164967844588957842e-07	1.731075506904129020e-07	2.040885391011511564e-07	3.635056486297182203e-07	4.467142957258406614e-08
1.379578431070518363e+00	3.620934561005713701e-07	6.596881328648271506e-07	6.449877933631558951e-08	3.515335996681078293e-07	6.370500130816828259e-07	6.601718625453288569e-08	3.078357374107083594e-07	5.157108875171647458e-07	9.996058730425197307e-08	5.500527980847187702e-07	9.297868369024083353e-07	1.703187592670292052e-07	2.104860906550060834e-07	3.753237770385916066e-07	4.564840427142056014e-08
1.395493925379707179e+00	3.614524523299933406e-07	6.697873104170742061e-07	5.311759424291252803e-08	3.491681887478335181e-07	6.439516102966566762e-07	5.438476719901041291e-08	3.007329371748793555e-07	5.085372576238897691e-07	9.292861672586896831e-08	5.542412435771405374e-07	9.398347952434184181e-07	1.686476919108626038e-07	2.173313771555547090e-07	3.878613029458758077e-07	4.680145136523358392e-08
1.411409419688897771e+00	3.605187201069821842e-07	6.737426347785017043e-07	4.729480543546271698e-08	3.472118901682794770e-07	6.456117419051732205e-07	4.881203843138578638e-08	2.941885563287652163e-07	5.015341201324051014e-07	8.684299252512527832e-08	5.573238131651429745e-07	9.464768956780940276e-07	1.681707306521918684e-07	2.246153312326868191e-07	4.010649817667349474e-07	4.816568069863871724e-08
1.427324913998086586e+00	3.592595324512640540e-07	6.709482924095380552e-07	4.757077249299005282e-08	3.456927557463167149e-07	6.415137889786999390e-07	4.987172251393343792e-08	2.882524524533932359e-07	4.946186471743338663e-07	8.188625773245255257e-08	5.592688064389224291e-07	9.496084013736966039e-07	1.689292115041482542e-07	2.323243296611909924e-07	4.148927418311995407e-07	4.975591749118241762e-08
1.443240408307275402e+00	3.576606227480689736e-07	6.615657866930863245e-07	5.375545880305162274e-08	3.446190250988917137e-07	6.319264055773636007e-07	5.731164462041982674e-08	2.829678928181423227e-07	4.877474259058645600e-07	7.818835973042008543e-08	5.600570351393063653e-07	9.491842964211049175e-07	1.709297738575078660e-07	2.404401410342996294e-07	4.293119942475487185e-07	5.156828782105056672e-08
1.459155902616465994e+00	3.557264764917000299e-07	6.465174831455768759e-07	6.493546983782323683e-08	3.439791885586747215e-07	6.179088597100023881e-07	7.004951740734710781e-08	2.783708197263785867e-07	4.809203329158074509e-07	7.582130653694972242e-08	5.596822072892703856e-07	9.452203304369280977e-07	1.741440841416126735e-07	2.489399240784403794e-07	4.442972819454463817e-07	5.358256621143437714e-08
1.475071396925654810e+00	3.534797476335627459e-07	6.274949007717541146e-07	7.946459449537137718e-08	3.437429359595919648e-07	6.013368182430859703e-07	8.614905367609801229e-08	2.744892008675439308e-07	4.741838772087654676e-07	7.479452452632236744e-08	5.581511644572784581e-07	9.377943924406664877e-07	1.785079364738904814e-07	2.577962780408002440e-07	4.598274963015403722e-07	5.576505978006014224e-08
1.490986891234845402e+00	3.509598402983621305e-07	6.069487175880926161e-07	9.497096300863164490e-08	3.438629409453649831e-07	5.848948975324501195e-07	1.028309843582798466e-07	2.713424809825612789e-07	4.676342787885359186e-07	7.505068317658666577e-08	5.554839645339338636e-07	9.270482407168130147e-07	1.839196883510547124e-07	2.669773459822351583e-07	4.758828547087312342e-07	5.807183725573905589e-08
1.506902385544034217e+00	3.482207340971928416e-07	5.879616233686041117e-07	1.084798448257815714e-07	3.442773930690111384e-07	5.718787407601433993e-07	1.166760453778788511e-07	2.689411497655651170e-07	4.614201416181099522e-07	7.646215791302030831e-08	5.517138043250256431e-07	9.131896570546167504e-07	1.902379515954345887e-07	2.764469711746742752e-07	4.924418152387874822e-07	6.045212711056109474e-08
1.522817879853223033e+00	3.453281648487466467e-07	5.738039897917303587e-07	1.168523399057629613e-07	3.449131566940054303e-07	5.655312833970705212e-07	1.242950299909403393e-07	2.672864391359813521e-07	4.557440016984161312e-07	7.882887657354659959e-08	5.468867783739623008e-07	8.964951142809208840e-07	1.972784424670037176e-07	2.861649061426688017e-07	5.094780969289657116e-07	6.285171535637191819e-08
1.538733374162413625e+00	3.423563007241684111e-07	5.670060560686093310e-07	1.177065453797275176e-07	3.456894080670730885e-07	5.678329564545689123e-07	1.235458596795772382e-07	2.663701608504634509e-07	4.508612370005023327e-07	8.187908470042456902e-08	5.410614726936677804e-07	8.773130152859163325e-07	2.048099301014191754e-07	2.960870732122478448e-07	5.269579670324211246e-07	6.521617939207451196e-08
1.554648868471602441e+00	3.393840754122010375e-07	5.682684390824508168e-07	1.104997117419512846e-07	3.465215811396859765e-07	5.784544617836195387e-07	1.145887004957524673e-07	2.661746929241685657e-07	4.470738746847332982e-07	8.527551116360383312e-08	5.343083944762971833e-07	8.560674200153108883e-07	2.125493689372834255e-07	3.061658747466374238e-07	5.448379424416040676e-07	6.749380705167083298e-08
1.570564362780793033e+00	3.364913539204085018e-07	5.761140639986797538e-07	9.686864384213724976e-08	3.473254396891640046e-07	5.949086327509813024e-07	9.974224662734665382e-08	2.666731205451529793e-07	4.447160659002826206e-07	8.863017519002336451e-08	5.267092413185211637e-07	8.332618142577028928e-07	2.201566683793394875e-07	3.163505505681069900e-07	5.630630274283993898e-07	6.963807370781464320e-08
1.586479857089981849e+00	3.337551124942549437e-07	5.876598751076514612e-07	7.985034988085837329e-08	3.480210885962762993e-07	6.137276561598597847e-07	8.231452103269276100e-08	2.678295341528169070e-07	4.441282297102422897e-07	9.153083859539152436e-08	5.183560160070246475e-07	8.094817116055474332e-07	2.272303204085018617e-07	3.265875793990399949e-07	5.815655737742369446e-07	7.160958502384304513e-08
1.602395351399170664e+00	3.312458116307028531e-07	5.997560270338317723e-07	6.273559622757393377e-08	3.485367409613861035e-07	6.315730181446128491e-07	6.550046377815935785e-08	2.695994841773462657e-07	4.456192366143773197e-07	9.357973174031521177e-08	5.093499954072511381e-07	7.853934876959483325e-07	2.333065031185539437e-07	3.368211205142574796e-07	6.002648056845400684e-07	7.337743534397489071e-08
1.618310845708361256e+00	3.290241304506412384e-07	6.097302722575663892e-07	4.831798864371608769e-08	3.488120698862628538e-07	6.457740042081667748e-07	5.185013556435898568e-08	2.719305886738729324e-07	4.494210329176603494e-07	9.444014443008551542e-08	4.998005644406192301e-07	7.617346948412513251e-07	2.378664340399871350e-07	3.469934911915217958e-07	6.190670061601628023e-07	7.491997622288073644e-08
1.634226340017550072e+00	3.271382123118790952e-07	6.156672336052281503e-07	3.860919101853004000e-08	3.488009936377970178e-07	6.544666904145016281e-07	4.313529686109235466e-08	2.747632868087192270e-07	4.556460978847175063e-07	9.388047573272092113e-08	4.898239284733207763e-07	7.392886306596268063e-07	2.403592262870147462e-07	3.570456749886419420e-07	6.378663197477790772e-07	7.622503022950480684e-08
1.650141834326740664e+00	3.256215463762286060e-07	6.164529938472525361e-07	3.479009890520462300e-08	3.484737696171732027e-07	6.565859715462039298e-07	4.036156768814247565e-08	2.780317279439620774e-07	4.642608044942364796e-07	9.180265139368764870e-08	4.795417196257258500e-07	7.188349864316665914e-07	2.402484528197851085e-07	3.669178553737240725e-07	6.565460936815091582e-07	7.728961706593893372e-08
1.666057328635929480e+00	3.244915790810689672e-07	6.117556361365136716e-07	3.722752202562426277e-08	3.478183048502684434e-07	6.518355803443328157e-07	4.380102935620401823e-08	2.816647829992829154e-07	4.750834779167303152e-07	8.824608808183548912e-08	4.690795144994393185e-07	7.010727608494852368e-07	2.370862681493933737e-07	3.765499687992466405e-07	6.749806580800094924e-07	7.811927951848378854e-08
1.681972822945118295e+00	3.237491145496356952e-07	6.020114511824650298e-07	4.548677791680636050e-08	3.468406271076941501e-07	6.406752489572044689e-07	5.300600525818377838e-08	2.855871619235098348e-07	4.878062999942823129e-07	8.336802385273740961e-08	4.585652825659020711e-07	6.865248236291021246e-07	2.306057415027020441e-07	3.858822709491354509e-07	6.930374364184453210e-07	7.872710547982558071e-08
1.697888317254308888e+00	3.233785255315589382e-07	5.884327176442360459e-07	5.832433341888183057e-08	3.455644995880737930e-07	6.243314708726135721e-07	6.679752830353401387e-08	2.897206185553222065e-07	5.020316547645970214e-07	7.740958234604744453e-08	4.481277859266349218e-07	6.754521093012995229e-07	2.208034625519703472e-07	3.948559096082055620e-07	7.105792783521280362e-07	7.913254086428308776e-08
1.713803811563497703e+00	3.233487582323670660e-07	5.730194863082090515e-07	7.367803015652513343e-08	3.440302015803741430e-07	6.048207451579213402e-07	8.323965800282689280e-08	2.939852219603764668e-07	5.173111840709591511e-07	7.065925984979378245e-08	4.378949523060398091e-07	6.678142429518584407e-07	2.079756616602211510e-07	4.034134974111999961e-07	7.274669153841315272e-07	7.936007943826846490e-08
1.729719305872688295e+00	3.236150771346401927e-07	5.585015243702441903e-07	8.872862989903616860e-08	3.422925358580858940e-07	5.849349137087976121e-07	9.965015800737422883e-08	2.983006715598599424e-07	5.331792125535943845e-07	6.342213056612552687e-08	4.279922439440135014e-07	6.632972552970889303e-07	1.926872325909380195e-07	4.114996776288077116e-07	7.435614527911462382e-07	7.943790246646913210e-08
1.745634800181877111e+00	3.241214613507236524e-07	5.480329386944264437e-07	1.002099840070208876e-07	3.404181590024682200e-07	5.680425183546788190e-07	1.127937996502575945e-07	3.025876320629809209e-07	5.491773302770422432e-07	5.599793384891959871e-08	4.185410454947504820e-07	6.613953965523042942e-07	1.756866944371966697e-07	4.190616761435944647e-07	7.587268259283506932e-07	7.939652635883828909e-08
1.761550294491065927e+00	3.248035337652175068e-07	5.444122939549857567e-07	1.051947735754492833e-07	3.384823617909799454e-07	5.574479465221130335e-07	1.195167770598468308e-07	3.067690634219282628e-07	5.648706517645025377e-07	4.866747507935404096e-08	4.096570940943895105e-07	6.615107921788649960e-07	1.578033960099140251e-07	4.260498328612411370e-07	7.728321634825715350e-07	7.926750223991073890e-08
1.777465788800256519e+00	3.255918796115263742e-07	5.489389971074718103e-07	1.022447621155808852e-07	3.365654518148926705e-07	5.552253278386527925e-07	1.179055757911325486e-07	3.107715207689890563e-07	5.798578513577214347e-07	4.168519018025667790e-08	4.014489744254185080e-07	6.630378089281033998e-07	1.398601399227336162e-07	4.324181059917796663e-07	7.857540131563548742e-07	7.908219882720445844e-08
1.793381283109445334e+00	3.264155933031906611e-07	5.607155441169847162e-07	9.211564248939660596e-08	3.347489084725529174e-07	5.611908181330225677e-07	1.083069988120832670e-07	3.145263995852852727e-07	5.937771759528396807e-07	3.527562321773086461e-08	3.940167008796578745e-07	6.654178175729189584e-07	1.226155841863967906e-07	4.381245429199243347e-07	7.973783960397797001e-07	7.887068980006896934e-08
1.809296777418635926e+00	3.272058821150178833e-07	5.770974761088075252e-07	7.731428812122824130e-08	3.331114906099300039e-07	5.730297100864081043e-07	9.319327113345190345e-08	3.179711021889300189e-07	6.063101174222963046e-07	2.963208695556368033e-08	3.874504078118860952e-07	6.681664410091483138e-07	1.067343746146238237e-07	4.431317117598189784e-07	8.076026644544681503e-07	7.866075906516980640e-08
1.825212271727824742e+00	3.278995531371057667e-07	5.948148550915119570e-07	6.098425118269957640e-08	3.317254788952250202e-07	5.874520962472958905e-07	7.599886154315420279e-08	3.210501030033856264e-07	6.171838243121177441e-07	2.491638169465350866e-08	3.818291673982061442e-07	6.708821652275215213e-07	9.277616956889081998e-08	4.474070881526757091e-07	8.163371445359090429e-07	7.847703176944237530e-08
1.841127766037015334e+00	3.284422158906818615e-07	6.108649325579539456e-07	4.601949922340977745e-08	3.306532284461225351e-07	6.013058558035279864e-07	6.000060108871708370e-08	3.237158919470817924e-07	6.261728590174125055e-07	2.125892487675107926e-08	3.772199527903668370e-07	6.732449776662811591e-07	8.119492791445256780e-08	4.509233924095727626e-07	8.235065496062474955e-07	7.834023521289808261e-08
1.857043260346204150e+00	3.287910468068158268e-07	6.229126178286183726e-07	3.466947578501328104e-08	3.299441925861057859e-07	6.121213489436850951e-07	4.776703622852642371e-08	3.259297776324934704e-07	6.331005971506504937e-07	1.875895811433644719e-08	3.736767621198163062e-07	6.750109908695192883e-07	7.234253337011332407e-08	4.536588727183739216e-07	8.290511538674766988e-07	7.826659156927109141e-08
1.872958754655392966e+00	3.289169827745333532e-07	6.293902710591366939e-07	2.844369448993006537e-08	3.296325565677114733e-07	6.182501180776102129e-07	4.101499505781278664e-08	3.276625348246152584e-07	6.378403883296128433e-07	1.748468131961767354e-08	3.712399164903781780e-07	6.760064073389046775e-07	6.647342564185167862e-08	4.555975308144418360e-07	8.329277184713711502e-07	7.826734315751246890e-08
1.888874248964583558e+00	3.288062381792660027e-07	6.294935172431115387e-07	2.811895911542046681e-08	3.297355916806845511e-07	6.188556170641369707e-07	4.061556629723213150e-08	3.288948837220448785e-07	6.403165091730893775e-07	1.747325827100043240e-08	3.699355424490357409e-07	6.761224447523524186e-07	6.374864014571906328e-08	4.567292872494848148e-07	8.351101638915131625e-07	7.834841060745646714e-08
1.904789743273772373e+00	3.284610720056932148e-07	6.231645064343413595e-07	3.375763757704501725e-08	3.302528066675781089e-07	6.138869575765239487e-07	4.661865575863226897e-08	3.296177920167063952e-07	6.405049048777894013e-07	1.873067915562344204e-08	3.697752465883002548e-07	6.753118908626139631e-07	6.423860231398659943e-08	4.570500841705818676e-07	8.355899839587471411e-07	7.851018438241659405e-08
1.920705237582962965e+00	3.278997671731053903e-07	6.110911853925748483e-07	4.470834895363587927e-08	3.311659363358954102e-07	6.040769517311374501e-07	5.825492094065331731e-08	3.298325942813618681e-07	6.384337109011313449e-07	2.123147766159239123e-08	3.707559869628894953e-07	6.735875195888792600e-07	6.792445433689978350e-08	4.565619243304964779e-07	8.343763980871558200e-07	7.874745057383718880e-08
1.936620731892151781e+00	3.271558216501354343e-07	5.947252141087396368e-07	5.958642919153123175e-08	3.324397683831661366e-07	5.909658601332980722e-07	7.391367663303420103e-08	3.295509269432051279e-07	6.341835543074065270e-07	2.491829957900372884e-08	3.728601429526242371e-07	6.710224370341063990e-07	7.469784887114207526e-08	4.552728458785583721e-07	8.314962392317554306e-07	7.904945252536126059e-08
1.952536226201340597e+00	3.262763883201830672e-07	5.762980537496915208e-07	7.625472289067461351e-08	3.340237705223076070e-07	5.769155333594018525e-07	9.113200768521330863e-08	3.287944808398396987e-07	6.278876424652142271e-07	2.970131921446522327e-08	3.760557821288873846e-07	6.677523720296365270e-07	8.435919222813824220e-08	4.531968333161191624e-07	8.269935760778642158e-07	7.940009055437405616e-08
1.968451720510531189e+00	3.253200362976325833e-07	5.587584673497062936e-07	9.188160524555887312e-08	3.358544427948934102e-07	5.649977920719053957e-07	1.067110935178813984e-07	3.275945770331384340e-07	6.197316423304968823e-07	3.545751173577998571e-08	3.802971196403959400e-07	6.639798512305962323e-07	9.661438805019570056e-08	4.503536658291676588e-07	8.209290689635358047e-07	7.977826269479951296e-08
1.984367214819720004e+00	3.243539387638855534e-07	5.454446001070952490e-07	1.032632774206758314e-07	3.378582861968155288e-07	5.585151459076037624e-07	1.172014264860272952e-07	3.259915750909202174e-07	6.099533202257626083e-07	4.202982995607782639e-08	3.855251626813083156e-07	6.599799632024898791e-07	1.110703621601268051e-07	4.467687050204876463e-07	8.133790602056010217e-07	8.015834983537427088e-08
2.000282709128910597e+00	3.234506198910617430e-07	5.392548298188242177e-07	1.076464099632992154e-07	3.399552499651527033e-07	5.599586561143236013e-07	1.199518438159818053e-07	3.240341263541945119e-07	5.988418263352086175e-07	4.922642637318035325e-08	3.916685297946762760e-07	6.561068185991592521e-07	1.272302409901932998e-07	4.424726248424484942e-07	8.044344010136937046e-07	8.051084867120328375e-08
2.016198203438099412e+00	3.226844147630616469e-07	5.414608730418401151e-07	1.039079564842831787e-07	3.420624974108140357e-07	5.698158933115912150e-07	1.143091015100368828e-07	3.217782877131891883e-07	5.867363369459529704e-07	5.682023848042545919e-08	3.986444321475680268e-07	6.527985681333354953e-07	1.444902961618005583e-07	4.375010872673509340e-07	7.941990192858423782e-07	8.080315524885954262e-08
2.032113697747288228e+00	3.221278103843157193e-07	5.510519200130927778e-07	9.320370075553871377e-08	3.440983150652207359e-07	5.862785165474200260e-07	1.019181135830214988e-07	3.192865140509064712e-07	5.740234706654868291e-07	6.454955743632616617e-08	4.063598015372150428e-07	6.505766540691810769e-07	1.621429490052490086e-07	4.318943679140780904e-07	7.827882356229721261e-07	8.100050020518410767e-08
2.048029192056478820e+00	3.218478422109119388e-07	5.653039454405447242e-07	7.839173898127910044e-08	3.459859828426613303e-07	6.061533708295351064e-07	8.581859485578755421e-08	3.166265497208107167e-07	5.611324424828686680e-07	7.212065695875276540e-08	4.147125477913684967e-07	6.500319227272652300e-07	1.793931728554717369e-07	4.256969364675023747e-07	7.703268393052551213e-07	8.106703362974968113e-08
2.063944686365667636e+00	3.219027188323245941e-07	5.809787837459194853e-07	6.282665391872964999e-08	3.476574242377885158e-07	6.260505481235430379e-07	6.926430035203399377e-08	3.138702411589590914e-07	5.485263401589495048e-07	7.921414215896862501e-08	4.235929264456555553e-07	6.517876687241170313e-07	1.953981841671940529e-07	4.189569972715908440e-07	7.569469422293423593e-07	8.096705231383938162e-08
2.079860180674858228e+00	3.223388375356899233e-07	5.952096721872335315e-07	4.946800288414631520e-08	3.490564652322598405e-07	6.430937100420326152e-07	5.501922042248706573e-08	3.110922939563207593e-07	5.366873839183717096e-07	8.549720399426983540e-08	4.328849961443525329e-07	6.564313364720259824e-07	2.093386558166791099e-07	4.117259959406175135e-07	7.427856373959449142e-07	8.066635448529016578e-08
2.095775674984047043e+00	3.231883359327982818e-07	6.058628620504137658e-07	4.051380981518279784e-08	3.501415481474128374e-07	6.551633273420389418e-07	4.511976895278673310e-08	3.083689984131987845e-07	5.260940226812087244e-07	9.064397414518887116e-08	4.424681441395287809e-07	6.644176279461511920e-07	2.205186603329063698e-07	4.040580982089639965e-07	7.279824998219781332e-07	8.013369659594991262e-08
2.111691169293235859e+00	3.244673004111316800e-07	6.116087315060134704e-07	3.732586931624988956e-08	3.508877713611766502e-07	6.609279349568628386e-07	4.084760776549046187e-08	3.057769477570257096e-07	5.171889781335180543e-07	9.436491738053339128e-08	4.522186575701906650e-07	6.759663543142605456e-07	2.284709608261207580e-07	3.960096475237866461e-07	7.126769817897354104e-07	7.934231325783793479e-08
2.127606663602426451e+00	3.261747219914390296e-07	6.119074300390631208e-07	4.044201394381493836e-08	3.512881564913364418e-07	6.598239765581445902e-07	4.275233642452829337e-08	3.033917728333035371e-07	5.103405204999172932e-07	9.644302516668975455e-08	4.620113178933346323e-07	6.909951965852326102e-07	2.330274392014367073e-07	3.876386080730874838e-07	6.970057706732709415e-07	7.827144547290407904e-08
2.143522157911615267e+00	3.282922556111279297e-07	6.069969469338250335e-07	4.958756428843077284e-08	3.513540799424232628e-07	6.520433864402469706e-07	5.066477344459955496e-08	3.012869161960982416e-07	5.058039114162235089e-07	9.676992097597302729e-08	4.717209959102865629e-07	7.091199054508546862e-07	2.343220863697184661e-07	3.790040000328786396e-07	6.811001949869989941e-07	7.690780507875833797e-08
2.159437652220805859e+00	3.307848014869192718e-07	5.979060002526544505e-07	6.366360272118414604e-08	3.511148440159526159e-07	6.385433943193686664e-07	6.368629371253656537e-08	2.995324671607052169e-07	5.036936491425786019e-07	9.537128517883183178e-08	4.812242252744466595e-07	7.297207709812250281e-07	2.327276795676682908e-07	3.701653338112551192e-07	6.650837806734841791e-07	7.524688694902611223e-08
2.175353146529994675e+00	3.336018887577064300e-07	5.864791076988044426e-07	8.072466981660847034e-08	3.506164023497069459e-07	6.210745611080483864e-07	8.015824359136550536e-08	2.981940775795367310e-07	5.039763703679653048e-07	9.241178479110821024e-08	4.904007331633657715e-07	7.520420897561766567e-07	2.287593765705548863e-07	3.611820499660935165e-07	6.490700720156566871e-07	7.329402791653029301e-08
2.191268640839183490e+00	3.366798038412920702e-07	5.753496433211349683e-07	9.800996436144917217e-08	3.499192934766446852e-07	6.021947210591102411e-07	9.764386589417912936e-08	2.973319759156013699e-07	5.064877015487980491e-07	8.817625028240469075e-08	4.991349079251016538e-07	7.752861770302131936e-07	2.229836388199900610e-07	3.521129712801409787e-07	6.331608364208587505e-07	7.106510613942320680e-08
2.207184135148374082e+00	3.399443706035989956e-07	5.676946125540766739e-07	1.121941286531213701e-07	3.490958729944064928e-07	5.851609757023010859e-07	1.130307702865118997e-07	2.970000946772003493e-07	5.109674336778302623e-07	8.303275567657038343e-08	5.073171849361988035e-07	7.986805795077446208e-07	2.159537903646529863e-07	3.430157731974371625e-07	6.174447663177341081e-07	6.858678007714021696e-08
2.223099629457562898e+00	3.433142581780944037e-07	5.665241146987255394e-07	1.201044016574632151e-07	3.482269675310982322e-07	5.734663822942319464e-07	1.229875527679645445e-07	2.972453235102367320e-07	5.171018312580280099e-07	7.738881576244542763e-08	5.148453336013548979e-07	8.215162742610416283e-07	2.081743929416681675e-07	3.339464784646409604e-07	6.019967722451906875e-07	6.589618468409123322e-08
2.239015123766753490e+00	3.467046665482631842e-07	5.735213691865564716e-07	1.198879639099698967e-07	3.473981008796312125e-07	5.698131040876413626e-07	1.249830976716210888e-07	2.981068972931577134e-07	5.245624109523208771e-07	7.165138363399457615e-08	5.216256303435337163e-07	8.431643986076646722e-07	2.000868620794028133e-07	3.249589813875619125e-07	5.868779286463509628e-07	6.304003412877280922e-08
2.254930618075942306e+00	3.500312210311718717e-07	5.881715139900050557e-07	1.118909280723386877e-07	3.466954630962629723e-07	5.748937211047847318e-07	1.184972050877412393e-07	2.996159255190038414e-07	5.330351226382601317e-07	6.619672839974755097e-08	5.275739045353690063e-07	8.630803780044554111e-07	1.920674310662826015e-07	3.161046066157322416e-07	5.721360903246696785e-07	6.007312290679485773e-08
2.270846112385131121e+00	3.532138954857880249e-07	6.080230408461059530e-07	9.840475012547009689e-08	3.462018060685961193e-07	5.870417062327544256e-07	1.053619059044378129e-07	3.017950661549692418e-07	5.422387795248049198e-07	6.135135278513351088e-08	5.326164465632575732e-07	8.808020037650791867e-07	1.844308893614359068e-07	3.074317068157910785e-07	5.578071479948215259e-07	5.705626563676063117e-08
2.286761606694321713e+00	3.561807809797212153e-07	6.297828216016279491e-07	8.257874035781448139e-08	3.459924534519974744e-07	6.031377202164616262e-07	8.884718668753326954e-08	3.046583441166624347e-07	5.519345801343036752e-07	5.738210809902119417e-08	5.366907695484826925e-07	8.959453100073969332e-07	1.774362290895685047e-07	2.989853029980564440e-07	5.439168425956222347e-07	5.405376340049070621e-08
2.302677101003510529e+00	3.588715219732409575e-07	6.502948865181530535e-07	6.744815742832886148e-08	3.461316087252243680e-07	6.198495951837885686e-07	7.241362226666022021e-08	3.082111115530471724e-07	5.619294981524648009e-07	5.449272495362949100e-08	5.397462186288352926e-07	9.082001544760945308e-07	1.712922827815760014e-07	2.908067706306112423e-07	5.304830168993694766e-07	5.113052436185295502e-08
2.318592595312701121e+00	3.612402556272752214e-07	6.670204279233510529e-07	5.546008333119938995e-08	3.466691325871735039e-07	6.343844904250062743e-07	5.895377474934073360e-08	3.124501443750647215e-07	5.720760165348926493e-07	5.282427221523679375e-08	5.417444240841309517e-07	9.173262780979952739e-07	1.661625700702666296e-07	2.829335740224380623e-07	5.175181547292497520e-07	4.834899331562642566e-08
2.334508089621889937e+00	3.632579110444318850e-07	6.781776930318622008e-07	4.833812905700162206e-08	3.476379405488159398e-07	6.447417676636493008e-07	5.053411343398257885e-08	3.173638669359283925e-07	5.822699556092299107e-07	5.245777826262687425e-08	5.426595969263219878e-07	9.231500528285601988e-07	1.621691410240838298e-07	2.753990507924194782e-07	5.050320451466328613e-07	4.576605643820606871e-08
2.350423583931078753e+00	3.649137531892593594e-07	6.827536802665231033e-07	4.707382611199561543e-08	3.490521442659500423e-07	6.497388982050666429e-07	4.836539032683338866e-08	3.229326945359276180e-07	5.924474392779402715e-07	5.341794979391496444e-08	5.424786678288540383e-07	9.255618870114368508e-07	1.593954486462711729e-07	2.682322475750032989e-07	4.930344102906159169e-07	4.343008485939065446e-08
2.366339078240269345e+00	3.662160896755916858e-07	6.804940064189240204e-07	5.193817293225929823e-08	3.509060271244778950e-07	6.489869055665353259e-07	5.282514868242051704e-08	3.291294815222404994e-07	6.025815121383257929e-07	5.567745090615515285e-08	5.412012724033866933e-07	9.245141841679736166e-07	1.578883606387997171e-07	2.614578074560839366e-07	4.815373472940267559e-07	4.137826761814111733e-08
2.382254572549458160e+00	3.671920960683150874e-07	6.719060127678574676e-07	6.247817936877265434e-08	3.531739073078526060e-07	6.428804313067032966e-07	6.346738330900196828e-08	3.359200612179459871e-07	6.126785679682118572e-07	5.916155446768011711e-08	5.388395878121606640e-07	9.200197561774887302e-07	1.576594194468325977e-07	2.550959089936412550e-07	4.705574514130527756e-07	3.963436657422976089e-08
2.398170066858648752e+00	3.678867551480013012e-07	6.582806421836630955e-07	7.749286811233950693e-08	3.558109017194176867e-07	6.326148107401954404e-07	7.900699269863988014e-08	3.432638627670966992e-07	6.227745343131437860e-07	6.375319122104955945e-08	5.354180275030715575e-07	9.121506300059342939e-07	1.586854250002087681e-07	2.491622560655065306e-07	4.601175036925680867e-07	3.820700843844497454e-08
2.414085561167837568e+00	3.683609459388430977e-07	6.417182695527320106e-07	9.500362232495413188e-08	3.587545634945311750e-07	6.202113804651345866e-07	9.729774652392776331e-08	3.511145892367316226e-07	6.329306375968967841e-07	6.929854087656646120e-08	5.309728024492269899e-07	9.010372368256681354e-07	1.609083680727858444e-07	2.436681172089344501e-07	4.502476180832592492e-07	3.708861633460965098e-08
2.430001055477028160e+00	3.686887573786416132e-07	6.250985893466692202e-07	1.122789254106140591e-07	3.619273262523078748e-07	6.084761701742014674e-07	1.153784823304142821e-07	3.594209409740066207e-07	6.432285233330654902e-07	7.561335861494769829e-08	5.255513586481501874e-07	8.868680227269465167e-07	1.642346945693539111e-07	2.386204125800136069e-07	4.409857485273729449e-07	3.625507663265426890e-08
2.445916549786216976e+00	3.689541375382300433e-07	6.118383327483742975e-07	1.260699423280858421e-07	3.652396514952928393e-07	6.007079929852809058e-07	1.297713100053047464e-07	3.681273682688836042e-07	6.537645185776356303e-07	8.249021796013163105e-08	5.192117017763801604e-07	8.698895631004702496e-07	1.685338404522900182e-07	2.340218461707773534e-07	4.323774583227739233e-07	3.566623401878078346e-08
2.461832044095405791e+00	3.692470206295948159e-07	6.051972516068144300e-07	1.332967896523752548e-07	3.685937433341841628e-07	5.999071285503371987e-07	1.372803581180311269e-07	3.771748378021200892e-07	6.646429017392330123e-07	8.970677386500711307e-08	5.120216207971940599e-07	8.504072858952525223e-07	1.736359556991355975e-07	2.298710804824130632e-07	4.244748584198995191e-07	3.526730254492660723e-08
2.477747538404596384e+00	3.696590992338329776e-07	6.071243666810019512e-07	1.321938317866639510e-07	3.718876684612827491e-07	6.075664732998394436e-07	1.362088636227260546e-07	3.865015981378413771e-07	6.759681928354421385e-07	9.703500344024061572e-08	5.040578229822506026e-07	8.287868877096475737e-07	1.793287582548536316e-07	2.261629504672673025e-07	4.173346386948184613e-07	3.499126223971617018e-08
2.493663032713785199e+00	3.702794270582898332e-07	6.173387806357580115e-07	1.232200734808216549e-07	3.750197002221511220e-07	6.228753795009299339e-07	1.271640209433723632e-07	3.960439306151134802e-07	6.878366892872993916e-07	1.042511719429275687e-07	4.954049932371526643e-07	8.054564118417498091e-07	1.853535746325555194e-07	2.228887132223103576e-07	4.110151599198793681e-07	3.476226652474132064e-08
2.509578527022975791e+00	3.711900472465911323e-07	6.335262574170447287e-07	1.088538370761374830e-07	3.778926946208384461e-07	6.431246887494558269e-07	1.126607004922210654e-07	4.057368733621961766e-07	7.003277200923892315e-07	1.111460266320031216e-07	4.861547908261317812e-07	7.809086576870423678e-07	1.914009239652212474e-07	2.200363296431258602e-07	4.055726564124154692e-07	3.450000287383622477e-08
2.525494021332164607e+00	3.724618423285450745e-07	6.524395453200078579e-07	9.248413933708234398e-08	3.804183036599822375e-07	6.648695214502020944e-07	9.596708586976238053e-08	4.155149077537693842e-07	7.134953189320924057e-07	1.175344965754463627e-07	4.764047965865156140e-07	7.557029553647833641e-07	1.971066378082478639e-07	2.175907740301270629e-07	4.010567248833986068e-07	3.412482317685554542e-08
2.541409515641353423e+00	3.741507942078656640e-07	6.709361885744850488e-07	7.736539984124633221e-08	3.825208376981347515e-07	6.848883718622619187e-07	8.015330353400758430e-08	4.253125984043197845e-07	7.273611501946228783e-07	1.232640466140166378e-07	4.662574235274325567e-07	7.304641671628394031e-07	2.020506798920257103e-07	2.155343674763835957e-07	3.975054325390135621e-07	3.356330241375362928e-08
2.557325009950544015e+00	3.762948264351317567e-07	6.865039159312458366e-07	6.608573693901762391e-08	3.841406032461437653e-07	7.006257274405032484e-07	6.765547905178428218e-08	4.350651796864601431e-07	7.419094941807184713e-07	1.282208651922018149e-07	4.558188033404743828e-07	7.058749306725090052e-07	2.057626760084398133e-07	2.138471307572391342e-07	3.949405337324463725e-07	3.275372778203189597e-08
2.573240504259732830e+00	3.789113770724172556e-07	6.974147593808322080e-07	6.040799476400230313e-08	3.852365651849119056e-07	7.103085584434372287e-07	6.016457192638658238e-08	4.447090837262584090e-07	7.570848834367842175e-07	1.323332840157325475e-07	4.451976608363916439e-07	6.826549290000795428e-07	2.077403926727037186e-07	2.125071523831509932e-07	3.933633872232742594e-07	3.165091754302770059e-08
2.589155998568923422e+00	3.819958197469637668e-07	7.027352170453342808e-07	6.125642244859319993e-08	3.857882117782473449e-07	7.129464069222225539e-07	5.863001663427208288e-08	4.541824068039415230e-07	7.727926196488836160e-07	1.355721939589994829e-07	4.345041876865999052e-07	6.615197998141850847e-07	2.074885755590147521e-07	2.114909674657293503e-07	3.927521612158267184e-07	3.022977371563198216e-08
2.605071492878112238e+00	3.855208143432722931e-07	7.023125501365250145e-07	6.872907855001951875e-08	3.857965357779037868e-07	7.083145374466463640e-07	6.327853410916115673e-08	4.634253130242833819e-07	7.889019849153458109e-07	1.379486411332209529e-07	4.238489261174412723e-07	6.431153404604091933e-07	2.045825117744733514e-07	2.107739430791887234e-07	3.930607719696655218e-07	2.848711418871189856e-08
2.620986987187301054e+00	3.894366287732463411e-07	6.967766105169854023e-07	8.209664702950733290e-08	3.852840838236803093e-07	6.969517639820414163e-07	7.361640366531914939e-08	4.723803759661483145e-07	8.052516064960539830e-07	1.395091454362425930e-07	4.133416724051745023e-07	6.279333655679148017e-07	1.987499792424342029e-07	2.103306658715120753e-07	3.942197432934984115e-07	2.644158844952571264e-08
2.636902481496491646e+00	3.936724311480676934e-07	6.875577780919041702e-07	9.978708420423121660e-08	3.842940674983997363e-07	6.801781089638009512e-07	8.841002603299846859e-08	4.809928607284053141e-07	8.216562256149899965e-07	1.403294958418205789e-07	4.030904091762133393e-07	6.162321424647580257e-07	1.899486758876686528e-07	2.101353277875510813e-07	3.961388669014253414e-07	2.413178867367679459e-08
2.652817975805680462e+00	3.981385093091341319e-07	6.768876454812198540e-07	1.193893731370484098e-07	3.828885709705582073e-07	6.601198963305192483e-07	1.056572456105971663e-07	4.892109503182115671e-07	8.379140852442023635e-07	1.405078153922207177e-07	3.932002746547913439e-07	6.079945304456695631e-07	1.784060188639131512e-07	2.101621059060199874e-07	3.987112771746030587e-07	2.161293463743694254e-08
2.668733470114871054e+00	4.027293339322056268e-07	6.676846331380149446e-07	1.377740347263962560e-07	3.811459302895745197e-07	6.396882436569259431e-07	1.226036169222230964e-07	4.969859216416908051e-07	8.538142585998702497e-07	1.401575846835113606e-07	3.837725761415625273e-07	6.029458922401280271e-07	1.645992600429970010e-07	2.103855325599444028e-07	4.018183990359247816e-07	1.895266608396402400e-08
2.684648964424059869e+00	4.073273441065296221e-07	6.631346380112813396e-07	1.515200502017779046e-07	3.791573962945485528e-07	6.223608103227065256e-07	1.359539822663905800e-07	5.042722774271234605e-07	8.691434272334028434e-07	1.394011276208441305e-07	3.749038541719287952e-07	6.006244388763078281e-07	1.491832694675497357e-07	2.107808521018001840e-07	4.053352076521140226e-07	1.622649655148637190e-08
2.700564458733248685e+00	4.118073020701920188e-07	6.658071808893360411e-07	1.578074232510479964e-07	3.770232251042704137e-07	6.115151920648872122e-07	1.425312581436536152e-07	5.110278412148396838e-07	8.836918216405718248e-07	1.383638607891074898e-07	3.666850030094262477e-07	6.004727390269672121e-07	1.328972669918852568e-07	2.113243608868040318e-07	4.091353284035896157e-07	1.351339337001844791e-08
2.716479953042439277e+00	4.160410380942523390e-07	6.765743009815737121e-07	1.555077752069310189e-07	3.748483658374275372e-07	6.092561763354864465e-07	1.404405553393686543e-07	5.172138230714392434e-07	8.972582133830643026e-07	1.371694327598142370e-07	3.592004523914359864e-07	6.019184753281948859e-07	1.164824294546770338e-07	2.119937272773577899e-07	4.130956531682680917e-07	1.089180138644748814e-08
2.732395447351628093e+00	4.199023885058028937e-07	6.941422647774354802e-07	1.456625122341703601e-07	3.727379334122123498e-07	6.154072883831775209e-07	1.300685784412471788e-07	5.227948639218187533e-07	9.096539749813580382e-07	1.359357528622795212e-07	3.525274147724242045e-07	6.044286399834796909e-07	1.006261895613687180e-07	2.127682887156049881e-07	4.171003026463527695e-07	8.436274784857180217e-09
2.748310941660818685e+00	4.232721203408027188e-07	7.156387050537217762e-07	1.309055356278836615e-07	3.707926641718424733e-07	6.276437858460599640e-07	1.139415424976250356e-07	5.277390663414888364e-07	9.207063006615345472e-07	1.347718320214430726e-07	3.467352017107991877e-07	6.075374042785230204e-07	8.593299914307535495e-08	2.136293231669321088e-07	4.210438896062858970e-07	6.214756727578294199e-09
2.764226435970007500e+00	4.260426355638133447e-07	7.376792231828169863e-07	1.144060479448097031e-07	3.691045532251363697e-07	6.426336449957074142e-07	9.557546145456527222e-08	5.320180193220500619e-07	9.302607165863526516e-07	1.337753220577474723e-07	3.418846125225835836e-07	6.108554489336428173e-07	7.291377611152434984e-08	2.145602925028914123e-07	4.248341208384936271e-07	4.286464167289171005e-09
2.780141930279196316e+00	4.281222562313380677e-07	7.571695705024301642e-07	9.907494196024591827e-08	3.677528647184305891e-07	6.571504817415020414e-07	7.835524769535918959e-08	5.356068239299202889e-07	9.381830161103705992e-07	1.330306317494699785e-07	3.380273978780287920e-07	6.140690453656391579e-07	6.198575039041837305e-08	2.155470556656789634e-07	4.283938181033602734e-07	2.700293227997653512e-09
2.796057424588386908e+00	4.294389090587032203e-07	7.716733888676029127e-07	8.720442924980358089e-08	3.668006900997834364e-07	6.686349897613818405e-07	6.496639043818503231e-08	5.384841259446304357e-07	9.443607454850270762e-07	1.326075064042337951e-07	3.352058006421995289e-07	6.169348231064859959e-07	5.347677817791311475e-08	2.165780497365782243e-07	4.316624499649901518e-07	1.493649508166296708e-09
2.811972918897575724e+00	4.299430528454047951e-07	7.795171235414716093e-07	8.036898214933803381e-08	3.662922055107381936e-07	6.753487877293645756e-07	5.723562329211186455e-08	5.406321605164910895e-07	9.487043470134919752e-07	1.325599740194902038e-07	3.334521759503313812e-07	6.192736543453216536e-07	4.763069755534105577e-08	2.176444373165872298e-07	4.345972580371323825e-07	6.916165960421036077e-10
2.827888413206766316e+00	4.296097240385357622e-07	7.797974467493913114e-07	7.942200132768021300e-08	3.662507488044234321e-07	6.763719489795995193e-07	5.612954862924734495e-08	5.420368126578698219e-07	9.511480455125161238e-07	1.329255798032235199e-07	3.327886922534818861e-07	6.209653413052194502e-07	4.461204320174432200e-08	2.187402189180227606e-07	4.371740417888229216e-07	3.063960472225997271e-10
2.843803907515955132e+00	4.284396129837953227e-07	7.723706386336524423e-07	8.450858733393825607e-08	3.666778007011211049e-07	6.715772307225267731e-07	6.177837067971538377e-08	5.426876960158890190e-07	9.516505431169574484e-07	1.337248489148206425e-07	3.332271148572454514e-07	6.219448072935711801e-07	4.450942242091977558e-08	2.198623093606615695e-07	4.393876416385986115e-07	3.369770827245538824e-10
2.859719401825143947e+00	4.264591245031358440e-07	7.578509411091776753e-07	9.506730789709401269e-08	3.675529148524787486e-07	6.616251629877629738e-07	7.348066671719447036e-08	5.425782509088745944e-07	9.501955681810222056e-07	1.349609336367269833e-07	3.347686732917837688e-07	6.222000222586464073e-07	4.733732432492118312e-08	2.210105774646014034e-07	4.412521339452907996e-07	7.690209839119808453e-10
2.875634896134334539e+00	4.237194195525724733e-07	7.376228625983432956e-07	1.098159765068015980e-07	3.688345998599608487e-07	6.479842633189501125e-07	8.968493640097158481e-08	5.417058610887555191e-07	9.467923063258323166e-07	1.366194158516787217e-07	3.374040136793866932e-07	6.217717106121879780e-07	5.303631674658535555e-08	2.221878486342184954e-07	4.428007252871300912e-07	1.574971981306873115e-09
2.891550390443523355e+00	4.202944779689095546e-07	7.138556842249630851e-07	1.267332717128560771e-07	3.704621144371737571e-07	6.329481167180573132e-07	1.079761121562901481e-07	5.400719871628408660e-07	9.414757248582382773e-07	1.386682494674434547e-07	3.411132370897267342e-07	6.207548341528294224e-07	6.147164002662399307e-08	2.233998702332073413e-07	4.440853080097284659e-07	2.714432456686243227e-09
2.907465884752713947e+00	4.162782638199085880e-07	6.894695692007116209e-07	1.430869584391055022e-07	3.723580967803270999e-07	6.195518023984261246e-07	1.251643911622280222e-07	5.376823131173536162e-07	9.343067846789396166e-07	1.410578415557676689e-07	3.458660246762012671e-07	6.193018042894174197e-07	7.243024506298511460e-08	2.246552399594587989e-07	4.451756155909375601e-07	4.134864327980064218e-09
2.923381379061902763e+00	4.117811128164784662e-07	6.679163216558070106e-07	1.556459039771498689e-07	3.744319125994750209e-07	6.111710141976368857e-07	1.376928110013131825e-07	5.345469009776183326e-07	9.253725149352000719e-07	1.437212870200365404e-07	3.516218501529786588e-07	6.176272518552172835e-07	8.561644845073998122e-08	2.259652977402057252e-07	4.461578972462951722e-07	5.772698234116278104e-09
2.939296873371091579e+00	4.069254939736657634e-07	6.525477403843082293e-07	1.613032475630232975e-07	3.765835747911568263e-07	6.105780419311197009e-07	1.425891076511939517e-07	5.306803473598865375e-07	9.147859033824930950e-07	1.465747913372799270e-07	3.583302798864031043e-07	6.160138354667953143e-07	1.006467243060108942e-07	2.273439819819626600e-07	4.471330205691971979e-07	7.554943394728148639e-09
2.955212367680282171e+00	4.018413237969166930e-07	6.455108827261029908e-07	1.581717648677303423e-07	3.787080627961406058e-07	6.187122404595959864e-07	1.387038851326852252e-07	5.261019345587000274e-07	9.026855280035260616e-07	1.495183411138739931e-07	3.659313605226611029e-07	6.148178073158615851e-07	1.170449137294606207e-07	2.288076513256701370e-07	4.482139151886336305e-07	9.401387462706643527e-09
2.971127861989470986e+00	3.966610295929286020e-07	6.467591309055554823e-07	1.465629282803017216e-07	3.806998523872730523e-07	6.341425028834407621e-07	1.272572018911052896e-07	5.208357679088345832e-07	8.892348215402503133e-07	1.524367142774188530e-07	3.743560936447205973e-07	6.144716445925110383e-07	1.342405426969302093e-07	2.303748733741612261e-07	4.495222973115285921e-07	1.122744943679386007e-08
2.987043356298661578e+00	3.915145682761342133e-07	6.541045404665622301e-07	1.289245960857061966e-07	3.824574577332164269e-07	6.537779951659596960e-07	1.111369203004732108e-07	5.149108904948524723e-07	8.746208199566886537e-07	1.552009610330162379e-07	3.835269964367942999e-07	6.154788865568772966e-07	1.515751063167113560e-07	2.320661821753622701e-07	4.511846720266262701e-07	1.294769232409824358e-08
3.002958850607850394e+00	3.865246078566158866e-07	6.642814131203523243e-07	1.087678025928794488e-07	3.838877874698189981e-07	6.740897928822647098e-07	9.368578205737328627e-08	5.083613658810985037e-07	8.590522005959399755e-07	1.576705311662570320e-07	3.933587467284154861e-07	6.183938858960857153e-07	1.683236075607452569e-07	2.339038065588614717e-07	4.533277006308889508e-07	1.447991248683396623e-08
3.018874344917040986e+00	3.818020706430834367e-07	6.740656462386859786e-07	8.953849504748089484e-08	3.849101251750983866e-07	6.919563560580400475e-07	7.786389429215672572e-08	5.012263194211566764e-07	8.427563724618461228e-07	1.596962663804671770e-07	4.037589100904598103e-07	6.237783921963935172e-07	1.837394279845260770e-07	2.359113717336176144e-07	4.560731381460981830e-07	1.574960532113707225e-08
3.034789839226229802e+00	3.774422204611409656e-07	6.808791516276156105e-07	7.400528929466626779e-08	3.854595616874574533e-07	7.049989384999626650e-07	6.592018487495229447e-08	4.935499288918595977e-07	8.259753531316368274e-07	1.611245046520823679e-07	4.146287458637314091e-07	6.321313518862796501e-07	1.971261398411831680e-07	2.381135768581712264e-07	4.595326726002319954e-07	1.669448111611045744e-08
3.050705333535418617e+00	3.735214516359891247e-07	6.829713338659916078e-07	6.407156940598664158e-08	3.854897313571779879e-07	7.116458781996851315e-07	5.933358451467089720e-08	4.853813556889004336e-07	8.089601768648710001e-07	1.618025345129299201e-07	4.258640881224369011e-07	6.438009227599217932e-07	2.079272534849520091e-07	2.405358515888774149e-07	4.638031005179340513e-07	1.726860265982077846e-08
3.066620827844609209e+00	3.700949062266452208e-07	6.794229326732137132e-07	6.076687978007667552e-08	3.849747354671106218e-07	7.111145267036197076e-07	5.883494423060148307e-08	4.767746086170562892e-07	7.919636577215164123e-07	1.615855595125961661e-07	4.373562966193549948e-07	6.589044197630697407e-07	2.158081734756401960e-07	2.432039948931361465e-07	4.689623147812803885e-07	1.744567500499193091e-08
3.082536322153798025e+00	3.671950094256442797e-07	6.701155292895610208e-07	6.427448956172759143e-08	3.839101722997917374e-07	7.033892523674491266e-07	6.443109223213434815e-08	4.677883333980962968e-07	7.752315131432617231e-07	1.603451536529309236e-07	4.489932717398916500e-07	6.772887723909027315e-07	2.206977710888805685e-07	2.461437996796266484e-07	4.750665328226499901e-07	1.722106653660330675e-08
3.098451816462988617e+00	3.648309727843089902e-07	6.557191351579894160e-07	7.394281041062856435e-08	3.823132330394955202e-07	6.892174076369585499e-07	7.540905844203249053e-08	4.584855223857001914e-07	7.589921563466192042e-07	1.579788884247811786e-07	4.606605264252983655e-07	6.985490991728618277e-07	2.227719536777349032e-07	2.493806670421772756e-07	4.821490507439698505e-07	1.661228334038470064e-08
3.114367310772177433e+00	3.629892727765046987e-07	6.377076080886560957e-07	8.827093746435330169e-08	3.802218641010472037e-07	6.701235521506855088e-07	9.032017605140884557e-08	4.489331405934897204e-07	7.434458690777332724e-07	1.544204121092461154e-07	4.722423069312546501e-07	7.220944093613043210e-07	2.223902045012049793e-07	2.529392141337671965e-07	4.902206001524610180e-07	1.565782811507337493e-08
3.130282805081366249e+00	3.616350700381330638e-07	6.183797003366296664e-07	1.048904397396365141e-07	3.776930377221721856e-07	6.484220268621585960e-07	1.069640485821857752e-07	4.392016659764478490e-07	7.287544851021694064e-07	1.496488468507262916e-07	4.836227531898658956e-07	7.472305504767890076e-07	2.200149559029427836e-07	2.568428798777776262e-07	4.992711615135401141e-07	1.441459824201508544e-08
3.146198299390556841e+00	3.607144942742686349e-07	6.007953458411792961e-07	1.206336427073580267e-07	3.748002119028586311e-07	6.271562248565897285e-07	1.224441989491274808e-07	4.293645439177224428e-07	7.150330009010025989e-07	1.436960869344422866e-07	4.946870884664253259e-07	7.732331022388301234e-07	2.161410746940205284e-07	2.611135328803330296e-07	5.092729071729122640e-07	1.295415858775384811e-08
3.162113793699745656e+00	3.601576830808156546e-07	5.884067327304028796e-07	1.319086334312284826e-07	3.716300962769305704e-07	6.097886403185248865e-07	1.334715522353362808e-07	4.194975580161826704e-07	7.023445180147976181e-07	1.366505980175677228e-07	5.053228269744629748e-07	7.993977772840465771e-07	2.112478766648793195e-07	2.657710860257813525e-07	5.201838475477241893e-07	1.135832450383856876e-08
3.178029288008936248e+00	3.598824313855148115e-07	5.841178346955972700e-07	1.356470280754323794e-07	3.682788706822110196e-07	5.994056281591013894e-07	1.371521132053206499e-07	4.096781214941087417e-07	6.906995180561876752e-07	1.286567249320298612e-07	5.154209871621964061e-07	8.250689398647054741e-07	2.057730344596872851e-07	2.708331223125135932e-07	5.319517440917317844e-07	9.714500533295401936e-09
3.193944782318125064e+00	3.597982832382795243e-07	5.889810486689619127e-07	1.306155178075971625e-07	3.648480267225925054e-07	5.975274110936335726e-07	1.321686423515514647e-07	3.999844957942089675e-07	6.800597380767148397e-07	1.199092535117031482e-07	5.248772975396302524e-07	8.496525751149225832e-07	2.001020199643379216e-07	2.763145365141628235e-07	5.445179141771770695e-07	8.111158851148524548e-09
3.209860276627313880e+00	3.598108803389556986e-07	6.015735953339806680e-07	1.180481653439307293e-07	3.614400184554094859e-07	6.033517377842415088e-07	1.195282991265775160e-07	3.904949451530972771e-07	6.703460724348315724e-07	1.106438178713630348e-07	5.335933812069398747e-07	8.726202922920535076e-07	1.945664701218262417e-07	2.822271972278292078e-07	5.578206536553771725e-07	6.633740800281296140e-09
3.225775770936504472e+00	3.598263727023782305e-07	6.187309006909937732e-07	1.009218447137626348e-07	3.581539158052248583e-07	6.142112506116659172e-07	1.020965809987837464e-07	3.812868380655389224e-07	6.614492609427566694e-07	1.011244151883212283e-07	5.414779046991161352e-07	8.935090828317729244e-07	1.894467265664593460e-07	2.885796337929594751e-07	5.717981106499659655e-07	5.361156935952931730e-09
3.241691265245693288e+00	3.597556965705959541e-07	6.368550702391341927e-07	8.265632290205766254e-08	3.550812530922372487e-07	6.267786327995513166e-07	8.338387338492323384e-08	3.724357085313646394e-07	6.532418323478951389e-07	9.162958471483408691e-08	5.484476764049278637e-07	9.119195978821343596e-07	1.849757549277213678e-07	2.953767524291481961e-07	5.863905368754608394e-07	4.362967982835552782e-09
3.257606759554883880e+00	3.595185330448582344e-07	6.528048469544048804e-07	6.623221913531164133e-08	3.523022552520749130e-07	6.380355843707522333e-07	6.656892613339759259e-08	3.640142917478118153e-07	6.455898851187248551e-07	8.243869837689872256e-08	5.544286796731563479e-07	9.275143229479756435e-07	1.813430363983370523e-07	3.026195857464082614e-07	6.015419102925942623e-07	3.697261200222313558e-09
3.273522253864072695e+00	3.590467774931763944e-07	6.642261593322889631e-07	5.386739565406387856e-08	3.498826063819421747e-07	6.456984324345567487e-07	5.406678032932765367e-08	3.560915504201741002e-07	6.383636784234269606e-07	7.381942241692118689e-08	5.593570258055129360e-07	9.400162134192513946e-07	1.786978381917745304e-07	3.103050795263432231e-07	6.172009646971415708e-07	3.409194355544875402e-09
3.289437748173261511e+00	3.582873737950443551e-07	6.695974168400737881e-07	4.697733075001486917e-08	3.478709000082017008e-07	6.483105921237977727e-07	4.743120789260562880e-08	3.487317090637213146e-07	6.314464893950377193e-07	6.601692873240485699e-08	5.631798124691891229e-07	9.492079383529817624e-07	1.771516865853964834e-07	3.184259203570198838e-07	6.333216829051551001e-07	3.530157808884720345e-09
3.305353242482452103e+00	3.572043977866183333e-07	6.681960331272974290e-07	4.621276244593923753e-08	3.462968790909245714e-07	6.452244659243969137e-07	4.736929225745222916e-08	3.419933145166250993e-07	6.247416152093126441e-07	5.924501382393760758e-08	5.658558736535423232e-07	9.549316972777252191e-07	1.767800500293593744e-07	3.269704073291811070e-07	6.498633174276851850e-07	4.077497230677029028e-09
3.321268736791640919e+00	3.557803094640791703e-07	6.600668957575290073e-07	5.149372317062933323e-08	3.451705376933754025e-07	6.365766186388141043e-07	5.376445674793675353e-08	3.359283413413815764e-07	6.181776824713675912e-07	5.367900021139556157e-08	5.673564081505891298e-07	9.570895169030919110e-07	1.776232993980863487e-07	3.359223705688799013e-07	6.667900023405054030e-07	5.054738797254399664e-09
3.337184231100831511e+00	3.540163319742529232e-07	6.460124168582133337e-07	6.202024709029256552e-08	3.444821170886930066e-07	6.232874238279430883e-07	6.567681034944292497e-08	3.305813608337132975e-07	6.117125622420801559e-07	4.945015942534649210e-08	5.676654746578354265e-07	9.556439388847493566e-07	1.796870104309214436e-07	3.452611388949211806e-07	6.840700173352204018e-07	6.452260454621906360e-09
3.353099725410020326e+00	3.519319554151107833e-07	6.276008997816982391e-07	7.626301104852327458e-08	3.442029886260720793e-07	6.070823034462149946e-07	8.132367380592921681e-08	3.259887919656922885e-07	6.053362045121513648e-07	4.664137941923321224e-08	5.667803429786060360e-07	9.506190434719438826e-07	1.829416424852682423e-07	3.549615583531563423e-07	7.016747628160418366e-07	8.248353890270900944e-09
3.369015219719209142e+00	3.495636031704369605e-07	6.071667818976251395e-07	9.196042444324872858e-08	3.442873757620938877e-07	5.904917042838719512e-07	9.808304724031587717e-08	3.221782517566979410e-07	5.990726371705707970e-07	4.528386634282508495e-08	5.647116924176092946e-07	9.421018005853806749e-07	1.873215842498379144e-07	3.649940627992719414e-07	7.195775049435416450e-07	1.041062065500223783e-08
3.384930714028399734e+00	3.469625361213664995e-07	5.877187656457788632e-07	1.062063065969540828e-07	3.446748300782470770e-07	5.766977897795482929e-07	1.126518703769458876e-07	3.191680212956135851e-07	5.929812490291976867e-07	4.535479356202948352e-08	5.614836503200521681e-07	9.302437905156152470e-07	1.927235101244890362e-07	3.753247970840024666e-07	7.377519520468152319e-07	1.289764212118964833e-08
3.400846208337588550e+00	3.441921039247280690e-07	5.725691603906316583e-07	1.158150474588245062e-07	3.452933425419708981e-07	5.689751486572863756e-07	1.216115364266554470e-07	3.169666419454021690e-07	5.871573083749194409e-07	4.677597551588484419e-08	5.571336657574585450e-07	9.152633823156995464e-07	1.990039491992175435e-07	3.859157927473923715e-07	7.561707282453930363e-07	1.566085724939170667e-08
3.416761702646779142e+00	3.413244811156213116e-07	5.644808623965984942e-07	1.181680998346441820e-07	3.460629432285959796e-07	5.695803433636569422e-07	1.225455430935349905e-07	3.155726541730379306e-07	5.817314625330021174e-07	4.941384581307374388e-08	5.517122155932098860e-07	8.974484838288174860e-07	2.059759473576022860e-07	3.967251954605059986e-07	7.748038152510777690e-07	1.864657566993422827e-08
3.432677196955967958e+00	3.384370478176708017e-07	5.645343093819776607e-07	1.123397862533639691e-07	3.468996214548134057e-07	5.786254687866854613e-07	1.151737741229413500e-07	3.149744890007045716e-07	5.768677260084939005e-07	5.308125199291524263e-08	5.452823425313251283e-07	8.771599511652065056e-07	2.134047338974438038e-07	4.077075427732786849e-07	7.936170376382827168e-07	2.179804790827470598e-08
3.448592691265156773e+00	3.356085893703057472e-07	5.715839769930520674e-07	9.963320174755942692e-08	3.477193847207416401e-07	5.939813043292051728e-07	1.014574651122780545e-07	3.151505193153739141e-07	5.727592195039787016e-07	5.754181912676907366e-08	5.379190272243515582e-07	8.548356021938195923e-07	2.210024522548834712e-07	4.188140900460626472e-07	8.125706688073902874e-07	2.505751128473505993e-08
3.464508185574347365e+00	3.329154955948724127e-07	5.828799861685944877e-07	8.295100502115028469e-08	3.484422696059744518e-07	6.123122373620740504e-07	8.457230184987490611e-08	3.160692752597445205e-07	5.696207358873069889e-07	6.251781463218205218e-08	5.297083990478666383e-07	8.309943955747432610e-07	2.284224025209900685e-07	4.299931817703548654e-07	8.316182330684354718e-07	2.836813047227425902e-08
3.480423679883536181e+00	3.304281384790160280e-07	5.952315728740384770e-07	6.562470408399363194e-08	3.489961210265832019e-07	6.302382276182186281e-07	6.775401443494777575e-08	3.176898247224856244e-07	5.676772109807858048e-07	6.770243846418539111e-08	5.207467926945903738e-07	8.062395091726551370e-07	2.352540762165256107e-07	4.411906648319722467e-07	8.507055728608942745e-07	3.167575680305027197e-08
3.496339174192726773e+00	3.282075969016798735e-07	6.058461943891331297e-07	5.056899941422656440e-08	3.493199678601253171e-07	6.449730672010337336e-07	5.366686851921690068e-08	3.199623166207564580e-07	5.671475522807501889e-07	7.277708096076272716e-08	5.111396602530374814e-07	7.812575071624602362e-07	2.410218133436146737e-07	4.523503396483060042e-07	8.697702388703375256e-07	3.493044042627448279e-08
3.512254668501915589e+00	3.263028791632078615e-07	6.126706789142393114e-07	3.993507941217646465e-08	3.493668423319859777e-07	6.545213572016100538e-07	4.421232746236190168e-08	3.228286812988467955e-07	5.682241957710062469e-07	7.743316682668734415e-08	5.010003508656347953e-07	7.568083552811535554e-07	2.451923464501160881e-07	4.634144445309286875e-07	8.887412452007496334e-07	3.808764386110774170e-08
3.528170162811104404e+00	3.247487693895405801e-07	6.144566476440897535e-07	3.504089113499140678e-08	3.491059168246577671e-07	6.576903831457469688e-07	4.052145050356856538e-08	3.262234790323210165e-07	5.710502061380932911e-07	8.139675192654874181e-08	4.904487723611181968e-07	7.336982112405928605e-07	2.471993334816435331e-07	4.743241680959349053e-07	9.075392129732410012e-07	4.110912321862875651e-08
3.544085657120294997e+00	3.235643935182321421e-07	6.107422853613630012e-07	3.638650167510128304e-08	3.485238637073745625e-07	6.540629930755784465e-07	4.298473433917067844e-08	3.300748844069678044e-07	5.756973225539187577e-07	8.445244626001685109e-08	4.796099513786911978e-07	7.127258504624934731e-07	2.464940522948889754e-07	4.850201840766390816e-07	9.260769053828837615e-07	4.396346277039445475e-08
3.560001151429483812e+00	3.227525659732857378e-07	6.018339393401312463e-07	4.367119260644028228e-08	3.476253799175806432e-07	6.439822074576090589e-07	5.126855237755222760e-08	3.343057913148106066e-07	5.821493095102566077e-07	8.646227311936455253e-08	4.686125104021683960e-07	6.945987688048028131e-07	2.426262519995339788e-07	4.954432024954786621e-07	9.442601371855973399e-07	4.662626780536003715e-08
3.575916645738674404e+00	3.222999409104468248e-07	5.888094366825900853e-07	5.579044513830356431e-08	3.464328567011424770e-07	6.285582042165298992e-07	6.430750918575505475e-08	3.388350205508715527e-07	5.902945155191727451e-07	8.737552558257030725e-08	4.575870817597498111e-07	6.798304759177119664e-07	2.353436876017876557e-07	5.055345308320297397e-07	9.619890235276625128e-07	4.908003813639691375e-08
3.591832140047863220e+00	3.221779537939029410e-07	5.735313486704863936e-07	7.082455891731948840e-08	3.449852143656646764e-07	6.096891954078319052e-07	8.028123332349744763e-08	3.435786095744818258e-07	5.999295067628982837e-07	8.722771238606536794e-08	4.466646799820670290e-07	6.686515487675790854e-07	2.246778111965549727e-07	5.152366385886527270e-07	9.791595183243024321e-07	5.131375885300307474e-08
3.607747634357053812e+00	3.223445018136419377e-07	5.586093596433472535e-07	8.607964398393664836e-08	3.433359603197607727e-07	5.900527538693409367e-07	9.661916677018066174e-08	3.484511619807166662e-07	6.107728145238014683e-07	8.612950943763186407e-08	4.359750549159922506e-07	6.609751122161788326e-07	2.109749976158056422e-07	5.244937185098292310e-07	9.956651818621379373e-07	5.332225515752041881e-08
3.623663128666242628e+00	3.227462769888164611e-07	5.471546231595920854e-07	9.833793081804081044e-08	3.415505643094315835e-07	5.729383657274968971e-07	1.101627628913662435e-07	3.533672326650163251e-07	6.224855197297069811e-07	8.424894560032566903e-08	4.256450486386265649e-07	6.564360795647302973e-07	1.948540177125227796e-07	5.332522376596718026e-07	1.011399111188532191e-06	5.510536413081130789e-08
3.639578622975431443e+00	3.233216353210445596e-07	5.420922814500596487e-07	1.045509891920294969e-07	3.397032759991797841e-07	5.616786959952614517e-07	1.177278560030981165e-07	3.582427236007631354e-07	6.346945220384407571e-07	8.179092516308551366e-08	4.157969794860093510e-07	6.544849080604223915e-07	1.771090509115962575e-07	5.414614716068402594e-07	1.026255964892244128e-06	5.666697832143639070e-08
3.655494117284622035e+00	3.240038604606365965e-07	5.450449317356060897e-07	1.029627891856671297e-07	3.378735354612410505e-07	5.585530549652618022e-07	1.171940159572202459e-07	3.629962646171783361e-07	6.470149190655189756e-07	7.897761016883769660e-08	4.065470763927498863e-07	6.544940120700754870e-07	1.586001407154242856e-07	5.490740151079287647e-07	1.040134015433486518e-06	5.801401478237101161e-08
3.671409611593810851e+00	3.247246621659091730e-07	5.554900582855305235e-07	9.395926604628779614e-08	3.361421455796797988e-07	5.637048286625542956e-07	1.085794624968053020e-07	3.675505535822686326e-07	6.590692814679833978e-07	7.603182569655386748e-08	3.980039862280419659e-07	6.558427487472651625e-07	1.401652237088187164e-07	5.560462629185216271e-07	1.052937166400621008e-06	5.915535943642224606e-08
3.687325105903001443e+00	3.254177391967665632e-07	5.710135568363132799e-07	7.982192155721984645e-08	3.345873860145490888e-07	5.750886836529350665e-07	9.408608837616316403e-08	3.718336309681045023e-07	6.705029929554119009e-07	7.316426898079705066e-08	3.902673759143386289e-07	6.579691233075471844e-07	1.225656285211300735e-07	5.623388546930081752e-07	1.064576878062091246e-06	6.010083132392510482e-08
3.703240600212190259e+00	3.260222336650863038e-07	5.883853605462041070e-07	6.365910678396855360e-08	3.332812507290623395e-07	5.895163038556267154e-07	7.704619760249801659e-08	3.757800648951579326e-07	6.809957937191737563e-07	7.056433607114216191e-08	3.834266498391575593e-07	6.603930800294386849e-07	1.064602196488764337e-07	5.679170783557986322e-07	1.074973951530204861e-06	6.086020518139250885e-08
3.719156094521379075e+00	3.264859093720567242e-07	6.045280062951137372e-07	4.844381244899976409e-08	3.322859850619837140e-07	6.038017800065856202e-07	6.077019011738180786e-08	3.793320243968376681e-07	6.902701452945449040e-07	6.839390349913037926e-08	3.775598014376864019e-07	6.627218068510181656e-07	9.239779602435463816e-08	5.727512268320922825e-07	1.084060129098135568e-06	6.144232456604910244e-08
3.735071588830569667e+00	3.267679000275133898e-07	6.169913363235050671e-07	3.654446373152165957e-08	3.316510842126858404e-07	6.153788141523229750e-07	4.792335427304870582e-08	3.824402207796626790e-07	6.980971495087564352e-07	6.678329205056886979e-08	3.727324158609952286e-07	6.646461365593022326e-07	8.081869516268827748e-08	5.768169036086418124e-07	1.091779475382675140e-06	6.185433183460848483e-08
3.750987083139758482e+00	3.268408938373190052e-07	6.240863091516370856e-07	2.959547852300092489e-08	3.314108934508904455e-07	6.224835244304054169e-07	4.033826247137547405e-08	3.850646995313567718e-07	7.043006698415148106e-07	6.582872922119873303e-08	3.689968383856194784e-07	6.659338659774210427e-07	7.205981079381791412e-08	5.800952732454550786e-07	1.098089510521204337e-06	6.210103596970581990e-08
3.766902577448949074e+00	3.266926477978890907e-07	6.248895021854455546e-07	2.849579341033262688e-08	3.315829223595351189e-07	6.241606837356463028e-07	3.900516098342398798e-08	3.871754681900028587e-07	7.087601457497135716e-07	6.559079063029219867e-08	3.663915207050391452e-07	6.664230741317423579e-07	6.635996727833598538e-08	5.825732536683516674e-07	1.102962072717515598e-06	6.218443461918763129e-08
3.782818071758137890e+00	3.263267568995986169e-07	6.192258302707876793e-07	3.342768352840955452e-08	3.321669522536297724e-07	6.202390356734177098e-07	4.409486883384188783e-08	3.887529488642372819e-07	7.114124284207757484e-07	6.609346930769876254e-08	3.649405545175190606e-07	6.660168243745642138e-07	6.386428466047390740e-08	5.842436478288888567e-07	1.106383892927366314e-06	6.210340273041139907e-08
3.798733566067326706e+00	3.257626388297963700e-07	6.076656926349761092e-07	4.385958502461663072e-08	3.331449791116901214e-07	6.113255397148545936e-07	5.496441850852564909e-08	3.897882476112835531e-07	7.122528259605561335e-07	6.732366926201091973e-08	3.646533989375900511e-07	6.646797682627185437e-07	6.462702961246161137e-08	5.851052131107218993e-07	1.108356869541874483e-06	6.185355667956942154e-08
3.814649060376517298e+00	3.250347320355741190e-07	5.915433420676780002e-07	5.852612200347018474e-08	3.344819955964467189e-07	5.988243141854435603e-07	7.013967700744987746e-08	3.902832365546664600e-07	7.113354278450504109e-07	6.923104526428256206e-08	3.655248052631509218e-07	6.624368041206298745e-07	6.861280640567191611e-08	5.851626676776412007e-07	1.108898035756343514e-06	6.142729959893899292e-08
3.830564554685706113e+00	3.241909424234035228e-07	5.729824128794592751e-07	7.539947196734771761e-08	3.361275768041253562e-07	5.849520991399526045e-07	8.730305446829805500e-08	3.902504483711914643e-07	7.087726713199989502e-07	7.172822542238397839e-08	3.675349395819261193e-07	6.593738321824222415e-07	7.569604698142994423e-08	5.844266337855556284e-07	1.108039217138670391e-06	6.081405043244086623e-08
3.846480048994896705e+00	3.232904097967845505e-07	5.548647866610745172e-07	9.171603293249458375e-08	3.380181970509108918e-07	5.726526817322115104e-07	1.033837123696103261e-07	3.897127865102269800e-07	7.047340014619800210e-07	7.469157155847388599e-08	3.706497006558694404e-07	6.556406245309042639e-07	8.565877678083466982e-08	5.829135189056451651e-07	1.105826381990374160e-06	6.000065582091627611e-08
3.862395543304085521e+00	3.224006976960706216e-07	5.405684186695923110e-07	1.042329767225489586e-07	3.400801709925524067e-07	5.651955495625962719e-07	1.149647924225084885e-07	3.887030581413098269e-07	6.994433491739355097e-07	7.796276710868419694e-08	3.748212275359253902e-07	6.514557592081938754e-07	9.818669586365695789e-08	5.806453363158783030e-07	1.102318692675401685e-06	5.897197995635481471e-08
3.878311037613274337e+00	3.215945380875669613e-07	5.332074825967949230e-07	1.099815935783390527e-07	3.422330832387466402e-07	5.652424559937916321e-07	1.192237104837016482e-07	3.872633402755127995e-07	6.931750035704846797e-07	8.135167698054091929e-08	3.799885884866126095e-07	6.471132973903379526e-07	1.128638795828872663e-07	5.776494676004501815e-07	1.097587272396402394e-06	5.771166280449796922e-08
3.894226531922464929e+00	3.209462840515206122e-07	5.344057256235206818e-07	1.074868424795205426e-07	3.443935477063996215e-07	5.736549730276947401e-07	1.151321223851045294e-07	3.854441926938657813e-07	6.862473016899429024e-07	8.464108369778860731e-08	3.860786400918539635e-07	6.429901730031228596e-07	1.291671071805850145e-07	5.739583702393983006e-07	1.091713709077605722e-06	5.620303140119098506e-08
3.910142026231653745e+00	3.205282382190793937e-07	5.434485527334407476e-07	9.760792370471803978e-08	3.464791223107184271e-07	5.890070482010612068e-07	1.039511964203755946e-07	3.833037341717200915e-07	6.790134461420019469e-07	8.759402220143818305e-08	3.930070429182556201e-07	6.395517702327626897e-07	1.464623156037486034e-07	5.696092341623126394e-07	1.084788326111294177e-06	5.443014221333099563e-08
3.926057520540844337e+00	3.204070315108583008e-07	5.577055572928306312e-07	8.310850572888594392e-08	3.484121969448073430e-07	6.083058600997682416e-07	8.851853378984649730e-08	3.809066009494405431e-07	6.718487816616660297e-07	8.996442023721500371e-08	4.006794178727291886e-07	6.373505454885867006e-07	1.640082902568717295e-07	5.646435917703379343e-07	1.076908258627825592e-06	5.237892491285027689e-08
3.941973014850033152e+00	3.206402253966907947e-07	5.738674839518888677e-07	6.741296684149272175e-08	3.501236734075198832e-07	6.281719605210016102e-07	7.207538629403815620e-08	3.783228084158692854e-07	6.651341467455361447e-07	9.151147008620247912e-08	4.089926254454683428e-07	6.370089818698658525e-07	1.809762690210708860e-07	5.591068864902858194e-07	1.068175383340690370e-06	5.003838963988126874e-08
3.957888509159221968e+00	3.212733014638857737e-07	5.889358107471463480e-07	5.361079218062519934e-08	3.515562649854187083e-07	6.456377712559973024e-07	5.747475871484011418e-08	3.756265385019607482e-07	6.592355937924226359e-07	9.201748321149886057e-08	4.178361484079283056e-07	6.391755226249691703e-07	1.964967741908874409e-07	5.530480054057932705e-07	1.058694159344995896e-06	4.740185146659053954e-08
3.973804003468412560e+00	3.223371849592860040e-07	6.006431462851196949e-07	4.403122363345231305e-08	3.526672603774536118e-07	6.584596691329154026e-07	4.687485162199176808e-08	3.728948763006872251e-07	6.544818568835630207e-07	9.130789571781137666e-08	4.270935572627276839e-07	6.444452400162401842e-07	2.097418745092152100e-07	5.465187819065414833e-07	1.048569445714842468e-06	4.446811809824060452e-08
3.989719497777601376e+00	3.238464249230796477e-07	6.075385008593596168e-07	4.015434898679973152e-08	3.534306208078744898e-07	6.651785749625845401e-07	4.168266665316438659e-08	3.702065199216837110e-07	6.511422107280686677e-07	8.927082911529870136e-08	4.366440368350643721e-07	6.532517529423327886e-07	2.200363207277959292e-07	5.395734746027642186e-07	1.037904368355434095e-06	4.124258085009434195e-08
4.005634992086791968e+00	3.257981236446484399e-07	6.089705244135850400e-07	4.262572287571183979e-08	3.538383094136336680e-07	6.651070722227505252e-07	4.256954660451681089e-08	3.676404875542409691e-07	6.494082835384674820e-07	8.587269157001445632e-08	4.463639518624452611e-07	6.657613091035688204e-07	2.269665946213216754e-07	5.322682289653214344e-07	1.026798312217273137e-06	3.773814571336983799e-08
4.021550486395980784e+00	3.281716737994524468e-07	6.050713689047940731e-07	5.127197869411082042e-08	3.539007869482310489e-07	6.583158646922487536e-07	4.948570920421329126e-08	3.652748451623283987e-07	6.493833334375903255e-07	8.116635688706647190e-08	4.561284292827230948e-07	6.818150805417995889e-07	2.304417780236466007e-07	5.246605282699542680e-07	1.015345114620346821e-06	3.397594191956171536e-08
4.037465980705169599e+00	3.309293243379063728e-07	5.967687725740955937e-07	6.508987610171720484e-08	3.536466459290657584e-07	6.456397851214323546e-07	6.165350673669921515e-08	3.631854771948117173e-07	6.510811665070697874e-07	7.528978788255370019e-08	4.658129351335667918e-07	7.009490706655613806e-07	2.306767996015722293e-07	5.168086404480151779e-07	1.003631530260586549e-06	2.998575063544380702e-08
4.053381475014360191e+00	3.340175576983085214e-07	5.858179006784668193e-07	8.221721471815022355e-08	3.531213948394849862e-07	6.287021887720008705e-07	7.754060090696910201e-08	3.614449211991071078e-07	6.544346348048790746e-07	6.845520759333514098e-08	4.752948245462486812e-07	7.224794484246511314e-07	2.281102006678462309e-07	5.087710673768004642e-07	9.917360281250504416e-07	2.580610662855048675e-08
4.069296969323549007e+00	3.373692229735544104e-07	5.747967043128052376e-07	9.994174163430360967e-08	3.523854430828870782e-07	6.099312438739275325e-07	9.483964229184667693e-08	3.601212853235849830e-07	6.593114406084993387e-07	6.093113003867062734e-08	4.844548442229119361e-07	7.456111259803698253e-07	2.232985624654539939e-07	5.006060029838121288e-07	9.797279652847833050e-07	2.148404068284084667e-08
4.085212463632739599e+00	3.409063340239045298e-07	5.669067845950878338e-07	1.149058834527212258e-07	3.515113742924963158e-07	5.924761482587869074e-07	1.105466003262057242e-07	3.592772654385086955e-07	6.655337069154035422e-07	5.302082396161384880e-08	4.931785680030631555e-07	7.695306432243164391e-07	2.168264927818098719e-07	4.923708062957447496e-07	9.676671633039921451e-07	1.707444928749746003e-08
4.101127957941928415e+00	3.445434098449483114e-07	5.653147445275586170e-07	1.237720751623379793e-07	3.505806286405911210e-07	5.798132866926821141e-07	1.213479705885001543e-07	3.589692760598324074e-07	6.728977864873462950e-07	4.504076563231857272e-08	5.013577476201798593e-07	7.934669385723954651e-07	2.092485566679642006e-07	4.841214952407281335e-07	9.556038913562557447e-07	1.263909912520041640e-08
4.117043452251117230e+00	3.481912082461869342e-07	5.719747541139667933e-07	1.244076623784070486e-07	3.496797424512657583e-07	5.748157174372618424e-07	1.245437674652696742e-07	3.592467064929201891e-07	6.811917395579684838e-07	3.730167342787184136e-08	5.088915624868362109e-07	8.167225314805829294e-07	2.010605934930894923e-07	4.759122666187558662e-07	9.435792380462113893e-07	8.245295191300290214e-09
4.132958946560307822e+00	3.517606843043531928e-07	5.866237159824955096e-07	1.168976526262109290e-07	3.488963144286901810e-07	5.785325517263409916e-07	1.192600771310394234e-07	3.601513106958548704e-07	6.902091833612433909e-07	3.009343803046640285e-08	5.156877542866193655e-07	8.386849191593353077e-07	1.926905894139033704e-07	4.677950471985046853e-07	9.316258334877100402e-07	3.964260909299383231e-09
4.148874440869496638e+00	3.551669930607656880e-07	6.069153539927344350e-07	1.034186321287969940e-07	3.483148811950112284e-07	5.896576864254688557e-07	1.069720759645536011e-07	3.617167363678291437e-07	6.997592930912130508e-07	2.367417964444518370e-08	5.216636342508131535e-07	8.588273803461316959e-07	1.844998881554946640e-07	4.598190803880372763e-07	9.197688662555243225e-07	0.000000000000000000e+00
4.164789935178687230e+00	3.583333521254003588e-07	6.295200289442304914e-07	8.714667530657022627e-08	3.480128899589875172e-07	6.052565911020900522e-07	9.076918881588498226e-08	3.639681957700702232e-07	7.096733966232326666e-07	1.826299491690772675e-08	5.267469532130796479e-07	8.767052682245601411e-07	1.767886382015991018e-07	4.520305523718051080e-07	9.080273277604851890e-07	0.000000000000000000e+00
4.180705429487876046e+00	3.611945844533070185e-07	6.511781330187181464e-07	7.121103588789594358e-08	3.480569527513349158e-07	6.219995966721366857e-07	7.411430883053314583e-08	3.669222778556546911e-07	7.198088769232575320e-07	1.403567878805185013e-08	5.308766268213528038e-07	8.919510700559694556e-07	1.698021835867361520e-07	4.444722610169923330e-07	8.964154100521924781e-07	0.000000000000000000e+00
4.196620923797066638e+00	3.637001744113332846e-07	6.692315956510795314e-07	5.816875317158709077e-08	3.484995548938298771e-07	6.369996261935926819e-07	5.999948359406701936e-08	3.705868984872091779e-07	7.300511044267567820e-07	1.112269254766157381e-08	5.340033105984112346e-07	9.042697070606135514e-07	1.637369141362088649e-07	4.371833302387457229e-07	8.849439819462378400e-07	0.000000000000000000e+00
4.212536418106255454e+00	3.658166908190265835e-07	6.817800559994715034e-07	4.985332563858171649e-08	3.493763707243114622e-07	6.481309705353511790e-07	5.062177091327179829e-08	3.749613829190647889e-07	7.403139978279643132e-07	9.608768010165264613e-09	5.360898218380182575e-07	9.134345812875028763e-07	1.587450623885335857e-07	4.301989718863288707e-07	8.736220719843176175e-07	0.000000000000000000e+00
4.228451912415444269e+00	3.675294580388092518e-07	6.876925780462615186e-07	4.736633803135698498e-08	3.507043129441903876e-07	6.540820432820126224e-07	4.732658260636815268e-08	3.800366723672552267e-07	7.505396470837090759e-07	9.533697650801377484e-09	5.371114075613402669e-07	9.192844305184791236e-07	1.549383846042013572e-07	4.235502965806232109e-07	8.624582939085131497e-07	0.000000000000000000e+00
4.244367406724634861e+00	3.688433892052399189e-07	6.865933511894842765e-07	5.109342722099556134e-08	3.524804094730235295e-07	6.543359770811391782e-07	5.062484186490793380e-08	3.857956444329117116e-07	7.606972760774029767e-07	1.089401278842039349e-08	5.370558599008332835e-07	9.217208855953930692e-07	1.523908342062734979e-07	4.172641743070658208e-07	8.514621597117828282e-07	0.000000000000000000e+00
4.260282901033823677e+00	3.697829328595115042e-07	6.788603239089949285e-07	6.070554181002807993e-08	3.546815648361538737e-07	6.491574902708112809e-07	6.020563940149646646e-08	3.922135354192321294e-07	7.707816938690357639e-07	1.364537696942844201e-08	5.359234822920422187e-07	9.207065923483429507e-07	1.511403722357414866e-07	4.113631449559122252e-07	8.406452355941183589e-07	0.000000000000000000e+00
4.276198395343014269e+00	3.703911239363927731e-07	6.656439928009080316e-07	7.513825507187751468e-08	3.572652235271786469e-07	6.396043952811908424e-07	7.492605177316645153e-08	3.992584512166726515e-07	7.808112866182000827e-07	1.770561581514527316e-08	5.337269117083126345e-07	9.162637865432199600e-07	1.511900368734052560e-07	4.058653784116958473e-07	8.300221061945334314e-07	0.000000000000000000e+00
4.292113889652203085e+00	3.707277704590482308e-07	6.488963715825196043e-07	9.255916933557685738e-08	3.601709122545822123e-07	6.275501403363708747e-07	9.279168417279354982e-08	4.068919524427080162e-07	7.908255349734042218e-07	2.295836991201181058e-08	5.304908038446601255e-07	9.084732582985907020e-07	1.525083493907295490e-07	4.007846832331347676e-07	8.196111214868145659e-07	0.000000000000000000e+00
4.308029383961391900e+00	3.708668466140180799e-07	6.313644262863368656e-07	1.103692669416993472e-07	3.633225983254134894e-07	6.156552584355943155e-07	1.109899382152327163e-07	4.150696989186624870e-07	8.008820013256960943e-07	2.925739651162887979e-08	5.262513896256429930e-07	8.974736954255650878e-07	1.550290838257208982e-07	3.961305624397668153e-07	8.094349082856193299e-07	0.000000000000000000e+00
4.323944878270582493e+00	3.708931993265495896e-07	6.164168636035992907e-07	1.253695350494998884e-07	3.666317644271146046e-07	6.071289389881202837e-07	1.261345898661089255e-07	4.237421383440092309e-07	8.110527170294411273e-07	3.643155965857733456e-08	5.210559126640532130e-07	8.834614445238354509e-07	1.586503808042710281e-07	3.919083144375193497e-07	7.995206343285202716e-07	0.000000000000000000e+00
4.339860372579771308e+00	3.708987073790157852e-07	6.074671830814666475e-07	1.343302316765649229e-07	3.700010674140667727e-07	6.050416166816485028e-07	1.349605181464850426e-07	4.328552241759613133e-07	8.214199128347444095e-07	4.429053551717821713e-08	5.149619583241840818e-07	8.666907665994372359e-07	1.632331500489308746e-07	3.881191766764170985e-07	7.899000176191016829e-07	0.000000000000000000e+00
4.355775866888961900e+00	3.709780580520600217e-07	6.068802573896952136e-07	1.350758587144248827e-07	3.733284218690331041e-07	6.111842178733836080e-07	1.354726258646826003e-07	4.423511482180419730e-07	8.320710786099360954e-07	5.263121782614785070e-08	5.080366858422309393e-07	8.474746769106729408e-07	1.685986947737889378e-07	3.847605092428572689e-07	7.806090776484236134e-07	0.000000000000000000e+00
4.371691361198150716e+00	3.712243250214530983e-07	6.148950004926053526e-07	1.275536495503008441e-07	3.765113294137705436e-07	6.251598366927289105e-07	1.278628221348121238e-07	4.521690742365878771e-07	8.430934117092635145e-07	6.124473676391223967e-08	5.003559755292224524e-07	8.261864192196271680e-07	1.745255318388177897e-07	3.818260152484257327e-07	7.716876289844021782e-07	0.000000000000000000e+00
4.387606855507339532e+00	3.717245419327332040e-07	6.295420873848585894e-07	1.139069964806078186e-07	3.794512628959414750e-07	6.445656823672118253e-07	1.143368434246710718e-07	4.622458600227779506e-07	8.545678131003519797e-07	6.992390694520392138e-08	4.920035034357598187e-07	8.032614791430991483e-07	1.807455277284205421e-07	3.793059945882199126e-07	7.631785224052611872e-07	0.000000000000000000e+00
4.403522349816530124e+00	3.725554681773053505e-07	6.476433275227710461e-07	9.746760883183965486e-08	3.820579112341223555e-07	6.660585217605566587e-07	9.805730070768805227e-08	4.725167566580137700e-07	8.665627048963437250e-07	7.847080841968376207e-08	4.830697560042063247e-07	7.791996944260878979e-07	1.869398175823246986e-07	3.771876274042530643e-07	7.551266451825512358e-07	0.000000000000000000e+00
4.419437844125718939e+00	3.737797367669269217e-07	6.659481004643615082e-07	8.161137306949233510e-08	3.842530960314602568e-07	6.863705411732040250e-07	8.213565088971648862e-08	4.829160752759906927e-07	8.791280514988499780e-07	8.670409905313140736e-08	4.736509971881736893e-07	7.545663227530230486e-07	1.927356716233243830e-07	3.754552834030877762e-07	7.475777011380922575e-07	3.332865668083294964e-09
4.435353338434909531e+00	3.754425590970654203e-07	6.817759858882735008e-07	6.910913230585728689e-08	3.859741848547854608e-07	7.028355460050951699e-07	6.911282370447569886e-08	4.933778132960987855e-07	8.922900416726730096e-07	9.446558491952461436e-08	4.638482002998264722e-07	7.299897025623440271e-07	1.977066980373089173e-07	3.740908530399637099e-07	7.405768032804344785e-07	7.604902799492941319e-09
4.451268832744098347e+00	3.775691384319124845e-07	6.932273263695710717e-07	6.191095049425384436e-08	3.871768477233124571e-07	7.135529902641992912e-07	6.080070518242567599e-08	5.038362338785639447e-07	9.060469030808226983e-07	1.016255646763051911e-07	4.537659564739817048e-07	7.061513259926364773e-07	2.013805869553269323e-07	3.730740964923008696e-07	7.341669272210858551e-07	1.198126576351593705e-08
4.467184327053287163e+00	3.801629141158434750e-07	6.992063396407403294e-07	6.111948859094662050e-08	3.878370319096744092e-07	7.174050852561676727e-07	5.826897856318114569e-08	5.142263941701614164e-07	9.203662565509400865e-07	1.080865317893827464e-07	4.435113711373969257e-07	6.837621805482119489e-07	2.032605617265819556e-07	3.723830063009283088e-07	7.283872914375349148e-07	1.637872116432175573e-08
4.483099821362477755e+00	3.832047231085889061e-07	6.994037067175365645e-07	6.700573949964124774e-08	3.879520643647633560e-07	7.140428399542606829e-07	6.186128877526608201e-08	5.244846197194500079e-07	9.351842760504582690e-07	1.137849633884416938e-07	4.331929592664611235e-07	6.635187238724425873e-07	2.028671946604796597e-07	3.719941795547532205e-07	7.232717490371456065e-07	2.071661007236083445e-08
4.499015315671666571e+00	3.866529259979236155e-07	6.942913804899304560e-07	7.901447150591677502e-08	3.875408294205714237e-07	7.038815352933344812e-07	7.120012354780836625e-08	5.345489241933317166e-07	9.504067256864905344e-07	1.186911227001729518e-07	4.229195495316230071e-07	6.460359068768530120e-07	1.998031921863929758e-07	3.718831955304808677e-07	7.188472921683372419e-07	2.491909889262449346e-08
4.514930809980857163e+00	3.904445028925471178e-07	6.851367081618995239e-07	9.575229762319465884e-08	3.866430101983720324e-07	6.881140952678051535e-07	8.517192512893896424e-08	5.443593751766380750e-07	9.659117373259311306e-07	1.228070130273450194e-07	4.127992066869623770e-07	6.317658424513662849e-07	1.938325709225584692e-07	3.720249947699138556e-07	7.151327809851794132e-07	2.891720855464829805e-08
4.530846304290045978e+00	3.944970823752155266e-07	6.740113062094760763e-07	1.149828585409549240e-07	3.853174235384483438e-07	6.687325720757055211e-07	1.019022750011911135e-07	5.538584083418967029e-07	9.815540156752193059e-07	1.261628010085741528e-07	4.029381807921431964e-07	6.209258253298607137e-07	1.849505362544256791e-07	3.723942556797322847e-07	7.121380102486320730e-07	3.265050111083244343e-08
4.546761798599234794e+00	3.987118258647196346e-07	6.637141527593446873e-07	1.337094989700945820e-07	3.836395184274763640e-07	6.485117075960696050e-07	1.187673292588830700e-07	5.629910936010051687e-07	9.971700451432917491e-07	1.288121420587186942e-07	3.934398910738007991e-07	6.134661566046582602e-07	1.734136255429433379e-07	3.729657648688849384e-07	7.098632151212305789e-07	3.606831461653924487e-08
4.562677292908425386e+00	4.029770521010414213e-07	6.574355467331720578e-07	1.485185574689107319e-07	3.816981450385312948e-07	6.308245345179615102e-07	1.325717555591011323e-07	5.717053579637643785e-07	1.012583837709222567e-06	1.308268782183062432e-07	3.844039514643743386e-07	6.090947758763281311e-07	1.597131270524205460e-07	3.737147775933516552e-07	7.082990921506998119e-07	3.913046303600344547e-08
4.578592787217614202e+00	4.071724537001075289e-07	6.579677735762385023e-07	1.563771338239765556e-07	3.795917339573698540e-07	6.190591238098598287e-07	1.401243441048798264e-07	5.799521707059481604e-07	1.027612795659858838e-06	1.322915457520374295e-07	3.759252441161451689e-07	6.073481241491631040e-07	1.445023640831272338e-07	3.746173648537908629e-07	7.074273731234174406e-07	4.180735658416428521e-08
4.594508281526804794e+00	4.111737312805314127e-07	6.666036040356819487e-07	1.557438585253808768e-07	3.774240514953464343e-07	6.155341353003336613e-07	1.393139676903592602e-07	5.876856970746026370e-07	1.042073345572355327e-06	1.332980485768499468e-07	3.680930464913875238e-07	6.076781280498965782e-07	1.285079649328784164e-07	3.756507438854557389e-07	7.072219425013299556e-07	4.407954526958157510e-08
4.610423775835993609e+00	4.148574517256497529e-07	6.824702099603491867e-07	1.472446934909503191e-07	3.752997160046240135e-07	6.204441033051847235e-07	1.301553287040633564e-07	5.948634271204087095e-07	1.055786103812699319e-06	1.339407504281180474e-07	3.609902169875293439e-07	6.095270075384493963e-07	1.124534264366092386e-07	3.767935889890027829e-07	7.076504398265437676e-07	4.593673815146185123e-08
4.626339270145182425e+00	4.181059265614366463e-07	7.029239382738100591e-07	1.332879148490632335e-07	3.733196709612119606e-07	6.317930755229587825e-07	1.148462663994651917e-07	6.014462863432799572e-07	1.068580436161775667e-06	1.343121365247841947e-07	3.546924434770064218e-07	6.123768805576647274e-07	9.700800639634811628e-08	3.780263198730855024e-07	7.086762439031646499e-07	4.737639584300635482e-08
4.642254764454373017e+00	4.208119046883454991e-07	7.246025309479434589e-07	1.170212784287475394e-07	3.715768127754835173e-07	6.463950726827995936e-07	9.675855286816749383e-08	6.073987346720795224e-07	1.080298359858379306e-06	1.344991094857797386e-07	3.492675586295011081e-07	6.157751782051419074e-07	8.275993905386025589e-08	3.793313649128944381e-07	7.102607020104039609e-07	4.840202781538491535e-08
4.658170258763561833e+00	4.228828808968687167e-07	7.443190764932686513e-07	1.014466853004687821e-07	3.701519647237324720e-07	6.610080695663813362e-07	7.929585988108360773e-08	6.126888598835046038e-07	1.090797798587181933e-06	1.345799211798272745e-07	3.447749254404168004e-07	6.193431801436814382e-07	7.020667073715221555e-08	3.806933969714450805e-07	7.123654488630799572e-07	4.902134507981015097e-08
4.674085753072752425e+00	4.242448374226534157e-07	7.595068573511647029e-07	8.898281749414207550e-08	3.691103733540875959e-07	6.729755387342798872e-07	6.524520797389535749e-08	6.172884709164197680e-07	1.099955239404002527e-06	1.346217024288369030e-07	3.412648960112398614e-07	6.227752080221834255e-07	5.975458400029624427e-08	3.820995396811360212e-07	7.149546575698029664e-07	4.924442179246902301e-08
4.690001247381941241e+00	4.248452595761763781e-07	7.683583254706939240e-07	8.133219368165888508e-08	3.684988808698271444e-07	6.804348831831458778e-07	5.656287855650841107e-08	6.211731956798866047e-07	1.107667858726385046e-06	1.346785326333880579e-07	3.387783463091983153e-07	6.258338527076420126e-07	5.172283991075461810e-08	3.835395423409926855e-07	7.179970767674858909e-07	4.908200791449942718e-08
4.705916741691130056e+00	4.246552971819217447e-07	7.698412569149749093e-07	7.946933744886863295e-08	3.683438973451581204e-07	6.823366491191021246e-07	5.435114557121411620e-08	6.243225869148752887e-07	1.113855187214872572e-06	1.347899866148778991e-07	3.373462893667718553e-07	6.283443630872929637e-07	4.634821564625069395e-08	3.850059218494132732e-07	7.214677309268626647e-07	4.854411277196388179e-08
4.721832236000320648e+00	4.236709798448017424e-07	7.636878349440244756e-07	8.365412474557900922e-08	3.686502614982859805e-07	6.784227202733758367e-07	5.887780272319612416e-08	6.267202384849190627e-07	1.118460375409641976e-06	1.349801015601960434e-07	3.369895691550230438e-07	6.301897550015948753e-07	4.378938330845115938e-08	3.864940703628071430e-07	7.253491903715340550e-07	4.763895035408017807e-08
4.737747730309509464e+00	4.219134343429537012e-07	7.503910092386211906e-07	9.343585944728626465e-08	3.694010396939196414e-07	6.692180910452844626e-07	6.958398834255476735e-08	6.283539131773638205e-07	1.121451107263060447e-06	1.352567190916670879e-07	3.377186371652890182e-07	6.313073048452410695e-07	4.412996948533696696e-08	3.880023276470631368e-07	7.296323500564183276e-07	4.637230523770789306e-08
4.753663224618700056e+00	4.194280949655628855e-07	7.312160797258948180e-07	1.076401102052309000e-07	3.705582716065273442e-07	6.560458115278362041e-07	8.507073168521853729e-08	6.292156817349778687e-07	1.122820190030123290e-06	1.356111734398323413e-07	3.395334135467774655e-07	6.316866585993866795e-07	4.738016849416825148e-08	3.895320173712973481e-07	7.343166888196568193e-07	4.474734592293787689e-08
4.769578718927888872e+00	4.162829405133755952e-07	7.082189237409056307e-07	1.243469572858455067e-07	3.720646293781783677e-07	6.410436868217080967e-07	1.030855719346486916e-07	6.293020714500037749e-07	1.122585828211492589e-06	1.360183146885148554e-07	3.424232344574002237e-07	6.313696120329404665e-07	5.347685688185998085e-08	3.910874468818270919e-07	7.394100119699654480e-07	4.276488179368868289e-08
4.785494213237077687e+00	4.125658330835764957e-07	6.842272680786479314e-07	1.409043980885050600e-07	3.738459169973174347e-07	6.271023521258415202e-07	1.205894818687933492e-07	6.286142212828968557e-07	1.120791567622615736e-06	1.364368749431778693e-07	3.463668870756613579e-07	6.304515584311683287e-07	6.228221572015438704e-08	3.926758702888358991e-07	7.449277088572839365e-07	4.042403172038786173e-08
4.801409707546268280e+00	4.083810718624078413e-07	6.626589899371871285e-07	1.541031537876285011e-07	3.758142997867318831e-07	6.175363826210505533e-07	1.340922169524131599e-07	6.271580391594241400e-07	1.117505874169443032e-06	1.368102041494052474e-07	3.513327334767318192e-07	6.290845529375548430e-07	7.358091401590879543e-08	3.943074149986592345e-07	7.508915830458045185e-07	3.772324695151389753e-08
4.817325201855457095e+00	4.038453082881118312e-07	6.469482759715154459e-07	1.607423406047081635e-07	3.778721219530257262e-07	6.152560631225678155e-07	1.404881807834836898e-07	6.249443558949626291e-07	1.112821291674672336e-06	1.370674201152528158e-07	3.572789242809443593e-07	6.274818095248298748e-07	8.707603903705884372e-08	3.959949721308224629e-07	7.573283353521943022e-07	3.466160890945067650e-08
4.833240696164647687e+00	3.990829956838176485e-07	6.394649897907223314e-07	1.587010015769130185e-07	3.799161445291911047e-07	6.215727625433224947e-07	1.382595265150596617e-07	6.219890691340321484e-07	1.106853105783827324e-06	1.371250324842368665e-07	3.641537026241361450e-07	6.259231010781398035e-07	1.023843041701324865e-07	3.977540515704261880e-07	7.642677984655179854e-07	3.124030467533433771e-08
4.849156190473836503e+00	3.942215656392474586e-07	6.404380918359669314e-07	1.480050394425280388e-07	3.818420178670336130e-07	6.354888483754167398e-07	1.281951873586504333e-07	6.183132698134675021e-07	1.099737429138287198e-06	1.368891104886478059e-07	3.718957985648637125e-07	6.247597956349547320e-07	1.190318014947726930e-07	3.996026027224524204e-07	7.717410348747984153e-07	2.746417057010642562e-08
4.865071684783027095e+00	3.893865342207616627e-07	6.478606616838024932e-07	1.309124067577208321e-07	3.835487929050003108e-07	6.541821678605376415e-07	1.129154179494629272e-07	6.139433429923456352e-07	1.091628620290351365e-06	1.362580656943397993e-07	3.804349135242401329e-07	6.244169216291150638e-07	1.364529054193652021e-07	4.015608023539266303e-07	7.797784159643877535e-07	2.334318874346545424e-08
4.880987179092215911e+00	3.846967430612153237e-07	6.584992822624649806e-07	1.108942038599656668e-07	3.849432741789803606e-07	6.741769011247817180e-07	9.570964723317895034e-08	6.089110344689159670e-07	1.082695959965998598e-06	1.351261089718332827e-07	3.896922937436233506e-07	6.253876276627341272e-07	1.539969598245126268e-07	4.036508112310961795e-07	7.884077981937083450e-07	1.889382426848401389e-08
4.896902673401404726e+00	3.802599334642571836e-07	6.690641364606027576e-07	9.145573046791160960e-08	3.859440250014327723e-07	6.922728923430219266e-07	7.961515765984356510e-08	6.032534744467546183e-07	1.073119538480717543e-06	1.333874104127916405e-07	3.995813910405464071e-07	6.282131692745949454e-07	1.709496128064978953e-07	4.058965015798913698e-07	7.976529017439759712e-07	1.414010141580676849e-08
4.912818167710595318e+00	3.761688361839816167e-07	6.768746161386913363e-07	7.546305622927195008e-08	3.864848510617747200e-07	7.059640299448904060e-07	6.700567217865898107e-08	5.970131496351159033e-07	1.063085361871426840e-06	1.309409373988050723e-07	4.100086083445567866e-07	6.334408848809327049e-07	1.865763318081808683e-07	4.083231577165042271e-07	8.075319784266327681e-07	9.114337006375686123e-09
4.928733662019784134e+00	3.724979362186078324e-07	6.800706272701835245e-07	6.492524516703219335e-08	3.865176121796648095e-07	7.135427885314921285e-07	5.949243582783749055e-08	5.902378155808685516e-07	1.052779763319898161e-06	1.276958678418389955e-07	4.208741266062602530e-07	6.415568183400073700e-07	2.001914348725131625e-07	4.109571525080461935e-07	8.180568307063942931e-07	3.857474309698040909e-09
4.944649156328974726e+00	3.693010418387109238e-07	6.776241793939027402e-07	6.097790428351910732e-08	3.860142420138950287e-07	7.140942426189902302e-07	5.793424140879988023e-08	5.829803417330064465e-07	1.042383307020508441e-06	1.235773764455043996e-07	4.320728087028444863e-07	6.529013350723296276e-07	2.112442823333593979e-07	4.138256026275762677e-07	8.292322150669741631e-07	0.000000000000000000e+00
4.960564650638163542e+00	3.666097515058521213e-07	6.693085798472504060e-07	6.391092316445378361e-08	3.849678908420363077e-07	7.074745900296936355e-07	6.246119165437897999e-08	5.752984827292909428e-07	1.032064482402598728e-06	1.185324830559832106e-07	4.434951749235606115e-07	6.675916580272803804e-07	2.193986918198407897e-07	4.169560058595597272e-07	8.410556338206964458e-07	0.000000000000000000e+00
4.976480144947352358e+00	3.644328729116937787e-07	6.556845224716215901e-07	7.318122335176596728e-08	3.833931454971196867e-07	6.943038670507871577e-07	7.248242394345221573e-08	5.672545706540688973e-07	1.021973587848986126e-06	1.125355534591516683e-07	4.550284435245794509e-07	6.854820801746734890e-07	2.245748068744854657e-07	4.203758639868663188e-07	8.535174929297823390e-07	0.000000000000000000e+00
4.992395639256542950e+00	3.627568068314504078e-07	6.381166286255383277e-07	8.739698503736254078e-08	3.813253214345161573e-07	6.759762619344310091e-07	8.667438093460125263e-08	5.589151245250997309e-07	1.012237269295552675e-06	1.055929797546467340e-07	4.665576287132685928e-07	7.061793897907533204e-07	2.269358676357838123e-07	4.241122950442904703e-07	8.666015819214176953e-07	0.000000000000000000e+00
5.008311133565731765e+00	3.615468666762303599e-07	6.188046707508109659e-07	1.042890626016497539e-07	3.788188628795789189e-07	6.546720018485488495e-07	1.029657239106089884e-07	5.503503749960951105e-07	1.002954185541012760e-06	9.774656445117746117e-08	4.779666872792909930e-07	7.291044696025960163e-07	2.268289049559859697e-07	4.281916389515910491e-07	8.802858169888939917e-07	0.000000000000000000e+00
5.024226627874922357e+00	3.607494643888340865e-07	6.007525571990878818e-07	1.207463715785802382e-07	3.759449262489016824e-07	6.333100870657593986e-07	1.185797654320440191e-07	5.416337041746407266e-07	9.941922035412550408e-07	8.907520480802635946e-08	4.891397039587103561e-07	7.535723663268293540e-07	2.247070415905914112e-07	4.326390607363550891e-07	8.945431802183953848e-07	0.000000000000000000e+00
5.040142122184111173e+00	3.602950564222555353e-07	5.874673456697037506e-07	1.331227671748073465e-07	3.727882578009499827e-07	6.152871788511135612e-07	1.302893367507864041e-07	5.328410025098133357e-07	9.859873858502758595e-07	7.969461916935081191e-08	4.999621045242271497e-07	7.788643084736582674e-07	2.210599005747959791e-07	4.374781557187630966e-07	9.093427859469625125e-07	0.000000000000000000e+00
5.056057616493299989e+00	3.601017115794377307e-07	5.820872879771480591e-07	1.381161351817274289e-07	3.694435071702867305e-07	6.037725766836687599e-07	1.351144376569047540e-07	5.240499468523788900e-07	9.783448415241744237e-07	6.975505218058325037e-08	5.103218845680387022e-07	8.042786917025642410e-07	2.163650774335131633e-07	4.427305611517719108e-07	9.246510082735234178e-07	0.000000000000000000e+00
5.071973110802490581e+00	3.600791368602175658e-07	5.860287476922666555e-07	1.341295260281685291e-07	3.660111427185984994e-07	6.005710355205991345e-07	1.314512499165978643e-07	5.153392059806772587e-07	9.712413092732523431e-07	5.943710268810206843e-08	5.201108410125899239e-07	8.291607477757193950e-07	2.110609342494604528e-07	4.484155788868079083e-07	9.404326101561223096e-07	0.000000000000000000e+00
5.087888605111679396e+00	3.601329792528700292e-07	5.981622065911276303e-07	1.221037519146124016e-07	3.625931514304775110e-07	6.052565494856102188e-07	1.199297533753448032e-07	5.067875820617521071e-07	9.646291689517374184e-07	4.894599517176674294e-08	5.292257925777010507e-07	8.529166178333791472e-07	2.055349673220230072e-07	4.545498136625152508e-07	9.566518228123647607e-07	0.000000000000000000e+00
5.103804099420869989e+00	3.601692113838858916e-07	6.154071367969912101e-07	1.049312859707805730e-07	3.592887146651468396e-07	6.154275141060407238e-07	1.031499152242529554e-07	4.984730986224828231e-07	9.584414663290272706e-07	3.850473091593842865e-08	5.375697747785268179e-07	8.750181733458748392e-07	2.001213762111787967e-07	4.611468315887250775e-07	9.732733330307758830e-07	0.000000000000000000e+00
5.119719593730058804e+00	3.600984074932548603e-07	6.340875820861242444e-07	8.610923290038542327e-08	3.561900510891978517e-07	6.278310023867683325e-07	8.454909979162731785e-08	4.904720475814966263e-07	9.525974995361332365e-07	2.834659562686006901e-08	5.450531945542435345e-07	8.950032906706313252e-07	1.951030984378556908e-07	4.682168433163895989e-07	9.902631445992510320e-07	0.000000000000000000e+00
5.135635088039247620e+00	3.598397233419228743e-07	6.509249035528088591e-07	6.875454313103694239e-08	3.533786095869359581e-07	6.393898524093094042e-07	6.736736676456251197e-08	4.828580096824406825e-07	9.470085469146742199e-07	1.870747245020714513e-08	5.515949293567012086e-07	9.124744124224205000e-07	1.907154462909819702e-07	4.757664162443473533e-07	1.007589287847469691e-06	0.000000000000000000e+00
5.151550582348438212e+00	3.593244090084371596e-07	6.634235280066456952e-07	5.522529001022857100e-08	3.509217782839093629e-07	6.477059705437038977e-07	5.413758602411482799e-08	4.757008642182089904e-07	9.415833945829941641e-07	9.818333853423816707e-09	5.571233554828727798e-07	9.270968504273317137e-07	1.871498605384137930e-07	4.837982199137899721e-07	1.025222358101795938e-06	0.000000000000000000e+00
5.167466076657627028e+00	3.584987063533129587e-07	6.699289276292767010e-07	4.706848507734921646e-08	3.488702517991967984e-07	6.511947954216782794e-07	4.654570817671526444e-08	4.690658051934090484e-07	9.362334222568798263e-07	1.898188129938217654e-09	5.615772906323083413e-07	9.385974542362248658e-07	1.845571270283918697e-07	4.923108084805097856e-07	1.043135869736515694e-06	0.000000000000000000e+00
5.183381570966817620e+00	3.573260121521310581e-07	6.695910253372705879e-07	4.506099896699147542e-08	3.472561685647904222e-07	6.490805994709784710e-07	4.543173765860237333e-08	4.630123819935552173e-07	9.308771049866345763e-07	0.000000000000000000e+00	5.649068361241125660e-07	9.467638333524848959e-07	1.830498388957401832e-07	5.012984438336673354e-07	1.061306417711610158e-06	0.000000000000000000e+00
5.199297065276006435e+00	3.557882221704409166e-07	6.623267595652837144e-07	4.924968477559811872e-08	3.460920948958882955e-07	6.413720123334396264e-07	5.081217745833691166e-08	4.575935831759736729e-07	9.254438710593110141e-07	0.000000000000000000e+00	5.670741049252812351e-07	9.514441242055483002e-07	1.827040856450142228e-07	5.107509625493393399e-07	1.079713643335138808e-06	0.000000000000000000e+00
5.215212559585195251e+00	3.538862092043895932e-07	6.488052668077609833e-07	5.896715160101820298e-08	3.453708940594560372e-07	6.288573425077457218e-07	6.188444561116629958e-08	4.528549821389994319e-07	9.198773149857200337e-07	0.000000000000000000e+00	5.680538226263539730e-07	9.525472262191678549e-07	1.835604190335401441e-07	5.206536894299040366e-07	1.098340005811030757e-06	0.000000000000000000e+00
5.231128053894385843e+00	3.516394276217898170e-07	6.304549739226522084e-07	7.282388132092747862e-08	3.450664786088689756e-07	6.131215492237613631e-07	7.701140799397658812e-08	4.488339631418276787e-07	9.141377982616245071e-07	0.000000000000000000e+00	5.678337897481267661e-07	9.500434314689457168e-07	1.856241480273078683e-07	5.309873998900317345e-07	1.117170366221628230e-06	0.000000000000000000e+00
5.247043548203574659e+00	3.490846764200687002e-07	6.094736370356639273e-07	8.869571580447342021e-08	3.451354045334359752e-07	5.965505539124294221e-07	9.372025515444252822e-08	4.455590454264301122e-07	9.082044823033533082e-07	0.000000000000000000e+00	5.664151952656530897e-07	9.439654055023269164e-07	1.888649850289792629e-07	5.417283329113564228e-07	1.136191396151568440e-06	0.000000000000000000e+00
5.262959042512765251e+00	3.462740904917644095e-07	5.887752749572614386e-07	1.037729060262674334e-07	3.455192281003232093e-07	5.822113212168520789e-07	1.088271349837943662e-07	4.430493220351822173e-07	9.020768319351982053e-07	0.000000000000000000e+00	5.638127729779492621e-07	9.344095257646929123e-07	1.932160201912055590e-07	5.528482557066599476e-07	1.155390829265502121e-06	0.000000000000000000e+00
5.278874536821954067e+00	3.432724639672057635e-07	5.717081226642021485e-07	1.148368052702093255e-07	3.461475123332645708e-07	5.733787570666355598e-07	1.189162675998935552e-07	4.413140283341617762e-07	8.957756082710812426e-07	0.000000000000000000e+00	5.600547943127369141e-07	9.215376391452920284e-07	1.985719494801818527e-07	5.643145806174422246e-07	1.174756580737249219e-06	0.000000000000000000e+00
5.294790031131142882e+00	3.401540386662760322e-07	5.613077503840633522e-07	1.190003269484887652e-07	3.469413413949419784e-07	5.725253757172064706e-07	1.213573070726774862e-07	4.403522532646711303e-07	8.893433401697096030e-07	0.000000000000000000e+00	5.551828933086225802e-07	9.055793522169375441e-07	2.047864344003075633e-07	5.760905341239094294e-07	1.194275766258928143e-06	0.000000000000000000e+00
5.310705525440333474e+00	3.369989135497150532e-07	5.591395068230633152e-07	1.148583202763667912e-07	3.478171789948314424e-07	5.801594751232410999e-07	1.154748828664217850e-07	4.401528039874695648e-07	8.828442262020802104e-07	0.000000000000000000e+00	5.492517218304908909e-07	8.868350001345762107e-07	2.116684435264055182e-07	5.881353771823813703e-07	1.213933659039280892e-06	0.000000000000000000e+00
5.326621019749522290e+00	3.338892466198374806e-07	5.645129082447838175e-07	1.032655849948911437e-07	3.486908923103719176e-07	5.945142491916144192e-07	1.028675354291294159e-07	4.406942318990356942e-07	8.763633765897516770e-07	5.025087208319764404e-09	5.423284355108701349e-07	8.656794168902842553e-07	2.189774541314559616e-07	6.004046754312690693e-07	1.233712629193616599e-06	0.000000000000000000e+00
5.342536514058712882e+00	3.309054283209431940e-07	5.748773917116201546e-07	8.693346493026618054e-08	3.494817564238293404e-07	6.124180095768709992e-07	8.654550327078773454e-08	4.419450250400242283e-07	8.700052601266550938e-07	1.388478995339341579e-08	5.344920134299590725e-07	8.425664753942187999e-07	2.264175514656993451e-07	6.128506171331543205e-07	1.253591114601486469e-06	0.000000000000000000e+00
5.358452008367901698e+00	3.281224048353627272e-07	5.869975876538668558e-07	6.924722201685859857e-08	3.501162562078571592e-07	6.304755144936804984e-07	6.975699792203376702e-08	4.438639687445758946e-07	8.638911805309518902e-07	2.383675695819995200e-08	5.258324171058645836e-07	8.180339353375087553e-07	2.336308988742204648e-07	6.254223760574497327e-07	1.273542675005666938e-06	0.000000000000000000e+00
5.374367502677090513e+00	3.256063208425235624e-07	5.979252042882756739e-07	5.328743739677145098e-08	3.505315128261215915e-07	6.457978500012418119e-07	5.526517565100142402e-08	4.464006730639485323e-07	8.581555803218546364e-07	3.464576580604248105e-08	5.164495969179273410e-07	7.927071819072039978e-07	2.401920119286506842e-07	6.380665158662913592e-07	1.293535181255555786e-06	0.000000000000000000e+00
5.390282996986281105e+00	3.234116347574785429e-07	6.054327621752112030e-07	4.139050733974588281e-08	3.506781800629199661e-07	6.562617798011607360e-07	4.509458032467914337e-08	4.494962621132542752e-07	8.529409746332904291e-07	4.605154959321817419e-08	5.064523565819618301e-07	7.672986236624795323e-07	2.456060895014441278e-07	6.507274319563567924e-07	1.313530188730090338e-06	0.000000000000000000e+00
5.406198491295469921e+00	3.215788359933766899e-07	6.081097868662518883e-07	3.504788512050149149e-08	3.505226807163350475e-07	6.605459828878550700e-07	4.049937854481497213e-08	4.530842171137188605e-07	8.483913749742255818e-07	5.777705925321208625e-08	4.959570886885361160e-07	7.425966369005260081e-07	2.493175404765462767e-07	6.633478261416659653e-07	1.333482537930341700e-06	0.000000000000000000e+00
5.422113985604660513e+00	3.201328645127548969e-07	6.053453446575541145e-07	3.492038436795567932e-08	3.500486841282378023e-07	6.581090765567916996e-07	4.198829169968390503e-08	4.570913616143230188e-07	8.446441989304935980e-07	6.953852429815249251e-08	4.850863965563639703e-07	7.194346309008334006e-07	2.507381622118945400e-07	6.758692090471844657e-07	1.353340216141601049e-06	0.000000000000000000e+00
5.438029479913849329e+00	3.190822992191456850e-07	5.973020929238858878e-07	4.086250551440542934e-08	3.492577611651644066e-07	6.491724945050792115e-07	4.934302782524954869e-08	4.614389742551282479e-07	8.418208940804032432e-07	8.105705442985330561e-08	4.739676196966628348e-07	6.986298728192726223e-07	2.493053665740530472e-07	6.882324246296963841e-07	1.373044502389088069e-06	3.420346870304699006e-09
5.453944974223039921e+00	3.184193451643529475e-07	5.849122816452050902e-07	5.192640868350080485e-08	3.481691909939663233e-07	6.347236995800165373e-07	6.161468240791605643e-08	4.660440115567232052e-07	8.400168274094316441e-07	9.207119570401476633e-08	4.627312819877743566e-07	6.808887910200703525e-07	2.445737729554783607e-07	7.003781908595960085e-07	1.392530404404861816e-06	8.225977314330094849e-09
5.469860468532228737e+00	3.181206118039923299e-07	5.698895887590800808e-07	6.635163484890457901e-08	3.468189330788399990e-07	6.165339865702202334e-07	7.710387958745971172e-08	4.708204206582585969e-07	8.392913579430883288e-07	1.023494833734288650e-07	4.515094831831965787e-07	6.666949256838244366e-07	2.363240406825687209e-07	7.122476502926280595e-07	1.411727381951448477e-06	1.276791863380753613e-08
5.485775962841417552e+00	3.181486373682312211e-07	5.547077766916552363e-07	8.158949804480720595e-08	3.452578161809331474e-07	5.971540895401450556e-07	9.336154282172129205e-08	4.756805197462419675e-07	8.396593226847221827e-07	1.117017168077616994e-07	4.404342555859050347e-07	6.562196507072025084e-07	2.246488604646075346e-07	7.237829240406757453e-07	1.430560336668334851e-06	1.700551141301674570e-08
5.501691457150608144e+00	3.184540795376900259e-07	5.424099683713513548e-07	9.449819070402872340e-08	3.435490320232523895e-07	5.797754597381404687e-07	1.073226043083643367e-07	4.805364221750361603e-07	8.410852939414724568e-07	1.199875504085999167e-07	4.296359085885878496e-07	6.493002111799898378e-07	2.099716059971858878e-07	7.349276625206034096e-07	1.448950835639071614e-06	2.090448940213531078e-08
5.517606951459796960e+00	3.189784616277711539e-07	5.360169882774880308e-07	1.019399349780543300e-07	3.417650530621271904e-07	5.677348544966133997e-07	1.157952516276410075e-07	4.853014790254031562e-07	8.434817970969857888e-07	1.271211609538205237e-07	4.192413842806524872e-07	6.454987286001595249e-07	1.929840399611455025e-07	7.456275863235452166e-07	1.466818524977616146e-06	2.443664766947428675e-08
5.533522445768987552e+00	3.196573378069378153e-07	5.374617659762348465e-07	1.018529096376407842e-07	3.399841200407497169e-07	5.635027324397312724e-07	1.164655076417681879e-07	4.898917141156010169e-07	8.467121837269503773e-07	1.330712445042516565e-07	4.093726474430842440e-07	6.442118061522215179e-07	1.745334887339469436e-07	7.558310106060572321e-07	1.484082681512939300e-06	2.757933969917516436e-08
5.549437940078176368e+00	3.204237216769924643e-07	5.466242873855178283e-07	9.422315596846707383e-08	3.382864645029544840e-07	5.675695016418259635e-07	1.090034273640830574e-07	4.942272252943395466e-07	8.505981337444774377e-07	1.378563168442016025e-07	4.001451329833528579e-07	6.447823916947216252e-07	1.555078742719840907e-07	7.654893465595706288e-07	1.500663845430766140e-06	3.031484768837501202e-08
5.565353434387365184e+00	3.212116106972471541e-07	5.613700541524460658e-07	8.105316724204829536e-08	3.367504433363580673e-07	5.782074573257346468e-07	9.529342934698154061e-08	4.982335262169210227e-07	8.549310132796073908e-07	1.415360391542346545e-07	3.916662732042282652e-07	6.465814609762281951e-07	1.367510854322283353e-07	7.745575737644242650e-07	1.516485474545527376e-06	3.262967298332115366e-08
5.581268928696555776e+00	3.219594349708455703e-07	5.785461713474321985e-07	6.537269859425894205e-08	3.354487661602828004e-07	5.923720377657917217e-07	7.852549455477387905e-08	5.018428037322646971e-07	8.594857600573310021e-07	1.441998474071983922e-07	3.840341262600453783e-07	6.490528801742507941e-07	1.190153723458400154e-07	7.829946775764461786e-07	1.531475561518735091e-06	3.451379363415716039e-08
5.597184423005744591e+00	3.226132629982256574e-07	5.950178321775326141e-07	5.020869381891870071e-08	3.344449918134375776e-07	6.068614918687150101e-07	6.202849175816014506e-08	5.049950674726830650e-07	8.640357402142808649e-07	1.459543947310853180e-07	3.773361257469039004e-07	6.517302715275182001e-07	1.029419799662896006e-07	7.907640461229746066e-07	1.545568158436462079e-06	3.595993380948713410e-08
5.613099917314935183e+00	3.231296089368195677e-07	6.082260682764597665e-07	3.803314959717931597e-08	3.337904575450542037e-07	6.190128227235387746e-07	4.856809236656957979e-08	5.076391702104883408e-07	8.683671227170948923e-07	1.469112177038818422e-07	3.716479696222182936e-07	6.542378165175199578e-07	8.905812272691657645e-08	7.978338219952100142e-07	1.558704758241100837e-06	3.696288574931908542e-08
5.629015411624123999e+00	3.234777051235480885e-07	6.163636561595716062e-07	3.059175408752457080e-08	3.335217843549763651e-07	6.269392465846987360e-07	4.010432212525394132e-08	5.097336799833542747e-07	8.722916443797624232e-07	1.471757155869461792e-07	3.670326645837870192e-07	6.562840470705993630e-07	7.778128209697462238e-08	8.041772043071490366e-07	1.570835489094682558e-06	3.751891951961551535e-08
5.644930905933312815e+00	3.236411292185258423e-07	6.183923345220696207e-07	2.888992391498201091e-08	3.336590751882903065e-07	6.295578042856301064e-07	3.776034609095050657e-08	5.112475878399723027e-07	8.756570445469098691e-07	1.468381311330347364e-07	3.635397396953935532e-07	6.576539033270751414e-07	6.942557606371196501e-08	8.097726974390865477e-07	1.581920085383575016e-06	3.762530949459807929e-08
5.660846400242503407e+00	3.236187061220722177e-07	6.140268575867592909e-07	3.321055465738509155e-08	3.342048905928817357e-07	6.265683498650810205e-07	4.184143132068245090e-08	5.121608382548218922e-07	8.783548133578364960e-07	1.459668631518073413e-07	3.612046404668732598e-07	6.582016108931147372e-07	6.420767004063183529e-08	8.146043034855599897e-07	1.591928607379994932e-06	3.727999959112504704e-08
5.676761894551692222e+00	3.234246393711934089e-07	6.037308237255795809e-07	4.311845501680723685e-08	3.351440504617682128e-07	6.184445997544321072e-07	5.184350116910426550e-08	5.124646727331811623e-07	8.803251570891696501e-07	1.446041883771926216e-07	3.600483118284196222e-07	6.578453980225220899e-07	6.225122563431715454e-08	8.186616561724923553e-07	1.600841890262286829e-06	3.648142208269777523e-08
[truncated: 2,784 more rows]
