# Supplementary material for: Gain engineering and atom lasing in a topological edge state in synthetic dimensions
Source: Nat Commun. 2025 Dec 13;17:421. doi: 10.1038/s41467-025-67106-8 (PMC12795819; doi:10.1038/s41467-025-67106-8)
Supplement: Supplementary file 3 — Source Data [file 41467_2025_67106_MOESM3_ESM.zip › data.figure/Fig4/Fig4c.csv]

# "Time"	"Relative population (site 1) (BEC)"	"Higher values of shaded area (site 1)"	"Lower values of shaded area (site 1)"	"Relative population (site 2) (BEC)"	"Higher values of shaded area (site 2)"	"Lower values of shaded area (site 2)"	"Relative population (site 3) (BEC)"	"Higher values of shaded area (site 3)"	"Lower values of shaded area (site 3)"	"Relative population (site 4) (BEC)"	"Higher values of shaded area (site 4)"	"Lower values of shaded area (site 4)"	"Relative population (site 5) (BEC)"	"Higher values of shaded area (site 5)"	"Lower values of shaded area (site 5)"
-1.000000000000000000e+01	1.839808346437525333e-01	3.398483560489909960e-01	2.811331323851404274e-02	1.853567709228529092e-01	3.386313099844918129e-01	3.208223186121400561e-02	1.980315475129815483e-01	3.759906913833378495e-01	2.007240364262524723e-02	2.217025068209869942e-01	4.068127295162242696e-01	3.659228412574969114e-02	2.109283400994259594e-01	3.703342551181372233e-01	5.152242508071466776e-02
-9.984084505690811184e+00	1.839808346437525333e-01	3.398483560489909960e-01	2.811331323851404274e-02	1.853567709228529092e-01	3.386313099844918129e-01	3.208223186121400561e-02	1.980315475129815483e-01	3.759906913833378495e-01	2.007240364262524723e-02	2.217025068209869942e-01	4.068127295162242696e-01	3.659228412574969114e-02	2.109283400994259594e-01	3.703342551181372233e-01	5.152242508071466776e-02
-9.968169011381620592e+00	1.839808346437525333e-01	3.398483560489909960e-01	2.811331323851404274e-02	1.853567709228529092e-01	3.386313099844918129e-01	3.208223186121400561e-02	1.980315475129815483e-01	3.759906913833378495e-01	2.007240364262524723e-02	2.217025068209869942e-01	4.068127295162242696e-01	3.659228412574969114e-02	2.109283400994259594e-01	3.703342551181372233e-01	5.152242508071466776e-02
-9.952253517072431777e+00	1.839808346437525333e-01	3.398483560489909960e-01	2.811331323851404274e-02	1.853567709228529092e-01	3.386313099844918129e-01	3.208223186121400561e-02	1.980315475129815483e-01	3.759906913833378495e-01	2.007240364262524723e-02	2.217025068209869942e-01	4.068127295162242696e-01	3.659228412574969114e-02	2.109283400994259594e-01	3.703342551181372233e-01	5.152242508071466776e-02
-9.936338022763241185e+00	1.839808346437525333e-01	3.398483560489909960e-01	2.811331323851404274e-02	1.853567709228529092e-01	3.386313099844918129e-01	3.208223186121400561e-02	1.980315475129815483e-01	3.759906913833378495e-01	2.007240364262524723e-02	2.217025068209869942e-01	4.068127295162242696e-01	3.659228412574969114e-02	2.109283400994259594e-01	3.703342551181372233e-01	5.152242508071466776e-02
-9.920422528454052369e+00	1.839808346437525333e-01	3.398483560489909960e-01	2.811331323851404274e-02	1.853567709228529092e-01	3.386313099844918129e-01	3.208223186121400561e-02	1.980315475129815483e-01	3.759906913833378495e-01	2.007240364262524723e-02	2.217025068209869942e-01	4.068127295162242696e-01	3.659228412574969114e-02	2.109283400994259594e-01	3.703342551181372233e-01	5.152242508071466776e-02
-9.904507034144863553e+00	1.839808346437525333e-01	3.398483560489909960e-01	2.811331323851404274e-02	1.853567709228529092e-01	3.386313099844918129e-01	3.208223186121400561e-02	1.980315475129815483e-01	3.759906913833378495e-01	2.007240364262524723e-02	2.217025068209869942e-01	4.068127295162242696e-01	3.659228412574969114e-02	2.109283400994259594e-01	3.703342551181372233e-01	5.152242508071466776e-02
-9.888591539835672961e+00	1.839808346437525333e-01	3.398483560489909960e-01	2.811331323851404274e-02	1.853567709228529092e-01	3.386313099844918129e-01	3.208223186121400561e-02	1.980315475129815483e-01	3.759906913833378495e-01	2.007240364262524723e-02	2.217025068209869942e-01	4.068127295162242696e-01	3.659228412574969114e-02	2.109283400994259594e-01	3.703342551181372233e-01	5.152242508071466776e-02
-9.872676045526484145e+00	1.839808346437525333e-01	3.398483560489909960e-01	2.811331323851404274e-02	1.853567709228529092e-01	3.386313099844918129e-01	3.208223186121400561e-02	1.980315475129815483e-01	3.759906913833378495e-01	2.007240364262524723e-02	2.217025068209869942e-01	4.068127295162242696e-01	3.659228412574969114e-02	2.109283400994259594e-01	3.703342551181372233e-01	5.152242508071466776e-02
-9.856760551217293553e+00	1.839808346437525333e-01	3.398483560489909960e-01	2.811331323851404274e-02	1.853567709228529092e-01	3.386313099844918129e-01	3.208223186121400561e-02	1.980315475129815483e-01	3.759906913833378495e-01	2.007240364262524723e-02	2.217025068209869942e-01	4.068127295162242696e-01	3.659228412574969114e-02	2.109283400994259594e-01	3.703342551181372233e-01	5.152242508071466776e-02
-9.840845056908104738e+00	1.839808346437525333e-01	3.398483560489909960e-01	2.811331323851404274e-02	1.853567709228529092e-01	3.386313099844918129e-01	3.208223186121400561e-02	1.980315475129815483e-01	3.759906913833378495e-01	2.007240364262524723e-02	2.217025068209869942e-01	4.068127295162242696e-01	3.659228412574969114e-02	2.109283400994259594e-01	3.703342551181372233e-01	5.152242508071466776e-02
-9.824929562598915922e+00	1.839808346437525333e-01	3.398483560489909960e-01	2.811331323851404274e-02	1.853567709228529092e-01	3.386313099844918129e-01	3.208223186121400561e-02	1.980315475129815483e-01	3.759906913833378495e-01	2.007240364262524723e-02	2.217025068209869942e-01	4.068127295162242696e-01	3.659228412574969114e-02	2.109283400994259594e-01	3.703342551181372233e-01	5.152242508071466776e-02
-9.809014068289725330e+00	1.839808346437525333e-01	3.398483560489909960e-01	2.811331323851404274e-02	1.853567709228529092e-01	3.386313099844918129e-01	3.208223186121400561e-02	1.980315475129815483e-01	3.759906913833378495e-01	2.007240364262524723e-02	2.217025068209869942e-01	4.068127295162242696e-01	3.659228412574969114e-02	2.109283400994259594e-01	3.703342551181372233e-01	5.152242508071466776e-02
-9.793098573980536514e+00	1.839808346437525333e-01	3.398483560489909960e-01	2.811331323851404274e-02	1.853567709228529092e-01	3.386313099844918129e-01	3.208223186121400561e-02	1.980315475129815483e-01	3.759906913833378495e-01	2.007240364262524723e-02	2.217025068209869942e-01	4.068127295162242696e-01	3.659228412574969114e-02	2.109283400994259594e-01	3.703342551181372233e-01	5.152242508071466776e-02
-9.777183079671345922e+00	1.839808346437525333e-01	3.398483560489909960e-01	2.811331323851404274e-02	1.853567709228529092e-01	3.386313099844918129e-01	3.208223186121400561e-02	1.980315475129815483e-01	3.759906913833378495e-01	2.007240364262524723e-02	2.217025068209869942e-01	4.068127295162242696e-01	3.659228412574969114e-02	2.109283400994259594e-01	3.703342551181372233e-01	5.152242508071466776e-02
-9.761267585362157106e+00	1.839808346437525333e-01	3.398483560489909960e-01	2.811331323851404274e-02	1.853567709228529092e-01	3.386313099844918129e-01	3.208223186121400561e-02	1.980315475129815483e-01	3.759906913833378495e-01	2.007240364262524723e-02	2.217025068209869942e-01	4.068127295162242696e-01	3.659228412574969114e-02	2.109283400994259594e-01	3.703342551181372233e-01	5.152242508071466776e-02
-9.745352091052968291e+00	1.839808346437525333e-01	3.398483560489909960e-01	2.811331323851404274e-02	1.853567709228529092e-01	3.386313099844918129e-01	3.208223186121400561e-02	1.980315475129815483e-01	3.759906913833378495e-01	2.007240364262524723e-02	2.217025068209869942e-01	4.068127295162242696e-01	3.659228412574969114e-02	2.109283400994259594e-01	3.703342551181372233e-01	5.152242508071466776e-02
-9.729436596743777699e+00	1.839808346437525333e-01	3.398483560489909960e-01	2.811331323851404274e-02	1.853567709228529092e-01	3.386313099844918129e-01	3.208223186121400561e-02	1.980315475129815483e-01	3.759906913833378495e-01	2.007240364262524723e-02	2.217025068209869942e-01	4.068127295162242696e-01	3.659228412574969114e-02	2.109283400994259594e-01	3.703342551181372233e-01	5.152242508071466776e-02
-9.713521102434588883e+00	1.839808346437525333e-01	3.398483560489909960e-01	2.811331323851404274e-02	1.853567709228529092e-01	3.386313099844918129e-01	3.208223186121400561e-02	1.980315475129815483e-01	3.759906913833378495e-01	2.007240364262524723e-02	2.217025068209869942e-01	4.068127295162242696e-01	3.659228412574969114e-02	2.109283400994259594e-01	3.703342551181372233e-01	5.152242508071466776e-02
-9.697605608125398291e+00	1.839808346437525333e-01	3.398483560489909960e-01	2.811331323851404274e-02	1.853567709228529092e-01	3.386313099844918129e-01	3.208223186121400561e-02	1.980315475129815483e-01	3.759906913833378495e-01	2.007240364262524723e-02	2.217025068209869942e-01	4.068127295162242696e-01	3.659228412574969114e-02	2.109283400994259594e-01	3.703342551181372233e-01	5.152242508071466776e-02
-9.681690113816209475e+00	1.839808346437525333e-01	3.398483560489909960e-01	2.811331323851404274e-02	1.853567709228529092e-01	3.386313099844918129e-01	3.208223186121400561e-02	1.980315475129815483e-01	3.759906913833378495e-01	2.007240364262524723e-02	2.217025068209869942e-01	4.068127295162242696e-01	3.659228412574969114e-02	2.109283400994259594e-01	3.703342551181372233e-01	5.152242508071466776e-02
-9.665774619507018883e+00	1.839808346437525333e-01	3.398483560489909960e-01	2.811331323851404274e-02	1.853567709228529092e-01	3.386313099844918129e-01	3.208223186121400561e-02	1.980315475129815483e-01	3.759906913833378495e-01	2.007240364262524723e-02	2.217025068209869942e-01	4.068127295162242696e-01	3.659228412574969114e-02	2.109283400994259594e-01	3.703342551181372233e-01	5.152242508071466776e-02
-9.649859125197830068e+00	1.839808346437525333e-01	3.398483560489909960e-01	2.811331323851404274e-02	1.853567709228529092e-01	3.386313099844918129e-01	3.208223186121400561e-02	1.980315475129815483e-01	3.759906913833378495e-01	2.007240364262524723e-02	2.217025068209869942e-01	4.068127295162242696e-01	3.659228412574969114e-02	2.109283400994259594e-01	3.703342551181372233e-01	5.152242508071466776e-02
-9.633943630888641252e+00	1.839808346437525333e-01	3.398483560489909960e-01	2.811331323851404274e-02	1.853567709228529092e-01	3.386313099844918129e-01	3.208223186121400561e-02	1.980315475129815483e-01	3.759906913833378495e-01	2.007240364262524723e-02	2.217025068209869942e-01	4.068127295162242696e-01	3.659228412574969114e-02	2.109283400994259594e-01	3.703342551181372233e-01	5.152242508071466776e-02
-9.618028136579450660e+00	1.839808346437525333e-01	3.398483560489909960e-01	2.811331323851404274e-02	1.853567709228529092e-01	3.386313099844918129e-01	3.208223186121400561e-02	1.980315475129815483e-01	3.759906913833378495e-01	2.007240364262524723e-02	2.217025068209869942e-01	4.068127295162242696e-01	3.659228412574969114e-02	2.109283400994259594e-01	3.703342551181372233e-01	5.152242508071466776e-02
-9.602112642270261844e+00	1.839808346437525333e-01	3.398483560489909960e-01	2.811331323851404274e-02	1.853567709228529092e-01	3.386313099844918129e-01	3.208223186121400561e-02	1.980315475129815483e-01	3.759906913833378495e-01	2.007240364262524723e-02	2.217025068209869942e-01	4.068127295162242696e-01	3.659228412574969114e-02	2.109283400994259594e-01	3.703342551181372233e-01	5.152242508071466776e-02
-9.586197147961071252e+00	1.839808346437525333e-01	3.398483560489909960e-01	2.811331323851404274e-02	1.853567709228529092e-01	3.386313099844918129e-01	3.208223186121400561e-02	1.980315475129815483e-01	3.759906913833378495e-01	2.007240364262524723e-02	2.217025068209869942e-01	4.068127295162242696e-01	3.659228412574969114e-02	2.109283400994259594e-01	3.703342551181372233e-01	5.152242508071466776e-02
-9.570281653651882436e+00	1.839808346437525333e-01	3.398483560489909960e-01	2.811331323851404274e-02	1.853567709228529092e-01	3.386313099844918129e-01	3.208223186121400561e-02	1.980315475129815483e-01	3.759906913833378495e-01	2.007240364262524723e-02	2.217025068209869942e-01	4.068127295162242696e-01	3.659228412574969114e-02	2.109283400994259594e-01	3.703342551181372233e-01	5.152242508071466776e-02
-9.554366159342693621e+00	1.839808346437525333e-01	3.398483560489909960e-01	2.811331323851404274e-02	1.853567709228529092e-01	3.386313099844918129e-01	3.208223186121400561e-02	1.980315475129815483e-01	3.759906913833378495e-01	2.007240364262524723e-02	2.217025068209869942e-01	4.068127295162242696e-01	3.659228412574969114e-02	2.109283400994259594e-01	3.703342551181372233e-01	5.152242508071466776e-02
-9.538450665033503029e+00	1.839808346437525333e-01	3.398483560489909960e-01	2.811331323851404274e-02	1.853567709228529092e-01	3.386313099844918129e-01	3.208223186121400561e-02	1.980315475129815483e-01	3.759906913833378495e-01	2.007240364262524723e-02	2.217025068209869942e-01	4.068127295162242696e-01	3.659228412574969114e-02	2.109283400994259594e-01	3.703342551181372233e-01	5.152242508071466776e-02
-9.522535170724314213e+00	1.839808346437525333e-01	3.398483560489909960e-01	2.811331323851404274e-02	1.853567709228529092e-01	3.386313099844918129e-01	3.208223186121400561e-02	1.980315475129815483e-01	3.759906913833378495e-01	2.007240364262524723e-02	2.217025068209869942e-01	4.068127295162242696e-01	3.659228412574969114e-02	2.109283400994259594e-01	3.703342551181372233e-01	5.152242508071466776e-02
-9.506619676415123621e+00	1.839808346437525333e-01	3.398483560489909960e-01	2.811331323851404274e-02	1.853567709228529092e-01	3.386313099844918129e-01	3.208223186121400561e-02	1.980315475129815483e-01	3.759906913833378495e-01	2.007240364262524723e-02	2.217025068209869942e-01	4.068127295162242696e-01	3.659228412574969114e-02	2.109283400994259594e-01	3.703342551181372233e-01	5.152242508071466776e-02
-9.490704182105934805e+00	1.839808346437525333e-01	3.398483560489909960e-01	2.811331323851404274e-02	1.853567709228529092e-01	3.386313099844918129e-01	3.208223186121400561e-02	1.980315475129815483e-01	3.759906913833378495e-01	2.007240364262524723e-02	2.217025068209869942e-01	4.068127295162242696e-01	3.659228412574969114e-02	2.109283400994259594e-01	3.703342551181372233e-01	5.152242508071466776e-02
-9.474788687796745990e+00	1.839808346437525333e-01	3.398483560489909960e-01	2.811331323851404274e-02	1.853567709228529092e-01	3.386313099844918129e-01	3.208223186121400561e-02	1.980315475129815483e-01	3.759906913833378495e-01	2.007240364262524723e-02	2.217025068209869942e-01	4.068127295162242696e-01	3.659228412574969114e-02	2.109283400994259594e-01	3.703342551181372233e-01	5.152242508071466776e-02
-9.458873193487555397e+00	1.839808346437525333e-01	3.398483560489909960e-01	2.811331323851404274e-02	1.853567709228529092e-01	3.386313099844918129e-01	3.208223186121400561e-02	1.980315475129815483e-01	3.759906913833378495e-01	2.007240364262524723e-02	2.217025068209869942e-01	4.068127295162242696e-01	3.659228412574969114e-02	2.109283400994259594e-01	3.703342551181372233e-01	5.152242508071466776e-02
-9.442957699178366582e+00	1.839808346437525333e-01	3.398483560489909960e-01	2.811331323851404274e-02	1.853567709228529092e-01	3.386313099844918129e-01	3.208223186121400561e-02	1.980315475129815483e-01	3.759906913833378495e-01	2.007240364262524723e-02	2.217025068209869942e-01	4.068127295162242696e-01	3.659228412574969114e-02	2.109283400994259594e-01	3.703342551181372233e-01	5.152242508071466776e-02
-9.427042204869175990e+00	1.839808346437525333e-01	3.398483560489909960e-01	2.811331323851404274e-02	1.853567709228529092e-01	3.386313099844918129e-01	3.208223186121400561e-02	1.980315475129815483e-01	3.759906913833378495e-01	2.007240364262524723e-02	2.217025068209869942e-01	4.068127295162242696e-01	3.659228412574969114e-02	2.109283400994259594e-01	3.703342551181372233e-01	5.152242508071466776e-02
-9.411126710559987174e+00	1.839808346437525333e-01	3.398483560489909960e-01	2.811331323851404274e-02	1.853567709228529092e-01	3.386313099844918129e-01	3.208223186121400561e-02	1.980315475129815483e-01	3.759906913833378495e-01	2.007240364262524723e-02	2.217025068209869942e-01	4.068127295162242696e-01	3.659228412574969114e-02	2.109283400994259594e-01	3.703342551181372233e-01	5.152242508071466776e-02
-9.395211216250798358e+00	1.839808346437525333e-01	3.398483560489909960e-01	2.811331323851404274e-02	1.853567709228529092e-01	3.386313099844918129e-01	3.208223186121400561e-02	1.980315475129815483e-01	3.759906913833378495e-01	2.007240364262524723e-02	2.217025068209869942e-01	4.068127295162242696e-01	3.659228412574969114e-02	2.109283400994259594e-01	3.703342551181372233e-01	5.152242508071466776e-02
-9.379295721941607766e+00	1.839808346437525333e-01	3.398483560489909960e-01	2.811331323851404274e-02	1.853567709228529092e-01	3.386313099844918129e-01	3.208223186121400561e-02	1.980315475129815483e-01	3.759906913833378495e-01	2.007240364262524723e-02	2.217025068209869942e-01	4.068127295162242696e-01	3.659228412574969114e-02	2.109283400994259594e-01	3.703342551181372233e-01	5.152242508071466776e-02
-9.363380227632418951e+00	1.839808346437525333e-01	3.398483560489909960e-01	2.811331323851404274e-02	1.853567709228529092e-01	3.386313099844918129e-01	3.208223186121400561e-02	1.980315475129815483e-01	3.759906913833378495e-01	2.007240364262524723e-02	2.217025068209869942e-01	4.068127295162242696e-01	3.659228412574969114e-02	2.109283400994259594e-01	3.703342551181372233e-01	5.152242508071466776e-02
-9.347464733323228359e+00	1.839808346437525333e-01	3.398483560489909960e-01	2.811331323851404274e-02	1.853567709228529092e-01	3.386313099844918129e-01	3.208223186121400561e-02	1.980315475129815483e-01	3.759906913833378495e-01	2.007240364262524723e-02	2.217025068209869942e-01	4.068127295162242696e-01	3.659228412574969114e-02	2.109283400994259594e-01	3.703342551181372233e-01	5.152242508071466776e-02
-9.331549239014039543e+00	1.839808346437525333e-01	3.398483560489909960e-01	2.811331323851404274e-02	1.853567709228529092e-01	3.386313099844918129e-01	3.208223186121400561e-02	1.980315475129815483e-01	3.759906913833378495e-01	2.007240364262524723e-02	2.217025068209869942e-01	4.068127295162242696e-01	3.659228412574969114e-02	2.109283400994259594e-01	3.703342551181372233e-01	5.152242508071466776e-02
-9.315633744704850727e+00	1.839808346437525333e-01	3.398483560489909960e-01	2.811331323851404274e-02	1.853567709228529092e-01	3.386313099844918129e-01	3.208223186121400561e-02	1.980315475129815483e-01	3.759906913833378495e-01	2.007240364262524723e-02	2.217025068209869942e-01	4.068127295162242696e-01	3.659228412574969114e-02	2.109283400994259594e-01	3.703342551181372233e-01	5.152242508071466776e-02
-9.299718250395660135e+00	1.839808346437525333e-01	3.398483560489909960e-01	2.811331323851404274e-02	1.853567709228529092e-01	3.386313099844918129e-01	3.208223186121400561e-02	1.980315475129815483e-01	3.759906913833378495e-01	2.007240364262524723e-02	2.217025068209869942e-01	4.068127295162242696e-01	3.659228412574969114e-02	2.109283400994259594e-01	3.703342551181372233e-01	5.152242508071466776e-02
-9.283802756086471319e+00	1.839808346437525333e-01	3.398483560489909960e-01	2.811331323851404274e-02	1.853567709228529092e-01	3.386313099844918129e-01	3.208223186121400561e-02	1.980315475129815483e-01	3.759906913833378495e-01	2.007240364262524723e-02	2.217025068209869942e-01	4.068127295162242696e-01	3.659228412574969114e-02	2.109283400994259594e-01	3.703342551181372233e-01	5.152242508071466776e-02
-9.267887261777280727e+00	1.839808346437525333e-01	3.398483560489909960e-01	2.811331323851404274e-02	1.853567709228529092e-01	3.386313099844918129e-01	3.208223186121400561e-02	1.980315475129815483e-01	3.759906913833378495e-01	2.007240364262524723e-02	2.217025068209869942e-01	4.068127295162242696e-01	3.659228412574969114e-02	2.109283400994259594e-01	3.703342551181372233e-01	5.152242508071466776e-02
-9.251971767468091912e+00	1.839808346437525333e-01	3.398483560489909960e-01	2.811331323851404274e-02	1.853567709228529092e-01	3.386313099844918129e-01	3.208223186121400561e-02	1.980315475129815483e-01	3.759906913833378495e-01	2.007240364262524723e-02	2.217025068209869942e-01	4.068127295162242696e-01	3.659228412574969114e-02	2.109283400994259594e-01	3.703342551181372233e-01	5.152242508071466776e-02
-9.236056273158903096e+00	1.839808346437525333e-01	3.398483560489909960e-01	2.811331323851404274e-02	1.853567709228529092e-01	3.386313099844918129e-01	3.208223186121400561e-02	1.980315475129815483e-01	3.759906913833378495e-01	2.007240364262524723e-02	2.217025068209869942e-01	4.068127295162242696e-01	3.659228412574969114e-02	2.109283400994259594e-01	3.703342551181372233e-01	5.152242508071466776e-02
-9.220140778849712504e+00	1.839808346437525333e-01	3.398483560489909960e-01	2.811331323851404274e-02	1.853567709228529092e-01	3.386313099844918129e-01	3.208223186121400561e-02	1.980315475129815483e-01	3.759906913833378495e-01	2.007240364262524723e-02	2.217025068209869942e-01	4.068127295162242696e-01	3.659228412574969114e-02	2.109283400994259594e-01	3.703342551181372233e-01	5.152242508071466776e-02
-9.204225284540523688e+00	1.839808346437525333e-01	3.398483560489909960e-01	2.811331323851404274e-02	1.853567709228529092e-01	3.386313099844918129e-01	3.208223186121400561e-02	1.980315475129815483e-01	3.759906913833378495e-01	2.007240364262524723e-02	2.217025068209869942e-01	4.068127295162242696e-01	3.659228412574969114e-02	2.109283400994259594e-01	3.703342551181372233e-01	5.152242508071466776e-02
-9.188309790231333096e+00	1.839808346437525333e-01	3.398483560489909960e-01	2.811331323851404274e-02	1.853567709228529092e-01	3.386313099844918129e-01	3.208223186121400561e-02	1.980315475129815483e-01	3.759906913833378495e-01	2.007240364262524723e-02	2.217025068209869942e-01	4.068127295162242696e-01	3.659228412574969114e-02	2.109283400994259594e-01	3.703342551181372233e-01	5.152242508071466776e-02
-9.172394295922144281e+00	1.839808346437525333e-01	3.398483560489909960e-01	2.811331323851404274e-02	1.853567709228529092e-01	3.386313099844918129e-01	3.208223186121400561e-02	1.980315475129815483e-01	3.759906913833378495e-01	2.007240364262524723e-02	2.217025068209869942e-01	4.068127295162242696e-01	3.659228412574969114e-02	2.109283400994259594e-01	3.703342551181372233e-01	5.152242508071466776e-02
-9.156478801612955465e+00	1.839808346437525333e-01	3.398483560489909960e-01	2.811331323851404274e-02	1.853567709228529092e-01	3.386313099844918129e-01	3.208223186121400561e-02	1.980315475129815483e-01	3.759906913833378495e-01	2.007240364262524723e-02	2.217025068209869942e-01	4.068127295162242696e-01	3.659228412574969114e-02	2.109283400994259594e-01	3.703342551181372233e-01	5.152242508071466776e-02
-9.140563307303764873e+00	1.839808346437525333e-01	3.398483560489909960e-01	2.811331323851404274e-02	1.853567709228529092e-01	3.386313099844918129e-01	3.208223186121400561e-02	1.980315475129815483e-01	3.759906913833378495e-01	2.007240364262524723e-02	2.217025068209869942e-01	4.068127295162242696e-01	3.659228412574969114e-02	2.109283400994259594e-01	3.703342551181372233e-01	5.152242508071466776e-02
-9.124647812994576057e+00	1.839808346437525333e-01	3.398483560489909960e-01	2.811331323851404274e-02	1.853567709228529092e-01	3.386313099844918129e-01	3.208223186121400561e-02	1.980315475129815483e-01	3.759906913833378495e-01	2.007240364262524723e-02	2.217025068209869942e-01	4.068127295162242696e-01	3.659228412574969114e-02	2.109283400994259594e-01	3.703342551181372233e-01	5.152242508071466776e-02
-9.108732318685385465e+00	1.839808346437525333e-01	3.398483560489909960e-01	2.811331323851404274e-02	1.853567709228529092e-01	3.386313099844918129e-01	3.208223186121400561e-02	1.980315475129815483e-01	3.759906913833378495e-01	2.007240364262524723e-02	2.217025068209869942e-01	4.068127295162242696e-01	3.659228412574969114e-02	2.109283400994259594e-01	3.703342551181372233e-01	5.152242508071466776e-02
-9.092816824376196649e+00	1.839808346437525333e-01	3.398483560489909960e-01	2.811331323851404274e-02	1.853567709228529092e-01	3.386313099844918129e-01	3.208223186121400561e-02	1.980315475129815483e-01	3.759906913833378495e-01	2.007240364262524723e-02	2.217025068209869942e-01	4.068127295162242696e-01	3.659228412574969114e-02	2.109283400994259594e-01	3.703342551181372233e-01	5.152242508071466776e-02
-9.076901330067006057e+00	1.839808346437525333e-01	3.398483560489909960e-01	2.811331323851404274e-02	1.853567709228529092e-01	3.386313099844918129e-01	3.208223186121400561e-02	1.980315475129815483e-01	3.759906913833378495e-01	2.007240364262524723e-02	2.217025068209869942e-01	4.068127295162242696e-01	3.659228412574969114e-02	2.109283400994259594e-01	3.703342551181372233e-01	5.152242508071466776e-02
-9.060985835757817242e+00	1.839808346437525333e-01	3.398483560489909960e-01	2.811331323851404274e-02	1.853567709228529092e-01	3.386313099844918129e-01	3.208223186121400561e-02	1.980315475129815483e-01	3.759906913833378495e-01	2.007240364262524723e-02	2.217025068209869942e-01	4.068127295162242696e-01	3.659228412574969114e-02	2.109283400994259594e-01	3.703342551181372233e-01	5.152242508071466776e-02
-9.045070341448628426e+00	1.839808346437525333e-01	3.398483560489909960e-01	2.811331323851404274e-02	1.853567709228529092e-01	3.386313099844918129e-01	3.208223186121400561e-02	1.980315475129815483e-01	3.759906913833378495e-01	2.007240364262524723e-02	2.217025068209869942e-01	4.068127295162242696e-01	3.659228412574969114e-02	2.109283400994259594e-01	3.703342551181372233e-01	5.152242508071466776e-02
-9.029154847139437834e+00	1.839808346437525333e-01	3.398483560489909960e-01	2.811331323851404274e-02	1.853567709228529092e-01	3.386313099844918129e-01	3.208223186121400561e-02	1.980315475129815483e-01	3.759906913833378495e-01	2.007240364262524723e-02	2.217025068209869942e-01	4.068127295162242696e-01	3.659228412574969114e-02	2.109283400994259594e-01	3.703342551181372233e-01	5.152242508071466776e-02
-9.013239352830249018e+00	1.839808346437525333e-01	3.398483560489909960e-01	2.811331323851404274e-02	1.853567709228529092e-01	3.386313099844918129e-01	3.208223186121400561e-02	1.980315475129815483e-01	3.759906913833378495e-01	2.007240364262524723e-02	2.217025068209869942e-01	4.068127295162242696e-01	3.659228412574969114e-02	2.109283400994259594e-01	3.703342551181372233e-01	5.152242508071466776e-02
-8.997323858521060203e+00	1.839808346437525333e-01	3.398483560489909960e-01	2.811331323851404274e-02	1.853567709228529092e-01	3.386313099844918129e-01	3.208223186121400561e-02	1.980315475129815483e-01	3.759906913833378495e-01	2.007240364262524723e-02	2.217025068209869942e-01	4.068127295162242696e-01	3.659228412574969114e-02	2.109283400994259594e-01	3.703342551181372233e-01	5.152242508071466776e-02
-8.981408364211869610e+00	1.839808346437525333e-01	3.398483560489909960e-01	2.811331323851404274e-02	1.853567709228529092e-01	3.386313099844918129e-01	3.208223186121400561e-02	1.980315475129815483e-01	3.759906913833378495e-01	2.007240364262524723e-02	2.217025068209869942e-01	4.068127295162242696e-01	3.659228412574969114e-02	2.109283400994259594e-01	3.703342551181372233e-01	5.152242508071466776e-02
-8.965492869902680795e+00	1.839808346437525333e-01	3.398483560489909960e-01	2.811331323851404274e-02	1.853567709228529092e-01	3.386313099844918129e-01	3.208223186121400561e-02	1.980315475129815483e-01	3.759906913833378495e-01	2.007240364262524723e-02	2.217025068209869942e-01	4.068127295162242696e-01	3.659228412574969114e-02	2.109283400994259594e-01	3.703342551181372233e-01	5.152242508071466776e-02
-8.949577375593490203e+00	1.839808346437525333e-01	3.398483560489909960e-01	2.811331323851404274e-02	1.853567709228529092e-01	3.386313099844918129e-01	3.208223186121400561e-02	1.980315475129815483e-01	3.759906913833378495e-01	2.007240364262524723e-02	2.217025068209869942e-01	4.068127295162242696e-01	3.659228412574969114e-02	2.109283400994259594e-01	3.703342551181372233e-01	5.152242508071466776e-02
-8.933661881284301387e+00	1.839808346437525333e-01	3.398483560489909960e-01	2.811331323851404274e-02	1.853567709228529092e-01	3.386313099844918129e-01	3.208223186121400561e-02	1.980315475129815483e-01	3.759906913833378495e-01	2.007240364262524723e-02	2.217025068209869942e-01	4.068127295162242696e-01	3.659228412574969114e-02	2.109283400994259594e-01	3.703342551181372233e-01	5.152242508071466776e-02
-8.917746386975110795e+00	1.839808346437525333e-01	3.398483560489909960e-01	2.811331323851404274e-02	1.853567709228529092e-01	3.386313099844918129e-01	3.208223186121400561e-02	1.980315475129815483e-01	3.759906913833378495e-01	2.007240364262524723e-02	2.217025068209869942e-01	4.068127295162242696e-01	3.659228412574969114e-02	2.109283400994259594e-01	3.703342551181372233e-01	5.152242508071466776e-02
-8.901830892665921979e+00	1.839808346437525333e-01	3.398483560489909960e-01	2.811331323851404274e-02	1.853567709228529092e-01	3.386313099844918129e-01	3.208223186121400561e-02	1.980315475129815483e-01	3.759906913833378495e-01	2.007240364262524723e-02	2.217025068209869942e-01	4.068127295162242696e-01	3.659228412574969114e-02	2.109283400994259594e-01	3.703342551181372233e-01	5.152242508071466776e-02
-8.885915398356733164e+00	1.839808346437525333e-01	3.398483560489909960e-01	2.811331323851404274e-02	1.853567709228529092e-01	3.386313099844918129e-01	3.208223186121400561e-02	1.980315475129815483e-01	3.759906913833378495e-01	2.007240364262524723e-02	2.217025068209869942e-01	4.068127295162242696e-01	3.659228412574969114e-02	2.109283400994259594e-01	3.703342551181372233e-01	5.152242508071466776e-02
-8.869999904047542572e+00	1.839808346437525333e-01	3.398483560489909960e-01	2.811331323851404274e-02	1.853567709228529092e-01	3.386313099844918129e-01	3.208223186121400561e-02	1.980315475129815483e-01	3.759906913833378495e-01	2.007240364262524723e-02	2.217025068209869942e-01	4.068127295162242696e-01	3.659228412574969114e-02	2.109283400994259594e-01	3.703342551181372233e-01	5.152242508071466776e-02
-8.854084409738353756e+00	1.839808346437525333e-01	3.398483560489909960e-01	2.811331323851404274e-02	1.853567709228529092e-01	3.386313099844918129e-01	3.208223186121400561e-02	1.980315475129815483e-01	3.759906913833378495e-01	2.007240364262524723e-02	2.217025068209869942e-01	4.068127295162242696e-01	3.659228412574969114e-02	2.109283400994259594e-01	3.703342551181372233e-01	5.152242508071466776e-02
-8.838168915429163164e+00	1.839808346437525333e-01	3.398483560489909960e-01	2.811331323851404274e-02	1.853567709228529092e-01	3.386313099844918129e-01	3.208223186121400561e-02	1.980315475129815483e-01	3.759906913833378495e-01	2.007240364262524723e-02	2.217025068209869942e-01	4.068127295162242696e-01	3.659228412574969114e-02	2.109283400994259594e-01	3.703342551181372233e-01	5.152242508071466776e-02
-8.822253421119974348e+00	1.839808346437525333e-01	3.398483560489909960e-01	2.811331323851404274e-02	1.853567709228529092e-01	3.386313099844918129e-01	3.208223186121400561e-02	1.980315475129815483e-01	3.759906913833378495e-01	2.007240364262524723e-02	2.217025068209869942e-01	4.068127295162242696e-01	3.659228412574969114e-02	2.109283400994259594e-01	3.703342551181372233e-01	5.152242508071466776e-02
-8.806337926810785532e+00	1.839808346437525333e-01	3.398483560489909960e-01	2.811331323851404274e-02	1.853567709228529092e-01	3.386313099844918129e-01	3.208223186121400561e-02	1.980315475129815483e-01	3.759906913833378495e-01	2.007240364262524723e-02	2.217025068209869942e-01	4.068127295162242696e-01	3.659228412574969114e-02	2.109283400994259594e-01	3.703342551181372233e-01	5.152242508071466776e-02
-8.790422432501594940e+00	1.839808346437525333e-01	3.398483560489909960e-01	2.811331323851404274e-02	1.853567709228529092e-01	3.386313099844918129e-01	3.208223186121400561e-02	1.980315475129815483e-01	3.759906913833378495e-01	2.007240364262524723e-02	2.217025068209869942e-01	4.068127295162242696e-01	3.659228412574969114e-02	2.109283400994259594e-01	3.703342551181372233e-01	5.152242508071466776e-02
-8.774506938192406125e+00	1.839808346437525333e-01	3.398483560489909960e-01	2.811331323851404274e-02	1.853567709228529092e-01	3.386313099844918129e-01	3.208223186121400561e-02	1.980315475129815483e-01	3.759906913833378495e-01	2.007240364262524723e-02	2.217025068209869942e-01	4.068127295162242696e-01	3.659228412574969114e-02	2.109283400994259594e-01	3.703342551181372233e-01	5.152242508071466776e-02
-8.758591443883215533e+00	1.839808346437525333e-01	3.398483560489909960e-01	2.811331323851404274e-02	1.853567709228529092e-01	3.386313099844918129e-01	3.208223186121400561e-02	1.980315475129815483e-01	3.759906913833378495e-01	2.007240364262524723e-02	2.217025068209869942e-01	4.068127295162242696e-01	3.659228412574969114e-02	2.109283400994259594e-01	3.703342551181372233e-01	5.152242508071466776e-02
-8.742675949574026717e+00	1.839808346437525333e-01	3.398483560489909960e-01	2.811331323851404274e-02	1.853567709228529092e-01	3.386313099844918129e-01	3.208223186121400561e-02	1.980315475129815483e-01	3.759906913833378495e-01	2.007240364262524723e-02	2.217025068209869942e-01	4.068127295162242696e-01	3.659228412574969114e-02	2.109283400994259594e-01	3.703342551181372233e-01	5.152242508071466776e-02
-8.726760455264837901e+00	1.839808346437525333e-01	3.398483560489909960e-01	2.811331323851404274e-02	1.853567709228529092e-01	3.386313099844918129e-01	3.208223186121400561e-02	1.980315475129815483e-01	3.759906913833378495e-01	2.007240364262524723e-02	2.217025068209869942e-01	4.068127295162242696e-01	3.659228412574969114e-02	2.109283400994259594e-01	3.703342551181372233e-01	5.152242508071466776e-02
-8.710844960955647309e+00	1.839808346437525333e-01	3.398483560489909960e-01	2.811331323851404274e-02	1.853567709228529092e-01	3.386313099844918129e-01	3.208223186121400561e-02	1.980315475129815483e-01	3.759906913833378495e-01	2.007240364262524723e-02	2.217025068209869942e-01	4.068127295162242696e-01	3.659228412574969114e-02	2.109283400994259594e-01	3.703342551181372233e-01	5.152242508071466776e-02
-8.694929466646458494e+00	1.839808346437525333e-01	3.398483560489909960e-01	2.811331323851404274e-02	1.853567709228529092e-01	3.386313099844918129e-01	3.208223186121400561e-02	1.980315475129815483e-01	3.759906913833378495e-01	2.007240364262524723e-02	2.217025068209869942e-01	4.068127295162242696e-01	3.659228412574969114e-02	2.109283400994259594e-01	3.703342551181372233e-01	5.152242508071466776e-02
-8.679013972337267901e+00	1.839808346437525333e-01	3.398483560489909960e-01	2.811331323851404274e-02	1.853567709228529092e-01	3.386313099844918129e-01	3.208223186121400561e-02	1.980315475129815483e-01	3.759906913833378495e-01	2.007240364262524723e-02	2.217025068209869942e-01	4.068127295162242696e-01	3.659228412574969114e-02	2.109283400994259594e-01	3.703342551181372233e-01	5.152242508071466776e-02
-8.663098478028079086e+00	1.839808346437525333e-01	3.398483560489909960e-01	2.811331323851404274e-02	1.853567709228529092e-01	3.386313099844918129e-01	3.208223186121400561e-02	1.980315475129815483e-01	3.759906913833378495e-01	2.007240364262524723e-02	2.217025068209869942e-01	4.068127295162242696e-01	3.659228412574969114e-02	2.109283400994259594e-01	3.703342551181372233e-01	5.152242508071466776e-02
-8.647182983718888494e+00	1.839808346437525333e-01	3.398483560489909960e-01	2.811331323851404274e-02	1.853567709228529092e-01	3.386313099844918129e-01	3.208223186121400561e-02	1.980315475129815483e-01	3.759906913833378495e-01	2.007240364262524723e-02	2.217025068209869942e-01	4.068127295162242696e-01	3.659228412574969114e-02	2.109283400994259594e-01	3.703342551181372233e-01	5.152242508071466776e-02
-8.631267489409699678e+00	1.839808346437525333e-01	3.398483560489909960e-01	2.811331323851404274e-02	1.853567709228529092e-01	3.386313099844918129e-01	3.208223186121400561e-02	1.980315475129815483e-01	3.759906913833378495e-01	2.007240364262524723e-02	2.217025068209869942e-01	4.068127295162242696e-01	3.659228412574969114e-02	2.109283400994259594e-01	3.703342551181372233e-01	5.152242508071466776e-02
-8.615351995100510862e+00	1.839808346437525333e-01	3.398483560489909960e-01	2.811331323851404274e-02	1.853567709228529092e-01	3.386313099844918129e-01	3.208223186121400561e-02	1.980315475129815483e-01	3.759906913833378495e-01	2.007240364262524723e-02	2.217025068209869942e-01	4.068127295162242696e-01	3.659228412574969114e-02	2.109283400994259594e-01	3.703342551181372233e-01	5.152242508071466776e-02
-8.599436500791320270e+00	1.839808346437525333e-01	3.398483560489909960e-01	2.811331323851404274e-02	1.853567709228529092e-01	3.386313099844918129e-01	3.208223186121400561e-02	1.980315475129815483e-01	3.759906913833378495e-01	2.007240364262524723e-02	2.217025068209869942e-01	4.068127295162242696e-01	3.659228412574969114e-02	2.109283400994259594e-01	3.703342551181372233e-01	5.152242508071466776e-02
-8.583521006482131455e+00	1.839808346437525333e-01	3.398483560489909960e-01	2.811331323851404274e-02	1.853567709228529092e-01	3.386313099844918129e-01	3.208223186121400561e-02	1.980315475129815483e-01	3.759906913833378495e-01	2.007240364262524723e-02	2.217025068209869942e-01	4.068127295162242696e-01	3.659228412574969114e-02	2.109283400994259594e-01	3.703342551181372233e-01	5.152242508071466776e-02
-8.567605512172942639e+00	1.839808346437525333e-01	3.398483560489909960e-01	2.811331323851404274e-02	1.853567709228529092e-01	3.386313099844918129e-01	3.208223186121400561e-02	1.980315475129815483e-01	3.759906913833378495e-01	2.007240364262524723e-02	2.217025068209869942e-01	4.068127295162242696e-01	3.659228412574969114e-02	2.109283400994259594e-01	3.703342551181372233e-01	5.152242508071466776e-02
-8.551690017863752047e+00	1.839808346437525333e-01	3.398483560489909960e-01	2.811331323851404274e-02	1.853567709228529092e-01	3.386313099844918129e-01	3.208223186121400561e-02	1.980315475129815483e-01	3.759906913833378495e-01	2.007240364262524723e-02	2.217025068209869942e-01	4.068127295162242696e-01	3.659228412574969114e-02	2.109283400994259594e-01	3.703342551181372233e-01	5.152242508071466776e-02
-8.535774523554563231e+00	1.839808346437525333e-01	3.398483560489909960e-01	2.811331323851404274e-02	1.853567709228529092e-01	3.386313099844918129e-01	3.208223186121400561e-02	1.980315475129815483e-01	3.759906913833378495e-01	2.007240364262524723e-02	2.217025068209869942e-01	4.068127295162242696e-01	3.659228412574969114e-02	2.109283400994259594e-01	3.703342551181372233e-01	5.152242508071466776e-02
-8.519859029245372639e+00	1.839808346437525333e-01	3.398483560489909960e-01	2.811331323851404274e-02	1.853567709228529092e-01	3.386313099844918129e-01	3.208223186121400561e-02	1.980315475129815483e-01	3.759906913833378495e-01	2.007240364262524723e-02	2.217025068209869942e-01	4.068127295162242696e-01	3.659228412574969114e-02	2.109283400994259594e-01	3.703342551181372233e-01	5.152242508071466776e-02
-8.503943534936183823e+00	1.839808346437525333e-01	3.398483560489909960e-01	2.811331323851404274e-02	1.853567709228529092e-01	3.386313099844918129e-01	3.208223186121400561e-02	1.980315475129815483e-01	3.759906913833378495e-01	2.007240364262524723e-02	2.217025068209869942e-01	4.068127295162242696e-01	3.659228412574969114e-02	2.109283400994259594e-01	3.703342551181372233e-01	5.152242508071466776e-02
-8.488028040626993231e+00	1.839808346437525333e-01	3.398483560489909960e-01	2.811331323851404274e-02	1.853567709228529092e-01	3.386313099844918129e-01	3.208223186121400561e-02	1.980315475129815483e-01	3.759906913833378495e-01	2.007240364262524723e-02	2.217025068209869942e-01	4.068127295162242696e-01	3.659228412574969114e-02	2.109283400994259594e-01	3.703342551181372233e-01	5.152242508071466776e-02
-8.472112546317804416e+00	1.839808346437525333e-01	3.398483560489909960e-01	2.811331323851404274e-02	1.853567709228529092e-01	3.386313099844918129e-01	3.208223186121400561e-02	1.980315475129815483e-01	3.759906913833378495e-01	2.007240364262524723e-02	2.217025068209869942e-01	4.068127295162242696e-01	3.659228412574969114e-02	2.109283400994259594e-01	3.703342551181372233e-01	5.152242508071466776e-02
-8.456197052008615600e+00	1.839808346437525333e-01	3.398483560489909960e-01	2.811331323851404274e-02	1.853567709228529092e-01	3.386313099844918129e-01	3.208223186121400561e-02	1.980315475129815483e-01	3.759906913833378495e-01	2.007240364262524723e-02	2.217025068209869942e-01	4.068127295162242696e-01	3.659228412574969114e-02	2.109283400994259594e-01	3.703342551181372233e-01	5.152242508071466776e-02
-8.440281557699425008e+00	1.839808346437525333e-01	3.398483560489909960e-01	2.811331323851404274e-02	1.853567709228529092e-01	3.386313099844918129e-01	3.208223186121400561e-02	1.980315475129815483e-01	3.759906913833378495e-01	2.007240364262524723e-02	2.217025068209869942e-01	4.068127295162242696e-01	3.659228412574969114e-02	2.109283400994259594e-01	3.703342551181372233e-01	5.152242508071466776e-02
-8.424366063390236192e+00	1.839808346437525333e-01	3.398483560489909960e-01	2.811331323851404274e-02	1.853567709228529092e-01	3.386313099844918129e-01	3.208223186121400561e-02	1.980315475129815483e-01	3.759906913833378495e-01	2.007240364262524723e-02	2.217025068209869942e-01	4.068127295162242696e-01	3.659228412574969114e-02	2.109283400994259594e-01	3.703342551181372233e-01	5.152242508071466776e-02
-8.408450569081047377e+00	1.839808346437525333e-01	3.398483560489909960e-01	2.811331323851404274e-02	1.853567709228529092e-01	3.386313099844918129e-01	3.208223186121400561e-02	1.980315475129815483e-01	3.759906913833378495e-01	2.007240364262524723e-02	2.217025068209869942e-01	4.068127295162242696e-01	3.659228412574969114e-02	2.109283400994259594e-01	3.703342551181372233e-01	5.152242508071466776e-02
-8.392535074771856785e+00	1.839808346437525333e-01	3.398483560489909960e-01	2.811331323851404274e-02	1.853567709228529092e-01	3.386313099844918129e-01	3.208223186121400561e-02	1.980315475129815483e-01	3.759906913833378495e-01	2.007240364262524723e-02	2.217025068209869942e-01	4.068127295162242696e-01	3.659228412574969114e-02	2.109283400994259594e-01	3.703342551181372233e-01	5.152242508071466776e-02
-8.376619580462667969e+00	1.839808346437525333e-01	3.398483560489909960e-01	2.811331323851404274e-02	1.853567709228529092e-01	3.386313099844918129e-01	3.208223186121400561e-02	1.980315475129815483e-01	3.759906913833378495e-01	2.007240364262524723e-02	2.217025068209869942e-01	4.068127295162242696e-01	3.659228412574969114e-02	2.109283400994259594e-01	3.703342551181372233e-01	5.152242508071466776e-02
-8.360704086153477377e+00	1.839808346437525333e-01	3.398483560489909960e-01	2.811331323851404274e-02	1.853567709228529092e-01	3.386313099844918129e-01	3.208223186121400561e-02	1.980315475129815483e-01	3.759906913833378495e-01	2.007240364262524723e-02	2.217025068209869942e-01	4.068127295162242696e-01	3.659228412574969114e-02	2.109283400994259594e-01	3.703342551181372233e-01	5.152242508071466776e-02
-8.344788591844288561e+00	1.839808346437525333e-01	3.398483560489909960e-01	2.811331323851404274e-02	1.853567709228529092e-01	3.386313099844918129e-01	3.208223186121400561e-02	1.980315475129815483e-01	3.759906913833378495e-01	2.007240364262524723e-02	2.217025068209869942e-01	4.068127295162242696e-01	3.659228412574969114e-02	2.109283400994259594e-01	3.703342551181372233e-01	5.152242508071466776e-02
-8.328873097535097969e+00	1.839808346437525333e-01	3.398483560489909960e-01	2.811331323851404274e-02	1.853567709228529092e-01	3.386313099844918129e-01	3.208223186121400561e-02	1.980315475129815483e-01	3.759906913833378495e-01	2.007240364262524723e-02	2.217025068209869942e-01	4.068127295162242696e-01	3.659228412574969114e-02	2.109283400994259594e-01	3.703342551181372233e-01	5.152242508071466776e-02
-8.312957603225909153e+00	1.839808346437525333e-01	3.398483560489909960e-01	2.811331323851404274e-02	1.853567709228529092e-01	3.386313099844918129e-01	3.208223186121400561e-02	1.980315475129815483e-01	3.759906913833378495e-01	2.007240364262524723e-02	2.217025068209869942e-01	4.068127295162242696e-01	3.659228412574969114e-02	2.109283400994259594e-01	3.703342551181372233e-01	5.152242508071466776e-02
-8.297042108916720338e+00	1.839808346437525333e-01	3.398483560489909960e-01	2.811331323851404274e-02	1.853567709228529092e-01	3.386313099844918129e-01	3.208223186121400561e-02	1.980315475129815483e-01	3.759906913833378495e-01	2.007240364262524723e-02	2.217025068209869942e-01	4.068127295162242696e-01	3.659228412574969114e-02	2.109283400994259594e-01	3.703342551181372233e-01	5.152242508071466776e-02
-8.281126614607529746e+00	1.839808346437525333e-01	3.398483560489909960e-01	2.811331323851404274e-02	1.853567709228529092e-01	3.386313099844918129e-01	3.208223186121400561e-02	1.980315475129815483e-01	3.759906913833378495e-01	2.007240364262524723e-02	2.217025068209869942e-01	4.068127295162242696e-01	3.659228412574969114e-02	2.109283400994259594e-01	3.703342551181372233e-01	5.152242508071466776e-02
-8.265211120298340930e+00	1.839808346437525333e-01	3.398483560489909960e-01	2.811331323851404274e-02	1.853567709228529092e-01	3.386313099844918129e-01	3.208223186121400561e-02	1.980315475129815483e-01	3.759906913833378495e-01	2.007240364262524723e-02	2.217025068209869942e-01	4.068127295162242696e-01	3.659228412574969114e-02	2.109283400994259594e-01	3.703342551181372233e-01	5.152242508071466776e-02
-8.249295625989150338e+00	1.839808346437525333e-01	3.398483560489909960e-01	2.811331323851404274e-02	1.853567709228529092e-01	3.386313099844918129e-01	3.208223186121400561e-02	1.980315475129815483e-01	3.759906913833378495e-01	2.007240364262524723e-02	2.217025068209869942e-01	4.068127295162242696e-01	3.659228412574969114e-02	2.109283400994259594e-01	3.703342551181372233e-01	5.152242508071466776e-02
-8.233380131679961522e+00	1.839808346437525333e-01	3.398483560489909960e-01	2.811331323851404274e-02	1.853567709228529092e-01	3.386313099844918129e-01	3.208223186121400561e-02	1.980315475129815483e-01	3.759906913833378495e-01	2.007240364262524723e-02	2.217025068209869942e-01	4.068127295162242696e-01	3.659228412574969114e-02	2.109283400994259594e-01	3.703342551181372233e-01	5.152242508071466776e-02
-8.217464637370772707e+00	1.839808346437525333e-01	3.398483560489909960e-01	2.811331323851404274e-02	1.853567709228529092e-01	3.386313099844918129e-01	3.208223186121400561e-02	1.980315475129815483e-01	3.759906913833378495e-01	2.007240364262524723e-02	2.217025068209869942e-01	4.068127295162242696e-01	3.659228412574969114e-02	2.109283400994259594e-01	3.703342551181372233e-01	5.152242508071466776e-02
-8.201549143061582114e+00	1.839808346437525333e-01	3.398483560489909960e-01	2.811331323851404274e-02	1.853567709228529092e-01	3.386313099844918129e-01	3.208223186121400561e-02	1.980315475129815483e-01	3.759906913833378495e-01	2.007240364262524723e-02	2.217025068209869942e-01	4.068127295162242696e-01	3.659228412574969114e-02	2.109283400994259594e-01	3.703342551181372233e-01	5.152242508071466776e-02
-8.185633648752393299e+00	1.839808346437525333e-01	3.398483560489909960e-01	2.811331323851404274e-02	1.853567709228529092e-01	3.386313099844918129e-01	3.208223186121400561e-02	1.980315475129815483e-01	3.759906913833378495e-01	2.007240364262524723e-02	2.217025068209869942e-01	4.068127295162242696e-01	3.659228412574969114e-02	2.109283400994259594e-01	3.703342551181372233e-01	5.152242508071466776e-02
-8.169718154443202707e+00	1.839808346437525333e-01	3.398483560489909960e-01	2.811331323851404274e-02	1.853567709228529092e-01	3.386313099844918129e-01	3.208223186121400561e-02	1.980315475129815483e-01	3.759906913833378495e-01	2.007240364262524723e-02	2.217025068209869942e-01	4.068127295162242696e-01	3.659228412574969114e-02	2.109283400994259594e-01	3.703342551181372233e-01	5.152242508071466776e-02
-8.153802660134013891e+00	1.839808346437525333e-01	3.398483560489909960e-01	2.811331323851404274e-02	1.853567709228529092e-01	3.386313099844918129e-01	3.208223186121400561e-02	1.980315475129815483e-01	3.759906913833378495e-01	2.007240364262524723e-02	2.217025068209869942e-01	4.068127295162242696e-01	3.659228412574969114e-02	2.109283400994259594e-01	3.703342551181372233e-01	5.152242508071466776e-02
-8.137887165824825075e+00	1.839808346437525333e-01	3.398483560489909960e-01	2.811331323851404274e-02	1.853567709228529092e-01	3.386313099844918129e-01	3.208223186121400561e-02	1.980315475129815483e-01	3.759906913833378495e-01	2.007240364262524723e-02	2.217025068209869942e-01	4.068127295162242696e-01	3.659228412574969114e-02	2.109283400994259594e-01	3.703342551181372233e-01	5.152242508071466776e-02
-8.121971671515634483e+00	1.839808346437525333e-01	3.398483560489909960e-01	2.811331323851404274e-02	1.853567709228529092e-01	3.386313099844918129e-01	3.208223186121400561e-02	1.980315475129815483e-01	3.759906913833378495e-01	2.007240364262524723e-02	2.217025068209869942e-01	4.068127295162242696e-01	3.659228412574969114e-02	2.109283400994259594e-01	3.703342551181372233e-01	5.152242508071466776e-02
-8.106056177206445668e+00	1.839808346437525333e-01	3.398483560489909960e-01	2.811331323851404274e-02	1.853567709228529092e-01	3.386313099844918129e-01	3.208223186121400561e-02	1.980315475129815483e-01	3.759906913833378495e-01	2.007240364262524723e-02	2.217025068209869942e-01	4.068127295162242696e-01	3.659228412574969114e-02	2.109283400994259594e-01	3.703342551181372233e-01	5.152242508071466776e-02
-8.090140682897255076e+00	1.839808346437525333e-01	3.398483560489909960e-01	2.811331323851404274e-02	1.853567709228529092e-01	3.386313099844918129e-01	3.208223186121400561e-02	1.980315475129815483e-01	3.759906913833378495e-01	2.007240364262524723e-02	2.217025068209869942e-01	4.068127295162242696e-01	3.659228412574969114e-02	2.109283400994259594e-01	3.703342551181372233e-01	5.152242508071466776e-02
-8.074225188588066260e+00	1.839808346437525333e-01	3.398483560489909960e-01	2.811331323851404274e-02	1.853567709228529092e-01	3.386313099844918129e-01	3.208223186121400561e-02	1.980315475129815483e-01	3.759906913833378495e-01	2.007240364262524723e-02	2.217025068209869942e-01	4.068127295162242696e-01	3.659228412574969114e-02	2.109283400994259594e-01	3.703342551181372233e-01	5.152242508071466776e-02
-8.058309694278875668e+00	1.839808346437525333e-01	3.398483560489909960e-01	2.811331323851404274e-02	1.853567709228529092e-01	3.386313099844918129e-01	3.208223186121400561e-02	1.980315475129815483e-01	3.759906913833378495e-01	2.007240364262524723e-02	2.217025068209869942e-01	4.068127295162242696e-01	3.659228412574969114e-02	2.109283400994259594e-01	3.703342551181372233e-01	5.152242508071466776e-02
-8.042394199969686852e+00	1.839808346437525333e-01	3.398483560489909960e-01	2.811331323851404274e-02	1.853567709228529092e-01	3.386313099844918129e-01	3.208223186121400561e-02	1.980315475129815483e-01	3.759906913833378495e-01	2.007240364262524723e-02	2.217025068209869942e-01	4.068127295162242696e-01	3.659228412574969114e-02	2.109283400994259594e-01	3.703342551181372233e-01	5.152242508071466776e-02
-8.026478705660498036e+00	1.839808346437525333e-01	3.398483560489909960e-01	2.811331323851404274e-02	1.853567709228529092e-01	3.386313099844918129e-01	3.208223186121400561e-02	1.980315475129815483e-01	3.759906913833378495e-01	2.007240364262524723e-02	2.217025068209869942e-01	4.068127295162242696e-01	3.659228412574969114e-02	2.109283400994259594e-01	3.703342551181372233e-01	5.152242508071466776e-02
-8.010563211351307444e+00	1.839808346437525333e-01	3.398483560489909960e-01	2.811331323851404274e-02	1.853567709228529092e-01	3.386313099844918129e-01	3.208223186121400561e-02	1.980315475129815483e-01	3.759906913833378495e-01	2.007240364262524723e-02	2.217025068209869942e-01	4.068127295162242696e-01	3.659228412574969114e-02	2.109283400994259594e-01	3.703342551181372233e-01	5.152242508071466776e-02
-7.994647717042118629e+00	1.839808346437525333e-01	3.398483560489909960e-01	2.811331323851404274e-02	1.853567709228529092e-01	3.386313099844918129e-01	3.208223186121400561e-02	1.980315475129815483e-01	3.759906913833378495e-01	2.007240364262524723e-02	2.217025068209869942e-01	4.068127295162242696e-01	3.659228412574969114e-02	2.109283400994259594e-01	3.703342551181372233e-01	5.152242508071466776e-02
-7.978732222732928925e+00	1.839808346437525333e-01	3.398483560489909960e-01	2.811331323851404274e-02	1.853567709228529092e-01	3.386313099844918129e-01	3.208223186121400561e-02	1.980315475129815483e-01	3.759906913833378495e-01	2.007240364262524723e-02	2.217025068209869942e-01	4.068127295162242696e-01	3.659228412574969114e-02	2.109283400994259594e-01	3.703342551181372233e-01	5.152242508071466776e-02
-7.962816728423739221e+00	1.839808346437525333e-01	3.398483560489909960e-01	2.811331323851404274e-02	1.853567709228529092e-01	3.386313099844918129e-01	3.208223186121400561e-02	1.980315475129815483e-01	3.759906913833378495e-01	2.007240364262524723e-02	2.217025068209869942e-01	4.068127295162242696e-01	3.659228412574969114e-02	2.109283400994259594e-01	3.703342551181372233e-01	5.152242508071466776e-02
-7.946901234114550405e+00	1.839808346437525333e-01	3.398483560489909960e-01	2.811331323851404274e-02	1.853567709228529092e-01	3.386313099844918129e-01	3.208223186121400561e-02	1.980315475129815483e-01	3.759906913833378495e-01	2.007240364262524723e-02	2.217025068209869942e-01	4.068127295162242696e-01	3.659228412574969114e-02	2.109283400994259594e-01	3.703342551181372233e-01	5.152242508071466776e-02
-7.930985739805359813e+00	1.839808346437525333e-01	3.398483560489909960e-01	2.811331323851404274e-02	1.853567709228529092e-01	3.386313099844918129e-01	3.208223186121400561e-02	1.980315475129815483e-01	3.759906913833378495e-01	2.007240364262524723e-02	2.217025068209869942e-01	4.068127295162242696e-01	3.659228412574969114e-02	2.109283400994259594e-01	3.703342551181372233e-01	5.152242508071466776e-02
-7.915070245496170998e+00	1.839808346437525333e-01	3.398483560489909960e-01	2.811331323851404274e-02	1.853567709228529092e-01	3.386313099844918129e-01	3.208223186121400561e-02	1.980315475129815483e-01	3.759906913833378495e-01	2.007240364262524723e-02	2.217025068209869942e-01	4.068127295162242696e-01	3.659228412574969114e-02	2.109283400994259594e-01	3.703342551181372233e-01	5.152242508071466776e-02
-7.899154751186981294e+00	1.839808346437525333e-01	3.398483560489909960e-01	2.811331323851404274e-02	1.853567709228529092e-01	3.386313099844918129e-01	3.208223186121400561e-02	1.980315475129815483e-01	3.759906913833378495e-01	2.007240364262524723e-02	2.217025068209869942e-01	4.068127295162242696e-01	3.659228412574969114e-02	2.109283400994259594e-01	3.703342551181372233e-01	5.152242508071466776e-02
-7.883239256877791590e+00	1.839808346437525333e-01	3.398483560489909960e-01	2.811331323851404274e-02	1.853567709228529092e-01	3.386313099844918129e-01	3.208223186121400561e-02	1.980315475129815483e-01	3.759906913833378495e-01	2.007240364262524723e-02	2.217025068209869942e-01	4.068127295162242696e-01	3.659228412574969114e-02	2.109283400994259594e-01	3.703342551181372233e-01	5.152242508071466776e-02
-7.867323762568602774e+00	1.839808346437525333e-01	3.398483560489909960e-01	2.811331323851404274e-02	1.853567709228529092e-01	3.386313099844918129e-01	3.208223186121400561e-02	1.980315475129815483e-01	3.759906913833378495e-01	2.007240364262524723e-02	2.217025068209869942e-01	4.068127295162242696e-01	3.659228412574969114e-02	2.109283400994259594e-01	3.703342551181372233e-01	5.152242508071466776e-02
-7.851408268259412182e+00	1.839808346437525333e-01	3.398483560489909960e-01	2.811331323851404274e-02	1.853567709228529092e-01	3.386313099844918129e-01	3.208223186121400561e-02	1.980315475129815483e-01	3.759906913833378495e-01	2.007240364262524723e-02	2.217025068209869942e-01	4.068127295162242696e-01	3.659228412574969114e-02	2.109283400994259594e-01	3.703342551181372233e-01	5.152242508071466776e-02
-7.835492773950223366e+00	1.839808346437525333e-01	3.398483560489909960e-01	2.811331323851404274e-02	1.853567709228529092e-01	3.386313099844918129e-01	3.208223186121400561e-02	1.980315475129815483e-01	3.759906913833378495e-01	2.007240364262524723e-02	2.217025068209869942e-01	4.068127295162242696e-01	3.659228412574969114e-02	2.109283400994259594e-01	3.703342551181372233e-01	5.152242508071466776e-02
-7.819577279641033662e+00	1.839808346437525333e-01	3.398483560489909960e-01	2.811331323851404274e-02	1.853567709228529092e-01	3.386313099844918129e-01	3.208223186121400561e-02	1.980315475129815483e-01	3.759906913833378495e-01	2.007240364262524723e-02	2.217025068209869942e-01	4.068127295162242696e-01	3.659228412574969114e-02	2.109283400994259594e-01	3.703342551181372233e-01	5.152242508071466776e-02
-7.803661785331843959e+00	1.839808346437525333e-01	3.398483560489909960e-01	2.811331323851404274e-02	1.853567709228529092e-01	3.386313099844918129e-01	3.208223186121400561e-02	1.980315475129815483e-01	3.759906913833378495e-01	2.007240364262524723e-02	2.217025068209869942e-01	4.068127295162242696e-01	3.659228412574969114e-02	2.109283400994259594e-01	3.703342551181372233e-01	5.152242508071466776e-02
-7.787746291022655143e+00	1.839808346437525333e-01	3.398483560489909960e-01	2.811331323851404274e-02	1.853567709228529092e-01	3.386313099844918129e-01	3.208223186121400561e-02	1.980315475129815483e-01	3.759906913833378495e-01	2.007240364262524723e-02	2.217025068209869942e-01	4.068127295162242696e-01	3.659228412574969114e-02	2.109283400994259594e-01	3.703342551181372233e-01	5.152242508071466776e-02
-7.771830796713464551e+00	1.839808346437525333e-01	3.398483560489909960e-01	2.811331323851404274e-02	1.853567709228529092e-01	3.386313099844918129e-01	3.208223186121400561e-02	1.980315475129815483e-01	3.759906913833378495e-01	2.007240364262524723e-02	2.217025068209869942e-01	4.068127295162242696e-01	3.659228412574969114e-02	2.109283400994259594e-01	3.703342551181372233e-01	5.152242508071466776e-02
-7.755915302404275735e+00	1.839808346437525333e-01	3.398483560489909960e-01	2.811331323851404274e-02	1.853567709228529092e-01	3.386313099844918129e-01	3.208223186121400561e-02	1.980315475129815483e-01	3.759906913833378495e-01	2.007240364262524723e-02	2.217025068209869942e-01	4.068127295162242696e-01	3.659228412574969114e-02	2.109283400994259594e-01	3.703342551181372233e-01	5.152242508071466776e-02
-7.739999808095086031e+00	1.839808346437525333e-01	3.398483560489909960e-01	2.811331323851404274e-02	1.853567709228529092e-01	3.386313099844918129e-01	3.208223186121400561e-02	1.980315475129815483e-01	3.759906913833378495e-01	2.007240364262524723e-02	2.217025068209869942e-01	4.068127295162242696e-01	3.659228412574969114e-02	2.109283400994259594e-01	3.703342551181372233e-01	5.152242508071466776e-02
-7.724084313785896327e+00	1.839808346437525333e-01	3.398483560489909960e-01	2.811331323851404274e-02	1.853567709228529092e-01	3.386313099844918129e-01	3.208223186121400561e-02	1.980315475129815483e-01	3.759906913833378495e-01	2.007240364262524723e-02	2.217025068209869942e-01	4.068127295162242696e-01	3.659228412574969114e-02	2.109283400994259594e-01	3.703342551181372233e-01	5.152242508071466776e-02
-7.708168819476707512e+00	1.839808346437525333e-01	3.398483560489909960e-01	2.811331323851404274e-02	1.853567709228529092e-01	3.386313099844918129e-01	3.208223186121400561e-02	1.980315475129815483e-01	3.759906913833378495e-01	2.007240364262524723e-02	2.217025068209869942e-01	4.068127295162242696e-01	3.659228412574969114e-02	2.109283400994259594e-01	3.703342551181372233e-01	5.152242508071466776e-02
-7.692253325167516920e+00	1.839808346437525333e-01	3.398483560489909960e-01	2.811331323851404274e-02	1.853567709228529092e-01	3.386313099844918129e-01	3.208223186121400561e-02	1.980315475129815483e-01	3.759906913833378495e-01	2.007240364262524723e-02	2.217025068209869942e-01	4.068127295162242696e-01	3.659228412574969114e-02	2.109283400994259594e-01	3.703342551181372233e-01	5.152242508071466776e-02
-7.676337830858328104e+00	1.839808346437525333e-01	3.398483560489909960e-01	2.811331323851404274e-02	1.853567709228529092e-01	3.386313099844918129e-01	3.208223186121400561e-02	1.980315475129815483e-01	3.759906913833378495e-01	2.007240364262524723e-02	2.217025068209869942e-01	4.068127295162242696e-01	3.659228412574969114e-02	2.109283400994259594e-01	3.703342551181372233e-01	5.152242508071466776e-02
-7.660422336549138400e+00	1.839808346437525333e-01	3.398483560489909960e-01	2.811331323851404274e-02	1.853567709228529092e-01	3.386313099844918129e-01	3.208223186121400561e-02	1.980315475129815483e-01	3.759906913833378495e-01	2.007240364262524723e-02	2.217025068209869942e-01	4.068127295162242696e-01	3.659228412574969114e-02	2.109283400994259594e-01	3.703342551181372233e-01	5.152242508071466776e-02
-7.644506842239948696e+00	1.839808346437525333e-01	3.398483560489909960e-01	2.811331323851404274e-02	1.853567709228529092e-01	3.386313099844918129e-01	3.208223186121400561e-02	1.980315475129815483e-01	3.759906913833378495e-01	2.007240364262524723e-02	2.217025068209869942e-01	4.068127295162242696e-01	3.659228412574969114e-02	2.109283400994259594e-01	3.703342551181372233e-01	5.152242508071466776e-02
-7.628591347930758992e+00	1.839808346437525333e-01	3.398483560489909960e-01	2.811331323851404274e-02	1.853567709228529092e-01	3.386313099844918129e-01	3.208223186121400561e-02	1.980315475129815483e-01	3.759906913833378495e-01	2.007240364262524723e-02	2.217025068209869942e-01	4.068127295162242696e-01	3.659228412574969114e-02	2.109283400994259594e-01	3.703342551181372233e-01	5.152242508071466776e-02
-7.612675853621569289e+00	1.839808346437525333e-01	3.398483560489909960e-01	2.811331323851404274e-02	1.853567709228529092e-01	3.386313099844918129e-01	3.208223186121400561e-02	1.980315475129815483e-01	3.759906913833378495e-01	2.007240364262524723e-02	2.217025068209869942e-01	4.068127295162242696e-01	3.659228412574969114e-02	2.109283400994259594e-01	3.703342551181372233e-01	5.152242508071466776e-02
-7.596760359312380473e+00	1.839808346437525333e-01	3.398483560489909960e-01	2.811331323851404274e-02	1.853567709228529092e-01	3.386313099844918129e-01	3.208223186121400561e-02	1.980315475129815483e-01	3.759906913833378495e-01	2.007240364262524723e-02	2.217025068209869942e-01	4.068127295162242696e-01	3.659228412574969114e-02	2.109283400994259594e-01	3.703342551181372233e-01	5.152242508071466776e-02
-7.580844865003190769e+00	1.839808346437525333e-01	3.398483560489909960e-01	2.811331323851404274e-02	1.853567709228529092e-01	3.386313099844918129e-01	3.208223186121400561e-02	1.980315475129815483e-01	3.759906913833378495e-01	2.007240364262524723e-02	2.217025068209869942e-01	4.068127295162242696e-01	3.659228412574969114e-02	2.109283400994259594e-01	3.703342551181372233e-01	5.152242508071466776e-02
-7.564929370694001065e+00	1.839808346437525333e-01	3.398483560489909960e-01	2.811331323851404274e-02	1.853567709228529092e-01	3.386313099844918129e-01	3.208223186121400561e-02	1.980315475129815483e-01	3.759906913833378495e-01	2.007240364262524723e-02	2.217025068209869942e-01	4.068127295162242696e-01	3.659228412574969114e-02	2.109283400994259594e-01	3.703342551181372233e-01	5.152242508071466776e-02
-7.549013876384811361e+00	1.839808346437525333e-01	3.398483560489909960e-01	2.811331323851404274e-02	1.853567709228529092e-01	3.386313099844918129e-01	3.208223186121400561e-02	1.980315475129815483e-01	3.759906913833378495e-01	2.007240364262524723e-02	2.217025068209869942e-01	4.068127295162242696e-01	3.659228412574969114e-02	2.109283400994259594e-01	3.703342551181372233e-01	5.152242508071466776e-02
-7.533098382075621657e+00	1.839808346437525333e-01	3.398483560489909960e-01	2.811331323851404274e-02	1.853567709228529092e-01	3.386313099844918129e-01	3.208223186121400561e-02	1.980315475129815483e-01	3.759906913833378495e-01	2.007240364262524723e-02	2.217025068209869942e-01	4.068127295162242696e-01	3.659228412574969114e-02	2.109283400994259594e-01	3.703342551181372233e-01	5.152242508071466776e-02
-7.517182887766432842e+00	1.839808346437525333e-01	3.398483560489909960e-01	2.811331323851404274e-02	1.853567709228529092e-01	3.386313099844918129e-01	3.208223186121400561e-02	1.980315475129815483e-01	3.759906913833378495e-01	2.007240364262524723e-02	2.217025068209869942e-01	4.068127295162242696e-01	3.659228412574969114e-02	2.109283400994259594e-01	3.703342551181372233e-01	5.152242508071466776e-02
-7.501267393457242250e+00	1.839808346437525333e-01	3.398483560489909960e-01	2.811331323851404274e-02	1.853567709228529092e-01	3.386313099844918129e-01	3.208223186121400561e-02	1.980315475129815483e-01	3.759906913833378495e-01	2.007240364262524723e-02	2.217025068209869942e-01	4.068127295162242696e-01	3.659228412574969114e-02	2.109283400994259594e-01	3.703342551181372233e-01	5.152242508071466776e-02
-7.485351899148053434e+00	1.839808346437525333e-01	3.398483560489909960e-01	2.811331323851404274e-02	1.853567709228529092e-01	3.386313099844918129e-01	3.208223186121400561e-02	1.980315475129815483e-01	3.759906913833378495e-01	2.007240364262524723e-02	2.217025068209869942e-01	4.068127295162242696e-01	3.659228412574969114e-02	2.109283400994259594e-01	3.703342551181372233e-01	5.152242508071466776e-02
-7.469436404838863730e+00	1.839808346437525333e-01	3.398483560489909960e-01	2.811331323851404274e-02	1.853567709228529092e-01	3.386313099844918129e-01	3.208223186121400561e-02	1.980315475129815483e-01	3.759906913833378495e-01	2.007240364262524723e-02	2.217025068209869942e-01	4.068127295162242696e-01	3.659228412574969114e-02	2.109283400994259594e-01	3.703342551181372233e-01	5.152242508071466776e-02
-7.453520910529674026e+00	1.839808346437525333e-01	3.398483560489909960e-01	2.811331323851404274e-02	1.853567709228529092e-01	3.386313099844918129e-01	3.208223186121400561e-02	1.980315475129815483e-01	3.759906913833378495e-01	2.007240364262524723e-02	2.217025068209869942e-01	4.068127295162242696e-01	3.659228412574969114e-02	2.109283400994259594e-01	3.703342551181372233e-01	5.152242508071466776e-02
-7.437605416220485210e+00	1.839808346437525333e-01	3.398483560489909960e-01	2.811331323851404274e-02	1.853567709228529092e-01	3.386313099844918129e-01	3.208223186121400561e-02	1.980315475129815483e-01	3.759906913833378495e-01	2.007240364262524723e-02	2.217025068209869942e-01	4.068127295162242696e-01	3.659228412574969114e-02	2.109283400994259594e-01	3.703342551181372233e-01	5.152242508071466776e-02
-7.421689921911294618e+00	1.839808346437525333e-01	3.398483560489909960e-01	2.811331323851404274e-02	1.853567709228529092e-01	3.386313099844918129e-01	3.208223186121400561e-02	1.980315475129815483e-01	3.759906913833378495e-01	2.007240364262524723e-02	2.217025068209869942e-01	4.068127295162242696e-01	3.659228412574969114e-02	2.109283400994259594e-01	3.703342551181372233e-01	5.152242508071466776e-02
-7.405774427602105803e+00	1.839808346437525333e-01	3.398483560489909960e-01	2.811331323851404274e-02	1.853567709228529092e-01	3.386313099844918129e-01	3.208223186121400561e-02	1.980315475129815483e-01	3.759906913833378495e-01	2.007240364262524723e-02	2.217025068209869942e-01	4.068127295162242696e-01	3.659228412574969114e-02	2.109283400994259594e-01	3.703342551181372233e-01	5.152242508071466776e-02
-7.389858933292916099e+00	1.839808346437525333e-01	3.398483560489909960e-01	2.811331323851404274e-02	1.853567709228529092e-01	3.386313099844918129e-01	3.208223186121400561e-02	1.980315475129815483e-01	3.759906913833378495e-01	2.007240364262524723e-02	2.217025068209869942e-01	4.068127295162242696e-01	3.659228412574969114e-02	2.109283400994259594e-01	3.703342551181372233e-01	5.152242508071466776e-02
-7.373943438983726395e+00	1.839808346437525333e-01	3.398483560489909960e-01	2.811331323851404274e-02	1.853567709228529092e-01	3.386313099844918129e-01	3.208223186121400561e-02	1.980315475129815483e-01	3.759906913833378495e-01	2.007240364262524723e-02	2.217025068209869942e-01	4.068127295162242696e-01	3.659228412574969114e-02	2.109283400994259594e-01	3.703342551181372233e-01	5.152242508071466776e-02
-7.358027944674537579e+00	1.839808346437525333e-01	3.398483560489909960e-01	2.811331323851404274e-02	1.853567709228529092e-01	3.386313099844918129e-01	3.208223186121400561e-02	1.980315475129815483e-01	3.759906913833378495e-01	2.007240364262524723e-02	2.217025068209869942e-01	4.068127295162242696e-01	3.659228412574969114e-02	2.109283400994259594e-01	3.703342551181372233e-01	5.152242508071466776e-02
-7.342112450365346987e+00	1.839808346437525333e-01	3.398483560489909960e-01	2.811331323851404274e-02	1.853567709228529092e-01	3.386313099844918129e-01	3.208223186121400561e-02	1.980315475129815483e-01	3.759906913833378495e-01	2.007240364262524723e-02	2.217025068209869942e-01	4.068127295162242696e-01	3.659228412574969114e-02	2.109283400994259594e-01	3.703342551181372233e-01	5.152242508071466776e-02
-7.326196956056158172e+00	1.839808346437525333e-01	3.398483560489909960e-01	2.811331323851404274e-02	1.853567709228529092e-01	3.386313099844918129e-01	3.208223186121400561e-02	1.980315475129815483e-01	3.759906913833378495e-01	2.007240364262524723e-02	2.217025068209869942e-01	4.068127295162242696e-01	3.659228412574969114e-02	2.109283400994259594e-01	3.703342551181372233e-01	5.152242508071466776e-02
-7.310281461746968468e+00	1.839808346437525333e-01	3.398483560489909960e-01	2.811331323851404274e-02	1.853567709228529092e-01	3.386313099844918129e-01	3.208223186121400561e-02	1.980315475129815483e-01	3.759906913833378495e-01	2.007240364262524723e-02	2.217025068209869942e-01	4.068127295162242696e-01	3.659228412574969114e-02	2.109283400994259594e-01	3.703342551181372233e-01	5.152242508071466776e-02
-7.294365967437778764e+00	1.839808346437525333e-01	3.398483560489909960e-01	2.811331323851404274e-02	1.853567709228529092e-01	3.386313099844918129e-01	3.208223186121400561e-02	1.980315475129815483e-01	3.759906913833378495e-01	2.007240364262524723e-02	2.217025068209869942e-01	4.068127295162242696e-01	3.659228412574969114e-02	2.109283400994259594e-01	3.703342551181372233e-01	5.152242508071466776e-02
-7.278450473128589948e+00	1.839808346437525333e-01	3.398483560489909960e-01	2.811331323851404274e-02	1.853567709228529092e-01	3.386313099844918129e-01	3.208223186121400561e-02	1.980315475129815483e-01	3.759906913833378495e-01	2.007240364262524723e-02	2.217025068209869942e-01	4.068127295162242696e-01	3.659228412574969114e-02	2.109283400994259594e-01	3.703342551181372233e-01	5.152242508071466776e-02
-7.262534978819399356e+00	1.839808346437525333e-01	3.398483560489909960e-01	2.811331323851404274e-02	1.853567709228529092e-01	3.386313099844918129e-01	3.208223186121400561e-02	1.980315475129815483e-01	3.759906913833378495e-01	2.007240364262524723e-02	2.217025068209869942e-01	4.068127295162242696e-01	3.659228412574969114e-02	2.109283400994259594e-01	3.703342551181372233e-01	5.152242508071466776e-02
-7.246619484510210540e+00	1.839808346437525333e-01	3.398483560489909960e-01	2.811331323851404274e-02	1.853567709228529092e-01	3.386313099844918129e-01	3.208223186121400561e-02	1.980315475129815483e-01	3.759906913833378495e-01	2.007240364262524723e-02	2.217025068209869942e-01	4.068127295162242696e-01	3.659228412574969114e-02	2.109283400994259594e-01	3.703342551181372233e-01	5.152242508071466776e-02
-7.230703990201020837e+00	1.839808346437525333e-01	3.398483560489909960e-01	2.811331323851404274e-02	1.853567709228529092e-01	3.386313099844918129e-01	3.208223186121400561e-02	1.980315475129815483e-01	3.759906913833378495e-01	2.007240364262524723e-02	2.217025068209869942e-01	4.068127295162242696e-01	3.659228412574969114e-02	2.109283400994259594e-01	3.703342551181372233e-01	5.152242508071466776e-02
-7.214788495891831133e+00	1.839808346437525333e-01	3.398483560489909960e-01	2.811331323851404274e-02	1.853567709228529092e-01	3.386313099844918129e-01	3.208223186121400561e-02	1.980315475129815483e-01	3.759906913833378495e-01	2.007240364262524723e-02	2.217025068209869942e-01	4.068127295162242696e-01	3.659228412574969114e-02	2.109283400994259594e-01	3.703342551181372233e-01	5.152242508071466776e-02
-7.198873001582642317e+00	1.839808346437525333e-01	3.398483560489909960e-01	2.811331323851404274e-02	1.853567709228529092e-01	3.386313099844918129e-01	3.208223186121400561e-02	1.980315475129815483e-01	3.759906913833378495e-01	2.007240364262524723e-02	2.217025068209869942e-01	4.068127295162242696e-01	3.659228412574969114e-02	2.109283400994259594e-01	3.703342551181372233e-01	5.152242508071466776e-02
-7.182957507273451725e+00	1.839808346437525333e-01	3.398483560489909960e-01	2.811331323851404274e-02	1.853567709228529092e-01	3.386313099844918129e-01	3.208223186121400561e-02	1.980315475129815483e-01	3.759906913833378495e-01	2.007240364262524723e-02	2.217025068209869942e-01	4.068127295162242696e-01	3.659228412574969114e-02	2.109283400994259594e-01	3.703342551181372233e-01	5.152242508071466776e-02
-7.167042012964262909e+00	1.839808346437525333e-01	3.398483560489909960e-01	2.811331323851404274e-02	1.853567709228529092e-01	3.386313099844918129e-01	3.208223186121400561e-02	1.980315475129815483e-01	3.759906913833378495e-01	2.007240364262524723e-02	2.217025068209869942e-01	4.068127295162242696e-01	3.659228412574969114e-02	2.109283400994259594e-01	3.703342551181372233e-01	5.152242508071466776e-02
-7.151126518655073205e+00	1.839808346437525333e-01	3.398483560489909960e-01	2.811331323851404274e-02	1.853567709228529092e-01	3.386313099844918129e-01	3.208223186121400561e-02	1.980315475129815483e-01	3.759906913833378495e-01	2.007240364262524723e-02	2.217025068209869942e-01	4.068127295162242696e-01	3.659228412574969114e-02	2.109283400994259594e-01	3.703342551181372233e-01	5.152242508071466776e-02
-7.135211024345883501e+00	1.839808346437525333e-01	3.398483560489909960e-01	2.811331323851404274e-02	1.853567709228529092e-01	3.386313099844918129e-01	3.208223186121400561e-02	1.980315475129815483e-01	3.759906913833378495e-01	2.007240364262524723e-02	2.217025068209869942e-01	4.068127295162242696e-01	3.659228412574969114e-02	2.109283400994259594e-01	3.703342551181372233e-01	5.152242508071466776e-02
-7.119295530036694686e+00	1.839808346437525333e-01	3.398483560489909960e-01	2.811331323851404274e-02	1.853567709228529092e-01	3.386313099844918129e-01	3.208223186121400561e-02	1.980315475129815483e-01	3.759906913833378495e-01	2.007240364262524723e-02	2.217025068209869942e-01	4.068127295162242696e-01	3.659228412574969114e-02	2.109283400994259594e-01	3.703342551181372233e-01	5.152242508071466776e-02
-7.103380035727504094e+00	1.839808346437525333e-01	3.398483560489909960e-01	2.811331323851404274e-02	1.853567709228529092e-01	3.386313099844918129e-01	3.208223186121400561e-02	1.980315475129815483e-01	3.759906913833378495e-01	2.007240364262524723e-02	2.217025068209869942e-01	4.068127295162242696e-01	3.659228412574969114e-02	2.109283400994259594e-01	3.703342551181372233e-01	5.152242508071466776e-02
-7.087464541418315278e+00	1.839808346437525333e-01	3.398483560489909960e-01	2.811331323851404274e-02	1.853567709228529092e-01	3.386313099844918129e-01	3.208223186121400561e-02	1.980315475129815483e-01	3.759906913833378495e-01	2.007240364262524723e-02	2.217025068209869942e-01	4.068127295162242696e-01	3.659228412574969114e-02	2.109283400994259594e-01	3.703342551181372233e-01	5.152242508071466776e-02
-7.071549047109125574e+00	1.839808346437525333e-01	3.398483560489909960e-01	2.811331323851404274e-02	1.853567709228529092e-01	3.386313099844918129e-01	3.208223186121400561e-02	1.980315475129815483e-01	3.759906913833378495e-01	2.007240364262524723e-02	2.217025068209869942e-01	4.068127295162242696e-01	3.659228412574969114e-02	2.109283400994259594e-01	3.703342551181372233e-01	5.152242508071466776e-02
-7.055633552799935870e+00	1.839808346437525333e-01	3.398483560489909960e-01	2.811331323851404274e-02	1.853567709228529092e-01	3.386313099844918129e-01	3.208223186121400561e-02	1.980315475129815483e-01	3.759906913833378495e-01	2.007240364262524723e-02	2.217025068209869942e-01	4.068127295162242696e-01	3.659228412574969114e-02	2.109283400994259594e-01	3.703342551181372233e-01	5.152242508071466776e-02
-7.039718058490746166e+00	1.839808346437525333e-01	3.398483560489909960e-01	2.811331323851404274e-02	1.853567709228529092e-01	3.386313099844918129e-01	3.208223186121400561e-02	1.980315475129815483e-01	3.759906913833378495e-01	2.007240364262524723e-02	2.217025068209869942e-01	4.068127295162242696e-01	3.659228412574969114e-02	2.109283400994259594e-01	3.703342551181372233e-01	5.152242508071466776e-02
-7.023802564181556463e+00	1.839808346437525333e-01	3.398483560489909960e-01	2.811331323851404274e-02	1.853567709228529092e-01	3.386313099844918129e-01	3.208223186121400561e-02	1.980315475129815483e-01	3.759906913833378495e-01	2.007240364262524723e-02	2.217025068209869942e-01	4.068127295162242696e-01	3.659228412574969114e-02	2.109283400994259594e-01	3.703342551181372233e-01	5.152242508071466776e-02
-7.007887069872367647e+00	1.839808346437525333e-01	3.398483560489909960e-01	2.811331323851404274e-02	1.853567709228529092e-01	3.386313099844918129e-01	3.208223186121400561e-02	1.980315475129815483e-01	3.759906913833378495e-01	2.007240364262524723e-02	2.217025068209869942e-01	4.068127295162242696e-01	3.659228412574969114e-02	2.109283400994259594e-01	3.703342551181372233e-01	5.152242508071466776e-02
-6.991971575563177943e+00	1.839808346437525333e-01	3.398483560489909960e-01	2.811331323851404274e-02	1.853567709228529092e-01	3.386313099844918129e-01	3.208223186121400561e-02	1.980315475129815483e-01	3.759906913833378495e-01	2.007240364262524723e-02	2.217025068209869942e-01	4.068127295162242696e-01	3.659228412574969114e-02	2.109283400994259594e-01	3.703342551181372233e-01	5.152242508071466776e-02
-6.976056081253988239e+00	1.839808346437525333e-01	3.398483560489909960e-01	2.811331323851404274e-02	1.853567709228529092e-01	3.386313099844918129e-01	3.208223186121400561e-02	1.980315475129815483e-01	3.759906913833378495e-01	2.007240364262524723e-02	2.217025068209869942e-01	4.068127295162242696e-01	3.659228412574969114e-02	2.109283400994259594e-01	3.703342551181372233e-01	5.152242508071466776e-02
-6.960140586944798535e+00	1.839808346437525333e-01	3.398483560489909960e-01	2.811331323851404274e-02	1.853567709228529092e-01	3.386313099844918129e-01	3.208223186121400561e-02	1.980315475129815483e-01	3.759906913833378495e-01	2.007240364262524723e-02	2.217025068209869942e-01	4.068127295162242696e-01	3.659228412574969114e-02	2.109283400994259594e-01	3.703342551181372233e-01	5.152242508071466776e-02
-6.944225092635608831e+00	1.839808346437525333e-01	3.398483560489909960e-01	2.811331323851404274e-02	1.853567709228529092e-01	3.386313099844918129e-01	3.208223186121400561e-02	1.980315475129815483e-01	3.759906913833378495e-01	2.007240364262524723e-02	2.217025068209869942e-01	4.068127295162242696e-01	3.659228412574969114e-02	2.109283400994259594e-01	3.703342551181372233e-01	5.152242508071466776e-02
-6.928309598326420016e+00	1.839808346437525333e-01	3.398483560489909960e-01	2.811331323851404274e-02	1.853567709228529092e-01	3.386313099844918129e-01	3.208223186121400561e-02	1.980315475129815483e-01	3.759906913833378495e-01	2.007240364262524723e-02	2.217025068209869942e-01	4.068127295162242696e-01	3.659228412574969114e-02	2.109283400994259594e-01	3.703342551181372233e-01	5.152242508071466776e-02
-6.912394104017230312e+00	1.839808346437525333e-01	3.398483560489909960e-01	2.811331323851404274e-02	1.853567709228529092e-01	3.386313099844918129e-01	3.208223186121400561e-02	1.980315475129815483e-01	3.759906913833378495e-01	2.007240364262524723e-02	2.217025068209869942e-01	4.068127295162242696e-01	3.659228412574969114e-02	2.109283400994259594e-01	3.703342551181372233e-01	5.152242508071466776e-02
-6.896478609708040608e+00	1.839808346437525333e-01	3.398483560489909960e-01	2.811331323851404274e-02	1.853567709228529092e-01	3.386313099844918129e-01	3.208223186121400561e-02	1.980315475129815483e-01	3.759906913833378495e-01	2.007240364262524723e-02	2.217025068209869942e-01	4.068127295162242696e-01	3.659228412574969114e-02	2.109283400994259594e-01	3.703342551181372233e-01	5.152242508071466776e-02
-6.880563115398850904e+00	1.839808346437525333e-01	3.398483560489909960e-01	2.811331323851404274e-02	1.853567709228529092e-01	3.386313099844918129e-01	3.208223186121400561e-02	1.980315475129815483e-01	3.759906913833378495e-01	2.007240364262524723e-02	2.217025068209869942e-01	4.068127295162242696e-01	3.659228412574969114e-02	2.109283400994259594e-01	3.703342551181372233e-01	5.152242508071466776e-02
-6.864647621089661200e+00	1.839808346437525333e-01	3.398483560489909960e-01	2.811331323851404274e-02	1.853567709228529092e-01	3.386313099844918129e-01	3.208223186121400561e-02	1.980315475129815483e-01	3.759906913833378495e-01	2.007240364262524723e-02	2.217025068209869942e-01	4.068127295162242696e-01	3.659228412574969114e-02	2.109283400994259594e-01	3.703342551181372233e-01	5.152242508071466776e-02
-6.848732126780472385e+00	1.839808346437525333e-01	3.398483560489909960e-01	2.811331323851404274e-02	1.853567709228529092e-01	3.386313099844918129e-01	3.208223186121400561e-02	1.980315475129815483e-01	3.759906913833378495e-01	2.007240364262524723e-02	2.217025068209869942e-01	4.068127295162242696e-01	3.659228412574969114e-02	2.109283400994259594e-01	3.703342551181372233e-01	5.152242508071466776e-02
-6.832816632471281793e+00	1.839808346437525333e-01	3.398483560489909960e-01	2.811331323851404274e-02	1.853567709228529092e-01	3.386313099844918129e-01	3.208223186121400561e-02	1.980315475129815483e-01	3.759906913833378495e-01	2.007240364262524723e-02	2.217025068209869942e-01	4.068127295162242696e-01	3.659228412574969114e-02	2.109283400994259594e-01	3.703342551181372233e-01	5.152242508071466776e-02
-6.816901138162092977e+00	1.839808346437525333e-01	3.398483560489909960e-01	2.811331323851404274e-02	1.853567709228529092e-01	3.386313099844918129e-01	3.208223186121400561e-02	1.980315475129815483e-01	3.759906913833378495e-01	2.007240364262524723e-02	2.217025068209869942e-01	4.068127295162242696e-01	3.659228412574969114e-02	2.109283400994259594e-01	3.703342551181372233e-01	5.152242508071466776e-02
-6.800985643852903273e+00	1.839808346437525333e-01	3.398483560489909960e-01	2.811331323851404274e-02	1.853567709228529092e-01	3.386313099844918129e-01	3.208223186121400561e-02	1.980315475129815483e-01	3.759906913833378495e-01	2.007240364262524723e-02	2.217025068209869942e-01	4.068127295162242696e-01	3.659228412574969114e-02	2.109283400994259594e-01	3.703342551181372233e-01	5.152242508071466776e-02
-6.785070149543713569e+00	1.839808346437525333e-01	3.398483560489909960e-01	2.811331323851404274e-02	1.853567709228529092e-01	3.386313099844918129e-01	3.208223186121400561e-02	1.980315475129815483e-01	3.759906913833378495e-01	2.007240364262524723e-02	2.217025068209869942e-01	4.068127295162242696e-01	3.659228412574969114e-02	2.109283400994259594e-01	3.703342551181372233e-01	5.152242508071466776e-02
-6.769154655234524753e+00	1.839808346437525333e-01	3.398483560489909960e-01	2.811331323851404274e-02	1.853567709228529092e-01	3.386313099844918129e-01	3.208223186121400561e-02	1.980315475129815483e-01	3.759906913833378495e-01	2.007240364262524723e-02	2.217025068209869942e-01	4.068127295162242696e-01	3.659228412574969114e-02	2.109283400994259594e-01	3.703342551181372233e-01	5.152242508071466776e-02
-6.753239160925334161e+00	1.839808346437525333e-01	3.398483560489909960e-01	2.811331323851404274e-02	1.853567709228529092e-01	3.386313099844918129e-01	3.208223186121400561e-02	1.980315475129815483e-01	3.759906913833378495e-01	2.007240364262524723e-02	2.217025068209869942e-01	4.068127295162242696e-01	3.659228412574969114e-02	2.109283400994259594e-01	3.703342551181372233e-01	5.152242508071466776e-02
-6.737323666616145346e+00	1.839808346437525333e-01	3.398483560489909960e-01	2.811331323851404274e-02	1.853567709228529092e-01	3.386313099844918129e-01	3.208223186121400561e-02	1.980315475129815483e-01	3.759906913833378495e-01	2.007240364262524723e-02	2.217025068209869942e-01	4.068127295162242696e-01	3.659228412574969114e-02	2.109283400994259594e-01	3.703342551181372233e-01	5.152242508071466776e-02
-6.721408172306955642e+00	1.839808346437525333e-01	3.398483560489909960e-01	2.811331323851404274e-02	1.853567709228529092e-01	3.386313099844918129e-01	3.208223186121400561e-02	1.980315475129815483e-01	3.759906913833378495e-01	2.007240364262524723e-02	2.217025068209869942e-01	4.068127295162242696e-01	3.659228412574969114e-02	2.109283400994259594e-01	3.703342551181372233e-01	5.152242508071466776e-02
-6.705492677997765938e+00	1.839808346437525333e-01	3.398483560489909960e-01	2.811331323851404274e-02	1.853567709228529092e-01	3.386313099844918129e-01	3.208223186121400561e-02	1.980315475129815483e-01	3.759906913833378495e-01	2.007240364262524723e-02	2.217025068209869942e-01	4.068127295162242696e-01	3.659228412574969114e-02	2.109283400994259594e-01	3.703342551181372233e-01	5.152242508071466776e-02
-6.689577183688577122e+00	1.839808346437525333e-01	3.398483560489909960e-01	2.811331323851404274e-02	1.853567709228529092e-01	3.386313099844918129e-01	3.208223186121400561e-02	1.980315475129815483e-01	3.759906913833378495e-01	2.007240364262524723e-02	2.217025068209869942e-01	4.068127295162242696e-01	3.659228412574969114e-02	2.109283400994259594e-01	3.703342551181372233e-01	5.152242508071466776e-02
-6.673661689379386530e+00	1.839808346437525333e-01	3.398483560489909960e-01	2.811331323851404274e-02	1.853567709228529092e-01	3.386313099844918129e-01	3.208223186121400561e-02	1.980315475129815483e-01	3.759906913833378495e-01	2.007240364262524723e-02	2.217025068209869942e-01	4.068127295162242696e-01	3.659228412574969114e-02	2.109283400994259594e-01	3.703342551181372233e-01	5.152242508071466776e-02
-6.657746195070197714e+00	1.839808346437525333e-01	3.398483560489909960e-01	2.811331323851404274e-02	1.853567709228529092e-01	3.386313099844918129e-01	3.208223186121400561e-02	1.980315475129815483e-01	3.759906913833378495e-01	2.007240364262524723e-02	2.217025068209869942e-01	4.068127295162242696e-01	3.659228412574969114e-02	2.109283400994259594e-01	3.703342551181372233e-01	5.152242508071466776e-02
-6.641830700761008011e+00	1.839808346437525333e-01	3.398483560489909960e-01	2.811331323851404274e-02	1.853567709228529092e-01	3.386313099844918129e-01	3.208223186121400561e-02	1.980315475129815483e-01	3.759906913833378495e-01	2.007240364262524723e-02	2.217025068209869942e-01	4.068127295162242696e-01	3.659228412574969114e-02	2.109283400994259594e-01	3.703342551181372233e-01	5.152242508071466776e-02
-6.625915206451818307e+00	1.839808346437525333e-01	3.398483560489909960e-01	2.811331323851404274e-02	1.853567709228529092e-01	3.386313099844918129e-01	3.208223186121400561e-02	1.980315475129815483e-01	3.759906913833378495e-01	2.007240364262524723e-02	2.217025068209869942e-01	4.068127295162242696e-01	3.659228412574969114e-02	2.109283400994259594e-01	3.703342551181372233e-01	5.152242508071466776e-02
-6.609999712142629491e+00	1.839808346437525333e-01	3.398483560489909960e-01	2.811331323851404274e-02	1.853567709228529092e-01	3.386313099844918129e-01	3.208223186121400561e-02	1.980315475129815483e-01	3.759906913833378495e-01	2.007240364262524723e-02	2.217025068209869942e-01	4.068127295162242696e-01	3.659228412574969114e-02	2.109283400994259594e-01	3.703342551181372233e-01	5.152242508071466776e-02
-6.594084217833438899e+00	1.839808346437525333e-01	3.398483560489909960e-01	2.811331323851404274e-02	1.853567709228529092e-01	3.386313099844918129e-01	3.208223186121400561e-02	1.980315475129815483e-01	3.759906913833378495e-01	2.007240364262524723e-02	2.217025068209869942e-01	4.068127295162242696e-01	3.659228412574969114e-02	2.109283400994259594e-01	3.703342551181372233e-01	5.152242508071466776e-02
-6.578168723524250083e+00	1.839808346437525333e-01	3.398483560489909960e-01	2.811331323851404274e-02	1.853567709228529092e-01	3.386313099844918129e-01	3.208223186121400561e-02	1.980315475129815483e-01	3.759906913833378495e-01	2.007240364262524723e-02	2.217025068209869942e-01	4.068127295162242696e-01	3.659228412574969114e-02	2.109283400994259594e-01	3.703342551181372233e-01	5.152242508071466776e-02
-6.562253229215060379e+00	1.839808346437525333e-01	3.398483560489909960e-01	2.811331323851404274e-02	1.853567709228529092e-01	3.386313099844918129e-01	3.208223186121400561e-02	1.980315475129815483e-01	3.759906913833378495e-01	2.007240364262524723e-02	2.217025068209869942e-01	4.068127295162242696e-01	3.659228412574969114e-02	2.109283400994259594e-01	3.703342551181372233e-01	5.152242508071466776e-02
-6.546337734905870676e+00	1.839808346437525333e-01	3.398483560489909960e-01	2.811331323851404274e-02	1.853567709228529092e-01	3.386313099844918129e-01	3.208223186121400561e-02	1.980315475129815483e-01	3.759906913833378495e-01	2.007240364262524723e-02	2.217025068209869942e-01	4.068127295162242696e-01	3.659228412574969114e-02	2.109283400994259594e-01	3.703342551181372233e-01	5.152242508071466776e-02
-6.530422240596681860e+00	1.839808346437525333e-01	3.398483560489909960e-01	2.811331323851404274e-02	1.853567709228529092e-01	3.386313099844918129e-01	3.208223186121400561e-02	1.980315475129815483e-01	3.759906913833378495e-01	2.007240364262524723e-02	2.217025068209869942e-01	4.068127295162242696e-01	3.659228412574969114e-02	2.109283400994259594e-01	3.703342551181372233e-01	5.152242508071466776e-02
-6.514506746287491268e+00	1.839808346437525333e-01	3.398483560489909960e-01	2.811331323851404274e-02	1.853567709228529092e-01	3.386313099844918129e-01	3.208223186121400561e-02	1.980315475129815483e-01	3.759906913833378495e-01	2.007240364262524723e-02	2.217025068209869942e-01	4.068127295162242696e-01	3.659228412574969114e-02	2.109283400994259594e-01	3.703342551181372233e-01	5.152242508071466776e-02
-6.498591251978302452e+00	1.839808346437525333e-01	3.398483560489909960e-01	2.811331323851404274e-02	1.853567709228529092e-01	3.386313099844918129e-01	3.208223186121400561e-02	1.980315475129815483e-01	3.759906913833378495e-01	2.007240364262524723e-02	2.217025068209869942e-01	4.068127295162242696e-01	3.659228412574969114e-02	2.109283400994259594e-01	3.703342551181372233e-01	5.152242508071466776e-02
-6.482675757669112748e+00	1.839808346437525333e-01	3.398483560489909960e-01	2.811331323851404274e-02	1.853567709228529092e-01	3.386313099844918129e-01	3.208223186121400561e-02	1.980315475129815483e-01	3.759906913833378495e-01	2.007240364262524723e-02	2.217025068209869942e-01	4.068127295162242696e-01	3.659228412574969114e-02	2.109283400994259594e-01	3.703342551181372233e-01	5.152242508071466776e-02
-6.466760263359923044e+00	1.839808346437525333e-01	3.398483560489909960e-01	2.811331323851404274e-02	1.853567709228529092e-01	3.386313099844918129e-01	3.208223186121400561e-02	1.980315475129815483e-01	3.759906913833378495e-01	2.007240364262524723e-02	2.217025068209869942e-01	4.068127295162242696e-01	3.659228412574969114e-02	2.109283400994259594e-01	3.703342551181372233e-01	5.152242508071466776e-02
-6.450844769050733341e+00	1.839808346437525333e-01	3.398483560489909960e-01	2.811331323851404274e-02	1.853567709228529092e-01	3.386313099844918129e-01	3.208223186121400561e-02	1.980315475129815483e-01	3.759906913833378495e-01	2.007240364262524723e-02	2.217025068209869942e-01	4.068127295162242696e-01	3.659228412574969114e-02	2.109283400994259594e-01	3.703342551181372233e-01	5.152242508071466776e-02
-6.434929274741543637e+00	1.839808346437525333e-01	3.398483560489909960e-01	2.811331323851404274e-02	1.853567709228529092e-01	3.386313099844918129e-01	3.208223186121400561e-02	1.980315475129815483e-01	3.759906913833378495e-01	2.007240364262524723e-02	2.217025068209869942e-01	4.068127295162242696e-01	3.659228412574969114e-02	2.109283400994259594e-01	3.703342551181372233e-01	5.152242508071466776e-02
-6.419013780432354821e+00	1.839808346437525333e-01	3.398483560489909960e-01	2.811331323851404274e-02	1.853567709228529092e-01	3.386313099844918129e-01	3.208223186121400561e-02	1.980315475129815483e-01	3.759906913833378495e-01	2.007240364262524723e-02	2.217025068209869942e-01	4.068127295162242696e-01	3.659228412574969114e-02	2.109283400994259594e-01	3.703342551181372233e-01	5.152242508071466776e-02
-6.403098286123165117e+00	1.839808346437525333e-01	3.398483560489909960e-01	2.811331323851404274e-02	1.853567709228529092e-01	3.386313099844918129e-01	3.208223186121400561e-02	1.980315475129815483e-01	3.759906913833378495e-01	2.007240364262524723e-02	2.217025068209869942e-01	4.068127295162242696e-01	3.659228412574969114e-02	2.109283400994259594e-01	3.703342551181372233e-01	5.152242508071466776e-02
-6.387182791813975413e+00	1.839808346437525333e-01	3.398483560489909960e-01	2.811331323851404274e-02	1.853567709228529092e-01	3.386313099844918129e-01	3.208223186121400561e-02	1.980315475129815483e-01	3.759906913833378495e-01	2.007240364262524723e-02	2.217025068209869942e-01	4.068127295162242696e-01	3.659228412574969114e-02	2.109283400994259594e-01	3.703342551181372233e-01	5.152242508071466776e-02
-6.371267297504785709e+00	1.839808346437525333e-01	3.398483560489909960e-01	2.811331323851404274e-02	1.853567709228529092e-01	3.386313099844918129e-01	3.208223186121400561e-02	1.980315475129815483e-01	3.759906913833378495e-01	2.007240364262524723e-02	2.217025068209869942e-01	4.068127295162242696e-01	3.659228412574969114e-02	2.109283400994259594e-01	3.703342551181372233e-01	5.152242508071466776e-02
-6.355351803195596005e+00	1.839808346437525333e-01	3.398483560489909960e-01	2.811331323851404274e-02	1.853567709228529092e-01	3.386313099844918129e-01	3.208223186121400561e-02	1.980315475129815483e-01	3.759906913833378495e-01	2.007240364262524723e-02	2.217025068209869942e-01	4.068127295162242696e-01	3.659228412574969114e-02	2.109283400994259594e-01	3.703342551181372233e-01	5.152242508071466776e-02
-6.339436308886407190e+00	1.839808346437525333e-01	3.398483560489909960e-01	2.811331323851404274e-02	1.853567709228529092e-01	3.386313099844918129e-01	3.208223186121400561e-02	1.980315475129815483e-01	3.759906913833378495e-01	2.007240364262524723e-02	2.217025068209869942e-01	4.068127295162242696e-01	3.659228412574969114e-02	2.109283400994259594e-01	3.703342551181372233e-01	5.152242508071466776e-02
-6.323520814577217486e+00	1.839808346437525333e-01	3.398483560489909960e-01	2.811331323851404274e-02	1.853567709228529092e-01	3.386313099844918129e-01	3.208223186121400561e-02	1.980315475129815483e-01	3.759906913833378495e-01	2.007240364262524723e-02	2.217025068209869942e-01	4.068127295162242696e-01	3.659228412574969114e-02	2.109283400994259594e-01	3.703342551181372233e-01	5.152242508071466776e-02
-6.307605320268027782e+00	1.839808346437525333e-01	3.398483560489909960e-01	2.811331323851404274e-02	1.853567709228529092e-01	3.386313099844918129e-01	3.208223186121400561e-02	1.980315475129815483e-01	3.759906913833378495e-01	2.007240364262524723e-02	2.217025068209869942e-01	4.068127295162242696e-01	3.659228412574969114e-02	2.109283400994259594e-01	3.703342551181372233e-01	5.152242508071466776e-02
-6.291689825958838078e+00	1.839808346437525333e-01	3.398483560489909960e-01	2.811331323851404274e-02	1.853567709228529092e-01	3.386313099844918129e-01	3.208223186121400561e-02	1.980315475129815483e-01	3.759906913833378495e-01	2.007240364262524723e-02	2.217025068209869942e-01	4.068127295162242696e-01	3.659228412574969114e-02	2.109283400994259594e-01	3.703342551181372233e-01	5.152242508071466776e-02
-6.275774331649648374e+00	1.839808346437525333e-01	3.398483560489909960e-01	2.811331323851404274e-02	1.853567709228529092e-01	3.386313099844918129e-01	3.208223186121400561e-02	1.980315475129815483e-01	3.759906913833378495e-01	2.007240364262524723e-02	2.217025068209869942e-01	4.068127295162242696e-01	3.659228412574969114e-02	2.109283400994259594e-01	3.703342551181372233e-01	5.152242508071466776e-02
-6.259858837340459559e+00	1.839808346437525333e-01	3.398483560489909960e-01	2.811331323851404274e-02	1.853567709228529092e-01	3.386313099844918129e-01	3.208223186121400561e-02	1.980315475129815483e-01	3.759906913833378495e-01	2.007240364262524723e-02	2.217025068209869942e-01	4.068127295162242696e-01	3.659228412574969114e-02	2.109283400994259594e-01	3.703342551181372233e-01	5.152242508071466776e-02
-6.243943343031268967e+00	1.839808346437525333e-01	3.398483560489909960e-01	2.811331323851404274e-02	1.853567709228529092e-01	3.386313099844918129e-01	3.208223186121400561e-02	1.980315475129815483e-01	3.759906913833378495e-01	2.007240364262524723e-02	2.217025068209869942e-01	4.068127295162242696e-01	3.659228412574969114e-02	2.109283400994259594e-01	3.703342551181372233e-01	5.152242508071466776e-02
-6.228027848722080151e+00	1.839808346437525333e-01	3.398483560489909960e-01	2.811331323851404274e-02	1.853567709228529092e-01	3.386313099844918129e-01	3.208223186121400561e-02	1.980315475129815483e-01	3.759906913833378495e-01	2.007240364262524723e-02	2.217025068209869942e-01	4.068127295162242696e-01	3.659228412574969114e-02	2.109283400994259594e-01	3.703342551181372233e-01	5.152242508071466776e-02
-6.212112354412890447e+00	1.839808346437525333e-01	3.398483560489909960e-01	2.811331323851404274e-02	1.853567709228529092e-01	3.386313099844918129e-01	3.208223186121400561e-02	1.980315475129815483e-01	3.759906913833378495e-01	2.007240364262524723e-02	2.217025068209869942e-01	4.068127295162242696e-01	3.659228412574969114e-02	2.109283400994259594e-01	3.703342551181372233e-01	5.152242508071466776e-02
-6.196196860103700743e+00	1.839808346437525333e-01	3.398483560489909960e-01	2.811331323851404274e-02	1.853567709228529092e-01	3.386313099844918129e-01	3.208223186121400561e-02	1.980315475129815483e-01	3.759906913833378495e-01	2.007240364262524723e-02	2.217025068209869942e-01	4.068127295162242696e-01	3.659228412574969114e-02	2.109283400994259594e-01	3.703342551181372233e-01	5.152242508071466776e-02
-6.180281365794511927e+00	1.839808346437525333e-01	3.398483560489909960e-01	2.811331323851404274e-02	1.853567709228529092e-01	3.386313099844918129e-01	3.208223186121400561e-02	1.980315475129815483e-01	3.759906913833378495e-01	2.007240364262524723e-02	2.217025068209869942e-01	4.068127295162242696e-01	3.659228412574969114e-02	2.109283400994259594e-01	3.703342551181372233e-01	5.152242508071466776e-02
-6.164365871485321335e+00	1.839808346437525333e-01	3.398483560489909960e-01	2.811331323851404274e-02	1.853567709228529092e-01	3.386313099844918129e-01	3.208223186121400561e-02	1.980315475129815483e-01	3.759906913833378495e-01	2.007240364262524723e-02	2.217025068209869942e-01	4.068127295162242696e-01	3.659228412574969114e-02	2.109283400994259594e-01	3.703342551181372233e-01	5.152242508071466776e-02
-6.148450377176132520e+00	1.839808346437525333e-01	3.398483560489909960e-01	2.811331323851404274e-02	1.853567709228529092e-01	3.386313099844918129e-01	3.208223186121400561e-02	1.980315475129815483e-01	3.759906913833378495e-01	2.007240364262524723e-02	2.217025068209869942e-01	4.068127295162242696e-01	3.659228412574969114e-02	2.109283400994259594e-01	3.703342551181372233e-01	5.152242508071466776e-02
-6.132534882866942816e+00	1.839808346437525333e-01	3.398483560489909960e-01	2.811331323851404274e-02	1.853567709228529092e-01	3.386313099844918129e-01	3.208223186121400561e-02	1.980315475129815483e-01	3.759906913833378495e-01	2.007240364262524723e-02	2.217025068209869942e-01	4.068127295162242696e-01	3.659228412574969114e-02	2.109283400994259594e-01	3.703342551181372233e-01	5.152242508071466776e-02
-6.116619388557753112e+00	1.839808346437525333e-01	3.398483560489909960e-01	2.811331323851404274e-02	1.853567709228529092e-01	3.386313099844918129e-01	3.208223186121400561e-02	1.980315475129815483e-01	3.759906913833378495e-01	2.007240364262524723e-02	2.217025068209869942e-01	4.068127295162242696e-01	3.659228412574969114e-02	2.109283400994259594e-01	3.703342551181372233e-01	5.152242508071466776e-02
-6.100703894248564296e+00	1.839808346437525333e-01	3.398483560489909960e-01	2.811331323851404274e-02	1.853567709228529092e-01	3.386313099844918129e-01	3.208223186121400561e-02	1.980315475129815483e-01	3.759906913833378495e-01	2.007240364262524723e-02	2.217025068209869942e-01	4.068127295162242696e-01	3.659228412574969114e-02	2.109283400994259594e-01	3.703342551181372233e-01	5.152242508071466776e-02
-6.084788399939373704e+00	1.839808346437525333e-01	3.398483560489909960e-01	2.811331323851404274e-02	1.853567709228529092e-01	3.386313099844918129e-01	3.208223186121400561e-02	1.980315475129815483e-01	3.759906913833378495e-01	2.007240364262524723e-02	2.217025068209869942e-01	4.068127295162242696e-01	3.659228412574969114e-02	2.109283400994259594e-01	3.703342551181372233e-01	5.152242508071466776e-02
-6.068872905630184889e+00	1.839808346437525333e-01	3.398483560489909960e-01	2.811331323851404274e-02	1.853567709228529092e-01	3.386313099844918129e-01	3.208223186121400561e-02	1.980315475129815483e-01	3.759906913833378495e-01	2.007240364262524723e-02	2.217025068209869942e-01	4.068127295162242696e-01	3.659228412574969114e-02	2.109283400994259594e-01	3.703342551181372233e-01	5.152242508071466776e-02
-6.052957411320995185e+00	1.839808346437525333e-01	3.398483560489909960e-01	2.811331323851404274e-02	1.853567709228529092e-01	3.386313099844918129e-01	3.208223186121400561e-02	1.980315475129815483e-01	3.759906913833378495e-01	2.007240364262524723e-02	2.217025068209869942e-01	4.068127295162242696e-01	3.659228412574969114e-02	2.109283400994259594e-01	3.703342551181372233e-01	5.152242508071466776e-02
-6.037041917011805481e+00	1.839808346437525333e-01	3.398483560489909960e-01	2.811331323851404274e-02	1.853567709228529092e-01	3.386313099844918129e-01	3.208223186121400561e-02	1.980315475129815483e-01	3.759906913833378495e-01	2.007240364262524723e-02	2.217025068209869942e-01	4.068127295162242696e-01	3.659228412574969114e-02	2.109283400994259594e-01	3.703342551181372233e-01	5.152242508071466776e-02
-6.021126422702616665e+00	1.839808346437525333e-01	3.398483560489909960e-01	2.811331323851404274e-02	1.853567709228529092e-01	3.386313099844918129e-01	3.208223186121400561e-02	1.980315475129815483e-01	3.759906913833378495e-01	2.007240364262524723e-02	2.217025068209869942e-01	4.068127295162242696e-01	3.659228412574969114e-02	2.109283400994259594e-01	3.703342551181372233e-01	5.152242508071466776e-02
-6.005210928393426073e+00	1.839808346437525333e-01	3.398483560489909960e-01	2.811331323851404274e-02	1.853567709228529092e-01	3.386313099844918129e-01	3.208223186121400561e-02	1.980315475129815483e-01	3.759906913833378495e-01	2.007240364262524723e-02	2.217025068209869942e-01	4.068127295162242696e-01	3.659228412574969114e-02	2.109283400994259594e-01	3.703342551181372233e-01	5.152242508071466776e-02
-5.989295434084237257e+00	1.839808346437525333e-01	3.398483560489909960e-01	2.811331323851404274e-02	1.853567709228529092e-01	3.386313099844918129e-01	3.208223186121400561e-02	1.980315475129815483e-01	3.759906913833378495e-01	2.007240364262524723e-02	2.217025068209869942e-01	4.068127295162242696e-01	3.659228412574969114e-02	2.109283400994259594e-01	3.703342551181372233e-01	5.152242508071466776e-02
-5.973379939775047553e+00	1.839808346437525333e-01	3.398483560489909960e-01	2.811331323851404274e-02	1.853567709228529092e-01	3.386313099844918129e-01	3.208223186121400561e-02	1.980315475129815483e-01	3.759906913833378495e-01	2.007240364262524723e-02	2.217025068209869942e-01	4.068127295162242696e-01	3.659228412574969114e-02	2.109283400994259594e-01	3.703342551181372233e-01	5.152242508071466776e-02
-5.957464445465857850e+00	1.839808346437525333e-01	3.398483560489909960e-01	2.811331323851404274e-02	1.853567709228529092e-01	3.386313099844918129e-01	3.208223186121400561e-02	1.980315475129815483e-01	3.759906913833378495e-01	2.007240364262524723e-02	2.217025068209869942e-01	4.068127295162242696e-01	3.659228412574969114e-02	2.109283400994259594e-01	3.703342551181372233e-01	5.152242508071466776e-02
-5.941548951156668146e+00	1.839808346437525333e-01	3.398483560489909960e-01	2.811331323851404274e-02	1.853567709228529092e-01	3.386313099844918129e-01	3.208223186121400561e-02	1.980315475129815483e-01	3.759906913833378495e-01	2.007240364262524723e-02	2.217025068209869942e-01	4.068127295162242696e-01	3.659228412574969114e-02	2.109283400994259594e-01	3.703342551181372233e-01	5.152242508071466776e-02
-5.925633456847478442e+00	1.839808346437525333e-01	3.398483560489909960e-01	2.811331323851404274e-02	1.853567709228529092e-01	3.386313099844918129e-01	3.208223186121400561e-02	1.980315475129815483e-01	3.759906913833378495e-01	2.007240364262524723e-02	2.217025068209869942e-01	4.068127295162242696e-01	3.659228412574969114e-02	2.109283400994259594e-01	3.703342551181372233e-01	5.152242508071466776e-02
-5.909717962538289626e+00	1.839808346437525333e-01	3.398483560489909960e-01	2.811331323851404274e-02	1.853567709228529092e-01	3.386313099844918129e-01	3.208223186121400561e-02	1.980315475129815483e-01	3.759906913833378495e-01	2.007240364262524723e-02	2.217025068209869942e-01	4.068127295162242696e-01	3.659228412574969114e-02	2.109283400994259594e-01	3.703342551181372233e-01	5.152242508071466776e-02
-5.893802468229099922e+00	1.839808346437525333e-01	3.398483560489909960e-01	2.811331323851404274e-02	1.853567709228529092e-01	3.386313099844918129e-01	3.208223186121400561e-02	1.980315475129815483e-01	3.759906913833378495e-01	2.007240364262524723e-02	2.217025068209869942e-01	4.068127295162242696e-01	3.659228412574969114e-02	2.109283400994259594e-01	3.703342551181372233e-01	5.152242508071466776e-02
-5.877886973919910218e+00	1.839808346437525333e-01	3.398483560489909960e-01	2.811331323851404274e-02	1.853567709228529092e-01	3.386313099844918129e-01	3.208223186121400561e-02	1.980315475129815483e-01	3.759906913833378495e-01	2.007240364262524723e-02	2.217025068209869942e-01	4.068127295162242696e-01	3.659228412574969114e-02	2.109283400994259594e-01	3.703342551181372233e-01	5.152242508071466776e-02
-5.861971479610720515e+00	1.839808346437525333e-01	3.398483560489909960e-01	2.811331323851404274e-02	1.853567709228529092e-01	3.386313099844918129e-01	3.208223186121400561e-02	1.980315475129815483e-01	3.759906913833378495e-01	2.007240364262524723e-02	2.217025068209869942e-01	4.068127295162242696e-01	3.659228412574969114e-02	2.109283400994259594e-01	3.703342551181372233e-01	5.152242508071466776e-02
-5.846055985301530811e+00	1.839808346437525333e-01	3.398483560489909960e-01	2.811331323851404274e-02	1.853567709228529092e-01	3.386313099844918129e-01	3.208223186121400561e-02	1.980315475129815483e-01	3.759906913833378495e-01	2.007240364262524723e-02	2.217025068209869942e-01	4.068127295162242696e-01	3.659228412574969114e-02	2.109283400994259594e-01	3.703342551181372233e-01	5.152242508071466776e-02
-5.830140490992341995e+00	1.839808346437525333e-01	3.398483560489909960e-01	2.811331323851404274e-02	1.853567709228529092e-01	3.386313099844918129e-01	3.208223186121400561e-02	1.980315475129815483e-01	3.759906913833378495e-01	2.007240364262524723e-02	2.217025068209869942e-01	4.068127295162242696e-01	3.659228412574969114e-02	2.109283400994259594e-01	3.703342551181372233e-01	5.152242508071466776e-02
-5.814224996683152291e+00	1.839808346437525333e-01	3.398483560489909960e-01	2.811331323851404274e-02	1.853567709228529092e-01	3.386313099844918129e-01	3.208223186121400561e-02	1.980315475129815483e-01	3.759906913833378495e-01	2.007240364262524723e-02	2.217025068209869942e-01	4.068127295162242696e-01	3.659228412574969114e-02	2.109283400994259594e-01	3.703342551181372233e-01	5.152242508071466776e-02
-5.798309502373962587e+00	1.839808346437525333e-01	3.398483560489909960e-01	2.811331323851404274e-02	1.853567709228529092e-01	3.386313099844918129e-01	3.208223186121400561e-02	1.980315475129815483e-01	3.759906913833378495e-01	2.007240364262524723e-02	2.217025068209869942e-01	4.068127295162242696e-01	3.659228412574969114e-02	2.109283400994259594e-01	3.703342551181372233e-01	5.152242508071466776e-02
-5.782394008064772883e+00	1.839808346437525333e-01	3.398483560489909960e-01	2.811331323851404274e-02	1.853567709228529092e-01	3.386313099844918129e-01	3.208223186121400561e-02	1.980315475129815483e-01	3.759906913833378495e-01	2.007240364262524723e-02	2.217025068209869942e-01	4.068127295162242696e-01	3.659228412574969114e-02	2.109283400994259594e-01	3.703342551181372233e-01	5.152242508071466776e-02
-5.766478513755583180e+00	1.839808346437525333e-01	3.398483560489909960e-01	2.811331323851404274e-02	1.853567709228529092e-01	3.386313099844918129e-01	3.208223186121400561e-02	1.980315475129815483e-01	3.759906913833378495e-01	2.007240364262524723e-02	2.217025068209869942e-01	4.068127295162242696e-01	3.659228412574969114e-02	2.109283400994259594e-01	3.703342551181372233e-01	5.152242508071466776e-02
-5.750563019446394364e+00	1.839808346437525333e-01	3.398483560489909960e-01	2.811331323851404274e-02	1.853567709228529092e-01	3.386313099844918129e-01	3.208223186121400561e-02	1.980315475129815483e-01	3.759906913833378495e-01	2.007240364262524723e-02	2.217025068209869942e-01	4.068127295162242696e-01	3.659228412574969114e-02	2.109283400994259594e-01	3.703342551181372233e-01	5.152242508071466776e-02
-5.734647525137204660e+00	1.839808346437525333e-01	3.398483560489909960e-01	2.811331323851404274e-02	1.853567709228529092e-01	3.386313099844918129e-01	3.208223186121400561e-02	1.980315475129815483e-01	3.759906913833378495e-01	2.007240364262524723e-02	2.217025068209869942e-01	4.068127295162242696e-01	3.659228412574969114e-02	2.109283400994259594e-01	3.703342551181372233e-01	5.152242508071466776e-02
-5.718732030828014956e+00	1.839808346437525333e-01	3.398483560489909960e-01	2.811331323851404274e-02	1.853567709228529092e-01	3.386313099844918129e-01	3.208223186121400561e-02	1.980315475129815483e-01	3.759906913833378495e-01	2.007240364262524723e-02	2.217025068209869942e-01	4.068127295162242696e-01	3.659228412574969114e-02	2.109283400994259594e-01	3.703342551181372233e-01	5.152242508071466776e-02
-5.702816536518825252e+00	1.839808346437525333e-01	3.398483560489909960e-01	2.811331323851404274e-02	1.853567709228529092e-01	3.386313099844918129e-01	3.208223186121400561e-02	1.980315475129815483e-01	3.759906913833378495e-01	2.007240364262524723e-02	2.217025068209869942e-01	4.068127295162242696e-01	3.659228412574969114e-02	2.109283400994259594e-01	3.703342551181372233e-01	5.152242508071466776e-02
-5.686901042209635548e+00	1.839808346437525333e-01	3.398483560489909960e-01	2.811331323851404274e-02	1.853567709228529092e-01	3.386313099844918129e-01	3.208223186121400561e-02	1.980315475129815483e-01	3.759906913833378495e-01	2.007240364262524723e-02	2.217025068209869942e-01	4.068127295162242696e-01	3.659228412574969114e-02	2.109283400994259594e-01	3.703342551181372233e-01	5.152242508071466776e-02
-5.670985547900446733e+00	1.839808346437525333e-01	3.398483560489909960e-01	2.811331323851404274e-02	1.853567709228529092e-01	3.386313099844918129e-01	3.208223186121400561e-02	1.980315475129815483e-01	3.759906913833378495e-01	2.007240364262524723e-02	2.217025068209869942e-01	4.068127295162242696e-01	3.659228412574969114e-02	2.109283400994259594e-01	3.703342551181372233e-01	5.152242508071466776e-02
-5.655070053591257029e+00	1.839808346437525333e-01	3.398483560489909960e-01	2.811331323851404274e-02	1.853567709228529092e-01	3.386313099844918129e-01	3.208223186121400561e-02	1.980315475129815483e-01	3.759906913833378495e-01	2.007240364262524723e-02	2.217025068209869942e-01	4.068127295162242696e-01	3.659228412574969114e-02	2.109283400994259594e-01	3.703342551181372233e-01	5.152242508071466776e-02
-5.639154559282067325e+00	1.839808346437525333e-01	3.398483560489909960e-01	2.811331323851404274e-02	1.853567709228529092e-01	3.386313099844918129e-01	3.208223186121400561e-02	1.980315475129815483e-01	3.759906913833378495e-01	2.007240364262524723e-02	2.217025068209869942e-01	4.068127295162242696e-01	3.659228412574969114e-02	2.109283400994259594e-01	3.703342551181372233e-01	5.152242508071466776e-02
-5.623239064972877621e+00	1.839808346437525333e-01	3.398483560489909960e-01	2.811331323851404274e-02	1.853567709228529092e-01	3.386313099844918129e-01	3.208223186121400561e-02	1.980315475129815483e-01	3.759906913833378495e-01	2.007240364262524723e-02	2.217025068209869942e-01	4.068127295162242696e-01	3.659228412574969114e-02	2.109283400994259594e-01	3.703342551181372233e-01	5.152242508071466776e-02
-5.607323570663687917e+00	1.839808346437525333e-01	3.398483560489909960e-01	2.811331323851404274e-02	1.853567709228529092e-01	3.386313099844918129e-01	3.208223186121400561e-02	1.980315475129815483e-01	3.759906913833378495e-01	2.007240364262524723e-02	2.217025068209869942e-01	4.068127295162242696e-01	3.659228412574969114e-02	2.109283400994259594e-01	3.703342551181372233e-01	5.152242508071466776e-02
-5.591408076354498213e+00	1.839808346437525333e-01	3.398483560489909960e-01	2.811331323851404274e-02	1.853567709228529092e-01	3.386313099844918129e-01	3.208223186121400561e-02	1.980315475129815483e-01	3.759906913833378495e-01	2.007240364262524723e-02	2.217025068209869942e-01	4.068127295162242696e-01	3.659228412574969114e-02	2.109283400994259594e-01	3.703342551181372233e-01	5.152242508071466776e-02
-5.575492582045309398e+00	1.839808346437525333e-01	3.398483560489909960e-01	2.811331323851404274e-02	1.853567709228529092e-01	3.386313099844918129e-01	3.208223186121400561e-02	1.980315475129815483e-01	3.759906913833378495e-01	2.007240364262524723e-02	2.217025068209869942e-01	4.068127295162242696e-01	3.659228412574969114e-02	2.109283400994259594e-01	3.703342551181372233e-01	5.152242508071466776e-02
-5.559577087736119694e+00	1.839808346437525333e-01	3.398483560489909960e-01	2.811331323851404274e-02	1.853567709228529092e-01	3.386313099844918129e-01	3.208223186121400561e-02	1.980315475129815483e-01	3.759906913833378495e-01	2.007240364262524723e-02	2.217025068209869942e-01	4.068127295162242696e-01	3.659228412574969114e-02	2.109283400994259594e-01	3.703342551181372233e-01	5.152242508071466776e-02
-5.543661593426929990e+00	1.839808346437525333e-01	3.398483560489909960e-01	2.811331323851404274e-02	1.853567709228529092e-01	3.386313099844918129e-01	3.208223186121400561e-02	1.980315475129815483e-01	3.759906913833378495e-01	2.007240364262524723e-02	2.217025068209869942e-01	4.068127295162242696e-01	3.659228412574969114e-02	2.109283400994259594e-01	3.703342551181372233e-01	5.152242508071466776e-02
-5.527746099117740286e+00	1.839808346437525333e-01	3.398483560489909960e-01	2.811331323851404274e-02	1.853567709228529092e-01	3.386313099844918129e-01	3.208223186121400561e-02	1.980315475129815483e-01	3.759906913833378495e-01	2.007240364262524723e-02	2.217025068209869942e-01	4.068127295162242696e-01	3.659228412574969114e-02	2.109283400994259594e-01	3.703342551181372233e-01	5.152242508071466776e-02
-5.511830604808550582e+00	1.839808346437525333e-01	3.398483560489909960e-01	2.811331323851404274e-02	1.853567709228529092e-01	3.386313099844918129e-01	3.208223186121400561e-02	1.980315475129815483e-01	3.759906913833378495e-01	2.007240364262524723e-02	2.217025068209869942e-01	4.068127295162242696e-01	3.659228412574969114e-02	2.109283400994259594e-01	3.703342551181372233e-01	5.152242508071466776e-02
-5.495915110499361766e+00	1.839808346437525333e-01	3.398483560489909960e-01	2.811331323851404274e-02	1.853567709228529092e-01	3.386313099844918129e-01	3.208223186121400561e-02	1.980315475129815483e-01	3.759906913833378495e-01	2.007240364262524723e-02	2.217025068209869942e-01	4.068127295162242696e-01	3.659228412574969114e-02	2.109283400994259594e-01	3.703342551181372233e-01	5.152242508071466776e-02
-5.479999616190172063e+00	1.839808346437525333e-01	3.398483560489909960e-01	2.811331323851404274e-02	1.853567709228529092e-01	3.386313099844918129e-01	3.208223186121400561e-02	1.980315475129815483e-01	3.759906913833378495e-01	2.007240364262524723e-02	2.217025068209869942e-01	4.068127295162242696e-01	3.659228412574969114e-02	2.109283400994259594e-01	3.703342551181372233e-01	5.152242508071466776e-02
-5.464084121880982359e+00	1.839808346437525333e-01	3.398483560489909960e-01	2.811331323851404274e-02	1.853567709228529092e-01	3.386313099844918129e-01	3.208223186121400561e-02	1.980315475129815483e-01	3.759906913833378495e-01	2.007240364262524723e-02	2.217025068209869942e-01	4.068127295162242696e-01	3.659228412574969114e-02	2.109283400994259594e-01	3.703342551181372233e-01	5.152242508071466776e-02
-5.448168627571792655e+00	1.839808346437525333e-01	3.398483560489909960e-01	2.811331323851404274e-02	1.853567709228529092e-01	3.386313099844918129e-01	3.208223186121400561e-02	1.980315475129815483e-01	3.759906913833378495e-01	2.007240364262524723e-02	2.217025068209869942e-01	4.068127295162242696e-01	3.659228412574969114e-02	2.109283400994259594e-01	3.703342551181372233e-01	5.152242508071466776e-02
-5.432253133262602951e+00	1.839808346437525333e-01	3.398483560489909960e-01	2.811331323851404274e-02	1.853567709228529092e-01	3.386313099844918129e-01	3.208223186121400561e-02	1.980315475129815483e-01	3.759906913833378495e-01	2.007240364262524723e-02	2.217025068209869942e-01	4.068127295162242696e-01	3.659228412574969114e-02	2.109283400994259594e-01	3.703342551181372233e-01	5.152242508071466776e-02
-5.416337638953414135e+00	1.839808346437525333e-01	3.398483560489909960e-01	2.811331323851404274e-02	1.853567709228529092e-01	3.386313099844918129e-01	3.208223186121400561e-02	1.980315475129815483e-01	3.759906913833378495e-01	2.007240364262524723e-02	2.217025068209869942e-01	4.068127295162242696e-01	3.659228412574969114e-02	2.109283400994259594e-01	3.703342551181372233e-01	5.152242508071466776e-02
-5.400422144644224431e+00	1.839808346437525333e-01	3.398483560489909960e-01	2.811331323851404274e-02	1.853567709228529092e-01	3.386313099844918129e-01	3.208223186121400561e-02	1.980315475129815483e-01	3.759906913833378495e-01	2.007240364262524723e-02	2.217025068209869942e-01	4.068127295162242696e-01	3.659228412574969114e-02	2.109283400994259594e-01	3.703342551181372233e-01	5.152242508071466776e-02
-5.384506650335034728e+00	1.839808346437525333e-01	3.398483560489909960e-01	2.811331323851404274e-02	1.853567709228529092e-01	3.386313099844918129e-01	3.208223186121400561e-02	1.980315475129815483e-01	3.759906913833378495e-01	2.007240364262524723e-02	2.217025068209869942e-01	4.068127295162242696e-01	3.659228412574969114e-02	2.109283400994259594e-01	3.703342551181372233e-01	5.152242508071466776e-02
-5.368591156025845024e+00	1.839808346437525333e-01	3.398483560489909960e-01	2.811331323851404274e-02	1.853567709228529092e-01	3.386313099844918129e-01	3.208223186121400561e-02	1.980315475129815483e-01	3.759906913833378495e-01	2.007240364262524723e-02	2.217025068209869942e-01	4.068127295162242696e-01	3.659228412574969114e-02	2.109283400994259594e-01	3.703342551181372233e-01	5.152242508071466776e-02
-5.352675661716655320e+00	1.839808346437525333e-01	3.398483560489909960e-01	2.811331323851404274e-02	1.853567709228529092e-01	3.386313099844918129e-01	3.208223186121400561e-02	1.980315475129815483e-01	3.759906913833378495e-01	2.007240364262524723e-02	2.217025068209869942e-01	4.068127295162242696e-01	3.659228412574969114e-02	2.109283400994259594e-01	3.703342551181372233e-01	5.152242508071466776e-02
-5.336760167407466504e+00	1.839808346437525333e-01	3.398483560489909960e-01	2.811331323851404274e-02	1.853567709228529092e-01	3.386313099844918129e-01	3.208223186121400561e-02	1.980315475129815483e-01	3.759906913833378495e-01	2.007240364262524723e-02	2.217025068209869942e-01	4.068127295162242696e-01	3.659228412574969114e-02	2.109283400994259594e-01	3.703342551181372233e-01	5.152242508071466776e-02
-5.320844673098276800e+00	1.839808346437525333e-01	3.398483560489909960e-01	2.811331323851404274e-02	1.853567709228529092e-01	3.386313099844918129e-01	3.208223186121400561e-02	1.980315475129815483e-01	3.759906913833378495e-01	2.007240364262524723e-02	2.217025068209869942e-01	4.068127295162242696e-01	3.659228412574969114e-02	2.109283400994259594e-01	3.703342551181372233e-01	5.152242508071466776e-02
-5.304929178789087096e+00	1.839808346437525333e-01	3.398483560489909960e-01	2.811331323851404274e-02	1.853567709228529092e-01	3.386313099844918129e-01	3.208223186121400561e-02	1.980315475129815483e-01	3.759906913833378495e-01	2.007240364262524723e-02	2.217025068209869942e-01	4.068127295162242696e-01	3.659228412574969114e-02	2.109283400994259594e-01	3.703342551181372233e-01	5.152242508071466776e-02
-5.289013684479897393e+00	1.839808346437525333e-01	3.398483560489909960e-01	2.811331323851404274e-02	1.853567709228529092e-01	3.386313099844918129e-01	3.208223186121400561e-02	1.980315475129815483e-01	3.759906913833378495e-01	2.007240364262524723e-02	2.217025068209869942e-01	4.068127295162242696e-01	3.659228412574969114e-02	2.109283400994259594e-01	3.703342551181372233e-01	5.152242508071466776e-02
-5.273098190170707689e+00	1.839808346437525333e-01	3.398483560489909960e-01	2.811331323851404274e-02	1.853567709228529092e-01	3.386313099844918129e-01	3.208223186121400561e-02	1.980315475129815483e-01	3.759906913833378495e-01	2.007240364262524723e-02	2.217025068209869942e-01	4.068127295162242696e-01	3.659228412574969114e-02	2.109283400994259594e-01	3.703342551181372233e-01	5.152242508071466776e-02
-5.257182695861517985e+00	1.839808346437525333e-01	3.398483560489909960e-01	2.811331323851404274e-02	1.853567709228529092e-01	3.386313099844918129e-01	3.208223186121400561e-02	1.980315475129815483e-01	3.759906913833378495e-01	2.007240364262524723e-02	2.217025068209869942e-01	4.068127295162242696e-01	3.659228412574969114e-02	2.109283400994259594e-01	3.703342551181372233e-01	5.152242508071466776e-02
-5.241267201552329169e+00	1.839808346437525333e-01	3.398483560489909960e-01	2.811331323851404274e-02	1.853567709228529092e-01	3.386313099844918129e-01	3.208223186121400561e-02	1.980315475129815483e-01	3.759906913833378495e-01	2.007240364262524723e-02	2.217025068209869942e-01	4.068127295162242696e-01	3.659228412574969114e-02	2.109283400994259594e-01	3.703342551181372233e-01	5.152242508071466776e-02
-5.225351707243139465e+00	1.839808346437525333e-01	3.398483560489909960e-01	2.811331323851404274e-02	1.853567709228529092e-01	3.386313099844918129e-01	3.208223186121400561e-02	1.980315475129815483e-01	3.759906913833378495e-01	2.007240364262524723e-02	2.217025068209869942e-01	4.068127295162242696e-01	3.659228412574969114e-02	2.109283400994259594e-01	3.703342551181372233e-01	5.152242508071466776e-02
-5.209436212933949761e+00	1.839808346437525333e-01	3.398483560489909960e-01	2.811331323851404274e-02	1.853567709228529092e-01	3.386313099844918129e-01	3.208223186121400561e-02	1.980315475129815483e-01	3.759906913833378495e-01	2.007240364262524723e-02	2.217025068209869942e-01	4.068127295162242696e-01	3.659228412574969114e-02	2.109283400994259594e-01	3.703342551181372233e-01	5.152242508071466776e-02
-5.193520718624760057e+00	1.839808346437525333e-01	3.398483560489909960e-01	2.811331323851404274e-02	1.853567709228529092e-01	3.386313099844918129e-01	3.208223186121400561e-02	1.980315475129815483e-01	3.759906913833378495e-01	2.007240364262524723e-02	2.217025068209869942e-01	4.068127295162242696e-01	3.659228412574969114e-02	2.109283400994259594e-01	3.703342551181372233e-01	5.152242508071466776e-02
-5.177605224315570354e+00	1.839808346437525333e-01	3.398483560489909960e-01	2.811331323851404274e-02	1.853567709228529092e-01	3.386313099844918129e-01	3.208223186121400561e-02	1.980315475129815483e-01	3.759906913833378495e-01	2.007240364262524723e-02	2.217025068209869942e-01	4.068127295162242696e-01	3.659228412574969114e-02	2.109283400994259594e-01	3.703342551181372233e-01	5.152242508071466776e-02
-5.161689730006381538e+00	1.839808346437525333e-01	3.398483560489909960e-01	2.811331323851404274e-02	1.853567709228529092e-01	3.386313099844918129e-01	3.208223186121400561e-02	1.980315475129815483e-01	3.759906913833378495e-01	2.007240364262524723e-02	2.217025068209869942e-01	4.068127295162242696e-01	3.659228412574969114e-02	2.109283400994259594e-01	3.703342551181372233e-01	5.152242508071466776e-02
-5.145774235697191834e+00	1.839808346437525333e-01	3.398483560489909960e-01	2.811331323851404274e-02	1.853567709228529092e-01	3.386313099844918129e-01	3.208223186121400561e-02	1.980315475129815483e-01	3.759906913833378495e-01	2.007240364262524723e-02	2.217025068209869942e-01	4.068127295162242696e-01	3.659228412574969114e-02	2.109283400994259594e-01	3.703342551181372233e-01	5.152242508071466776e-02
-5.129858741388002130e+00	1.839808346437525333e-01	3.398483560489909960e-01	2.811331323851404274e-02	1.853567709228529092e-01	3.386313099844918129e-01	3.208223186121400561e-02	1.980315475129815483e-01	3.759906913833378495e-01	2.007240364262524723e-02	2.217025068209869942e-01	4.068127295162242696e-01	3.659228412574969114e-02	2.109283400994259594e-01	3.703342551181372233e-01	5.152242508071466776e-02
-5.113943247078812426e+00	1.839808346437525333e-01	3.398483560489909960e-01	2.811331323851404274e-02	1.853567709228529092e-01	3.386313099844918129e-01	3.208223186121400561e-02	1.980315475129815483e-01	3.759906913833378495e-01	2.007240364262524723e-02	2.217025068209869942e-01	4.068127295162242696e-01	3.659228412574969114e-02	2.109283400994259594e-01	3.703342551181372233e-01	5.152242508071466776e-02
-5.098027752769622722e+00	1.839808346437525333e-01	3.398483560489909960e-01	2.811331323851404274e-02	1.853567709228529092e-01	3.386313099844918129e-01	3.208223186121400561e-02	1.980315475129815483e-01	3.759906913833378495e-01	2.007240364262524723e-02	2.217025068209869942e-01	4.068127295162242696e-01	3.659228412574969114e-02	2.109283400994259594e-01	3.703342551181372233e-01	5.152242508071466776e-02
-5.082112258460433907e+00	1.839808346437525333e-01	3.398483560489909960e-01	2.811331323851404274e-02	1.853567709228529092e-01	3.386313099844918129e-01	3.208223186121400561e-02	1.980315475129815483e-01	3.759906913833378495e-01	2.007240364262524723e-02	2.217025068209869942e-01	4.068127295162242696e-01	3.659228412574969114e-02	2.109283400994259594e-01	3.703342551181372233e-01	5.152242508071466776e-02
-5.066196764151244203e+00	1.839808346437525333e-01	3.398483560489909960e-01	2.811331323851404274e-02	1.853567709228529092e-01	3.386313099844918129e-01	3.208223186121400561e-02	1.980315475129815483e-01	3.759906913833378495e-01	2.007240364262524723e-02	2.217025068209869942e-01	4.068127295162242696e-01	3.659228412574969114e-02	2.109283400994259594e-01	3.703342551181372233e-01	5.152242508071466776e-02
-5.050281269842054499e+00	1.839808346437525333e-01	3.398483560489909960e-01	2.811331323851404274e-02	1.853567709228529092e-01	3.386313099844918129e-01	3.208223186121400561e-02	1.980315475129815483e-01	3.759906913833378495e-01	2.007240364262524723e-02	2.217025068209869942e-01	4.068127295162242696e-01	3.659228412574969114e-02	2.109283400994259594e-01	3.703342551181372233e-01	5.152242508071466776e-02
-5.034365775532864795e+00	1.839808346437525333e-01	3.398483560489909960e-01	2.811331323851404274e-02	1.853567709228529092e-01	3.386313099844918129e-01	3.208223186121400561e-02	1.980315475129815483e-01	3.759906913833378495e-01	2.007240364262524723e-02	2.217025068209869942e-01	4.068127295162242696e-01	3.659228412574969114e-02	2.109283400994259594e-01	3.703342551181372233e-01	5.152242508071466776e-02
-5.018450281223675091e+00	1.839808346437525333e-01	3.398483560489909960e-01	2.811331323851404274e-02	1.853567709228529092e-01	3.386313099844918129e-01	3.208223186121400561e-02	1.980315475129815483e-01	3.759906913833378495e-01	2.007240364262524723e-02	2.217025068209869942e-01	4.068127295162242696e-01	3.659228412574969114e-02	2.109283400994259594e-01	3.703342551181372233e-01	5.152242508071466776e-02
-5.002534786914485387e+00	1.839808346437525333e-01	3.398483560489909960e-01	2.811331323851404274e-02	1.853567709228529092e-01	3.386313099844918129e-01	3.208223186121400561e-02	1.980315475129815483e-01	3.759906913833378495e-01	2.007240364262524723e-02	2.217025068209869942e-01	4.068127295162242696e-01	3.659228412574969114e-02	2.109283400994259594e-01	3.703342551181372233e-01	5.152242508071466776e-02
-4.986619292605296572e+00	1.839808346437525333e-01	3.398483560489909960e-01	2.811331323851404274e-02	1.853567709228529092e-01	3.386313099844918129e-01	3.208223186121400561e-02	1.980315475129815483e-01	3.759906913833378495e-01	2.007240364262524723e-02	2.217025068209869942e-01	4.068127295162242696e-01	3.659228412574969114e-02	2.109283400994259594e-01	3.703342551181372233e-01	5.152242508071466776e-02
-4.970703798296106868e+00	1.839808346437525333e-01	3.398483560489909960e-01	2.811331323851404274e-02	1.853567709228529092e-01	3.386313099844918129e-01	3.208223186121400561e-02	1.980315475129815483e-01	3.759906913833378495e-01	2.007240364262524723e-02	2.217025068209869942e-01	4.068127295162242696e-01	3.659228412574969114e-02	2.109283400994259594e-01	3.703342551181372233e-01	5.152242508071466776e-02
-4.954788303986917164e+00	1.839808346437525333e-01	3.398483560489909960e-01	2.811331323851404274e-02	1.853567709228529092e-01	3.386313099844918129e-01	3.208223186121400561e-02	1.980315475129815483e-01	3.759906913833378495e-01	2.007240364262524723e-02	2.217025068209869942e-01	4.068127295162242696e-01	3.659228412574969114e-02	2.109283400994259594e-01	3.703342551181372233e-01	5.152242508071466776e-02
-4.938872809677727460e+00	1.839808346437525333e-01	3.398483560489909960e-01	2.811331323851404274e-02	1.853567709228529092e-01	3.386313099844918129e-01	3.208223186121400561e-02	1.980315475129815483e-01	3.759906913833378495e-01	2.007240364262524723e-02	2.217025068209869942e-01	4.068127295162242696e-01	3.659228412574969114e-02	2.109283400994259594e-01	3.703342551181372233e-01	5.152242508071466776e-02
-4.922957315368537756e+00	1.839808346437525333e-01	3.398483560489909960e-01	2.811331323851404274e-02	1.853567709228529092e-01	3.386313099844918129e-01	3.208223186121400561e-02	1.980315475129815483e-01	3.759906913833378495e-01	2.007240364262524723e-02	2.217025068209869942e-01	4.068127295162242696e-01	3.659228412574969114e-02	2.109283400994259594e-01	3.703342551181372233e-01	5.152242508071466776e-02
-4.907041821059348941e+00	1.839808346437525333e-01	3.398483560489909960e-01	2.811331323851404274e-02	1.853567709228529092e-01	3.386313099844918129e-01	3.208223186121400561e-02	1.980315475129815483e-01	3.759906913833378495e-01	2.007240364262524723e-02	2.217025068209869942e-01	4.068127295162242696e-01	3.659228412574969114e-02	2.109283400994259594e-01	3.703342551181372233e-01	5.152242508071466776e-02
-4.891126326750159237e+00	1.839808346437525333e-01	3.398483560489909960e-01	2.811331323851404274e-02	1.853567709228529092e-01	3.386313099844918129e-01	3.208223186121400561e-02	1.980315475129815483e-01	3.759906913833378495e-01	2.007240364262524723e-02	2.217025068209869942e-01	4.068127295162242696e-01	3.659228412574969114e-02	2.109283400994259594e-01	3.703342551181372233e-01	5.152242508071466776e-02
-4.875210832440969533e+00	1.839808346437525333e-01	3.398483560489909960e-01	2.811331323851404274e-02	1.853567709228529092e-01	3.386313099844918129e-01	3.208223186121400561e-02	1.980315475129815483e-01	3.759906913833378495e-01	2.007240364262524723e-02	2.217025068209869942e-01	4.068127295162242696e-01	3.659228412574969114e-02	2.109283400994259594e-01	3.703342551181372233e-01	5.152242508071466776e-02
-4.859295338131779829e+00	1.839808346437525333e-01	3.398483560489909960e-01	2.811331323851404274e-02	1.853567709228529092e-01	3.386313099844918129e-01	3.208223186121400561e-02	1.980315475129815483e-01	3.759906913833378495e-01	2.007240364262524723e-02	2.217025068209869942e-01	4.068127295162242696e-01	3.659228412574969114e-02	2.109283400994259594e-01	3.703342551181372233e-01	5.152242508071466776e-02
-4.843379843822590125e+00	1.839808346437525333e-01	3.398483560489909960e-01	2.811331323851404274e-02	1.853567709228529092e-01	3.386313099844918129e-01	3.208223186121400561e-02	1.980315475129815483e-01	3.759906913833378495e-01	2.007240364262524723e-02	2.217025068209869942e-01	4.068127295162242696e-01	3.659228412574969114e-02	2.109283400994259594e-01	3.703342551181372233e-01	5.152242508071466776e-02
-4.827464349513401309e+00	1.839808346437525333e-01	3.398483560489909960e-01	2.811331323851404274e-02	1.853567709228529092e-01	3.386313099844918129e-01	3.208223186121400561e-02	1.980315475129815483e-01	3.759906913833378495e-01	2.007240364262524723e-02	2.217025068209869942e-01	4.068127295162242696e-01	3.659228412574969114e-02	2.109283400994259594e-01	3.703342551181372233e-01	5.152242508071466776e-02
-4.811548855204211605e+00	1.839808346437525333e-01	3.398483560489909960e-01	2.811331323851404274e-02	1.853567709228529092e-01	3.386313099844918129e-01	3.208223186121400561e-02	1.980315475129815483e-01	3.759906913833378495e-01	2.007240364262524723e-02	2.217025068209869942e-01	4.068127295162242696e-01	3.659228412574969114e-02	2.109283400994259594e-01	3.703342551181372233e-01	5.152242508071466776e-02
-4.795633360895021902e+00	1.839808346437525333e-01	3.398483560489909960e-01	2.811331323851404274e-02	1.853567709228529092e-01	3.386313099844918129e-01	3.208223186121400561e-02	1.980315475129815483e-01	3.759906913833378495e-01	2.007240364262524723e-02	2.217025068209869942e-01	4.068127295162242696e-01	3.659228412574969114e-02	2.109283400994259594e-01	3.703342551181372233e-01	5.152242508071466776e-02
-4.779717866585832198e+00	1.839808346437525333e-01	3.398483560489909960e-01	2.811331323851404274e-02	1.853567709228529092e-01	3.386313099844918129e-01	3.208223186121400561e-02	1.980315475129815483e-01	3.759906913833378495e-01	2.007240364262524723e-02	2.217025068209869942e-01	4.068127295162242696e-01	3.659228412574969114e-02	2.109283400994259594e-01	3.703342551181372233e-01	5.152242508071466776e-02
-4.763802372276642494e+00	1.839808346437525333e-01	3.398483560489909960e-01	2.811331323851404274e-02	1.853567709228529092e-01	3.386313099844918129e-01	3.208223186121400561e-02	1.980315475129815483e-01	3.759906913833378495e-01	2.007240364262524723e-02	2.217025068209869942e-01	4.068127295162242696e-01	3.659228412574969114e-02	2.109283400994259594e-01	3.703342551181372233e-01	5.152242508071466776e-02
-4.747886877967453678e+00	1.839808346437525333e-01	3.398483560489909960e-01	2.811331323851404274e-02	1.853567709228529092e-01	3.386313099844918129e-01	3.208223186121400561e-02	1.980315475129815483e-01	3.759906913833378495e-01	2.007240364262524723e-02	2.217025068209869942e-01	4.068127295162242696e-01	3.659228412574969114e-02	2.109283400994259594e-01	3.703342551181372233e-01	5.152242508071466776e-02
-4.731971383658263974e+00	1.839808346437525333e-01	3.398483560489909960e-01	2.811331323851404274e-02	1.853567709228529092e-01	3.386313099844918129e-01	3.208223186121400561e-02	1.980315475129815483e-01	3.759906913833378495e-01	2.007240364262524723e-02	2.217025068209869942e-01	4.068127295162242696e-01	3.659228412574969114e-02	2.109283400994259594e-01	3.703342551181372233e-01	5.152242508071466776e-02
-4.716055889349074270e+00	1.839808346437525333e-01	3.398483560489909960e-01	2.811331323851404274e-02	1.853567709228529092e-01	3.386313099844918129e-01	3.208223186121400561e-02	1.980315475129815483e-01	3.759906913833378495e-01	2.007240364262524723e-02	2.217025068209869942e-01	4.068127295162242696e-01	3.659228412574969114e-02	2.109283400994259594e-01	3.703342551181372233e-01	5.152242508071466776e-02
-4.700140395039884567e+00	1.839808346437525333e-01	3.398483560489909960e-01	2.811331323851404274e-02	1.853567709228529092e-01	3.386313099844918129e-01	3.208223186121400561e-02	1.980315475129815483e-01	3.759906913833378495e-01	2.007240364262524723e-02	2.217025068209869942e-01	4.068127295162242696e-01	3.659228412574969114e-02	2.109283400994259594e-01	3.703342551181372233e-01	5.152242508071466776e-02
-4.684224900730694863e+00	1.839808346437525333e-01	3.398483560489909960e-01	2.811331323851404274e-02	1.853567709228529092e-01	3.386313099844918129e-01	3.208223186121400561e-02	1.980315475129815483e-01	3.759906913833378495e-01	2.007240364262524723e-02	2.217025068209869942e-01	4.068127295162242696e-01	3.659228412574969114e-02	2.109283400994259594e-01	3.703342551181372233e-01	5.152242508071466776e-02
-4.668309406421505159e+00	1.839808346437525333e-01	3.398483560489909960e-01	2.811331323851404274e-02	1.853567709228529092e-01	3.386313099844918129e-01	3.208223186121400561e-02	1.980315475129815483e-01	3.759906913833378495e-01	2.007240364262524723e-02	2.217025068209869942e-01	4.068127295162242696e-01	3.659228412574969114e-02	2.109283400994259594e-01	3.703342551181372233e-01	5.152242508071466776e-02
-4.652393912112316343e+00	1.839808346437525333e-01	3.398483560489909960e-01	2.811331323851404274e-02	1.853567709228529092e-01	3.386313099844918129e-01	3.208223186121400561e-02	1.980315475129815483e-01	3.759906913833378495e-01	2.007240364262524723e-02	2.217025068209869942e-01	4.068127295162242696e-01	3.659228412574969114e-02	2.109283400994259594e-01	3.703342551181372233e-01	5.152242508071466776e-02
-4.636478417803126639e+00	1.839808346437525333e-01	3.398483560489909960e-01	2.811331323851404274e-02	1.853567709228529092e-01	3.386313099844918129e-01	3.208223186121400561e-02	1.980315475129815483e-01	3.759906913833378495e-01	2.007240364262524723e-02	2.217025068209869942e-01	4.068127295162242696e-01	3.659228412574969114e-02	2.109283400994259594e-01	3.703342551181372233e-01	5.152242508071466776e-02
-4.620562923493936935e+00	1.839808346437525333e-01	3.398483560489909960e-01	2.811331323851404274e-02	1.853567709228529092e-01	3.386313099844918129e-01	3.208223186121400561e-02	1.980315475129815483e-01	3.759906913833378495e-01	2.007240364262524723e-02	2.217025068209869942e-01	4.068127295162242696e-01	3.659228412574969114e-02	2.109283400994259594e-01	3.703342551181372233e-01	5.152242508071466776e-02
-4.604647429184747232e+00	1.839808346437525333e-01	3.398483560489909960e-01	2.811331323851404274e-02	1.853567709228529092e-01	3.386313099844918129e-01	3.208223186121400561e-02	1.980315475129815483e-01	3.759906913833378495e-01	2.007240364262524723e-02	2.217025068209869942e-01	4.068127295162242696e-01	3.659228412574969114e-02	2.109283400994259594e-01	3.703342551181372233e-01	5.152242508071466776e-02
-4.588731934875557528e+00	1.839808346437525333e-01	3.398483560489909960e-01	2.811331323851404274e-02	1.853567709228529092e-01	3.386313099844918129e-01	3.208223186121400561e-02	1.980315475129815483e-01	3.759906913833378495e-01	2.007240364262524723e-02	2.217025068209869942e-01	4.068127295162242696e-01	3.659228412574969114e-02	2.109283400994259594e-01	3.703342551181372233e-01	5.152242508071466776e-02
-4.572816440566368712e+00	1.839808346437525333e-01	3.398483560489909960e-01	2.811331323851404274e-02	1.853567709228529092e-01	3.386313099844918129e-01	3.208223186121400561e-02	1.980315475129815483e-01	3.759906913833378495e-01	2.007240364262524723e-02	2.217025068209869942e-01	4.068127295162242696e-01	3.659228412574969114e-02	2.109283400994259594e-01	3.703342551181372233e-01	5.152242508071466776e-02
-4.556900946257179008e+00	1.839808346437525333e-01	3.398483560489909960e-01	2.811331323851404274e-02	1.853567709228529092e-01	3.386313099844918129e-01	3.208223186121400561e-02	1.980315475129815483e-01	3.759906913833378495e-01	2.007240364262524723e-02	2.217025068209869942e-01	4.068127295162242696e-01	3.659228412574969114e-02	2.109283400994259594e-01	3.703342551181372233e-01	5.152242508071466776e-02
-4.540985451947989304e+00	1.839808346437525333e-01	3.398483560489909960e-01	2.811331323851404274e-02	1.853567709228529092e-01	3.386313099844918129e-01	3.208223186121400561e-02	1.980315475129815483e-01	3.759906913833378495e-01	2.007240364262524723e-02	2.217025068209869942e-01	4.068127295162242696e-01	3.659228412574969114e-02	2.109283400994259594e-01	3.703342551181372233e-01	5.152242508071466776e-02
-4.525069957638799600e+00	1.839808346437525333e-01	3.398483560489909960e-01	2.811331323851404274e-02	1.853567709228529092e-01	3.386313099844918129e-01	3.208223186121400561e-02	1.980315475129815483e-01	3.759906913833378495e-01	2.007240364262524723e-02	2.217025068209869942e-01	4.068127295162242696e-01	3.659228412574969114e-02	2.109283400994259594e-01	3.703342551181372233e-01	5.152242508071466776e-02
-4.509154463329609897e+00	1.839808346437525333e-01	3.398483560489909960e-01	2.811331323851404274e-02	1.853567709228529092e-01	3.386313099844918129e-01	3.208223186121400561e-02	1.980315475129815483e-01	3.759906913833378495e-01	2.007240364262524723e-02	2.217025068209869942e-01	4.068127295162242696e-01	3.659228412574969114e-02	2.109283400994259594e-01	3.703342551181372233e-01	5.152242508071466776e-02
-4.493238969020421081e+00	1.839808346437525333e-01	3.398483560489909960e-01	2.811331323851404274e-02	1.853567709228529092e-01	3.386313099844918129e-01	3.208223186121400561e-02	1.980315475129815483e-01	3.759906913833378495e-01	2.007240364262524723e-02	2.217025068209869942e-01	4.068127295162242696e-01	3.659228412574969114e-02	2.109283400994259594e-01	3.703342551181372233e-01	5.152242508071466776e-02
-4.477323474711231377e+00	1.839808346437525333e-01	3.398483560489909960e-01	2.811331323851404274e-02	1.853567709228529092e-01	3.386313099844918129e-01	3.208223186121400561e-02	1.980315475129815483e-01	3.759906913833378495e-01	2.007240364262524723e-02	2.217025068209869942e-01	4.068127295162242696e-01	3.659228412574969114e-02	2.109283400994259594e-01	3.703342551181372233e-01	5.152242508071466776e-02
-4.461407980402041673e+00	1.839808346437525333e-01	3.398483560489909960e-01	2.811331323851404274e-02	1.853567709228529092e-01	3.386313099844918129e-01	3.208223186121400561e-02	1.980315475129815483e-01	3.759906913833378495e-01	2.007240364262524723e-02	2.217025068209869942e-01	4.068127295162242696e-01	3.659228412574969114e-02	2.109283400994259594e-01	3.703342551181372233e-01	5.152242508071466776e-02
-4.445492486092851969e+00	1.839808346437525333e-01	3.398483560489909960e-01	2.811331323851404274e-02	1.853567709228529092e-01	3.386313099844918129e-01	3.208223186121400561e-02	1.980315475129815483e-01	3.759906913833378495e-01	2.007240364262524723e-02	2.217025068209869942e-01	4.068127295162242696e-01	3.659228412574969114e-02	2.109283400994259594e-01	3.703342551181372233e-01	5.152242508071466776e-02
-4.429576991783662265e+00	1.839808346437525333e-01	3.398483560489909960e-01	2.811331323851404274e-02	1.853567709228529092e-01	3.386313099844918129e-01	3.208223186121400561e-02	1.980315475129815483e-01	3.759906913833378495e-01	2.007240364262524723e-02	2.217025068209869942e-01	4.068127295162242696e-01	3.659228412574969114e-02	2.109283400994259594e-01	3.703342551181372233e-01	5.152242508071466776e-02
-4.413661497474472561e+00	1.839808346437525333e-01	3.398483560489909960e-01	2.811331323851404274e-02	1.853567709228529092e-01	3.386313099844918129e-01	3.208223186121400561e-02	1.980315475129815483e-01	3.759906913833378495e-01	2.007240364262524723e-02	2.217025068209869942e-01	4.068127295162242696e-01	3.659228412574969114e-02	2.109283400994259594e-01	3.703342551181372233e-01	5.152242508071466776e-02
-4.397746003165283746e+00	1.839808346437525333e-01	3.398483560489909960e-01	2.811331323851404274e-02	1.853567709228529092e-01	3.386313099844918129e-01	3.208223186121400561e-02	1.980315475129815483e-01	3.759906913833378495e-01	2.007240364262524723e-02	2.217025068209869942e-01	4.068127295162242696e-01	3.659228412574969114e-02	2.109283400994259594e-01	3.703342551181372233e-01	5.152242508071466776e-02
-4.381830508856094042e+00	1.839808346437525333e-01	3.398483560489909960e-01	2.811331323851404274e-02	1.853567709228529092e-01	3.386313099844918129e-01	3.208223186121400561e-02	1.980315475129815483e-01	3.759906913833378495e-01	2.007240364262524723e-02	2.217025068209869942e-01	4.068127295162242696e-01	3.659228412574969114e-02	2.109283400994259594e-01	3.703342551181372233e-01	5.152242508071466776e-02
-4.365915014546904338e+00	1.839808346437525333e-01	3.398483560489909960e-01	2.811331323851404274e-02	1.853567709228529092e-01	3.386313099844918129e-01	3.208223186121400561e-02	1.980315475129815483e-01	3.759906913833378495e-01	2.007240364262524723e-02	2.217025068209869942e-01	4.068127295162242696e-01	3.659228412574969114e-02	2.109283400994259594e-01	3.703342551181372233e-01	5.152242508071466776e-02
-4.349999520237714634e+00	1.839808346437525333e-01	3.398483560489909960e-01	2.811331323851404274e-02	1.853567709228529092e-01	3.386313099844918129e-01	3.208223186121400561e-02	1.980315475129815483e-01	3.759906913833378495e-01	2.007240364262524723e-02	2.217025068209869942e-01	4.068127295162242696e-01	3.659228412574969114e-02	2.109283400994259594e-01	3.703342551181372233e-01	5.152242508071466776e-02
-4.334084025928524930e+00	1.839808346437525333e-01	3.398483560489909960e-01	2.811331323851404274e-02	1.853567709228529092e-01	3.386313099844918129e-01	3.208223186121400561e-02	1.980315475129815483e-01	3.759906913833378495e-01	2.007240364262524723e-02	2.217025068209869942e-01	4.068127295162242696e-01	3.659228412574969114e-02	2.109283400994259594e-01	3.703342551181372233e-01	5.152242508071466776e-02
-4.318168531619336115e+00	1.839808346437525333e-01	3.398483560489909960e-01	2.811331323851404274e-02	1.853567709228529092e-01	3.386313099844918129e-01	3.208223186121400561e-02	1.980315475129815483e-01	3.759906913833378495e-01	2.007240364262524723e-02	2.217025068209869942e-01	4.068127295162242696e-01	3.659228412574969114e-02	2.109283400994259594e-01	3.703342551181372233e-01	5.152242508071466776e-02
-4.302253037310146411e+00	1.839808346437525333e-01	3.398483560489909960e-01	2.811331323851404274e-02	1.853567709228529092e-01	3.386313099844918129e-01	3.208223186121400561e-02	1.980315475129815483e-01	3.759906913833378495e-01	2.007240364262524723e-02	2.217025068209869942e-01	4.068127295162242696e-01	3.659228412574969114e-02	2.109283400994259594e-01	3.703342551181372233e-01	5.152242508071466776e-02
-4.286337543000956707e+00	1.839808346437525333e-01	3.398483560489909960e-01	2.811331323851404274e-02	1.853567709228529092e-01	3.386313099844918129e-01	3.208223186121400561e-02	1.980315475129815483e-01	3.759906913833378495e-01	2.007240364262524723e-02	2.217025068209869942e-01	4.068127295162242696e-01	3.659228412574969114e-02	2.109283400994259594e-01	3.703342551181372233e-01	5.152242508071466776e-02
-4.270422048691767003e+00	1.839808346437525333e-01	3.398483560489909960e-01	2.811331323851404274e-02	1.853567709228529092e-01	3.386313099844918129e-01	3.208223186121400561e-02	1.980315475129815483e-01	3.759906913833378495e-01	2.007240364262524723e-02	2.217025068209869942e-01	4.068127295162242696e-01	3.659228412574969114e-02	2.109283400994259594e-01	3.703342551181372233e-01	5.152242508071466776e-02
-4.254506554382577299e+00	1.839808346437525333e-01	3.398483560489909960e-01	2.811331323851404274e-02	1.853567709228529092e-01	3.386313099844918129e-01	3.208223186121400561e-02	1.980315475129815483e-01	3.759906913833378495e-01	2.007240364262524723e-02	2.217025068209869942e-01	4.068127295162242696e-01	3.659228412574969114e-02	2.109283400994259594e-01	3.703342551181372233e-01	5.152242508071466776e-02
-4.238591060073388483e+00	1.839808346437525333e-01	3.398483560489909960e-01	2.811331323851404274e-02	1.853567709228529092e-01	3.386313099844918129e-01	3.208223186121400561e-02	1.980315475129815483e-01	3.759906913833378495e-01	2.007240364262524723e-02	2.217025068209869942e-01	4.068127295162242696e-01	3.659228412574969114e-02	2.109283400994259594e-01	3.703342551181372233e-01	5.152242508071466776e-02
-4.222675565764198780e+00	1.839808346437525333e-01	3.398483560489909960e-01	2.811331323851404274e-02	1.853567709228529092e-01	3.386313099844918129e-01	3.208223186121400561e-02	1.980315475129815483e-01	3.759906913833378495e-01	2.007240364262524723e-02	2.217025068209869942e-01	4.068127295162242696e-01	3.659228412574969114e-02	2.109283400994259594e-01	3.703342551181372233e-01	5.152242508071466776e-02
-4.206760071455009076e+00	1.839808346437525333e-01	3.398483560489909960e-01	2.811331323851404274e-02	1.853567709228529092e-01	3.386313099844918129e-01	3.208223186121400561e-02	1.980315475129815483e-01	3.759906913833378495e-01	2.007240364262524723e-02	2.217025068209869942e-01	4.068127295162242696e-01	3.659228412574969114e-02	2.109283400994259594e-01	3.703342551181372233e-01	5.152242508071466776e-02
-4.190844577145819372e+00	1.839808346437525333e-01	3.398483560489909960e-01	2.811331323851404274e-02	1.853567709228529092e-01	3.386313099844918129e-01	3.208223186121400561e-02	1.980315475129815483e-01	3.759906913833378495e-01	2.007240364262524723e-02	2.217025068209869942e-01	4.068127295162242696e-01	3.659228412574969114e-02	2.109283400994259594e-01	3.703342551181372233e-01	5.152242508071466776e-02
-4.174929082836629668e+00	1.839808346437525333e-01	3.398483560489909960e-01	2.811331323851404274e-02	1.853567709228529092e-01	3.386313099844918129e-01	3.208223186121400561e-02	1.980315475129815483e-01	3.759906913833378495e-01	2.007240364262524723e-02	2.217025068209869942e-01	4.068127295162242696e-01	3.659228412574969114e-02	2.109283400994259594e-01	3.703342551181372233e-01	5.152242508071466776e-02
-4.159013588527440852e+00	1.839808346437525333e-01	3.398483560489909960e-01	2.811331323851404274e-02	1.853567709228529092e-01	3.386313099844918129e-01	3.208223186121400561e-02	1.980315475129815483e-01	3.759906913833378495e-01	2.007240364262524723e-02	2.217025068209869942e-01	4.068127295162242696e-01	3.659228412574969114e-02	2.109283400994259594e-01	3.703342551181372233e-01	5.152242508071466776e-02
-4.143098094218251148e+00	1.839808346437525333e-01	3.398483560489909960e-01	2.811331323851404274e-02	1.853567709228529092e-01	3.386313099844918129e-01	3.208223186121400561e-02	1.980315475129815483e-01	3.759906913833378495e-01	2.007240364262524723e-02	2.217025068209869942e-01	4.068127295162242696e-01	3.659228412574969114e-02	2.109283400994259594e-01	3.703342551181372233e-01	5.152242508071466776e-02
-4.127182599909061445e+00	1.839808346437525333e-01	3.398483560489909960e-01	2.811331323851404274e-02	1.853567709228529092e-01	3.386313099844918129e-01	3.208223186121400561e-02	1.980315475129815483e-01	3.759906913833378495e-01	2.007240364262524723e-02	2.217025068209869942e-01	4.068127295162242696e-01	3.659228412574969114e-02	2.109283400994259594e-01	3.703342551181372233e-01	5.152242508071466776e-02
-4.111267105599871741e+00	1.839808346437525333e-01	3.398483560489909960e-01	2.811331323851404274e-02	1.853567709228529092e-01	3.386313099844918129e-01	3.208223186121400561e-02	1.980315475129815483e-01	3.759906913833378495e-01	2.007240364262524723e-02	2.217025068209869942e-01	4.068127295162242696e-01	3.659228412574969114e-02	2.109283400994259594e-01	3.703342551181372233e-01	5.152242508071466776e-02
-4.095351611290682037e+00	1.839808346437525333e-01	3.398483560489909960e-01	2.811331323851404274e-02	1.853567709228529092e-01	3.386313099844918129e-01	3.208223186121400561e-02	1.980315475129815483e-01	3.759906913833378495e-01	2.007240364262524723e-02	2.217025068209869942e-01	4.068127295162242696e-01	3.659228412574969114e-02	2.109283400994259594e-01	3.703342551181372233e-01	5.152242508071466776e-02
-4.079436116981492333e+00	1.839808346437525333e-01	3.398483560489909960e-01	2.811331323851404274e-02	1.853567709228529092e-01	3.386313099844918129e-01	3.208223186121400561e-02	1.980315475129815483e-01	3.759906913833378495e-01	2.007240364262524723e-02	2.217025068209869942e-01	4.068127295162242696e-01	3.659228412574969114e-02	2.109283400994259594e-01	3.703342551181372233e-01	5.152242508071466776e-02
-4.063520622672303517e+00	1.839808346437525333e-01	3.398483560489909960e-01	2.811331323851404274e-02	1.853567709228529092e-01	3.386313099844918129e-01	3.208223186121400561e-02	1.980315475129815483e-01	3.759906913833378495e-01	2.007240364262524723e-02	2.217025068209869942e-01	4.068127295162242696e-01	3.659228412574969114e-02	2.109283400994259594e-01	3.703342551181372233e-01	5.152242508071466776e-02
-4.047605128363113813e+00	1.839808346437525333e-01	3.398483560489909960e-01	2.811331323851404274e-02	1.853567709228529092e-01	3.386313099844918129e-01	3.208223186121400561e-02	1.980315475129815483e-01	3.759906913833378495e-01	2.007240364262524723e-02	2.217025068209869942e-01	4.068127295162242696e-01	3.659228412574969114e-02	2.109283400994259594e-01	3.703342551181372233e-01	5.152242508071466776e-02
-4.031689634053924109e+00	1.839808346437525333e-01	3.398483560489909960e-01	2.811331323851404274e-02	1.853567709228529092e-01	3.386313099844918129e-01	3.208223186121400561e-02	1.980315475129815483e-01	3.759906913833378495e-01	2.007240364262524723e-02	2.217025068209869942e-01	4.068127295162242696e-01	3.659228412574969114e-02	2.109283400994259594e-01	3.703342551181372233e-01	5.152242508071466776e-02
-4.015774139744734406e+00	1.839808346437525333e-01	3.398483560489909960e-01	2.811331323851404274e-02	1.853567709228529092e-01	3.386313099844918129e-01	3.208223186121400561e-02	1.980315475129815483e-01	3.759906913833378495e-01	2.007240364262524723e-02	2.217025068209869942e-01	4.068127295162242696e-01	3.659228412574969114e-02	2.109283400994259594e-01	3.703342551181372233e-01	5.152242508071466776e-02
-3.999858645435544702e+00	1.839808346437525333e-01	3.398483560489909960e-01	2.811331323851404274e-02	1.853567709228529092e-01	3.386313099844918129e-01	3.208223186121400561e-02	1.980315475129815483e-01	3.759906913833378495e-01	2.007240364262524723e-02	2.217025068209869942e-01	4.068127295162242696e-01	3.659228412574969114e-02	2.109283400994259594e-01	3.703342551181372233e-01	5.152242508071466776e-02
-3.983943151126355886e+00	1.839808346437525333e-01	3.398483560489909960e-01	2.811331323851404274e-02	1.853567709228529092e-01	3.386313099844918129e-01	3.208223186121400561e-02	1.980315475129815483e-01	3.759906913833378495e-01	2.007240364262524723e-02	2.217025068209869942e-01	4.068127295162242696e-01	3.659228412574969114e-02	2.109283400994259594e-01	3.703342551181372233e-01	5.152242508071466776e-02
-3.968027656817166182e+00	1.839808346437525333e-01	3.398483560489909960e-01	2.811331323851404274e-02	1.853567709228529092e-01	3.386313099844918129e-01	3.208223186121400561e-02	1.980315475129815483e-01	3.759906913833378495e-01	2.007240364262524723e-02	2.217025068209869942e-01	4.068127295162242696e-01	3.659228412574969114e-02	2.109283400994259594e-01	3.703342551181372233e-01	5.152242508071466776e-02
-3.952112162507976478e+00	1.839808346437525333e-01	3.398483560489909960e-01	2.811331323851404274e-02	1.853567709228529092e-01	3.386313099844918129e-01	3.208223186121400561e-02	1.980315475129815483e-01	3.759906913833378495e-01	2.007240364262524723e-02	2.217025068209869942e-01	4.068127295162242696e-01	3.659228412574969114e-02	2.109283400994259594e-01	3.703342551181372233e-01	5.152242508071466776e-02
-3.936196668198786774e+00	1.839808346437525333e-01	3.398483560489909960e-01	2.811331323851404274e-02	1.853567709228529092e-01	3.386313099844918129e-01	3.208223186121400561e-02	1.980315475129815483e-01	3.759906913833378495e-01	2.007240364262524723e-02	2.217025068209869942e-01	4.068127295162242696e-01	3.659228412574969114e-02	2.109283400994259594e-01	3.703342551181372233e-01	5.152242508071466776e-02
-3.920281173889597071e+00	1.839808346437525333e-01	3.398483560489909960e-01	2.811331323851404274e-02	1.853567709228529092e-01	3.386313099844918129e-01	3.208223186121400561e-02	1.980315475129815483e-01	3.759906913833378495e-01	2.007240364262524723e-02	2.217025068209869942e-01	4.068127295162242696e-01	3.659228412574969114e-02	2.109283400994259594e-01	3.703342551181372233e-01	5.152242508071466776e-02
-3.904365679580408255e+00	1.839808346437525333e-01	3.398483560489909960e-01	2.811331323851404274e-02	1.853567709228529092e-01	3.386313099844918129e-01	3.208223186121400561e-02	1.980315475129815483e-01	3.759906913833378495e-01	2.007240364262524723e-02	2.217025068209869942e-01	4.068127295162242696e-01	3.659228412574969114e-02	2.109283400994259594e-01	3.703342551181372233e-01	5.152242508071466776e-02
-3.888450185271218551e+00	1.839808346437525333e-01	3.398483560489909960e-01	2.811331323851404274e-02	1.853567709228529092e-01	3.386313099844918129e-01	3.208223186121400561e-02	1.980315475129815483e-01	3.759906913833378495e-01	2.007240364262524723e-02	2.217025068209869942e-01	4.068127295162242696e-01	3.659228412574969114e-02	2.109283400994259594e-01	3.703342551181372233e-01	5.152242508071466776e-02
-3.872534690962028847e+00	1.839808346437525333e-01	3.398483560489909960e-01	2.811331323851404274e-02	1.853567709228529092e-01	3.386313099844918129e-01	3.208223186121400561e-02	1.980315475129815483e-01	3.759906913833378495e-01	2.007240364262524723e-02	2.217025068209869942e-01	4.068127295162242696e-01	3.659228412574969114e-02	2.109283400994259594e-01	3.703342551181372233e-01	5.152242508071466776e-02
-3.856619196652839143e+00	1.839808346437525333e-01	3.398483560489909960e-01	2.811331323851404274e-02	1.853567709228529092e-01	3.386313099844918129e-01	3.208223186121400561e-02	1.980315475129815483e-01	3.759906913833378495e-01	2.007240364262524723e-02	2.217025068209869942e-01	4.068127295162242696e-01	3.659228412574969114e-02	2.109283400994259594e-01	3.703342551181372233e-01	5.152242508071466776e-02
-3.840703702343649439e+00	1.839808346437525333e-01	3.398483560489909960e-01	2.811331323851404274e-02	1.853567709228529092e-01	3.386313099844918129e-01	3.208223186121400561e-02	1.980315475129815483e-01	3.759906913833378495e-01	2.007240364262524723e-02	2.217025068209869942e-01	4.068127295162242696e-01	3.659228412574969114e-02	2.109283400994259594e-01	3.703342551181372233e-01	5.152242508071466776e-02
-3.824788208034460624e+00	1.839808346437525333e-01	3.398483560489909960e-01	2.811331323851404274e-02	1.853567709228529092e-01	3.386313099844918129e-01	3.208223186121400561e-02	1.980315475129815483e-01	3.759906913833378495e-01	2.007240364262524723e-02	2.217025068209869942e-01	4.068127295162242696e-01	3.659228412574969114e-02	2.109283400994259594e-01	3.703342551181372233e-01	5.152242508071466776e-02
-3.808872713725270920e+00	1.839808346437525333e-01	3.398483560489909960e-01	2.811331323851404274e-02	1.853567709228529092e-01	3.386313099844918129e-01	3.208223186121400561e-02	1.980315475129815483e-01	3.759906913833378495e-01	2.007240364262524723e-02	2.217025068209869942e-01	4.068127295162242696e-01	3.659228412574969114e-02	2.109283400994259594e-01	3.703342551181372233e-01	5.152242508071466776e-02
-3.792957219416081216e+00	1.839808346437525333e-01	3.398483560489909960e-01	2.811331323851404274e-02	1.853567709228529092e-01	3.386313099844918129e-01	3.208223186121400561e-02	1.980315475129815483e-01	3.759906913833378495e-01	2.007240364262524723e-02	2.217025068209869942e-01	4.068127295162242696e-01	3.659228412574969114e-02	2.109283400994259594e-01	3.703342551181372233e-01	5.152242508071466776e-02
-3.777041725106891512e+00	1.839808346437525333e-01	3.398483560489909960e-01	2.811331323851404274e-02	1.853567709228529092e-01	3.386313099844918129e-01	3.208223186121400561e-02	1.980315475129815483e-01	3.759906913833378495e-01	2.007240364262524723e-02	2.217025068209869942e-01	4.068127295162242696e-01	3.659228412574969114e-02	2.109283400994259594e-01	3.703342551181372233e-01	5.152242508071466776e-02
-3.761126230797701808e+00	1.839808346437525333e-01	3.398483560489909960e-01	2.811331323851404274e-02	1.853567709228529092e-01	3.386313099844918129e-01	3.208223186121400561e-02	1.980315475129815483e-01	3.759906913833378495e-01	2.007240364262524723e-02	2.217025068209869942e-01	4.068127295162242696e-01	3.659228412574969114e-02	2.109283400994259594e-01	3.703342551181372233e-01	5.152242508071466776e-02
-3.745210736488512104e+00	1.839808346437525333e-01	3.398483560489909960e-01	2.811331323851404274e-02	1.853567709228529092e-01	3.386313099844918129e-01	3.208223186121400561e-02	1.980315475129815483e-01	3.759906913833378495e-01	2.007240364262524723e-02	2.217025068209869942e-01	4.068127295162242696e-01	3.659228412574969114e-02	2.109283400994259594e-01	3.703342551181372233e-01	5.152242508071466776e-02
-3.729295242179323289e+00	1.839808346437525333e-01	3.398483560489909960e-01	2.811331323851404274e-02	1.853567709228529092e-01	3.386313099844918129e-01	3.208223186121400561e-02	1.980315475129815483e-01	3.759906913833378495e-01	2.007240364262524723e-02	2.217025068209869942e-01	4.068127295162242696e-01	3.659228412574969114e-02	2.109283400994259594e-01	3.703342551181372233e-01	5.152242508071466776e-02
-3.713379747870133585e+00	1.839808346437525333e-01	3.398483560489909960e-01	2.811331323851404274e-02	1.853567709228529092e-01	3.386313099844918129e-01	3.208223186121400561e-02	1.980315475129815483e-01	3.759906913833378495e-01	2.007240364262524723e-02	2.217025068209869942e-01	4.068127295162242696e-01	3.659228412574969114e-02	2.109283400994259594e-01	3.703342551181372233e-01	5.152242508071466776e-02
-3.697464253560943881e+00	1.839808346437525333e-01	3.398483560489909960e-01	2.811331323851404274e-02	1.853567709228529092e-01	3.386313099844918129e-01	3.208223186121400561e-02	1.980315475129815483e-01	3.759906913833378495e-01	2.007240364262524723e-02	2.217025068209869942e-01	4.068127295162242696e-01	3.659228412574969114e-02	2.109283400994259594e-01	3.703342551181372233e-01	5.152242508071466776e-02
-3.681548759251754177e+00	1.839808346437525333e-01	3.398483560489909960e-01	2.811331323851404274e-02	1.853567709228529092e-01	3.386313099844918129e-01	3.208223186121400561e-02	1.980315475129815483e-01	3.759906913833378495e-01	2.007240364262524723e-02	2.217025068209869942e-01	4.068127295162242696e-01	3.659228412574969114e-02	2.109283400994259594e-01	3.703342551181372233e-01	5.152242508071466776e-02
-3.665633264942564473e+00	1.839808346437525333e-01	3.398483560489909960e-01	2.811331323851404274e-02	1.853567709228529092e-01	3.386313099844918129e-01	3.208223186121400561e-02	1.980315475129815483e-01	3.759906913833378495e-01	2.007240364262524723e-02	2.217025068209869942e-01	4.068127295162242696e-01	3.659228412574969114e-02	2.109283400994259594e-01	3.703342551181372233e-01	5.152242508071466776e-02
-3.649717770633375657e+00	1.839808346437525333e-01	3.398483560489909960e-01	2.811331323851404274e-02	1.853567709228529092e-01	3.386313099844918129e-01	3.208223186121400561e-02	1.980315475129815483e-01	3.759906913833378495e-01	2.007240364262524723e-02	2.217025068209869942e-01	4.068127295162242696e-01	3.659228412574969114e-02	2.109283400994259594e-01	3.703342551181372233e-01	5.152242508071466776e-02
-3.633802276324185954e+00	1.839808346437525333e-01	3.398483560489909960e-01	2.811331323851404274e-02	1.853567709228529092e-01	3.386313099844918129e-01	3.208223186121400561e-02	1.980315475129815483e-01	3.759906913833378495e-01	2.007240364262524723e-02	2.217025068209869942e-01	4.068127295162242696e-01	3.659228412574969114e-02	2.109283400994259594e-01	3.703342551181372233e-01	5.152242508071466776e-02
-3.617886782014996250e+00	1.839808346437525333e-01	3.398483560489909960e-01	2.811331323851404274e-02	1.853567709228529092e-01	3.386313099844918129e-01	3.208223186121400561e-02	1.980315475129815483e-01	3.759906913833378495e-01	2.007240364262524723e-02	2.217025068209869942e-01	4.068127295162242696e-01	3.659228412574969114e-02	2.109283400994259594e-01	3.703342551181372233e-01	5.152242508071466776e-02
-3.601971287705806546e+00	1.839808346437525333e-01	3.398483560489909960e-01	2.811331323851404274e-02	1.853567709228529092e-01	3.386313099844918129e-01	3.208223186121400561e-02	1.980315475129815483e-01	3.759906913833378495e-01	2.007240364262524723e-02	2.217025068209869942e-01	4.068127295162242696e-01	3.659228412574969114e-02	2.109283400994259594e-01	3.703342551181372233e-01	5.152242508071466776e-02
-3.586055793396616842e+00	1.839808346437525333e-01	3.398483560489909960e-01	2.811331323851404274e-02	1.853567709228529092e-01	3.386313099844918129e-01	3.208223186121400561e-02	1.980315475129815483e-01	3.759906913833378495e-01	2.007240364262524723e-02	2.217025068209869942e-01	4.068127295162242696e-01	3.659228412574969114e-02	2.109283400994259594e-01	3.703342551181372233e-01	5.152242508071466776e-02
-3.570140299087428026e+00	1.839808346437525333e-01	3.398483560489909960e-01	2.811331323851404274e-02	1.853567709228529092e-01	3.386313099844918129e-01	3.208223186121400561e-02	1.980315475129815483e-01	3.759906913833378495e-01	2.007240364262524723e-02	2.217025068209869942e-01	4.068127295162242696e-01	3.659228412574969114e-02	2.109283400994259594e-01	3.703342551181372233e-01	5.152242508071466776e-02
-3.554224804778238322e+00	1.839808346437525333e-01	3.398483560489909960e-01	2.811331323851404274e-02	1.853567709228529092e-01	3.386313099844918129e-01	3.208223186121400561e-02	1.980315475129815483e-01	3.759906913833378495e-01	2.007240364262524723e-02	2.217025068209869942e-01	4.068127295162242696e-01	3.659228412574969114e-02	2.109283400994259594e-01	3.703342551181372233e-01	5.152242508071466776e-02
-3.538309310469048619e+00	1.839808346437525333e-01	3.398483560489909960e-01	2.811331323851404274e-02	1.853567709228529092e-01	3.386313099844918129e-01	3.208223186121400561e-02	1.980315475129815483e-01	3.759906913833378495e-01	2.007240364262524723e-02	2.217025068209869942e-01	4.068127295162242696e-01	3.659228412574969114e-02	2.109283400994259594e-01	3.703342551181372233e-01	5.152242508071466776e-02
-3.522393816159858915e+00	1.839808346437525333e-01	3.398483560489909960e-01	2.811331323851404274e-02	1.853567709228529092e-01	3.386313099844918129e-01	3.208223186121400561e-02	1.980315475129815483e-01	3.759906913833378495e-01	2.007240364262524723e-02	2.217025068209869942e-01	4.068127295162242696e-01	3.659228412574969114e-02	2.109283400994259594e-01	3.703342551181372233e-01	5.152242508071466776e-02
-3.506478321850669211e+00	1.839808346437525333e-01	3.398483560489909960e-01	2.811331323851404274e-02	1.853567709228529092e-01	3.386313099844918129e-01	3.208223186121400561e-02	1.980315475129815483e-01	3.759906913833378495e-01	2.007240364262524723e-02	2.217025068209869942e-01	4.068127295162242696e-01	3.659228412574969114e-02	2.109283400994259594e-01	3.703342551181372233e-01	5.152242508071466776e-02
-3.490562827541479507e+00	1.839808346437525333e-01	3.398483560489909960e-01	2.811331323851404274e-02	1.853567709228529092e-01	3.386313099844918129e-01	3.208223186121400561e-02	1.980315475129815483e-01	3.759906913833378495e-01	2.007240364262524723e-02	2.217025068209869942e-01	4.068127295162242696e-01	3.659228412574969114e-02	2.109283400994259594e-01	3.703342551181372233e-01	5.152242508071466776e-02
-3.474647333232290691e+00	1.839808346437525333e-01	3.398483560489909960e-01	2.811331323851404274e-02	1.853567709228529092e-01	3.386313099844918129e-01	3.208223186121400561e-02	1.980315475129815483e-01	3.759906913833378495e-01	2.007240364262524723e-02	2.217025068209869942e-01	4.068127295162242696e-01	3.659228412574969114e-02	2.109283400994259594e-01	3.703342551181372233e-01	5.152242508071466776e-02
-3.458731838923100987e+00	1.839808346437525333e-01	3.398483560489909960e-01	2.811331323851404274e-02	1.853567709228529092e-01	3.386313099844918129e-01	3.208223186121400561e-02	1.980315475129815483e-01	3.759906913833378495e-01	2.007240364262524723e-02	2.217025068209869942e-01	4.068127295162242696e-01	3.659228412574969114e-02	2.109283400994259594e-01	3.703342551181372233e-01	5.152242508071466776e-02
-3.442816344613911284e+00	1.839808346437525333e-01	3.398483560489909960e-01	2.811331323851404274e-02	1.853567709228529092e-01	3.386313099844918129e-01	3.208223186121400561e-02	1.980315475129815483e-01	3.759906913833378495e-01	2.007240364262524723e-02	2.217025068209869942e-01	4.068127295162242696e-01	3.659228412574969114e-02	2.109283400994259594e-01	3.703342551181372233e-01	5.152242508071466776e-02
-3.426900850304721580e+00	1.839808346437525333e-01	3.398483560489909960e-01	2.811331323851404274e-02	1.853567709228529092e-01	3.386313099844918129e-01	3.208223186121400561e-02	1.980315475129815483e-01	3.759906913833378495e-01	2.007240364262524723e-02	2.217025068209869942e-01	4.068127295162242696e-01	3.659228412574969114e-02	2.109283400994259594e-01	3.703342551181372233e-01	5.152242508071466776e-02
-3.410985355995531876e+00	1.839808346437525333e-01	3.398483560489909960e-01	2.811331323851404274e-02	1.853567709228529092e-01	3.386313099844918129e-01	3.208223186121400561e-02	1.980315475129815483e-01	3.759906913833378495e-01	2.007240364262524723e-02	2.217025068209869942e-01	4.068127295162242696e-01	3.659228412574969114e-02	2.109283400994259594e-01	3.703342551181372233e-01	5.152242508071466776e-02
-3.395069861686343060e+00	1.839808346437525333e-01	3.398483560489909960e-01	2.811331323851404274e-02	1.853567709228529092e-01	3.386313099844918129e-01	3.208223186121400561e-02	1.980315475129815483e-01	3.759906913833378495e-01	2.007240364262524723e-02	2.217025068209869942e-01	4.068127295162242696e-01	3.659228412574969114e-02	2.109283400994259594e-01	3.703342551181372233e-01	5.152242508071466776e-02
-3.379154367377153356e+00	1.839808346437525333e-01	3.398483560489909960e-01	2.811331323851404274e-02	1.853567709228529092e-01	3.386313099844918129e-01	3.208223186121400561e-02	1.980315475129815483e-01	3.759906913833378495e-01	2.007240364262524723e-02	2.217025068209869942e-01	4.068127295162242696e-01	3.659228412574969114e-02	2.109283400994259594e-01	3.703342551181372233e-01	5.152242508071466776e-02
-3.363238873067963652e+00	1.839808346437525333e-01	3.398483560489909960e-01	2.811331323851404274e-02	1.853567709228529092e-01	3.386313099844918129e-01	3.208223186121400561e-02	1.980315475129815483e-01	3.759906913833378495e-01	2.007240364262524723e-02	2.217025068209869942e-01	4.068127295162242696e-01	3.659228412574969114e-02	2.109283400994259594e-01	3.703342551181372233e-01	5.152242508071466776e-02
-3.347323378758773949e+00	1.839808346437525333e-01	3.398483560489909960e-01	2.811331323851404274e-02	1.853567709228529092e-01	3.386313099844918129e-01	3.208223186121400561e-02	1.980315475129815483e-01	3.759906913833378495e-01	2.007240364262524723e-02	2.217025068209869942e-01	4.068127295162242696e-01	3.659228412574969114e-02	2.109283400994259594e-01	3.703342551181372233e-01	5.152242508071466776e-02
-3.331407884449584245e+00	1.839808346437525333e-01	3.398483560489909960e-01	2.811331323851404274e-02	1.853567709228529092e-01	3.386313099844918129e-01	3.208223186121400561e-02	1.980315475129815483e-01	3.759906913833378495e-01	2.007240364262524723e-02	2.217025068209869942e-01	4.068127295162242696e-01	3.659228412574969114e-02	2.109283400994259594e-01	3.703342551181372233e-01	5.152242508071466776e-02
-3.315492390140395429e+00	1.839808346437525333e-01	3.398483560489909960e-01	2.811331323851404274e-02	1.853567709228529092e-01	3.386313099844918129e-01	3.208223186121400561e-02	1.980315475129815483e-01	3.759906913833378495e-01	2.007240364262524723e-02	2.217025068209869942e-01	4.068127295162242696e-01	3.659228412574969114e-02	2.109283400994259594e-01	3.703342551181372233e-01	5.152242508071466776e-02
-3.299576895831205725e+00	1.839808346437525333e-01	3.398483560489909960e-01	2.811331323851404274e-02	1.853567709228529092e-01	3.386313099844918129e-01	3.208223186121400561e-02	1.980315475129815483e-01	3.759906913833378495e-01	2.007240364262524723e-02	2.217025068209869942e-01	4.068127295162242696e-01	3.659228412574969114e-02	2.109283400994259594e-01	3.703342551181372233e-01	5.152242508071466776e-02
-3.283661401522016021e+00	1.839808346437525333e-01	3.398483560489909960e-01	2.811331323851404274e-02	1.853567709228529092e-01	3.386313099844918129e-01	3.208223186121400561e-02	1.980315475129815483e-01	3.759906913833378495e-01	2.007240364262524723e-02	2.217025068209869942e-01	4.068127295162242696e-01	3.659228412574969114e-02	2.109283400994259594e-01	3.703342551181372233e-01	5.152242508071466776e-02
-3.267745907212826317e+00	1.839808346437525333e-01	3.398483560489909960e-01	2.811331323851404274e-02	1.853567709228529092e-01	3.386313099844918129e-01	3.208223186121400561e-02	1.980315475129815483e-01	3.759906913833378495e-01	2.007240364262524723e-02	2.217025068209869942e-01	4.068127295162242696e-01	3.659228412574969114e-02	2.109283400994259594e-01	3.703342551181372233e-01	5.152242508071466776e-02
-3.251830412903636613e+00	1.839808346437525333e-01	3.398483560489909960e-01	2.811331323851404274e-02	1.853567709228529092e-01	3.386313099844918129e-01	3.208223186121400561e-02	1.980315475129815483e-01	3.759906913833378495e-01	2.007240364262524723e-02	2.217025068209869942e-01	4.068127295162242696e-01	3.659228412574969114e-02	2.109283400994259594e-01	3.703342551181372233e-01	5.152242508071466776e-02
-3.235914918594447798e+00	1.839808346437525333e-01	3.398483560489909960e-01	2.811331323851404274e-02	1.853567709228529092e-01	3.386313099844918129e-01	3.208223186121400561e-02	1.980315475129815483e-01	3.759906913833378495e-01	2.007240364262524723e-02	2.217025068209869942e-01	4.068127295162242696e-01	3.659228412574969114e-02	2.109283400994259594e-01	3.703342551181372233e-01	5.152242508071466776e-02
-3.219999424285258094e+00	1.839808346437525333e-01	3.398483560489909960e-01	2.811331323851404274e-02	1.853567709228529092e-01	3.386313099844918129e-01	3.208223186121400561e-02	1.980315475129815483e-01	3.759906913833378495e-01	2.007240364262524723e-02	2.217025068209869942e-01	4.068127295162242696e-01	3.659228412574969114e-02	2.109283400994259594e-01	3.703342551181372233e-01	5.152242508071466776e-02
-3.204083929976068390e+00	1.839808346437525333e-01	3.398483560489909960e-01	2.811331323851404274e-02	1.853567709228529092e-01	3.386313099844918129e-01	3.208223186121400561e-02	1.980315475129815483e-01	3.759906913833378495e-01	2.007240364262524723e-02	2.217025068209869942e-01	4.068127295162242696e-01	3.659228412574969114e-02	2.109283400994259594e-01	3.703342551181372233e-01	5.152242508071466776e-02
-3.188168435666878686e+00	1.839808346437525333e-01	3.398483560489909960e-01	2.811331323851404274e-02	1.853567709228529092e-01	3.386313099844918129e-01	3.208223186121400561e-02	1.980315475129815483e-01	3.759906913833378495e-01	2.007240364262524723e-02	2.217025068209869942e-01	4.068127295162242696e-01	3.659228412574969114e-02	2.109283400994259594e-01	3.703342551181372233e-01	5.152242508071466776e-02
-3.172252941357688982e+00	1.839808346437525333e-01	3.398483560489909960e-01	2.811331323851404274e-02	1.853567709228529092e-01	3.386313099844918129e-01	3.208223186121400561e-02	1.980315475129815483e-01	3.759906913833378495e-01	2.007240364262524723e-02	2.217025068209869942e-01	4.068127295162242696e-01	3.659228412574969114e-02	2.109283400994259594e-01	3.703342551181372233e-01	5.152242508071466776e-02
-3.156337447048499278e+00	1.839808346437525333e-01	3.398483560489909960e-01	2.811331323851404274e-02	1.853567709228529092e-01	3.386313099844918129e-01	3.208223186121400561e-02	1.980315475129815483e-01	3.759906913833378495e-01	2.007240364262524723e-02	2.217025068209869942e-01	4.068127295162242696e-01	3.659228412574969114e-02	2.109283400994259594e-01	3.703342551181372233e-01	5.152242508071466776e-02
-3.140421952739310463e+00	1.839808346437525333e-01	3.398483560489909960e-01	2.811331323851404274e-02	1.853567709228529092e-01	3.386313099844918129e-01	3.208223186121400561e-02	1.980315475129815483e-01	3.759906913833378495e-01	2.007240364262524723e-02	2.217025068209869942e-01	4.068127295162242696e-01	3.659228412574969114e-02	2.109283400994259594e-01	3.703342551181372233e-01	5.152242508071466776e-02
-3.124506458430120759e+00	1.839808346437525333e-01	3.398483560489909960e-01	2.811331323851404274e-02	1.853567709228529092e-01	3.386313099844918129e-01	3.208223186121400561e-02	1.980315475129815483e-01	3.759906913833378495e-01	2.007240364262524723e-02	2.217025068209869942e-01	4.068127295162242696e-01	3.659228412574969114e-02	2.109283400994259594e-01	3.703342551181372233e-01	5.152242508071466776e-02
-3.108590964120931055e+00	1.839808346437525333e-01	3.398483560489909960e-01	2.811331323851404274e-02	1.853567709228529092e-01	3.386313099844918129e-01	3.208223186121400561e-02	1.980315475129815483e-01	3.759906913833378495e-01	2.007240364262524723e-02	2.217025068209869942e-01	4.068127295162242696e-01	3.659228412574969114e-02	2.109283400994259594e-01	3.703342551181372233e-01	5.152242508071466776e-02
-3.092675469811741351e+00	1.839808346437525333e-01	3.398483560489909960e-01	2.811331323851404274e-02	1.853567709228529092e-01	3.386313099844918129e-01	3.208223186121400561e-02	1.980315475129815483e-01	3.759906913833378495e-01	2.007240364262524723e-02	2.217025068209869942e-01	4.068127295162242696e-01	3.659228412574969114e-02	2.109283400994259594e-01	3.703342551181372233e-01	5.152242508071466776e-02
-3.076759975502551647e+00	1.839808346437525333e-01	3.398483560489909960e-01	2.811331323851404274e-02	1.853567709228529092e-01	3.386313099844918129e-01	3.208223186121400561e-02	1.980315475129815483e-01	3.759906913833378495e-01	2.007240364262524723e-02	2.217025068209869942e-01	4.068127295162242696e-01	3.659228412574969114e-02	2.109283400994259594e-01	3.703342551181372233e-01	5.152242508071466776e-02
-3.060844481193362832e+00	1.839808346437525333e-01	3.398483560489909960e-01	2.811331323851404274e-02	1.853567709228529092e-01	3.386313099844918129e-01	3.208223186121400561e-02	1.980315475129815483e-01	3.759906913833378495e-01	2.007240364262524723e-02	2.217025068209869942e-01	4.068127295162242696e-01	3.659228412574969114e-02	2.109283400994259594e-01	3.703342551181372233e-01	5.152242508071466776e-02
-3.044928986884173128e+00	1.839808346437525333e-01	3.398483560489909960e-01	2.811331323851404274e-02	1.853567709228529092e-01	3.386313099844918129e-01	3.208223186121400561e-02	1.980315475129815483e-01	3.759906913833378495e-01	2.007240364262524723e-02	2.217025068209869942e-01	4.068127295162242696e-01	3.659228412574969114e-02	2.109283400994259594e-01	3.703342551181372233e-01	5.152242508071466776e-02
-3.029013492574983424e+00	1.839808346437525333e-01	3.398483560489909960e-01	2.811331323851404274e-02	1.853567709228529092e-01	3.386313099844918129e-01	3.208223186121400561e-02	1.980315475129815483e-01	3.759906913833378495e-01	2.007240364262524723e-02	2.217025068209869942e-01	4.068127295162242696e-01	3.659228412574969114e-02	2.109283400994259594e-01	3.703342551181372233e-01	5.152242508071466776e-02
-3.013097998265793720e+00	1.839808346437525333e-01	3.398483560489909960e-01	2.811331323851404274e-02	1.853567709228529092e-01	3.386313099844918129e-01	3.208223186121400561e-02	1.980315475129815483e-01	3.759906913833378495e-01	2.007240364262524723e-02	2.217025068209869942e-01	4.068127295162242696e-01	3.659228412574969114e-02	2.109283400994259594e-01	3.703342551181372233e-01	5.152242508071466776e-02
-2.997182503956604016e+00	1.839808346437525333e-01	3.398483560489909960e-01	2.811331323851404274e-02	1.853567709228529092e-01	3.386313099844918129e-01	3.208223186121400561e-02	1.980315475129815483e-01	3.759906913833378495e-01	2.007240364262524723e-02	2.217025068209869942e-01	4.068127295162242696e-01	3.659228412574969114e-02	2.109283400994259594e-01	3.703342551181372233e-01	5.152242508071466776e-02
-2.981267009647415200e+00	1.839808346437525333e-01	3.398483560489909960e-01	2.811331323851404274e-02	1.853567709228529092e-01	3.386313099844918129e-01	3.208223186121400561e-02	1.980315475129815483e-01	3.759906913833378495e-01	2.007240364262524723e-02	2.217025068209869942e-01	4.068127295162242696e-01	3.659228412574969114e-02	2.109283400994259594e-01	3.703342551181372233e-01	5.152242508071466776e-02
-2.965351515338225497e+00	1.839808346437525333e-01	3.398483560489909960e-01	2.811331323851404274e-02	1.853567709228529092e-01	3.386313099844918129e-01	3.208223186121400561e-02	1.980315475129815483e-01	3.759906913833378495e-01	2.007240364262524723e-02	2.217025068209869942e-01	4.068127295162242696e-01	3.659228412574969114e-02	2.109283400994259594e-01	3.703342551181372233e-01	5.152242508071466776e-02
-2.949436021029035793e+00	1.839808346437525333e-01	3.398483560489909960e-01	2.811331323851404274e-02	1.853567709228529092e-01	3.386313099844918129e-01	3.208223186121400561e-02	1.980315475129815483e-01	3.759906913833378495e-01	2.007240364262524723e-02	2.217025068209869942e-01	4.068127295162242696e-01	3.659228412574969114e-02	2.109283400994259594e-01	3.703342551181372233e-01	5.152242508071466776e-02
-2.933520526719846089e+00	1.839808346437525333e-01	3.398483560489909960e-01	2.811331323851404274e-02	1.853567709228529092e-01	3.386313099844918129e-01	3.208223186121400561e-02	1.980315475129815483e-01	3.759906913833378495e-01	2.007240364262524723e-02	2.217025068209869942e-01	4.068127295162242696e-01	3.659228412574969114e-02	2.109283400994259594e-01	3.703342551181372233e-01	5.152242508071466776e-02
-2.917605032410656385e+00	1.839808346437525333e-01	3.398483560489909960e-01	2.811331323851404274e-02	1.853567709228529092e-01	3.386313099844918129e-01	3.208223186121400561e-02	1.980315475129815483e-01	3.759906913833378495e-01	2.007240364262524723e-02	2.217025068209869942e-01	4.068127295162242696e-01	3.659228412574969114e-02	2.109283400994259594e-01	3.703342551181372233e-01	5.152242508071466776e-02
-2.901689538101466681e+00	1.839808346437525333e-01	3.398483560489909960e-01	2.811331323851404274e-02	1.853567709228529092e-01	3.386313099844918129e-01	3.208223186121400561e-02	1.980315475129815483e-01	3.759906913833378495e-01	2.007240364262524723e-02	2.217025068209869942e-01	4.068127295162242696e-01	3.659228412574969114e-02	2.109283400994259594e-01	3.703342551181372233e-01	5.152242508071466776e-02
-2.885774043792277865e+00	1.839808346437525333e-01	3.398483560489909960e-01	2.811331323851404274e-02	1.853567709228529092e-01	3.386313099844918129e-01	3.208223186121400561e-02	1.980315475129815483e-01	3.759906913833378495e-01	2.007240364262524723e-02	2.217025068209869942e-01	4.068127295162242696e-01	3.659228412574969114e-02	2.109283400994259594e-01	3.703342551181372233e-01	5.152242508071466776e-02
-2.869858549483088161e+00	1.839808346437525333e-01	3.398483560489909960e-01	2.811331323851404274e-02	1.853567709228529092e-01	3.386313099844918129e-01	3.208223186121400561e-02	1.980315475129815483e-01	3.759906913833378495e-01	2.007240364262524723e-02	2.217025068209869942e-01	4.068127295162242696e-01	3.659228412574969114e-02	2.109283400994259594e-01	3.703342551181372233e-01	5.152242508071466776e-02
-2.853943055173898458e+00	1.839808346437525333e-01	3.398483560489909960e-01	2.811331323851404274e-02	1.853567709228529092e-01	3.386313099844918129e-01	3.208223186121400561e-02	1.980315475129815483e-01	3.759906913833378495e-01	2.007240364262524723e-02	2.217025068209869942e-01	4.068127295162242696e-01	3.659228412574969114e-02	2.109283400994259594e-01	3.703342551181372233e-01	5.152242508071466776e-02
-2.838027560864708754e+00	1.839808346437525333e-01	3.398483560489909960e-01	2.811331323851404274e-02	1.853567709228529092e-01	3.386313099844918129e-01	3.208223186121400561e-02	1.980315475129815483e-01	3.759906913833378495e-01	2.007240364262524723e-02	2.217025068209869942e-01	4.068127295162242696e-01	3.659228412574969114e-02	2.109283400994259594e-01	3.703342551181372233e-01	5.152242508071466776e-02
-2.822112066555519050e+00	1.839808346437525333e-01	3.398483560489909960e-01	2.811331323851404274e-02	1.853567709228529092e-01	3.386313099844918129e-01	3.208223186121400561e-02	1.980315475129815483e-01	3.759906913833378495e-01	2.007240364262524723e-02	2.217025068209869942e-01	4.068127295162242696e-01	3.659228412574969114e-02	2.109283400994259594e-01	3.703342551181372233e-01	5.152242508071466776e-02
-2.806196572246330234e+00	1.839808346437525333e-01	3.398483560489909960e-01	2.811331323851404274e-02	1.853567709228529092e-01	3.386313099844918129e-01	3.208223186121400561e-02	1.980315475129815483e-01	3.759906913833378495e-01	2.007240364262524723e-02	2.217025068209869942e-01	4.068127295162242696e-01	3.659228412574969114e-02	2.109283400994259594e-01	3.703342551181372233e-01	5.152242508071466776e-02
-2.790281077937140530e+00	1.839808346437525333e-01	3.398483560489909960e-01	2.811331323851404274e-02	1.853567709228529092e-01	3.386313099844918129e-01	3.208223186121400561e-02	1.980315475129815483e-01	3.759906913833378495e-01	2.007240364262524723e-02	2.217025068209869942e-01	4.068127295162242696e-01	3.659228412574969114e-02	2.109283400994259594e-01	3.703342551181372233e-01	5.152242508071466776e-02
-2.774365583627950826e+00	1.839808346437525333e-01	3.398483560489909960e-01	2.811331323851404274e-02	1.853567709228529092e-01	3.386313099844918129e-01	3.208223186121400561e-02	1.980315475129815483e-01	3.759906913833378495e-01	2.007240364262524723e-02	2.217025068209869942e-01	4.068127295162242696e-01	3.659228412574969114e-02	2.109283400994259594e-01	3.703342551181372233e-01	5.152242508071466776e-02
-2.758450089318761123e+00	1.839808346437525333e-01	3.398483560489909960e-01	2.811331323851404274e-02	1.853567709228529092e-01	3.386313099844918129e-01	3.208223186121400561e-02	1.980315475129815483e-01	3.759906913833378495e-01	2.007240364262524723e-02	2.217025068209869942e-01	4.068127295162242696e-01	3.659228412574969114e-02	2.109283400994259594e-01	3.703342551181372233e-01	5.152242508071466776e-02
-2.742534595009571419e+00	1.839808346437525333e-01	3.398483560489909960e-01	2.811331323851404274e-02	1.853567709228529092e-01	3.386313099844918129e-01	3.208223186121400561e-02	1.980315475129815483e-01	3.759906913833378495e-01	2.007240364262524723e-02	2.217025068209869942e-01	4.068127295162242696e-01	3.659228412574969114e-02	2.109283400994259594e-01	3.703342551181372233e-01	5.152242508071466776e-02
-2.726619100700382603e+00	1.839808346437525333e-01	3.398483560489909960e-01	2.811331323851404274e-02	1.853567709228529092e-01	3.386313099844918129e-01	3.208223186121400561e-02	1.980315475129815483e-01	3.759906913833378495e-01	2.007240364262524723e-02	2.217025068209869942e-01	4.068127295162242696e-01	3.659228412574969114e-02	2.109283400994259594e-01	3.703342551181372233e-01	5.152242508071466776e-02
-2.710703606391192899e+00	1.839808346437525333e-01	3.398483560489909960e-01	2.811331323851404274e-02	1.853567709228529092e-01	3.386313099844918129e-01	3.208223186121400561e-02	1.980315475129815483e-01	3.759906913833378495e-01	2.007240364262524723e-02	2.217025068209869942e-01	4.068127295162242696e-01	3.659228412574969114e-02	2.109283400994259594e-01	3.703342551181372233e-01	5.152242508071466776e-02
-2.694788112082003195e+00	1.839808346437525333e-01	3.398483560489909960e-01	2.811331323851404274e-02	1.853567709228529092e-01	3.386313099844918129e-01	3.208223186121400561e-02	1.980315475129815483e-01	3.759906913833378495e-01	2.007240364262524723e-02	2.217025068209869942e-01	4.068127295162242696e-01	3.659228412574969114e-02	2.109283400994259594e-01	3.703342551181372233e-01	5.152242508071466776e-02
-2.678872617772813491e+00	1.839808346437525333e-01	3.398483560489909960e-01	2.811331323851404274e-02	1.853567709228529092e-01	3.386313099844918129e-01	3.208223186121400561e-02	1.980315475129815483e-01	3.759906913833378495e-01	2.007240364262524723e-02	2.217025068209869942e-01	4.068127295162242696e-01	3.659228412574969114e-02	2.109283400994259594e-01	3.703342551181372233e-01	5.152242508071466776e-02
-2.662957123463623788e+00	1.839808346437525333e-01	3.398483560489909960e-01	2.811331323851404274e-02	1.853567709228529092e-01	3.386313099844918129e-01	3.208223186121400561e-02	1.980315475129815483e-01	3.759906913833378495e-01	2.007240364262524723e-02	2.217025068209869942e-01	4.068127295162242696e-01	3.659228412574969114e-02	2.109283400994259594e-01	3.703342551181372233e-01	5.152242508071466776e-02
-2.647041629154434972e+00	1.839808346437525333e-01	3.398483560489909960e-01	2.811331323851404274e-02	1.853567709228529092e-01	3.386313099844918129e-01	3.208223186121400561e-02	1.980315475129815483e-01	3.759906913833378495e-01	2.007240364262524723e-02	2.217025068209869942e-01	4.068127295162242696e-01	3.659228412574969114e-02	2.109283400994259594e-01	3.703342551181372233e-01	5.152242508071466776e-02
-2.631126134845245268e+00	1.839808346437525333e-01	3.398483560489909960e-01	2.811331323851404274e-02	1.853567709228529092e-01	3.386313099844918129e-01	3.208223186121400561e-02	1.980315475129815483e-01	3.759906913833378495e-01	2.007240364262524723e-02	2.217025068209869942e-01	4.068127295162242696e-01	3.659228412574969114e-02	2.109283400994259594e-01	3.703342551181372233e-01	5.152242508071466776e-02
-2.615210640536055564e+00	1.839808346437525333e-01	3.398483560489909960e-01	2.811331323851404274e-02	1.853567709228529092e-01	3.386313099844918129e-01	3.208223186121400561e-02	1.980315475129815483e-01	3.759906913833378495e-01	2.007240364262524723e-02	2.217025068209869942e-01	4.068127295162242696e-01	3.659228412574969114e-02	2.109283400994259594e-01	3.703342551181372233e-01	5.152242508071466776e-02
-2.599295146226865860e+00	1.839808346437525333e-01	3.398483560489909960e-01	2.811331323851404274e-02	1.853567709228529092e-01	3.386313099844918129e-01	3.208223186121400561e-02	1.980315475129815483e-01	3.759906913833378495e-01	2.007240364262524723e-02	2.217025068209869942e-01	4.068127295162242696e-01	3.659228412574969114e-02	2.109283400994259594e-01	3.703342551181372233e-01	5.152242508071466776e-02
-2.583379651917676156e+00	1.839808346437525333e-01	3.398483560489909960e-01	2.811331323851404274e-02	1.853567709228529092e-01	3.386313099844918129e-01	3.208223186121400561e-02	1.980315475129815483e-01	3.759906913833378495e-01	2.007240364262524723e-02	2.217025068209869942e-01	4.068127295162242696e-01	3.659228412574969114e-02	2.109283400994259594e-01	3.703342551181372233e-01	5.152242508071466776e-02
-2.567464157608486452e+00	1.839808346437525333e-01	3.398483560489909960e-01	2.811331323851404274e-02	1.853567709228529092e-01	3.386313099844918129e-01	3.208223186121400561e-02	1.980315475129815483e-01	3.759906913833378495e-01	2.007240364262524723e-02	2.217025068209869942e-01	4.068127295162242696e-01	3.659228412574969114e-02	2.109283400994259594e-01	3.703342551181372233e-01	5.152242508071466776e-02
-2.551548663299297637e+00	1.839808346437525333e-01	3.398483560489909960e-01	2.811331323851404274e-02	1.853567709228529092e-01	3.386313099844918129e-01	3.208223186121400561e-02	1.980315475129815483e-01	3.759906913833378495e-01	2.007240364262524723e-02	2.217025068209869942e-01	4.068127295162242696e-01	3.659228412574969114e-02	2.109283400994259594e-01	3.703342551181372233e-01	5.152242508071466776e-02
-2.535633168990107933e+00	1.839808346437525333e-01	3.398483560489909960e-01	2.811331323851404274e-02	1.853567709228529092e-01	3.386313099844918129e-01	3.208223186121400561e-02	1.980315475129815483e-01	3.759906913833378495e-01	2.007240364262524723e-02	2.217025068209869942e-01	4.068127295162242696e-01	3.659228412574969114e-02	2.109283400994259594e-01	3.703342551181372233e-01	5.152242508071466776e-02
-2.519717674680918229e+00	1.839808346437525333e-01	3.398483560489909960e-01	2.811331323851404274e-02	1.853567709228529092e-01	3.386313099844918129e-01	3.208223186121400561e-02	1.980315475129815483e-01	3.759906913833378495e-01	2.007240364262524723e-02	2.217025068209869942e-01	4.068127295162242696e-01	3.659228412574969114e-02	2.109283400994259594e-01	3.703342551181372233e-01	5.152242508071466776e-02
-2.503802180371728525e+00	1.839808346437525333e-01	3.398483560489909960e-01	2.811331323851404274e-02	1.853567709228529092e-01	3.386313099844918129e-01	3.208223186121400561e-02	1.980315475129815483e-01	3.759906913833378495e-01	2.007240364262524723e-02	2.217025068209869942e-01	4.068127295162242696e-01	3.659228412574969114e-02	2.109283400994259594e-01	3.703342551181372233e-01	5.152242508071466776e-02
-2.487886686062538821e+00	1.839808346437525333e-01	3.398483560489909960e-01	2.811331323851404274e-02	1.853567709228529092e-01	3.386313099844918129e-01	3.208223186121400561e-02	1.980315475129815483e-01	3.759906913833378495e-01	2.007240364262524723e-02	2.217025068209869942e-01	4.068127295162242696e-01	3.659228412574969114e-02	2.109283400994259594e-01	3.703342551181372233e-01	5.152242508071466776e-02
-2.471971191753350006e+00	1.839808346437525333e-01	3.398483560489909960e-01	2.811331323851404274e-02	1.853567709228529092e-01	3.386313099844918129e-01	3.208223186121400561e-02	1.980315475129815483e-01	3.759906913833378495e-01	2.007240364262524723e-02	2.217025068209869942e-01	4.068127295162242696e-01	3.659228412574969114e-02	2.109283400994259594e-01	3.703342551181372233e-01	5.152242508071466776e-02
-2.456055697444160302e+00	1.839808346437525333e-01	3.398483560489909960e-01	2.811331323851404274e-02	1.853567709228529092e-01	3.386313099844918129e-01	3.208223186121400561e-02	1.980315475129815483e-01	3.759906913833378495e-01	2.007240364262524723e-02	2.217025068209869942e-01	4.068127295162242696e-01	3.659228412574969114e-02	2.109283400994259594e-01	3.703342551181372233e-01	5.152242508071466776e-02
-2.440140203134970598e+00	1.839808346437525333e-01	3.398483560489909960e-01	2.811331323851404274e-02	1.853567709228529092e-01	3.386313099844918129e-01	3.208223186121400561e-02	1.980315475129815483e-01	3.759906913833378495e-01	2.007240364262524723e-02	2.217025068209869942e-01	4.068127295162242696e-01	3.659228412574969114e-02	2.109283400994259594e-01	3.703342551181372233e-01	5.152242508071466776e-02
-2.424224708825780894e+00	1.839808346437525333e-01	3.398483560489909960e-01	2.811331323851404274e-02	1.853567709228529092e-01	3.386313099844918129e-01	3.208223186121400561e-02	1.980315475129815483e-01	3.759906913833378495e-01	2.007240364262524723e-02	2.217025068209869942e-01	4.068127295162242696e-01	3.659228412574969114e-02	2.109283400994259594e-01	3.703342551181372233e-01	5.152242508071466776e-02
-2.408309214516591190e+00	1.839808346437525333e-01	3.398483560489909960e-01	2.811331323851404274e-02	1.853567709228529092e-01	3.386313099844918129e-01	3.208223186121400561e-02	1.980315475129815483e-01	3.759906913833378495e-01	2.007240364262524723e-02	2.217025068209869942e-01	4.068127295162242696e-01	3.659228412574969114e-02	2.109283400994259594e-01	3.703342551181372233e-01	5.152242508071466776e-02
-2.392393720207402374e+00	1.839808346437525333e-01	3.398483560489909960e-01	2.811331323851404274e-02	1.853567709228529092e-01	3.386313099844918129e-01	3.208223186121400561e-02	1.980315475129815483e-01	3.759906913833378495e-01	2.007240364262524723e-02	2.217025068209869942e-01	4.068127295162242696e-01	3.659228412574969114e-02	2.109283400994259594e-01	3.703342551181372233e-01	5.152242508071466776e-02
-2.376478225898212671e+00	1.839808346437525333e-01	3.398483560489909960e-01	2.811331323851404274e-02	1.853567709228529092e-01	3.386313099844918129e-01	3.208223186121400561e-02	1.980315475129815483e-01	3.759906913833378495e-01	2.007240364262524723e-02	2.217025068209869942e-01	4.068127295162242696e-01	3.659228412574969114e-02	2.109283400994259594e-01	3.703342551181372233e-01	5.152242508071466776e-02
-2.360562731589022967e+00	1.839808346437525333e-01	3.398483560489909960e-01	2.811331323851404274e-02	1.853567709228529092e-01	3.386313099844918129e-01	3.208223186121400561e-02	1.980315475129815483e-01	3.759906913833378495e-01	2.007240364262524723e-02	2.217025068209869942e-01	4.068127295162242696e-01	3.659228412574969114e-02	2.109283400994259594e-01	3.703342551181372233e-01	5.152242508071466776e-02
-2.344647237279833263e+00	1.839808346437525333e-01	3.398483560489909960e-01	2.811331323851404274e-02	1.853567709228529092e-01	3.386313099844918129e-01	3.208223186121400561e-02	1.980315475129815483e-01	3.759906913833378495e-01	2.007240364262524723e-02	2.217025068209869942e-01	4.068127295162242696e-01	3.659228412574969114e-02	2.109283400994259594e-01	3.703342551181372233e-01	5.152242508071466776e-02
-2.328731742970643559e+00	1.839808346437525333e-01	3.398483560489909960e-01	2.811331323851404274e-02	1.853567709228529092e-01	3.386313099844918129e-01	3.208223186121400561e-02	1.980315475129815483e-01	3.759906913833378495e-01	2.007240364262524723e-02	2.217025068209869942e-01	4.068127295162242696e-01	3.659228412574969114e-02	2.109283400994259594e-01	3.703342551181372233e-01	5.152242508071466776e-02
-2.312816248661454743e+00	1.839808346437525333e-01	3.398483560489909960e-01	2.811331323851404274e-02	1.853567709228529092e-01	3.386313099844918129e-01	3.208223186121400561e-02	1.980315475129815483e-01	3.759906913833378495e-01	2.007240364262524723e-02	2.217025068209869942e-01	4.068127295162242696e-01	3.659228412574969114e-02	2.109283400994259594e-01	3.703342551181372233e-01	5.152242508071466776e-02
-2.296900754352265039e+00	1.839808346437525333e-01	3.398483560489909960e-01	2.811331323851404274e-02	1.853567709228529092e-01	3.386313099844918129e-01	3.208223186121400561e-02	1.980315475129815483e-01	3.759906913833378495e-01	2.007240364262524723e-02	2.217025068209869942e-01	4.068127295162242696e-01	3.659228412574969114e-02	2.109283400994259594e-01	3.703342551181372233e-01	5.152242508071466776e-02
-2.280985260043075336e+00	1.839808346437525333e-01	3.398483560489909960e-01	2.811331323851404274e-02	1.853567709228529092e-01	3.386313099844918129e-01	3.208223186121400561e-02	1.980315475129815483e-01	3.759906913833378495e-01	2.007240364262524723e-02	2.217025068209869942e-01	4.068127295162242696e-01	3.659228412574969114e-02	2.109283400994259594e-01	3.703342551181372233e-01	5.152242508071466776e-02
-2.265069765733885632e+00	1.839808346437525333e-01	3.398483560489909960e-01	2.811331323851404274e-02	1.853567709228529092e-01	3.386313099844918129e-01	3.208223186121400561e-02	1.980315475129815483e-01	3.759906913833378495e-01	2.007240364262524723e-02	2.217025068209869942e-01	4.068127295162242696e-01	3.659228412574969114e-02	2.109283400994259594e-01	3.703342551181372233e-01	5.152242508071466776e-02
-2.249154271424695928e+00	1.839808346437525333e-01	3.398483560489909960e-01	2.811331323851404274e-02	1.853567709228529092e-01	3.386313099844918129e-01	3.208223186121400561e-02	1.980315475129815483e-01	3.759906913833378495e-01	2.007240364262524723e-02	2.217025068209869942e-01	4.068127295162242696e-01	3.659228412574969114e-02	2.109283400994259594e-01	3.703342551181372233e-01	5.152242508071466776e-02
-2.233238777115506224e+00	1.839808346437525333e-01	3.398483560489909960e-01	2.811331323851404274e-02	1.853567709228529092e-01	3.386313099844918129e-01	3.208223186121400561e-02	1.980315475129815483e-01	3.759906913833378495e-01	2.007240364262524723e-02	2.217025068209869942e-01	4.068127295162242696e-01	3.659228412574969114e-02	2.109283400994259594e-01	3.703342551181372233e-01	5.152242508071466776e-02
-2.217323282806317408e+00	1.839808346437525333e-01	3.398483560489909960e-01	2.811331323851404274e-02	1.853567709228529092e-01	3.386313099844918129e-01	3.208223186121400561e-02	1.980315475129815483e-01	3.759906913833378495e-01	2.007240364262524723e-02	2.217025068209869942e-01	4.068127295162242696e-01	3.659228412574969114e-02	2.109283400994259594e-01	3.703342551181372233e-01	5.152242508071466776e-02
-2.201407788497127704e+00	1.839808346437525333e-01	3.398483560489909960e-01	2.811331323851404274e-02	1.853567709228529092e-01	3.386313099844918129e-01	3.208223186121400561e-02	1.980315475129815483e-01	3.759906913833378495e-01	2.007240364262524723e-02	2.217025068209869942e-01	4.068127295162242696e-01	3.659228412574969114e-02	2.109283400994259594e-01	3.703342551181372233e-01	5.152242508071466776e-02
-2.185492294187938001e+00	1.839808346437525333e-01	3.398483560489909960e-01	2.811331323851404274e-02	1.853567709228529092e-01	3.386313099844918129e-01	3.208223186121400561e-02	1.980315475129815483e-01	3.759906913833378495e-01	2.007240364262524723e-02	2.217025068209869942e-01	4.068127295162242696e-01	3.659228412574969114e-02	2.109283400994259594e-01	3.703342551181372233e-01	5.152242508071466776e-02
-2.169576799878748297e+00	1.839808346437525333e-01	3.398483560489909960e-01	2.811331323851404274e-02	1.853567709228529092e-01	3.386313099844918129e-01	3.208223186121400561e-02	1.980315475129815483e-01	3.759906913833378495e-01	2.007240364262524723e-02	2.217025068209869942e-01	4.068127295162242696e-01	3.659228412574969114e-02	2.109283400994259594e-01	3.703342551181372233e-01	5.152242508071466776e-02
-2.153661305569558593e+00	1.839808346437525333e-01	3.398483560489909960e-01	2.811331323851404274e-02	1.853567709228529092e-01	3.386313099844918129e-01	3.208223186121400561e-02	1.980315475129815483e-01	3.759906913833378495e-01	2.007240364262524723e-02	2.217025068209869942e-01	4.068127295162242696e-01	3.659228412574969114e-02	2.109283400994259594e-01	3.703342551181372233e-01	5.152242508071466776e-02
-2.137745811260369777e+00	1.839808346437525333e-01	3.398483560489909960e-01	2.811331323851404274e-02	1.853567709228529092e-01	3.386313099844918129e-01	3.208223186121400561e-02	1.980315475129815483e-01	3.759906913833378495e-01	2.007240364262524723e-02	2.217025068209869942e-01	4.068127295162242696e-01	3.659228412574969114e-02	2.109283400994259594e-01	3.703342551181372233e-01	5.152242508071466776e-02
-2.121830316951180073e+00	1.839808346437525333e-01	3.398483560489909960e-01	2.811331323851404274e-02	1.853567709228529092e-01	3.386313099844918129e-01	3.208223186121400561e-02	1.980315475129815483e-01	3.759906913833378495e-01	2.007240364262524723e-02	2.217025068209869942e-01	4.068127295162242696e-01	3.659228412574969114e-02	2.109283400994259594e-01	3.703342551181372233e-01	5.152242508071466776e-02
-2.105914822641990369e+00	1.839808346437525333e-01	3.398483560489909960e-01	2.811331323851404274e-02	1.853567709228529092e-01	3.386313099844918129e-01	3.208223186121400561e-02	1.980315475129815483e-01	3.759906913833378495e-01	2.007240364262524723e-02	2.217025068209869942e-01	4.068127295162242696e-01	3.659228412574969114e-02	2.109283400994259594e-01	3.703342551181372233e-01	5.152242508071466776e-02
-2.089999328332800665e+00	1.839808346437525333e-01	3.398483560489909960e-01	2.811331323851404274e-02	1.853567709228529092e-01	3.386313099844918129e-01	3.208223186121400561e-02	1.980315475129815483e-01	3.759906913833378495e-01	2.007240364262524723e-02	2.217025068209869942e-01	4.068127295162242696e-01	3.659228412574969114e-02	2.109283400994259594e-01	3.703342551181372233e-01	5.152242508071466776e-02
-2.074083834023610962e+00	1.839808346437525333e-01	3.398483560489909960e-01	2.811331323851404274e-02	1.853567709228529092e-01	3.386313099844918129e-01	3.208223186121400561e-02	1.980315475129815483e-01	3.759906913833378495e-01	2.007240364262524723e-02	2.217025068209869942e-01	4.068127295162242696e-01	3.659228412574969114e-02	2.109283400994259594e-01	3.703342551181372233e-01	5.152242508071466776e-02
-2.058168339714422146e+00	1.839808346437525333e-01	3.398483560489909960e-01	2.811331323851404274e-02	1.853567709228529092e-01	3.386313099844918129e-01	3.208223186121400561e-02	1.980315475129815483e-01	3.759906913833378495e-01	2.007240364262524723e-02	2.217025068209869942e-01	4.068127295162242696e-01	3.659228412574969114e-02	2.109283400994259594e-01	3.703342551181372233e-01	5.152242508071466776e-02
-2.042252845405232442e+00	1.839808346437525333e-01	3.398483560489909960e-01	2.811331323851404274e-02	1.853567709228529092e-01	3.386313099844918129e-01	3.208223186121400561e-02	1.980315475129815483e-01	3.759906913833378495e-01	2.007240364262524723e-02	2.217025068209869942e-01	4.068127295162242696e-01	3.659228412574969114e-02	2.109283400994259594e-01	3.703342551181372233e-01	5.152242508071466776e-02
-2.026337351096042738e+00	1.839808346437525333e-01	3.398483560489909960e-01	2.811331323851404274e-02	1.853567709228529092e-01	3.386313099844918129e-01	3.208223186121400561e-02	1.980315475129815483e-01	3.759906913833378495e-01	2.007240364262524723e-02	2.217025068209869942e-01	4.068127295162242696e-01	3.659228412574969114e-02	2.109283400994259594e-01	3.703342551181372233e-01	5.152242508071466776e-02
-2.010421856786853034e+00	1.839808346437525333e-01	3.398483560489909960e-01	2.811331323851404274e-02	1.853567709228529092e-01	3.386313099844918129e-01	3.208223186121400561e-02	1.980315475129815483e-01	3.759906913833378495e-01	2.007240364262524723e-02	2.217025068209869942e-01	4.068127295162242696e-01	3.659228412574969114e-02	2.109283400994259594e-01	3.703342551181372233e-01	5.152242508071466776e-02
-1.994506362477663330e+00	1.839808346437525333e-01	3.398483560489909960e-01	2.811331323851404274e-02	1.853567709228529092e-01	3.386313099844918129e-01	3.208223186121400561e-02	1.980315475129815483e-01	3.759906913833378495e-01	2.007240364262524723e-02	2.217025068209869942e-01	4.068127295162242696e-01	3.659228412574969114e-02	2.109283400994259594e-01	3.703342551181372233e-01	5.152242508071466776e-02
-1.978590868168474515e+00	1.839808346437525333e-01	3.398483560489909960e-01	2.811331323851404274e-02	1.853567709228529092e-01	3.386313099844918129e-01	3.208223186121400561e-02	1.980315475129815483e-01	3.759906913833378495e-01	2.007240364262524723e-02	2.217025068209869942e-01	4.068127295162242696e-01	3.659228412574969114e-02	2.109283400994259594e-01	3.703342551181372233e-01	5.152242508071466776e-02
-1.962675373859283923e+00	1.839808346437525333e-01	3.398483560489909960e-01	2.811331323851404274e-02	1.853567709228529092e-01	3.386313099844918129e-01	3.208223186121400561e-02	1.980315475129815483e-01	3.759906913833378495e-01	2.007240364262524723e-02	2.217025068209869942e-01	4.068127295162242696e-01	3.659228412574969114e-02	2.109283400994259594e-01	3.703342551181372233e-01	5.152242508071466776e-02
-1.946759879550095107e+00	1.839808346437525333e-01	3.398483560489909960e-01	2.811331323851404274e-02	1.853567709228529092e-01	3.386313099844918129e-01	3.208223186121400561e-02	1.980315475129815483e-01	3.759906913833378495e-01	2.007240364262524723e-02	2.217025068209869942e-01	4.068127295162242696e-01	3.659228412574969114e-02	2.109283400994259594e-01	3.703342551181372233e-01	5.152242508071466776e-02
-1.930844385240906291e+00	1.839808346437525333e-01	3.398483560489909960e-01	2.811331323851404274e-02	1.853567709228529092e-01	3.386313099844918129e-01	3.208223186121400561e-02	1.980315475129815483e-01	3.759906913833378495e-01	2.007240364262524723e-02	2.217025068209869942e-01	4.068127295162242696e-01	3.659228412574969114e-02	2.109283400994259594e-01	3.703342551181372233e-01	5.152242508071466776e-02
-1.914928890931715699e+00	1.839808346437525333e-01	3.398483560489909960e-01	2.811331323851404274e-02	1.853567709228529092e-01	3.386313099844918129e-01	3.208223186121400561e-02	1.980315475129815483e-01	3.759906913833378495e-01	2.007240364262524723e-02	2.217025068209869942e-01	4.068127295162242696e-01	3.659228412574969114e-02	2.109283400994259594e-01	3.703342551181372233e-01	5.152242508071466776e-02
-1.899013396622526884e+00	1.839808346437525333e-01	3.398483560489909960e-01	2.811331323851404274e-02	1.853567709228529092e-01	3.386313099844918129e-01	3.208223186121400561e-02	1.980315475129815483e-01	3.759906913833378495e-01	2.007240364262524723e-02	2.217025068209869942e-01	4.068127295162242696e-01	3.659228412574969114e-02	2.109283400994259594e-01	3.703342551181372233e-01	5.152242508071466776e-02
-1.883097902313336292e+00	1.839808346437525333e-01	3.398483560489909960e-01	2.811331323851404274e-02	1.853567709228529092e-01	3.386313099844918129e-01	3.208223186121400561e-02	1.980315475129815483e-01	3.759906913833378495e-01	2.007240364262524723e-02	2.217025068209869942e-01	4.068127295162242696e-01	3.659228412574969114e-02	2.109283400994259594e-01	3.703342551181372233e-01	5.152242508071466776e-02
-1.867182408004147476e+00	1.839808346437525333e-01	3.398483560489909960e-01	2.811331323851404274e-02	1.853567709228529092e-01	3.386313099844918129e-01	3.208223186121400561e-02	1.980315475129815483e-01	3.759906913833378495e-01	2.007240364262524723e-02	2.217025068209869942e-01	4.068127295162242696e-01	3.659228412574969114e-02	2.109283400994259594e-01	3.703342551181372233e-01	5.152242508071466776e-02
-1.851266913694956884e+00	1.839808346437525333e-01	3.398483560489909960e-01	2.811331323851404274e-02	1.853567709228529092e-01	3.386313099844918129e-01	3.208223186121400561e-02	1.980315475129815483e-01	3.759906913833378495e-01	2.007240364262524723e-02	2.217025068209869942e-01	4.068127295162242696e-01	3.659228412574969114e-02	2.109283400994259594e-01	3.703342551181372233e-01	5.152242508071466776e-02
-1.835351419385768068e+00	1.839808346437525333e-01	3.398483560489909960e-01	2.811331323851404274e-02	1.853567709228529092e-01	3.386313099844918129e-01	3.208223186121400561e-02	1.980315475129815483e-01	3.759906913833378495e-01	2.007240364262524723e-02	2.217025068209869942e-01	4.068127295162242696e-01	3.659228412574969114e-02	2.109283400994259594e-01	3.703342551181372233e-01	5.152242508071466776e-02
-1.819435925076579252e+00	1.839808346437525333e-01	3.398483560489909960e-01	2.811331323851404274e-02	1.853567709228529092e-01	3.386313099844918129e-01	3.208223186121400561e-02	1.980315475129815483e-01	3.759906913833378495e-01	2.007240364262524723e-02	2.217025068209869942e-01	4.068127295162242696e-01	3.659228412574969114e-02	2.109283400994259594e-01	3.703342551181372233e-01	5.152242508071466776e-02
-1.803520430767388660e+00	1.839808346437525333e-01	3.398483560489909960e-01	2.811331323851404274e-02	1.853567709228529092e-01	3.386313099844918129e-01	3.208223186121400561e-02	1.980315475129815483e-01	3.759906913833378495e-01	2.007240364262524723e-02	2.217025068209869942e-01	4.068127295162242696e-01	3.659228412574969114e-02	2.109283400994259594e-01	3.703342551181372233e-01	5.152242508071466776e-02
-1.787604936458199845e+00	1.839808346437525333e-01	3.398483560489909960e-01	2.811331323851404274e-02	1.853567709228529092e-01	3.386313099844918129e-01	3.208223186121400561e-02	1.980315475129815483e-01	3.759906913833378495e-01	2.007240364262524723e-02	2.217025068209869942e-01	4.068127295162242696e-01	3.659228412574969114e-02	2.109283400994259594e-01	3.703342551181372233e-01	5.152242508071466776e-02
-1.771689442149009253e+00	1.839808346437525333e-01	3.398483560489909960e-01	2.811331323851404274e-02	1.853567709228529092e-01	3.386313099844918129e-01	3.208223186121400561e-02	1.980315475129815483e-01	3.759906913833378495e-01	2.007240364262524723e-02	2.217025068209869942e-01	4.068127295162242696e-01	3.659228412574969114e-02	2.109283400994259594e-01	3.703342551181372233e-01	5.152242508071466776e-02
-1.755773947839820437e+00	1.839808346437525333e-01	3.398483560489909960e-01	2.811331323851404274e-02	1.853567709228529092e-01	3.386313099844918129e-01	3.208223186121400561e-02	1.980315475129815483e-01	3.759906913833378495e-01	2.007240364262524723e-02	2.217025068209869942e-01	4.068127295162242696e-01	3.659228412574969114e-02	2.109283400994259594e-01	3.703342551181372233e-01	5.152242508071466776e-02
-1.739858453530631621e+00	1.839808346437525333e-01	3.398483560489909960e-01	2.811331323851404274e-02	1.853567709228529092e-01	3.386313099844918129e-01	3.208223186121400561e-02	1.980315475129815483e-01	3.759906913833378495e-01	2.007240364262524723e-02	2.217025068209869942e-01	4.068127295162242696e-01	3.659228412574969114e-02	2.109283400994259594e-01	3.703342551181372233e-01	5.152242508071466776e-02
-1.723942959221441029e+00	1.839808346437525333e-01	3.398483560489909960e-01	2.811331323851404274e-02	1.853567709228529092e-01	3.386313099844918129e-01	3.208223186121400561e-02	1.980315475129815483e-01	3.759906913833378495e-01	2.007240364262524723e-02	2.217025068209869942e-01	4.068127295162242696e-01	3.659228412574969114e-02	2.109283400994259594e-01	3.703342551181372233e-01	5.152242508071466776e-02
-1.708027464912252213e+00	1.839808346437525333e-01	3.398483560489909960e-01	2.811331323851404274e-02	1.853567709228529092e-01	3.386313099844918129e-01	3.208223186121400561e-02	1.980315475129815483e-01	3.759906913833378495e-01	2.007240364262524723e-02	2.217025068209869942e-01	4.068127295162242696e-01	3.659228412574969114e-02	2.109283400994259594e-01	3.703342551181372233e-01	5.152242508071466776e-02
-1.692111970603061621e+00	1.839808346437525333e-01	3.398483560489909960e-01	2.811331323851404274e-02	1.853567709228529092e-01	3.386313099844918129e-01	3.208223186121400561e-02	1.980315475129815483e-01	3.759906913833378495e-01	2.007240364262524723e-02	2.217025068209869942e-01	4.068127295162242696e-01	3.659228412574969114e-02	2.109283400994259594e-01	3.703342551181372233e-01	5.152242508071466776e-02
-1.676196476293872806e+00	1.839808346437525333e-01	3.398483560489909960e-01	2.811331323851404274e-02	1.853567709228529092e-01	3.386313099844918129e-01	3.208223186121400561e-02	1.980315475129815483e-01	3.759906913833378495e-01	2.007240364262524723e-02	2.217025068209869942e-01	4.068127295162242696e-01	3.659228412574969114e-02	2.109283400994259594e-01	3.703342551181372233e-01	5.152242508071466776e-02
-1.660280981984683990e+00	1.839808346437525333e-01	3.398483560489909960e-01	2.811331323851404274e-02	1.853567709228529092e-01	3.386313099844918129e-01	3.208223186121400561e-02	1.980315475129815483e-01	3.759906913833378495e-01	2.007240364262524723e-02	2.217025068209869942e-01	4.068127295162242696e-01	3.659228412574969114e-02	2.109283400994259594e-01	3.703342551181372233e-01	5.152242508071466776e-02
-1.644365487675493398e+00	1.839808346437525333e-01	3.398483560489909960e-01	2.811331323851404274e-02	1.853567709228529092e-01	3.386313099844918129e-01	3.208223186121400561e-02	1.980315475129815483e-01	3.759906913833378495e-01	2.007240364262524723e-02	2.217025068209869942e-01	4.068127295162242696e-01	3.659228412574969114e-02	2.109283400994259594e-01	3.703342551181372233e-01	5.152242508071466776e-02
-1.628449993366304582e+00	1.839808346437525333e-01	3.398483560489909960e-01	2.811331323851404274e-02	1.853567709228529092e-01	3.386313099844918129e-01	3.208223186121400561e-02	1.980315475129815483e-01	3.759906913833378495e-01	2.007240364262524723e-02	2.217025068209869942e-01	4.068127295162242696e-01	3.659228412574969114e-02	2.109283400994259594e-01	3.703342551181372233e-01	5.152242508071466776e-02
-1.612534499057113990e+00	1.839808346437525333e-01	3.398483560489909960e-01	2.811331323851404274e-02	1.853567709228529092e-01	3.386313099844918129e-01	3.208223186121400561e-02	1.980315475129815483e-01	3.759906913833378495e-01	2.007240364262524723e-02	2.217025068209869942e-01	4.068127295162242696e-01	3.659228412574969114e-02	2.109283400994259594e-01	3.703342551181372233e-01	5.152242508071466776e-02
-1.596619004747925175e+00	1.839808346437525333e-01	3.398483560489909960e-01	2.811331323851404274e-02	1.853567709228529092e-01	3.386313099844918129e-01	3.208223186121400561e-02	1.980315475129815483e-01	3.759906913833378495e-01	2.007240364262524723e-02	2.217025068209869942e-01	4.068127295162242696e-01	3.659228412574969114e-02	2.109283400994259594e-01	3.703342551181372233e-01	5.152242508071466776e-02
-1.580703510438736359e+00	1.839808346437525333e-01	3.398483560489909960e-01	2.811331323851404274e-02	1.853567709228529092e-01	3.386313099844918129e-01	3.208223186121400561e-02	1.980315475129815483e-01	3.759906913833378495e-01	2.007240364262524723e-02	2.217025068209869942e-01	4.068127295162242696e-01	3.659228412574969114e-02	2.109283400994259594e-01	3.703342551181372233e-01	5.152242508071466776e-02
-1.564788016129545767e+00	1.839808346437525333e-01	3.398483560489909960e-01	2.811331323851404274e-02	1.853567709228529092e-01	3.386313099844918129e-01	3.208223186121400561e-02	1.980315475129815483e-01	3.759906913833378495e-01	2.007240364262524723e-02	2.217025068209869942e-01	4.068127295162242696e-01	3.659228412574969114e-02	2.109283400994259594e-01	3.703342551181372233e-01	5.152242508071466776e-02
-1.548872521820356951e+00	1.839808346437525333e-01	3.398483560489909960e-01	2.811331323851404274e-02	1.853567709228529092e-01	3.386313099844918129e-01	3.208223186121400561e-02	1.980315475129815483e-01	3.759906913833378495e-01	2.007240364262524723e-02	2.217025068209869942e-01	4.068127295162242696e-01	3.659228412574969114e-02	2.109283400994259594e-01	3.703342551181372233e-01	5.152242508071466776e-02
-1.532957027511166359e+00	1.839808346437525333e-01	3.398483560489909960e-01	2.811331323851404274e-02	1.853567709228529092e-01	3.386313099844918129e-01	3.208223186121400561e-02	1.980315475129815483e-01	3.759906913833378495e-01	2.007240364262524723e-02	2.217025068209869942e-01	4.068127295162242696e-01	3.659228412574969114e-02	2.109283400994259594e-01	3.703342551181372233e-01	5.152242508071466776e-02
-1.517041533201977543e+00	1.839808346437525333e-01	3.398483560489909960e-01	2.811331323851404274e-02	1.853567709228529092e-01	3.386313099844918129e-01	3.208223186121400561e-02	1.980315475129815483e-01	3.759906913833378495e-01	2.007240364262524723e-02	2.217025068209869942e-01	4.068127295162242696e-01	3.659228412574969114e-02	2.109283400994259594e-01	3.703342551181372233e-01	5.152242508071466776e-02
-1.501126038892788728e+00	1.839808346437525333e-01	3.398483560489909960e-01	2.811331323851404274e-02	1.853567709228529092e-01	3.386313099844918129e-01	3.208223186121400561e-02	1.980315475129815483e-01	3.759906913833378495e-01	2.007240364262524723e-02	2.217025068209869942e-01	4.068127295162242696e-01	3.659228412574969114e-02	2.109283400994259594e-01	3.703342551181372233e-01	5.152242508071466776e-02
-1.485210544583598136e+00	1.839808346437525333e-01	3.398483560489909960e-01	2.811331323851404274e-02	1.853567709228529092e-01	3.386313099844918129e-01	3.208223186121400561e-02	1.980315475129815483e-01	3.759906913833378495e-01	2.007240364262524723e-02	2.217025068209869942e-01	4.068127295162242696e-01	3.659228412574969114e-02	2.109283400994259594e-01	3.703342551181372233e-01	5.152242508071466776e-02
-1.469295050274409320e+00	1.839808346437525333e-01	3.398483560489909960e-01	2.811331323851404274e-02	1.853567709228529092e-01	3.386313099844918129e-01	3.208223186121400561e-02	1.980315475129815483e-01	3.759906913833378495e-01	2.007240364262524723e-02	2.217025068209869942e-01	4.068127295162242696e-01	3.659228412574969114e-02	2.109283400994259594e-01	3.703342551181372233e-01	5.152242508071466776e-02
-1.453379555965218728e+00	1.839808346437525333e-01	3.398483560489909960e-01	2.811331323851404274e-02	1.853567709228529092e-01	3.386313099844918129e-01	3.208223186121400561e-02	1.980315475129815483e-01	3.759906913833378495e-01	2.007240364262524723e-02	2.217025068209869942e-01	4.068127295162242696e-01	3.659228412574969114e-02	2.109283400994259594e-01	3.703342551181372233e-01	5.152242508071466776e-02
-1.437464061656029912e+00	1.839808346437525333e-01	3.398483560489909960e-01	2.811331323851404274e-02	1.853567709228529092e-01	3.386313099844918129e-01	3.208223186121400561e-02	1.980315475129815483e-01	3.759906913833378495e-01	2.007240364262524723e-02	2.217025068209869942e-01	4.068127295162242696e-01	3.659228412574969114e-02	2.109283400994259594e-01	3.703342551181372233e-01	5.152242508071466776e-02
-1.421548567346841097e+00	1.839808346437525333e-01	3.398483560489909960e-01	2.811331323851404274e-02	1.853567709228529092e-01	3.386313099844918129e-01	3.208223186121400561e-02	1.980315475129815483e-01	3.759906913833378495e-01	2.007240364262524723e-02	2.217025068209869942e-01	4.068127295162242696e-01	3.659228412574969114e-02	2.109283400994259594e-01	3.703342551181372233e-01	5.152242508071466776e-02
-1.405633073037650504e+00	1.839808346437525333e-01	3.398483560489909960e-01	2.811331323851404274e-02	1.853567709228529092e-01	3.386313099844918129e-01	3.208223186121400561e-02	1.980315475129815483e-01	3.759906913833378495e-01	2.007240364262524723e-02	2.217025068209869942e-01	4.068127295162242696e-01	3.659228412574969114e-02	2.109283400994259594e-01	3.703342551181372233e-01	5.152242508071466776e-02
-1.389717578728461689e+00	1.839808346437525333e-01	3.398483560489909960e-01	2.811331323851404274e-02	1.853567709228529092e-01	3.386313099844918129e-01	3.208223186121400561e-02	1.980315475129815483e-01	3.759906913833378495e-01	2.007240364262524723e-02	2.217025068209869942e-01	4.068127295162242696e-01	3.659228412574969114e-02	2.109283400994259594e-01	3.703342551181372233e-01	5.152242508071466776e-02
-1.373802084419271097e+00	1.839808346437525333e-01	3.398483560489909960e-01	2.811331323851404274e-02	1.853567709228529092e-01	3.386313099844918129e-01	3.208223186121400561e-02	1.980315475129815483e-01	3.759906913833378495e-01	2.007240364262524723e-02	2.217025068209869942e-01	4.068127295162242696e-01	3.659228412574969114e-02	2.109283400994259594e-01	3.703342551181372233e-01	5.152242508071466776e-02
-1.357886590110082281e+00	1.839808346437525333e-01	3.398483560489909960e-01	2.811331323851404274e-02	1.853567709228529092e-01	3.386313099844918129e-01	3.208223186121400561e-02	1.980315475129815483e-01	3.759906913833378495e-01	2.007240364262524723e-02	2.217025068209869942e-01	4.068127295162242696e-01	3.659228412574969114e-02	2.109283400994259594e-01	3.703342551181372233e-01	5.152242508071466776e-02
-1.341971095800893465e+00	1.839808346437525333e-01	3.398483560489909960e-01	2.811331323851404274e-02	1.853567709228529092e-01	3.386313099844918129e-01	3.208223186121400561e-02	1.980315475129815483e-01	3.759906913833378495e-01	2.007240364262524723e-02	2.217025068209869942e-01	4.068127295162242696e-01	3.659228412574969114e-02	2.109283400994259594e-01	3.703342551181372233e-01	5.152242508071466776e-02
-1.326055601491702873e+00	1.839808346437525333e-01	3.398483560489909960e-01	2.811331323851404274e-02	1.853567709228529092e-01	3.386313099844918129e-01	3.208223186121400561e-02	1.980315475129815483e-01	3.759906913833378495e-01	2.007240364262524723e-02	2.217025068209869942e-01	4.068127295162242696e-01	3.659228412574969114e-02	2.109283400994259594e-01	3.703342551181372233e-01	5.152242508071466776e-02
-1.310140107182514058e+00	1.839808346437525333e-01	3.398483560489909960e-01	2.811331323851404274e-02	1.853567709228529092e-01	3.386313099844918129e-01	3.208223186121400561e-02	1.980315475129815483e-01	3.759906913833378495e-01	2.007240364262524723e-02	2.217025068209869942e-01	4.068127295162242696e-01	3.659228412574969114e-02	2.109283400994259594e-01	3.703342551181372233e-01	5.152242508071466776e-02
-1.294224612873323466e+00	1.839808346437525333e-01	3.398483560489909960e-01	2.811331323851404274e-02	1.853567709228529092e-01	3.386313099844918129e-01	3.208223186121400561e-02	1.980315475129815483e-01	3.759906913833378495e-01	2.007240364262524723e-02	2.217025068209869942e-01	4.068127295162242696e-01	3.659228412574969114e-02	2.109283400994259594e-01	3.703342551181372233e-01	5.152242508071466776e-02
-1.278309118564134650e+00	1.839808346437525333e-01	3.398483560489909960e-01	2.811331323851404274e-02	1.853567709228529092e-01	3.386313099844918129e-01	3.208223186121400561e-02	1.980315475129815483e-01	3.759906913833378495e-01	2.007240364262524723e-02	2.217025068209869942e-01	4.068127295162242696e-01	3.659228412574969114e-02	2.109283400994259594e-01	3.703342551181372233e-01	5.152242508071466776e-02
-1.262393624254945834e+00	1.839808346437525333e-01	3.398483560489909960e-01	2.811331323851404274e-02	1.853567709228529092e-01	3.386313099844918129e-01	3.208223186121400561e-02	1.980315475129815483e-01	3.759906913833378495e-01	2.007240364262524723e-02	2.217025068209869942e-01	4.068127295162242696e-01	3.659228412574969114e-02	2.109283400994259594e-01	3.703342551181372233e-01	5.152242508071466776e-02
-1.246478129945755242e+00	1.839808346437525333e-01	3.398483560489909960e-01	2.811331323851404274e-02	1.853567709228529092e-01	3.386313099844918129e-01	3.208223186121400561e-02	1.980315475129815483e-01	3.759906913833378495e-01	2.007240364262524723e-02	2.217025068209869942e-01	4.068127295162242696e-01	3.659228412574969114e-02	2.109283400994259594e-01	3.703342551181372233e-01	5.152242508071466776e-02
-1.230562635636566426e+00	1.839808346437525333e-01	3.398483560489909960e-01	2.811331323851404274e-02	1.853567709228529092e-01	3.386313099844918129e-01	3.208223186121400561e-02	1.980315475129815483e-01	3.759906913833378495e-01	2.007240364262524723e-02	2.217025068209869942e-01	4.068127295162242696e-01	3.659228412574969114e-02	2.109283400994259594e-01	3.703342551181372233e-01	5.152242508071466776e-02
-1.214647141327375834e+00	1.839808346437525333e-01	3.398483560489909960e-01	2.811331323851404274e-02	1.853567709228529092e-01	3.386313099844918129e-01	3.208223186121400561e-02	1.980315475129815483e-01	3.759906913833378495e-01	2.007240364262524723e-02	2.217025068209869942e-01	4.068127295162242696e-01	3.659228412574969114e-02	2.109283400994259594e-01	3.703342551181372233e-01	5.152242508071466776e-02
-1.198731647018187019e+00	1.839808346437525333e-01	3.398483560489909960e-01	2.811331323851404274e-02	1.853567709228529092e-01	3.386313099844918129e-01	3.208223186121400561e-02	1.980315475129815483e-01	3.759906913833378495e-01	2.007240364262524723e-02	2.217025068209869942e-01	4.068127295162242696e-01	3.659228412574969114e-02	2.109283400994259594e-01	3.703342551181372233e-01	5.152242508071466776e-02
-1.182816152708996427e+00	1.839808346437525333e-01	3.398483560489909960e-01	2.811331323851404274e-02	1.853567709228529092e-01	3.386313099844918129e-01	3.208223186121400561e-02	1.980315475129815483e-01	3.759906913833378495e-01	2.007240364262524723e-02	2.217025068209869942e-01	4.068127295162242696e-01	3.659228412574969114e-02	2.109283400994259594e-01	3.703342551181372233e-01	5.152242508071466776e-02
-1.166900658399807611e+00	1.839808346437525333e-01	3.398483560489909960e-01	2.811331323851404274e-02	1.853567709228529092e-01	3.386313099844918129e-01	3.208223186121400561e-02	1.980315475129815483e-01	3.759906913833378495e-01	2.007240364262524723e-02	2.217025068209869942e-01	4.068127295162242696e-01	3.659228412574969114e-02	2.109283400994259594e-01	3.703342551181372233e-01	5.152242508071466776e-02
-1.150985164090618795e+00	1.839808346437525333e-01	3.398483560489909960e-01	2.811331323851404274e-02	1.853567709228529092e-01	3.386313099844918129e-01	3.208223186121400561e-02	1.980315475129815483e-01	3.759906913833378495e-01	2.007240364262524723e-02	2.217025068209869942e-01	4.068127295162242696e-01	3.659228412574969114e-02	2.109283400994259594e-01	3.703342551181372233e-01	5.152242508071466776e-02
-1.135069669781428203e+00	1.839808346437525333e-01	3.398483560489909960e-01	2.811331323851404274e-02	1.853567709228529092e-01	3.386313099844918129e-01	3.208223186121400561e-02	1.980315475129815483e-01	3.759906913833378495e-01	2.007240364262524723e-02	2.217025068209869942e-01	4.068127295162242696e-01	3.659228412574969114e-02	2.109283400994259594e-01	3.703342551181372233e-01	5.152242508071466776e-02
-1.119154175472239388e+00	1.839808346437525333e-01	3.398483560489909960e-01	2.811331323851404274e-02	1.853567709228529092e-01	3.386313099844918129e-01	3.208223186121400561e-02	1.980315475129815483e-01	3.759906913833378495e-01	2.007240364262524723e-02	2.217025068209869942e-01	4.068127295162242696e-01	3.659228412574969114e-02	2.109283400994259594e-01	3.703342551181372233e-01	5.152242508071466776e-02
-1.103238681163048795e+00	1.839808346437525333e-01	3.398483560489909960e-01	2.811331323851404274e-02	1.853567709228529092e-01	3.386313099844918129e-01	3.208223186121400561e-02	1.980315475129815483e-01	3.759906913833378495e-01	2.007240364262524723e-02	2.217025068209869942e-01	4.068127295162242696e-01	3.659228412574969114e-02	2.109283400994259594e-01	3.703342551181372233e-01	5.152242508071466776e-02
-1.087323186853859980e+00	1.839808346437525333e-01	3.398483560489909960e-01	2.811331323851404274e-02	1.853567709228529092e-01	3.386313099844918129e-01	3.208223186121400561e-02	1.980315475129815483e-01	3.759906913833378495e-01	2.007240364262524723e-02	2.217025068209869942e-01	4.068127295162242696e-01	3.659228412574969114e-02	2.109283400994259594e-01	3.703342551181372233e-01	5.152242508071466776e-02
-1.071407692544671164e+00	1.839808346437525333e-01	3.398483560489909960e-01	2.811331323851404274e-02	1.853567709228529092e-01	3.386313099844918129e-01	3.208223186121400561e-02	1.980315475129815483e-01	3.759906913833378495e-01	2.007240364262524723e-02	2.217025068209869942e-01	4.068127295162242696e-01	3.659228412574969114e-02	2.109283400994259594e-01	3.703342551181372233e-01	5.152242508071466776e-02
-1.055492198235480572e+00	1.839808346437525333e-01	3.398483560489909960e-01	2.811331323851404274e-02	1.853567709228529092e-01	3.386313099844918129e-01	3.208223186121400561e-02	1.980315475129815483e-01	3.759906913833378495e-01	2.007240364262524723e-02	2.217025068209869942e-01	4.068127295162242696e-01	3.659228412574969114e-02	2.109283400994259594e-01	3.703342551181372233e-01	5.152242508071466776e-02
-1.039576703926291756e+00	1.839808346437525333e-01	3.398483560489909960e-01	2.811331323851404274e-02	1.853567709228529092e-01	3.386313099844918129e-01	3.208223186121400561e-02	1.980315475129815483e-01	3.759906913833378495e-01	2.007240364262524723e-02	2.217025068209869942e-01	4.068127295162242696e-01	3.659228412574969114e-02	2.109283400994259594e-01	3.703342551181372233e-01	5.152242508071466776e-02
-1.023661209617101164e+00	1.839808346437525333e-01	3.398483560489909960e-01	2.811331323851404274e-02	1.853567709228529092e-01	3.386313099844918129e-01	3.208223186121400561e-02	1.980315475129815483e-01	3.759906913833378495e-01	2.007240364262524723e-02	2.217025068209869942e-01	4.068127295162242696e-01	3.659228412574969114e-02	2.109283400994259594e-01	3.703342551181372233e-01	5.152242508071466776e-02
-1.007745715307912349e+00	1.839808346437525333e-01	3.398483560489909960e-01	2.811331323851404274e-02	1.853567709228529092e-01	3.386313099844918129e-01	3.208223186121400561e-02	1.980315475129815483e-01	3.759906913833378495e-01	2.007240364262524723e-02	2.217025068209869942e-01	4.068127295162242696e-01	3.659228412574969114e-02	2.109283400994259594e-01	3.703342551181372233e-01	5.152242508071466776e-02
-9.918302209987235329e-01	1.839808346437525333e-01	3.398483560489909960e-01	2.811331323851404274e-02	1.853567709228529092e-01	3.386313099844918129e-01	3.208223186121400561e-02	1.980315475129815483e-01	3.759906913833378495e-01	2.007240364262524723e-02	2.217025068209869942e-01	4.068127295162242696e-01	3.659228412574969114e-02	2.109283400994259594e-01	3.703342551181372233e-01	5.152242508071466776e-02
-9.759147266895329409e-01	1.839808346437525333e-01	3.398483560489909960e-01	2.811331323851404274e-02	1.853567709228529092e-01	3.386313099844918129e-01	3.208223186121400561e-02	1.980315475129815483e-01	3.759906913833378495e-01	2.007240364262524723e-02	2.217025068209869942e-01	4.068127295162242696e-01	3.659228412574969114e-02	2.109283400994259594e-01	3.703342551181372233e-01	5.152242508071466776e-02
-9.599992323803441252e-01	1.839808346437525333e-01	3.398483560489909960e-01	2.811331323851404274e-02	1.853567709228529092e-01	3.386313099844918129e-01	3.208223186121400561e-02	1.980315475129815483e-01	3.759906913833378495e-01	2.007240364262524723e-02	2.217025068209869942e-01	4.068127295162242696e-01	3.659228412574969114e-02	2.109283400994259594e-01	3.703342551181372233e-01	5.152242508071466776e-02
-9.440837380711535332e-01	1.839808346437525333e-01	3.398483560489909960e-01	2.811331323851404274e-02	1.853567709228529092e-01	3.386313099844918129e-01	3.208223186121400561e-02	1.980315475129815483e-01	3.759906913833378495e-01	2.007240364262524723e-02	2.217025068209869942e-01	4.068127295162242696e-01	3.659228412574969114e-02	2.109283400994259594e-01	3.703342551181372233e-01	5.152242508071466776e-02
-9.281682437619647175e-01	1.839808346437525333e-01	3.398483560489909960e-01	2.811331323851404274e-02	1.853567709228529092e-01	3.386313099844918129e-01	3.208223186121400561e-02	1.980315475129815483e-01	3.759906913833378495e-01	2.007240364262524723e-02	2.217025068209869942e-01	4.068127295162242696e-01	3.659228412574969114e-02	2.109283400994259594e-01	3.703342551181372233e-01	5.152242508071466776e-02
-9.122527494527759018e-01	1.839808346437525333e-01	3.398483560489909960e-01	2.811331323851404274e-02	1.853567709228529092e-01	3.386313099844918129e-01	3.208223186121400561e-02	1.980315475129815483e-01	3.759906913833378495e-01	2.007240364262524723e-02	2.217025068209869942e-01	4.068127295162242696e-01	3.659228412574969114e-02	2.109283400994259594e-01	3.703342551181372233e-01	5.152242508071466776e-02
-8.963372551435853097e-01	1.839808346437525333e-01	3.398483560489909960e-01	2.811331323851404274e-02	1.853567709228529092e-01	3.386313099844918129e-01	3.208223186121400561e-02	1.980315475129815483e-01	3.759906913833378495e-01	2.007240364262524723e-02	2.217025068209869942e-01	4.068127295162242696e-01	3.659228412574969114e-02	2.109283400994259594e-01	3.703342551181372233e-01	5.152242508071466776e-02
-8.804217608343964940e-01	1.839808346437525333e-01	3.398483560489909960e-01	2.811331323851404274e-02	1.853567709228529092e-01	3.386313099844918129e-01	3.208223186121400561e-02	1.980315475129815483e-01	3.759906913833378495e-01	2.007240364262524723e-02	2.217025068209869942e-01	4.068127295162242696e-01	3.659228412574969114e-02	2.109283400994259594e-01	3.703342551181372233e-01	5.152242508071466776e-02
-8.645062665252059020e-01	1.839808346437525333e-01	3.398483560489909960e-01	2.811331323851404274e-02	1.853567709228529092e-01	3.386313099844918129e-01	3.208223186121400561e-02	1.980315475129815483e-01	3.759906913833378495e-01	2.007240364262524723e-02	2.217025068209869942e-01	4.068127295162242696e-01	3.659228412574969114e-02	2.109283400994259594e-01	3.703342551181372233e-01	5.152242508071466776e-02
-8.485907722160170863e-01	1.839808346437525333e-01	3.398483560489909960e-01	2.811331323851404274e-02	1.853567709228529092e-01	3.386313099844918129e-01	3.208223186121400561e-02	1.980315475129815483e-01	3.759906913833378495e-01	2.007240364262524723e-02	2.217025068209869942e-01	4.068127295162242696e-01	3.659228412574969114e-02	2.109283400994259594e-01	3.703342551181372233e-01	5.152242508071466776e-02
-8.326752779068282706e-01	1.839808346437525333e-01	3.398483560489909960e-01	2.811331323851404274e-02	1.853567709228529092e-01	3.386313099844918129e-01	3.208223186121400561e-02	1.980315475129815483e-01	3.759906913833378495e-01	2.007240364262524723e-02	2.217025068209869942e-01	4.068127295162242696e-01	3.659228412574969114e-02	2.109283400994259594e-01	3.703342551181372233e-01	5.152242508071466776e-02
-8.167597835976376786e-01	1.839808346437525333e-01	3.398483560489909960e-01	2.811331323851404274e-02	1.853567709228529092e-01	3.386313099844918129e-01	3.208223186121400561e-02	1.980315475129815483e-01	3.759906913833378495e-01	2.007240364262524723e-02	2.217025068209869942e-01	4.068127295162242696e-01	3.659228412574969114e-02	2.109283400994259594e-01	3.703342551181372233e-01	5.152242508071466776e-02
-8.008442892884488629e-01	1.839808346437525333e-01	3.398483560489909960e-01	2.811331323851404274e-02	1.853567709228529092e-01	3.386313099844918129e-01	3.208223186121400561e-02	1.980315475129815483e-01	3.759906913833378495e-01	2.007240364262524723e-02	2.217025068209869942e-01	4.068127295162242696e-01	3.659228412574969114e-02	2.109283400994259594e-01	3.703342551181372233e-01	5.152242508071466776e-02
-7.849287949792582708e-01	1.839808346437525333e-01	3.398483560489909960e-01	2.811331323851404274e-02	1.853567709228529092e-01	3.386313099844918129e-01	3.208223186121400561e-02	1.980315475129815483e-01	3.759906913833378495e-01	2.007240364262524723e-02	2.217025068209869942e-01	4.068127295162242696e-01	3.659228412574969114e-02	2.109283400994259594e-01	3.703342551181372233e-01	5.152242508071466776e-02
-7.690133006700694551e-01	1.839808346437525333e-01	3.398483560489909960e-01	2.811331323851404274e-02	1.853567709228529092e-01	3.386313099844918129e-01	3.208223186121400561e-02	1.980315475129815483e-01	3.759906913833378495e-01	2.007240364262524723e-02	2.217025068209869942e-01	4.068127295162242696e-01	3.659228412574969114e-02	2.109283400994259594e-01	3.703342551181372233e-01	5.152242508071466776e-02
-7.530978063608806394e-01	1.839808346437525333e-01	3.398483560489909960e-01	2.811331323851404274e-02	1.853567709228529092e-01	3.386313099844918129e-01	3.208223186121400561e-02	1.980315475129815483e-01	3.759906913833378495e-01	2.007240364262524723e-02	2.217025068209869942e-01	4.068127295162242696e-01	3.659228412574969114e-02	2.109283400994259594e-01	3.703342551181372233e-01	5.152242508071466776e-02
-7.371823120516900474e-01	1.839808346437525333e-01	3.398483560489909960e-01	2.811331323851404274e-02	1.853567709228529092e-01	3.386313099844918129e-01	3.208223186121400561e-02	1.980315475129815483e-01	3.759906913833378495e-01	2.007240364262524723e-02	2.217025068209869942e-01	4.068127295162242696e-01	3.659228412574969114e-02	2.109283400994259594e-01	3.703342551181372233e-01	5.152242508071466776e-02
-7.212668177425012317e-01	1.839808346437525333e-01	3.398483560489909960e-01	2.811331323851404274e-02	1.853567709228529092e-01	3.386313099844918129e-01	3.208223186121400561e-02	1.980315475129815483e-01	3.759906913833378495e-01	2.007240364262524723e-02	2.217025068209869942e-01	4.068127295162242696e-01	3.659228412574969114e-02	2.109283400994259594e-01	3.703342551181372233e-01	5.152242508071466776e-02
-7.053513234333106396e-01	1.839808346437525333e-01	3.398483560489909960e-01	2.811331323851404274e-02	1.853567709228529092e-01	3.386313099844918129e-01	3.208223186121400561e-02	1.980315475129815483e-01	3.759906913833378495e-01	2.007240364262524723e-02	2.217025068209869942e-01	4.068127295162242696e-01	3.659228412574969114e-02	2.109283400994259594e-01	3.703342551181372233e-01	5.152242508071466776e-02
-6.894358291241218240e-01	1.839808346437525333e-01	3.398483560489909960e-01	2.811331323851404274e-02	1.853567709228529092e-01	3.386313099844918129e-01	3.208223186121400561e-02	1.980315475129815483e-01	3.759906913833378495e-01	2.007240364262524723e-02	2.217025068209869942e-01	4.068127295162242696e-01	3.659228412574969114e-02	2.109283400994259594e-01	3.703342551181372233e-01	5.152242508071466776e-02
-6.735203348149330083e-01	1.839808346437525333e-01	3.398483560489909960e-01	2.811331323851404274e-02	1.853567709228529092e-01	3.386313099844918129e-01	3.208223186121400561e-02	1.980315475129815483e-01	3.759906913833378495e-01	2.007240364262524723e-02	2.217025068209869942e-01	4.068127295162242696e-01	3.659228412574969114e-02	2.109283400994259594e-01	3.703342551181372233e-01	5.152242508071466776e-02
-6.576048405057424162e-01	1.839808346437525333e-01	3.398483560489909960e-01	2.811331323851404274e-02	1.853567709228529092e-01	3.386313099844918129e-01	3.208223186121400561e-02	1.980315475129815483e-01	3.759906913833378495e-01	2.007240364262524723e-02	2.217025068209869942e-01	4.068127295162242696e-01	3.659228412574969114e-02	2.109283400994259594e-01	3.703342551181372233e-01	5.152242508071466776e-02
-6.416893461965536005e-01	1.839808346437525333e-01	3.398483560489909960e-01	2.811331323851404274e-02	1.853567709228529092e-01	3.386313099844918129e-01	3.208223186121400561e-02	1.980315475129815483e-01	3.759906913833378495e-01	2.007240364262524723e-02	2.217025068209869942e-01	4.068127295162242696e-01	3.659228412574969114e-02	2.109283400994259594e-01	3.703342551181372233e-01	5.152242508071466776e-02
-6.257738518873630085e-01	1.839808346437525333e-01	3.398483560489909960e-01	2.811331323851404274e-02	1.853567709228529092e-01	3.386313099844918129e-01	3.208223186121400561e-02	1.980315475129815483e-01	3.759906913833378495e-01	2.007240364262524723e-02	2.217025068209869942e-01	4.068127295162242696e-01	3.659228412574969114e-02	2.109283400994259594e-01	3.703342551181372233e-01	5.152242508071466776e-02
-6.098583575781741928e-01	1.839808346437525333e-01	3.398483560489909960e-01	2.811331323851404274e-02	1.853567709228529092e-01	3.386313099844918129e-01	3.208223186121400561e-02	1.980315475129815483e-01	3.759906913833378495e-01	2.007240364262524723e-02	2.217025068209869942e-01	4.068127295162242696e-01	3.659228412574969114e-02	2.109283400994259594e-01	3.703342551181372233e-01	5.152242508071466776e-02
-5.939428632689836007e-01	1.839808346437525333e-01	3.398483560489909960e-01	2.811331323851404274e-02	1.853567709228529092e-01	3.386313099844918129e-01	3.208223186121400561e-02	1.980315475129815483e-01	3.759906913833378495e-01	2.007240364262524723e-02	2.217025068209869942e-01	4.068127295162242696e-01	3.659228412574969114e-02	2.109283400994259594e-01	3.703342551181372233e-01	5.152242508071466776e-02
-5.780273689597947850e-01	1.839808346437525333e-01	3.398483560489909960e-01	2.811331323851404274e-02	1.853567709228529092e-01	3.386313099844918129e-01	3.208223186121400561e-02	1.980315475129815483e-01	3.759906913833378495e-01	2.007240364262524723e-02	2.217025068209869942e-01	4.068127295162242696e-01	3.659228412574969114e-02	2.109283400994259594e-01	3.703342551181372233e-01	5.152242508071466776e-02
-5.621118746506059694e-01	1.839808346437525333e-01	3.398483560489909960e-01	2.811331323851404274e-02	1.853567709228529092e-01	3.386313099844918129e-01	3.208223186121400561e-02	1.980315475129815483e-01	3.759906913833378495e-01	2.007240364262524723e-02	2.217025068209869942e-01	4.068127295162242696e-01	3.659228412574969114e-02	2.109283400994259594e-01	3.703342551181372233e-01	5.152242508071466776e-02
-5.461963803414153773e-01	1.839808346437525333e-01	3.398483560489909960e-01	2.811331323851404274e-02	1.853567709228529092e-01	3.386313099844918129e-01	3.208223186121400561e-02	1.980315475129815483e-01	3.759906913833378495e-01	2.007240364262524723e-02	2.217025068209869942e-01	4.068127295162242696e-01	3.659228412574969114e-02	2.109283400994259594e-01	3.703342551181372233e-01	5.152242508071466776e-02
-5.302808860322265616e-01	1.839808346437525333e-01	3.398483560489909960e-01	2.811331323851404274e-02	1.853567709228529092e-01	3.386313099844918129e-01	3.208223186121400561e-02	1.980315475129815483e-01	3.759906913833378495e-01	2.007240364262524723e-02	2.217025068209869942e-01	4.068127295162242696e-01	3.659228412574969114e-02	2.109283400994259594e-01	3.703342551181372233e-01	5.152242508071466776e-02
-5.143653917230359696e-01	1.839808346437525333e-01	3.398483560489909960e-01	2.811331323851404274e-02	1.853567709228529092e-01	3.386313099844918129e-01	3.208223186121400561e-02	1.980315475129815483e-01	3.759906913833378495e-01	2.007240364262524723e-02	2.217025068209869942e-01	4.068127295162242696e-01	3.659228412574969114e-02	2.109283400994259594e-01	3.703342551181372233e-01	5.152242508071466776e-02
-4.984498974138471539e-01	1.839808346437525333e-01	3.398483560489909960e-01	2.811331323851404274e-02	1.853567709228529092e-01	3.386313099844918129e-01	3.208223186121400561e-02	1.980315475129815483e-01	3.759906913833378495e-01	2.007240364262524723e-02	2.217025068209869942e-01	4.068127295162242696e-01	3.659228412574969114e-02	2.109283400994259594e-01	3.703342551181372233e-01	5.152242508071466776e-02
-4.825344031046583382e-01	1.839808346437525333e-01	3.398483560489909960e-01	2.811331323851404274e-02	1.853567709228529092e-01	3.386313099844918129e-01	3.208223186121400561e-02	1.980315475129815483e-01	3.759906913833378495e-01	2.007240364262524723e-02	2.217025068209869942e-01	4.068127295162242696e-01	3.659228412574969114e-02	2.109283400994259594e-01	3.703342551181372233e-01	5.152242508071466776e-02
-4.666189087954677461e-01	1.839808346437525333e-01	3.398483560489909960e-01	2.811331323851404274e-02	1.853567709228529092e-01	3.386313099844918129e-01	3.208223186121400561e-02	1.980315475129815483e-01	3.759906913833378495e-01	2.007240364262524723e-02	2.217025068209869942e-01	4.068127295162242696e-01	3.659228412574969114e-02	2.109283400994259594e-01	3.703342551181372233e-01	5.152242508071466776e-02
-4.507034144862789304e-01	1.839808346437525333e-01	3.398483560489909960e-01	2.811331323851404274e-02	1.853567709228529092e-01	3.386313099844918129e-01	3.208223186121400561e-02	1.980315475129815483e-01	3.759906913833378495e-01	2.007240364262524723e-02	2.217025068209869942e-01	4.068127295162242696e-01	3.659228412574969114e-02	2.109283400994259594e-01	3.703342551181372233e-01	5.152242508071466776e-02
-4.347879201770883384e-01	1.839808346437525333e-01	3.398483560489909960e-01	2.811331323851404274e-02	1.853567709228529092e-01	3.386313099844918129e-01	3.208223186121400561e-02	1.980315475129815483e-01	3.759906913833378495e-01	2.007240364262524723e-02	2.217025068209869942e-01	4.068127295162242696e-01	3.659228412574969114e-02	2.109283400994259594e-01	3.703342551181372233e-01	5.152242508071466776e-02
-4.188724258678995227e-01	1.839808346437525333e-01	3.398483560489909960e-01	2.811331323851404274e-02	1.853567709228529092e-01	3.386313099844918129e-01	3.208223186121400561e-02	1.980315475129815483e-01	3.759906913833378495e-01	2.007240364262524723e-02	2.217025068209869942e-01	4.068127295162242696e-01	3.659228412574969114e-02	2.109283400994259594e-01	3.703342551181372233e-01	5.152242508071466776e-02
-4.029569315587107070e-01	1.839808346437525333e-01	3.398483560489909960e-01	2.811331323851404274e-02	1.853567709228529092e-01	3.386313099844918129e-01	3.208223186121400561e-02	1.980315475129815483e-01	3.759906913833378495e-01	2.007240364262524723e-02	2.217025068209869942e-01	4.068127295162242696e-01	3.659228412574969114e-02	2.109283400994259594e-01	3.703342551181372233e-01	5.152242508071466776e-02
-3.870414372495201150e-01	1.839808346437525333e-01	3.398483560489909960e-01	2.811331323851404274e-02	1.853567709228529092e-01	3.386313099844918129e-01	3.208223186121400561e-02	1.980315475129815483e-01	3.759906913833378495e-01	2.007240364262524723e-02	2.217025068209869942e-01	4.068127295162242696e-01	3.659228412574969114e-02	2.109283400994259594e-01	3.703342551181372233e-01	5.152242508071466776e-02
-3.711259429403312993e-01	1.839808346437525333e-01	3.398483560489909960e-01	2.811331323851404274e-02	1.853567709228529092e-01	3.386313099844918129e-01	3.208223186121400561e-02	1.980315475129815483e-01	3.759906913833378495e-01	2.007240364262524723e-02	2.217025068209869942e-01	4.068127295162242696e-01	3.659228412574969114e-02	2.109283400994259594e-01	3.703342551181372233e-01	5.152242508071466776e-02
-3.552104486311407072e-01	1.839808346437525333e-01	3.398483560489909960e-01	2.811331323851404274e-02	1.853567709228529092e-01	3.386313099844918129e-01	3.208223186121400561e-02	1.980315475129815483e-01	3.759906913833378495e-01	2.007240364262524723e-02	2.217025068209869942e-01	4.068127295162242696e-01	3.659228412574969114e-02	2.109283400994259594e-01	3.703342551181372233e-01	5.152242508071466776e-02
-3.392949543219518915e-01	1.839808346437525333e-01	3.398483560489909960e-01	2.811331323851404274e-02	1.853567709228529092e-01	3.386313099844918129e-01	3.208223186121400561e-02	1.980315475129815483e-01	3.759906913833378495e-01	2.007240364262524723e-02	2.217025068209869942e-01	4.068127295162242696e-01	3.659228412574969114e-02	2.109283400994259594e-01	3.703342551181372233e-01	5.152242508071466776e-02
-3.233794600127630758e-01	1.839808346437525333e-01	3.398483560489909960e-01	2.811331323851404274e-02	1.853567709228529092e-01	3.386313099844918129e-01	3.208223186121400561e-02	1.980315475129815483e-01	3.759906913833378495e-01	2.007240364262524723e-02	2.217025068209869942e-01	4.068127295162242696e-01	3.659228412574969114e-02	2.109283400994259594e-01	3.703342551181372233e-01	5.152242508071466776e-02
-3.074639657035724838e-01	1.839808346437525333e-01	3.398483560489909960e-01	2.811331323851404274e-02	1.853567709228529092e-01	3.386313099844918129e-01	3.208223186121400561e-02	1.980315475129815483e-01	3.759906913833378495e-01	2.007240364262524723e-02	2.217025068209869942e-01	4.068127295162242696e-01	3.659228412574969114e-02	2.109283400994259594e-01	3.703342551181372233e-01	5.152242508071466776e-02
-2.915484713943836681e-01	1.839808346437525333e-01	3.398483560489909960e-01	2.811331323851404274e-02	1.853567709228529092e-01	3.386313099844918129e-01	3.208223186121400561e-02	1.980315475129815483e-01	3.759906913833378495e-01	2.007240364262524723e-02	2.217025068209869942e-01	4.068127295162242696e-01	3.659228412574969114e-02	2.109283400994259594e-01	3.703342551181372233e-01	5.152242508071466776e-02
-2.756329770851930761e-01	1.839808346437525333e-01	3.398483560489909960e-01	2.811331323851404274e-02	1.853567709228529092e-01	3.386313099844918129e-01	3.208223186121400561e-02	1.980315475129815483e-01	3.759906913833378495e-01	2.007240364262524723e-02	2.217025068209869942e-01	4.068127295162242696e-01	3.659228412574969114e-02	2.109283400994259594e-01	3.703342551181372233e-01	5.152242508071466776e-02
-2.597174827760042604e-01	1.839808346437525333e-01	3.398483560489909960e-01	2.811331323851404274e-02	1.853567709228529092e-01	3.386313099844918129e-01	3.208223186121400561e-02	1.980315475129815483e-01	3.759906913833378495e-01	2.007240364262524723e-02	2.217025068209869942e-01	4.068127295162242696e-01	3.659228412574969114e-02	2.109283400994259594e-01	3.703342551181372233e-01	5.152242508071466776e-02
-2.438019884668154447e-01	1.839808346437525333e-01	3.398483560489909960e-01	2.811331323851404274e-02	1.853567709228529092e-01	3.386313099844918129e-01	3.208223186121400561e-02	1.980315475129815483e-01	3.759906913833378495e-01	2.007240364262524723e-02	2.217025068209869942e-01	4.068127295162242696e-01	3.659228412574969114e-02	2.109283400994259594e-01	3.703342551181372233e-01	5.152242508071466776e-02
-2.278864941576248526e-01	1.839808346437525333e-01	3.398483560489909960e-01	2.811331323851404274e-02	1.853567709228529092e-01	3.386313099844918129e-01	3.208223186121400561e-02	1.980315475129815483e-01	3.759906913833378495e-01	2.007240364262524723e-02	2.217025068209869942e-01	4.068127295162242696e-01	3.659228412574969114e-02	2.109283400994259594e-01	3.703342551181372233e-01	5.152242508071466776e-02
-2.119709998484360369e-01	1.839808346437525333e-01	3.398483560489909960e-01	2.811331323851404274e-02	1.853567709228529092e-01	3.386313099844918129e-01	3.208223186121400561e-02	1.980315475129815483e-01	3.759906913833378495e-01	2.007240364262524723e-02	2.217025068209869942e-01	4.068127295162242696e-01	3.659228412574969114e-02	2.109283400994259594e-01	3.703342551181372233e-01	5.152242508071466776e-02
-1.960555055392454449e-01	1.839808346437525333e-01	3.398483560489909960e-01	2.811331323851404274e-02	1.853567709228529092e-01	3.386313099844918129e-01	3.208223186121400561e-02	1.980315475129815483e-01	3.759906913833378495e-01	2.007240364262524723e-02	2.217025068209869942e-01	4.068127295162242696e-01	3.659228412574969114e-02	2.109283400994259594e-01	3.703342551181372233e-01	5.152242508071466776e-02
-1.801400112300566292e-01	1.839808346437525333e-01	3.398483560489909960e-01	2.811331323851404274e-02	1.853567709228529092e-01	3.386313099844918129e-01	3.208223186121400561e-02	1.980315475129815483e-01	3.759906913833378495e-01	2.007240364262524723e-02	2.217025068209869942e-01	4.068127295162242696e-01	3.659228412574969114e-02	2.109283400994259594e-01	3.703342551181372233e-01	5.152242508071466776e-02
-1.642245169208678135e-01	1.839808346437525333e-01	3.398483560489909960e-01	2.811331323851404274e-02	1.853567709228529092e-01	3.386313099844918129e-01	3.208223186121400561e-02	1.980315475129815483e-01	3.759906913833378495e-01	2.007240364262524723e-02	2.217025068209869942e-01	4.068127295162242696e-01	3.659228412574969114e-02	2.109283400994259594e-01	3.703342551181372233e-01	5.152242508071466776e-02
-1.483090226116772214e-01	1.839808346437525333e-01	3.398483560489909960e-01	2.811331323851404274e-02	1.853567709228529092e-01	3.386313099844918129e-01	3.208223186121400561e-02	1.980315475129815483e-01	3.759906913833378495e-01	2.007240364262524723e-02	2.217025068209869942e-01	4.068127295162242696e-01	3.659228412574969114e-02	2.109283400994259594e-01	3.703342551181372233e-01	5.152242508071466776e-02
-1.323935283024884058e-01	1.839808346437525333e-01	3.398483560489909960e-01	2.811331323851404274e-02	1.853567709228529092e-01	3.386313099844918129e-01	3.208223186121400561e-02	1.980315475129815483e-01	3.759906913833378495e-01	2.007240364262524723e-02	2.217025068209869942e-01	4.068127295162242696e-01	3.659228412574969114e-02	2.109283400994259594e-01	3.703342551181372233e-01	5.152242508071466776e-02
-1.164780339932978137e-01	1.839808346437525333e-01	3.398483560489909960e-01	2.811331323851404274e-02	1.853567709228529092e-01	3.386313099844918129e-01	3.208223186121400561e-02	1.980315475129815483e-01	3.759906913833378495e-01	2.007240364262524723e-02	2.217025068209869942e-01	4.068127295162242696e-01	3.659228412574969114e-02	2.109283400994259594e-01	3.703342551181372233e-01	5.152242508071466776e-02
-1.005625396841089980e-01	1.839808346437525333e-01	3.398483560489909960e-01	2.811331323851404274e-02	1.853567709228529092e-01	3.386313099844918129e-01	3.208223186121400561e-02	1.980315475129815483e-01	3.759906913833378495e-01	2.007240364262524723e-02	2.217025068209869942e-01	4.068127295162242696e-01	3.659228412574969114e-02	2.109283400994259594e-01	3.703342551181372233e-01	5.152242508071466776e-02
-8.464704537492018233e-02	1.839808346437525333e-01	3.398483560489909960e-01	2.811331323851404274e-02	1.853567709228529092e-01	3.386313099844918129e-01	3.208223186121400561e-02	1.980315475129815483e-01	3.759906913833378495e-01	2.007240364262524723e-02	2.217025068209869942e-01	4.068127295162242696e-01	3.659228412574969114e-02	2.109283400994259594e-01	3.703342551181372233e-01	5.152242508071466776e-02
-6.873155106572959028e-02	1.839808346437525333e-01	3.398483560489909960e-01	2.811331323851404274e-02	1.853567709228529092e-01	3.386313099844918129e-01	3.208223186121400561e-02	1.980315475129815483e-01	3.759906913833378495e-01	2.007240364262524723e-02	2.217025068209869942e-01	4.068127295162242696e-01	3.659228412574969114e-02	2.109283400994259594e-01	3.703342551181372233e-01	5.152242508071466776e-02
-5.281605675654077459e-02	1.839808346437525333e-01	3.398483560489909960e-01	2.811331323851404274e-02	1.853567709228529092e-01	3.386313099844918129e-01	3.208223186121400561e-02	1.980315475129815483e-01	3.759906913833378495e-01	2.007240364262524723e-02	2.217025068209869942e-01	4.068127295162242696e-01	3.659228412574969114e-02	2.109283400994259594e-01	3.703342551181372233e-01	5.152242508071466776e-02
-3.690056244735018254e-02	1.839808346437525333e-01	3.398483560489909960e-01	2.811331323851404274e-02	1.853567709228529092e-01	3.386313099844918129e-01	3.208223186121400561e-02	1.980315475129815483e-01	3.759906913833378495e-01	2.007240364262524723e-02	2.217025068209869942e-01	4.068127295162242696e-01	3.659228412574969114e-02	2.109283400994259594e-01	3.703342551181372233e-01	5.152242508071466776e-02
-2.098506813816136685e-02	1.839808346437525333e-01	3.398483560489909960e-01	2.811331323851404274e-02	1.853567709228529092e-01	3.386313099844918129e-01	3.208223186121400561e-02	1.980315475129815483e-01	3.759906913833378495e-01	2.007240364262524723e-02	2.217025068209869942e-01	4.068127295162242696e-01	3.659228412574969114e-02	2.109283400994259594e-01	3.703342551181372233e-01	5.152242508071466776e-02
-5.069573828970774798e-03	1.839808346437525333e-01	3.398483560489909960e-01	2.811331323851404274e-02	1.853567709228529092e-01	3.386313099844918129e-01	3.208223186121400561e-02	1.980315475129815483e-01	3.759906913833378495e-01	2.007240364262524723e-02	2.217025068209869942e-01	4.068127295162242696e-01	3.659228412574969114e-02	2.109283400994259594e-01	3.703342551181372233e-01	5.152242508071466776e-02
1.084592048021804089e-02	1.839255695780932232e-01	3.389878770719132461e-01	2.886326208427320017e-02	1.853688836708429488e-01	3.378316532375356118e-01	3.290611410415031357e-02	1.979033011310635248e-01	3.756969228645245518e-01	2.010967939760249790e-02	2.217803142538440353e-01	4.065484974854818856e-01	3.701213102220618500e-02	2.110219313661562124e-01	3.704980802644616267e-01	5.154578246785082585e-02
2.676141478940685658e-02	1.837315706067444432e-01	3.340963462598408595e-01	3.336679495364799908e-02	1.855816760086424211e-01	3.333038195564288486e-01	3.785953246085602131e-02	1.974041562949277739e-01	3.738915215693455751e-01	2.091679102050997274e-02	2.224268235674344840e-01	4.052436213155604650e-01	3.961002581930853084e-02	2.108557735222508778e-01	3.700000370899558799e-01	5.171150995454587562e-02
4.267690909859744863e-02	1.834201884418893425e-01	3.253524464440629149e-01	4.148793043971576999e-02	1.860237277339944761e-01	3.252591543555755638e-01	4.678830111241338852e-02	1.965563364502480315e-01	3.704771465539895559e-01	2.263552634650650708e-02	2.237102734257950809e-01	4.028917379091158102e-01	4.452880894247435162e-02	2.102894739480730413e-01	3.685495488766763472e-01	5.202939901946973533e-02
5.859240340778626432e-02	1.830106821570614273e-01	3.137402856773103821e-01	5.228107863681247247e-02	1.866730685845632565e-01	3.147086389043953214e-01	5.863749826473119153e-02	1.953745543816371166e-01	3.655238864900409723e-01	2.522522227323326094e-02	2.256128792122751858e-01	3.995616222687484731e-01	5.166413615580187080e-02	2.093288156644629860e-01	3.661704164949268203e-01	5.248721483399915178e-02
7.450789771697685637e-02	1.825299818046544065e-01	3.008107161863028400e-01	6.424924742300598679e-02	1.874990544150149374e-01	3.032687515456878868e-01	7.172935728434196023e-02	1.938792850545446866e-01	3.591337960202117818e-01	2.862477408887756369e-02	2.281089903948908537e-01	3.953585931232046491e-01	6.085938766657705834e-02	2.079826883308951990e-01	3.628979280709285216e-01	5.306744859086187649e-02
9.042339202616567206e-02	1.820113226170645415e-01	2.887596995707761849e-01	7.526294566335288427e-02	1.884638287312430938e-01	2.932529555797912524e-01	8.367470188269490738e-02	1.920964230038869069e-01	3.514409370647883502e-01	3.275190894298546374e-02	2.311654401973720074e-01	3.904302355758973442e-01	7.190064481884667069e-02	2.062629854504334503e-01	3.587783641433023307e-01	5.374760675756459771e-02
1.063388863353544878e-01	1.814925658357816884e-01	2.802933252371452300e-01	8.269180643441817469e-02	1.895241209938325344e-01	2.874775345262906012e-01	9.157070746137445372e-02	1.900568486865658602e-01	3.426116565548459336e-01	3.750204081828581448e-02	2.347419949787995785e-01	3.849754130103435479e-01	8.450857694725558145e-02	2.041844695050203662e-01	3.538683481491984306e-01	5.450059086084230175e-02
1.222543806445450798e-01	1.810142871039837620e-01	2.778159294182575012e-01	8.421264478971005052e-02	1.906332973044453649e-01	2.882468083830128647e-01	9.301978622587787904e-02	1.877959124068558916e-01	3.328452432776457526e-01	4.274658153606605837e-02	2.387918963573213427e-01	3.792577905746981060e-01	9.832600213994457938e-02	2.017646068273936388e-01	3.482340325025835570e-01	5.529518115220374841e-02
1.381698749537338955e-01	1.806177242823606421e-01	2.819947856286188492e-01	7.924066293610243505e-02	1.917435675854447241e-01	2.958027591966874148e-01	8.768437597420204732e-02	1.853528459863073852e-01	3.223750781704346480e-01	4.833061380218009462e-02	2.432624877471650793e-01	3.736249464040258816e-01	1.129000290903043047e-01	1.990233743987221970e-01	3.419501073831083815e-01	5.609664141433601259e-02
1.540853692629244875e-01	1.803426831537048303e-01	2.912559664226033185e-01	6.942939988480636981e-02	1.928082462953025489e-01	3.081124354026063550e-01	7.750405718799877053e-02	1.827701136742216070e-01	3.114702484459079823e-01	5.406997890253525951e-02	2.480959157682843808e-01	3.685324044035078739e-01	1.276594271330608876e-01	1.959830411084867441e-01	3.350986160708830930e-01	5.686746614609042294e-02
1.700008635721133032e-01	1.802255014802296440e-01	3.029521151503019594e-01	5.749888781015732864e-02	1.937839613918401205e-01	3.223016929465349900e-01	6.526622983714522319e-02	1.800927148536841660e-01	3.004372026670175666e-01	5.974822704035079313e-02	2.532298959537979677e-01	3.645658354668958601e-01	1.418939564407000753e-01	1.926679263204481574e-01	3.277675580246382503e-01	5.756829461625806443e-02
1.859163578813021189e-01	1.802971691917151509e-01	3.146226645276080647e-01	4.597167385582223709e-02	1.946327087477820461e-01	3.358492373673831466e-01	5.341618012818091787e-02	1.773674518715551984e-01	2.896201572813352776e-01	6.511474646177510539e-02	2.585985313370200989e-01	3.624400433398795585e-01	1.547570193341606393e-01	1.891041388519275057e-01	3.200492603231541722e-01	5.815901738070083926e-02
2.018318521904927110e-01	1.805816952491748895e-01	3.244356424560274066e-01	3.672774804232234458e-02	1.953236564064246006e-01	3.469078782060756039e-01	4.373943460677356954e-02	1.746421767961504057e-01	2.793973674742669111e-01	6.988698611803390026e-02	2.641331718581333976e-01	3.629316094116502578e-01	1.653347343046165374e-01	1.853192996901167899e-01	3.120385017755132329e-01	5.860009760472034701e-02
2.177473464996815267e-01	1.810948002900487908e-01	3.311749816775966249e-01	3.101461890250092890e-02	1.958346145977802877e-01	3.542475383019529911e-01	3.742169089360755652e-02	1.719650310784783531e-01	2.701681050793575123e-01	7.376195707759922171e-02	2.697633020969789075e-01	3.667021643575152368e-01	1.728244398364425782e-01	1.813422519367136887e-01	3.038303849433720005e-01	5.885411893005536299e-02
2.336628408088721187e-01	1.818429990479732139e-01	3.341466721125792017e-01	2.953932598336719839e-02	1.961531027828705420e-01	3.571569105096941144e-01	3.514929505604696969e-02	1.693836919641200922e-01	2.623235582561187496e-01	7.644382567212144874e-02	2.754174446154487033e-01	3.740496436064106867e-01	1.767852456244866921e-01	1.772027615895875041e-01	2.955179729041602643e-01	5.888755027501474393e-02
2.495783351180609344e-01	1.828231184478123772e-01	3.331170425182058970e-01	3.252919437741885744e-02	1.962769634537078201e-01	3.553842824619215524e-01	3.716964444549408775e-02	1.669446390824115833e-01	2.561975670442868114e-01	7.769171112053636918e-02	2.810240661790603389e-01	3.847548408731277236e-01	1.772932914849929820e-01	1.729312128370079082e-01	2.871897426030494138e-01	5.867268307096637492e-02
2.654938294272497501e-01	1.840222770319561718e-01	3.282950878571738174e-01	3.974946620673852626e-02	1.962144931508610635e-01	3.491186177221469178e-01	4.331036857957523689e-02	1.646924539433917423e-01	2.520045298028755210e-01	7.738037808390794969e-02	2.865124743173264044e-01	3.981629589558961513e-01	1.748619896787566852e-01	1.685583015564646459e-01	2.789269554469472889e-01	5.818964766598198890e-02
2.814093237364403421e-01	1.854183298991167461e-01	3.203567942031109728e-01	5.047986559512251947e-02	1.959840832328819671e-01	3.390062616815017194e-01	5.296190478426218706e-02	1.626691641228211194e-01	2.497888068654335880e-01	7.554952138020866459e-02	2.918136920679937907e-01	4.134202886011489886e-01	1.702070955348385928e-01	1.641147306771862380e-01	2.708011039243830020e-01	5.742835742998947390e-02
2.973248180456291578e-01	1.869807616083825619e-01	3.105141048783602864e-01	6.344741833840483736e-02	1.956133853487964092e-01	3.262077786230753729e-01	6.501899207451747320e-02	1.609136427386053947e-01	2.494152139751190100e-01	7.241207150209176546e-02	2.968612993195752781e-01	4.296825254170958952e-01	1.640400732220546609e-01	1.596309109846404672e-01	2.628716492583173525e-01	5.639017271096356809e-02
3.132403123548197499e-01	1.886719885065756275e-01	3.006153356131612275e-01	7.672864139998999966e-02	1.951380383194727119e-01	3.124977697799586895e-01	7.777830685898673435e-02	1.594610724498179977e-01	2.506093531578411637e-01	6.831279174179483160e-02	3.015922299055160405e-01	4.462155656974982065e-01	1.569688941135338467e-01	1.551366708186175392e-01	2.551843016573360212e-01	5.508903997989904322e-02
3.291558066640085656e-01	1.904490126310146303e-01	2.931559803116411400e-01	8.774204495038813445e-02	1.946000132497189006e-01	3.003453827592095227e-01	8.885464374022829237e-02	1.583424816776062283e-01	2.530256664024984614e-01	6.365929695271399513e-02	3.059475144951405712e-01	4.624157786730065389e-01	1.494792503172746312e-01	1.506609779465196974e-01	2.477700915907826706e-01	5.355186430225671035e-02
3.450713009731973813e-01	1.922653526031524451e-01	2.908115763558435929e-01	9.371912885046129738e-02	1.940456512674797462e-01	2.926747311895549486e-01	9.541657134540454388e-02	1.575843590937995031e-01	2.563109658989179973e-01	5.885775228868098119e-02	3.098729603523146525e-01	4.777958835831400131e-01	1.419500371214892920e-01	1.462316766832536252e-01	2.406454237411713992e-01	5.181792962533585123e-02
3.609867952823879733e-01	1.940731635284774770e-01	2.951410232600840122e-01	9.300530379687095561e-02	1.935234825292611316e-01	2.917696968107146849e-01	9.527726824780759218e-02	1.572083506882170911e-01	2.601453630764516967e-01	5.427133829998247172e-02	3.133197601718935577e-01	4.919635582169509247e-01	1.346759621268361629e-01	1.418752430821506039e-01	2.338131964074480484e-01	4.993728975685315929e-02
3.769022895915767890e-01	1.958254484744760271e-01	3.054310487296150178e-01	8.621984821933700860e-02	1.930819253989660145e-01	2.977292853814335061e-01	8.843456541649849512e-02	1.572310419506999235e-01	2.642603840778141588e-01	5.020169982358568816e-02	3.162450234342761290e-01	5.046029061262210513e-01	1.278871407423312345e-01	1.376165607415819059e-01	2.272649296026533761e-01	4.796819188051043570e-02
3.928177839007673811e-01	1.974782590563915752e-01	3.192429219533882145e-01	7.571359615939490806e-02	1.927669705333690808e-01	3.084104637770783142e-01	7.712347728965986138e-02	1.576638259300919276e-01	2.684422212999975077e-01	4.688543056018637523e-02	3.186122250163773151e-01	5.154608429442316675e-01	1.217636070885229349e-01	1.334787194637701291e-01	2.209837110464252796e-01	4.597372788111499242e-02
4.087332782099561967e-01	1.989927822698589477e-01	3.338497573060880130e-01	6.413580723362991010e-02	1.926199557205289514e-01	3.209498046176763042e-01	6.429010682338162641e-02	1.585128562002556529e-01	2.725279382157960728e-01	4.449777418471524693e-02	3.203915671388466446e-01	5.243377624781631052e-01	1.164453717995302395e-01	1.294828386705096923e-01	2.149476773890026116e-01	4.401799995201677307e-02
4.246487725191450124e-01	2.003372150132029239e-01	3.470327433522282234e-01	5.364168667417759662e-02	1.926755336553950260e-01	3.329133078538902835e-01	5.243775945689979623e-02	1.597790821114611071e-01	2.763995571167447984e-01	4.315860710617740181e-02	3.215602520897162808e-01	5.310813212256539906e-01	1.120391829537785156e-01	1.256479171302246622e-01	2.091337199771184929e-01	4.216211428333083155e-02
4.405642668283356045e-01	2.014883365733173837e-01	3.572117244303552597e-01	4.576494871627950767e-02	1.929599265497770888e-01	3.425642399486317213e-01	4.335561315092242851e-02	1.614583621702398997e-01	2.799784233315838478e-01	4.293830100889596546e-02	3.221026645192038296e-01	5.355823319886157119e-01	1.086229970497919195e-01	1.219907101874617150e-01	2.035211388161334289e-01	4.046028155879000110e-02
4.564797611375244202e-01	2.024327023368906464e-01	3.633693380943404105e-01	4.149606657944088228e-02	1.934895489183697526e-01	3.487830875414391629e-01	3.819601029530036995e-02	1.635416500046679988e-01	2.832207362040298770e-01	4.386256380530612065e-02	3.220104634248917574e-01	5.377720357355724179e-01	1.062488911142111525e-01	1.185256353151798170e-01	1.980950436337686749e-01	3.895622699659094523e-02
4.723952554467150122e-01	2.031673985738203514e-01	3.649754339266235714e-01	4.135936322101710361e-02	1.942700636072497711e-01	3.509631113151047144e-01	3.757701589939480002e-02	1.660152461633993271e-01	2.861144169137156412e-01	4.591607541308298512e-02	3.212825852176851571e-01	5.376202671714245263e-01	1.049449032639458435e-01	1.152647064378453517e-01	1.928493862260394209e-01	3.768002664965128257e-02
4.883107497559038279e-01	2.037003175971537072e-01	3.619500677912944608e-01	4.545056740301292586e-02	1.952959168536008983e-01	3.489527656404410871e-01	4.163906806676073713e-02	1.688611079890302846e-01	2.886771882777044440e-01	4.904502770035613912e-02	3.199251604550770178e-01	5.351342173084239207e-01	1.047161036017301150e-01	1.122174971051380088e-01	1.877895739121018259e-01	3.664542029817417779e-02
5.042262440650926436e-01	2.040499340744789114e-01	3.546631257807654203e-01	5.343674236819240253e-02	1.965503767408655067e-01	3.430448824812365460e-01	5.005587100049446736e-02	1.720572090174431745e-01	2.909556251493299883e-01	5.315879288555636073e-02	3.179513479295377198e-01	5.303576366957504229e-01	1.055450591633249890e-01	1.093911322376747153e-01	1.829346370100154162e-01	3.584762746533401434e-02
5.201417383742832357e-01	2.042445857929056641e-01	3.439707651570239610e-01	6.451840642878733934e-02	1.980060767984616055e-01	3.340105284249934581e-01	6.200162517192978062e-02	1.755779387965740734e-01	2.930248536850929009e-01	5.813102390805525987e-02	3.153810907891297921e-01	5.233704336465956342e-01	1.073917479316638945e-01	1.067903078229289482e-01	1.783188876864122141e-01	3.526172795944568228e-02
5.360572326834720513e-01	2.043212847520579634e-01	3.312950439838257544e-01	7.734752552029017236e-02	1.996260437047075731e-01	3.231838721359818201e-01	7.606821527343331224e-02	1.793945336963014003e-01	2.949884514606900821e-01	6.380061593191269087e-02	3.122408002305210872e-01	5.142887194204913692e-01	1.101928810405507775e-01	1.044173376164119066e-01	1.739929030616066408e-01	3.484177217121717240e-02
5.519727269926626434e-01	2.043241060554992494e-01	3.187313485570605343e-01	8.991686355393796459e-02	2.013651661140544169e-01	3.125855600196860151e-01	9.014477220842280480e-02	1.834755291951962741e-01	2.969778792674040435e-01	6.997317912298847697e-02	3.085629730306744256e-01	5.032654511934588903e-01	1.138604948678899331e-01	1.022722256045756201e-01	1.700234922592361586e-01	3.452095894991508152e-02
5.678882213018514591e-01	2.043022217058566292e-01	3.090372325955522137e-01	9.956721081616103086e-02	2.031720415401994662e-01	3.049362638128932379e-01	1.014078192675056944e-01	1.877872242728550745e-01	2.991504477330136913e-01	7.642400081269644374e-02	3.043857497655954591e-01	4.904919355418333460e-01	1.182795639893576001e-01	1.003527627154933710e-01	1.664920936003887186e-01	3.421343183059802340e-02
5.838037156110420511e-01	2.043076631795545661e-01	3.050561285380704590e-01	1.035591978210386871e-01	2.049911209012695024e-01	3.030778984180305113e-01	1.069043433845085073e-01	1.922941488956101119e-01	3.016844549886577020e-01	8.290384280256254956e-02	2.997524209994799071e-01	4.762005862483428276e-01	1.233042557506169867e-01	9.865464602408594019e-02	1.634908842418203445e-01	3.381840780635153587e-02
5.997192099202308668e-01	2.043929097842721587e-01	3.082645117931511747e-01	1.005213077753931566e-01	2.067650565666520612e-01	3.084382981402490898e-01	1.050918149930550466e-01	1.969595261403030151e-01	3.047699444913117284e-01	8.914910778929431567e-02	2.947108890162207229e-01	4.606694694160519132e-01	1.287523086163895603e-01	9.717161849255204209e-02	1.611159515064218839e-01	3.322728547868221416e-02
6.156347042294196825e-01	2.046084086673462532e-01	3.176841816975451982e-01	9.153263563714733597e-02	2.084371501731910881e-01	3.198847517803646845e-01	9.698954856601747776e-02	2.017457212324111349e-01	3.085939374955102288e-01	9.489750496931205481e-02	2.893130928121461776e-01	4.442292540165562187e-01	1.343969316077361364e-01	9.589562711490531854e-02	1.594574106186662787e-01	3.233384361114435834e-02
6.315501985386102746e-01	2.050001365177138157e-01	3.306916294841291681e-01	7.930864355129846333e-02	2.099537915485829020e-01	3.346195542964647829e-01	8.528802880070103509e-02	2.066146706540594458e-01	3.133204508749867778e-01	9.990889043313209983e-02	2.836144040822171641e-01	4.272730189975201265e-01	1.399557891669142295e-01	9.481699719742660293e-02	1.585874664609705498e-01	3.104652793388264220e-02
6.474656928477990903e-01	2.056073122698071631e-01	3.445358231516840730e-01	6.667880138793022549e-02	2.112667800290788656e-01	3.497721690688780916e-01	7.276139098927963955e-02	2.115282854741869223e-01	3.190681267591738424e-01	1.039884441892000022e-01	2.776730018230286756e-01	4.102684317940332726e-01	1.450775718520240509e-01	9.392462040389835953e-02	1.585487822641847566e-01	2.930045854361196245e-02
6.633811871569896823e-01	2.064603644790654335e-01	3.570569293256194432e-01	5.586379963251142389e-02	2.123354243026080168e-01	3.631086002280805580e-01	6.156224837713544784e-02	2.164488241351672504e-01	3.258908243331966048e-01	1.070068239371379237e-01	2.715492329587052001e-01	3.937689869380923136e-01	1.493294789793180866e-01	9.320615412445409920e-02	1.593462814946194350e-01	2.706602675428876337e-02
6.792966814661784980e-01	2.075792467218296744e-01	3.667528279004933500e-01	4.840566554316599879e-02	2.131283264399641275e-01	3.730755661489307817e-01	5.318108673099744554e-02	2.213392310642854077e-01	3.337671168745810490e-01	1.089113452539897942e-01	2.653049660860121728e-01	3.784145466886413844e-01	1.521953854833829611e-01	9.264822968790850655e-02	1.609448270423618488e-01	2.435163233345516431e-02
6.952121757753673137e-01	2.089721798165970756e-01	3.726782844767122516e-01	4.526607515648192748e-02	2.136247695749689812e-01	3.786905444868775561e-01	4.855899466306037859e-02	2.261634386314218537e-01	3.426020665843343971e-01	1.097248106785092964e-01	2.590029450497937091e-01	3.649009891289783369e-01	1.531049009706090813e-01	9.223666692721842197e-02	1.632731816494737975e-01	2.120015220496306030e-02
7.111276700845579057e-01	2.106348815014974507e-01	3.743626046249041162e-01	4.690715837809078526e-02	2.138156461441870215e-01	3.794567149676393303e-01	4.817457732073474053e-02	2.308866311138354499e-01	3.522400772795108992e-01	1.095331849481600145e-01	2.527061486168342141e-01	3.538924212324396912e-01	1.515198760012287094e-01	9.195669262364578045e-02	1.662324645349170793e-01	1.768092071237448160e-02
7.270431643937467214e-01	2.125503232320483382e-01	3.717729825705299307e-01	5.332766389356674575e-02	2.137038839159077219e-01	3.753230016078341613e-01	5.208476622398125477e-02	2.354754704246654062e-01	3.624839662195108447e-01	1.084669746298199677e-01	2.464771620328919666e-01	3.458711092976169965e-01	1.470832147681669366e-01	9.179316039448646991e-02	1.697062788706583669e-01	1.388004191831457290e-02
7.429586587029373135e-01	2.146890309106171679e-01	3.653194755764613832e-01	6.405858624477298036e-02	2.133043493137436741e-01	3.666812383494147953e-01	5.992746027807255293e-02	2.398982843858912806e-01	3.731146461142903492e-01	1.066819226574921842e-01	2.403775657406284072e-01	3.409850917448814522e-01	1.397700397363753344e-01	9.173076964911944242e-02	1.735700749586909231e-01	9.891464339547947904e-03
7.588741530121261292e-01	2.170099226390596325e-01	3.559035378749336731e-01	7.811630740318561972e-02	2.126432307697272150e-01	3.543995634354953905e-01	7.088689810395903956e-02	2.441252192544671740e-01	3.839075337882194572e-01	1.043429047207148908e-01	2.344673460207647442e-01	3.390011421845450790e-01	1.299335498569844094e-01	9.175428131598115100e-02	1.776984492541718030e-01	5.810113377790498967e-03
7.747896473213149449e-01	2.194616530551151412e-01	3.450186503945164018e-01	9.390465571571388059e-02	2.117569279785004310e-01	3.399005943590218681e-01	8.361326159797899393e-02	2.481283590213798074e-01	3.946442259634521665e-01	1.016124920793074204e-01	2.288043318085493660e-01	3.394056062479706148e-01	1.182030573691281311e-01	9.184872813645521272e-02	1.819701438394442095e-01	1.727312433466215991e-03
7.907051416305055369e-01	2.219844115220837022e-01	3.348788497962210675e-01	1.090899732479463508e-01	2.106904949248053771e-01	3.252780560457427250e-01	9.610293380386804307e-02	2.518818146807574321e-01	4.051197484461681597e-01	9.864388091534670444e-02	2.234436614438896629e-01	3.415741004932093539e-01	1.053132223945699442e-01	9.199961742846386736e-02	1.862711224850756020e-01	0.000000000000000000e+00
8.066206359396943526e-01	2.245121013875727434e-01	3.283720017812581382e-01	1.206522009938873763e-01	2.094957044286134829e-01	3.133255136299037957e-01	1.056658952273231700e-01	2.553617871974785958e-01	4.151464607141579499e-01	9.557711368079926939e-02	2.184372826453854222e-01	3.449064308085924013e-01	9.196813448217847076e-02	9.219312434094986686e-02	1.904962868874985893e-01	0.000000000000000000e+00
8.225361302488849446e-01	2.269748106096374229e-01	3.282803769748382505e-01	1.256692442444365954e-01	2.082288187997426154e-01	3.070261781800439627e-01	1.094314594194412543e-01	2.585466082789537601e-01	4.245557722551887014e-01	9.253744430271881871e-02	2.138334885626931581e-01	3.488909320710831263e-01	7.877604505430321757e-02	9.241627374897305736e-02	1.945503426897216004e-01	0.000000000000000000e+00
8.384516245580737603e-01	2.293014710267504419e-01	3.355966237365559657e-01	1.230063183169448904e-01	2.069481642578430702e-01	3.080653775630796676e-01	1.058309509526064868e-01	2.614167632762010585e-01	4.331985885938006153e-01	8.963493795860150160e-02	2.096764923625795418e-01	3.531171995948376718e-01	6.623578513032143955e-02	9.265710907662590146e-02	1.983481877586864561e-01	0.000000000000000000e+00
8.543671188672625760e-01	2.314225950065453841e-01	3.486782140735642521e-01	1.141669759395264883e-01	2.057116154675749098e-01	3.155474242646600924e-01	9.587580667048972716e-02	2.639549006015242116e-01	4.409451086184780211e-01	8.696469258457040219e-02	2.060060424438926452e-01	3.572653848053498615e-01	5.474670008243542885e-02	9.290484648046286320e-02	2.018150607242462924e-01	0.000000000000000000e+00
8.702826131764531681e-01	2.332729745305194002e-01	3.644989048224764883e-01	1.020470442385623122e-01	2.045741004752417713e-01	3.267592925608213128e-01	8.238890838966221597e-02	2.661458319595474409e-01	4.476843504294125697e-01	8.460731348968233978e-02	2.028570800558117670e-01	3.610896130091189038e-01	4.462454710250460255e-02	9.315001297887963438e-02	2.048865861619403317e-01	0.000000000000000000e+00
8.861981074856419838e-01	2.347942291219809186e-01	3.801855673106226408e-01	8.940289093333919634e-02	2.035852353418269867e-01	3.388360848830902494e-01	6.833438580056375167e-02	2.679765274532778241e-01	4.533236142618836118e-01	8.262944064467206418e-02	2.002594408106986301e-01	3.644028942900748858e-01	3.611598733132234673e-02	9.338456727221569609e-02	2.075087859985325633e-01	0.000000000000000000e+00
9.021136017948325758e-01	2.359370953398955972e-01	3.935684812651019104e-01	7.830570941468928403e-02	2.027871919027025849e-01	3.495605480201909865e-01	5.601383578521418327e-02	2.694361092588497542e-01	4.577879867359126997e-01	8.108423178178680857e-02	1.982376013348833843e-01	3.670655111436411655e-01	2.940969152612563087e-02	9.360200216366870718e-02	2.096380869486823006e-01	0.000000000000000000e+00
9.180290961040213915e-01	2.366633615557236225e-01	4.031617196466240061e-01	7.016500346482323902e-02	2.022128916224588957e-01	3.574236139300424608e-01	4.700216931487533056e-02	2.705158470762201173e-01	4.610199314763453460e-01	8.001176267609488857e-02	1.968104720838182720e-01	3.689767791706468625e-01	2.464416499698965368e-02	9.379742766177906477e-02	2.112413322178509079e-01	0.000000000000000000e+00
9.339445904132102072e-01	2.369473669077380162e-01	4.080438831025223756e-01	6.585085071295362913e-02	2.018846039387992841e-01	3.615016510473272326e-01	4.226755683027130783e-02	2.712091579754873916e-01	4.629789803794830960e-01	7.943933557149168712e-02	1.959912371574135947e-01	3.700695249985606061e-01	2.191294931626661113e-02	9.396763402056168557e-02	2.122957953675529974e-01	0.000000000000000000e+00
9.498600847224007993e-01	2.367770020051897240e-01	4.077758394302600231e-01	6.577816458011942480e-02	2.018130094716885370e-01	3.613590814174917898e-01	4.226693752588528419e-02	2.715116125889988075e-01	4.636415257465971163e-01	7.938169943140047091e-02	1.957872417815582355e-01	3.703066416764307922e-01	2.126784188668570663e-02	9.411113415256458503e-02	2.127891904043296423e-01	0.000000000000000000e+00
9.657755790315896149e-01	2.361541702964616296e-01	4.023636040611484610e-01	6.994473653177482597e-02	2.019967678353160878e-01	3.570030028751620677e-01	4.699053279547010797e-02	2.714209488689690031e-01	4.630007087170811553e-01	7.984118902085685088e-02	1.961999279668943663e-01	3.696792605687386768e-01	2.272059536505005584e-02	9.422818503235889931e-02	2.127196718554717758e-01	0.000000000000000000e+00
9.816910733407802070e-01	2.350946920696230513e-01	3.922570904485428445e-01	7.793229369070323043e-02	2.024226074672944298e-01	3.488825985615435221e-01	5.596261637304533743e-02	2.709370938612071789e-01	4.610663994463076176e-01	8.080778827610674009e-02	1.972248187096000971e-01	3.682062814809465845e-01	2.624335593825363744e-02	9.432078789227528459e-02	2.120958200402492388e-01	0.000000000000000000e+00
9.976065676499690227e-01	2.336276567986249608e-01	3.783847443473814520e-01	8.887056924986846962e-02	2.030659318882014064e-01	3.379331307446508670e-01	6.819873303175194579e-02	2.700621931607153914e-01	4.578652666209171995e-01	8.225911970051358324e-02	1.988515509548198779e-01	3.659351971136662884e-01	3.176790479597349504e-02	9.439266719763832192e-02	2.109366088358849978e-01	0.000000000000000000e+00
1.013522061959157838e+00	2.317942529383409389e-01	3.622336090475321568e-01	1.013548968291497210e-01	2.038919141547067271e-01	3.256709942029056282e-01	8.211283410650782599e-02	2.688006469376896246e-01	4.534409364331179471e-01	8.416035744226130211e-02	2.010639573949403736e-01	3.629443385025314384e-01	3.918357628734930875e-02	9.444922857432237751e-02	2.092713552093486140e-01	0.000000000000000000e+00
1.029437556268348430e+00	2.296461262853050911e-01	3.459680167314073129e-01	1.133242358392028415e-01	2.048570299768567027e-01	3.143113183500251817e-01	9.540274160368820977e-02	2.671591506759420920e-01	4.478542425064442334e-01	8.646405884543992282e-02	2.038401970156794307e-01	3.593468664535397483e-01	4.833352757781914089e-02	9.449749604621664190e-02	2.071396509405296626e-01	0.000000000000000000e+00
1.045353050577537246e+00	2.272433377064082827e-01	3.324534251685130615e-01	1.220332502443035316e-01	2.059109609712978795e-01	3.066971440167335916e-01	1.051247779258621812e-01	2.651467380724447653e-01	4.411835665205058321e-01	8.910990962438372631e-02	2.071529341265995194e-01	3.552970374818707477e-01	5.900883077132829113e-02	9.454602912324940045e-02	2.045912764304747000e-01	0.000000000000000000e+00
1.061268544886727838e+00	2.246520075541514894e-01	3.247151080824082214e-01	1.245889070258947295e-01	2.069987836435966122e-01	3.054920771309680982e-01	1.085054901562251123e-01	2.627748229279375791e-01	4.335252613338621552e-01	9.202438452201297525e-02	2.109695654131522879e-01	3.509994258606340400e-01	7.093970496567056361e-02	9.460482046116204524e-02	2.016860929918417034e-01	0.000000000000000000e+00
1.077184039195916654e+00	2.219417467403418387e-01	3.243991613518528716e-01	1.194843321288308058e-01	2.080633476148587013e-01	3.115371488194692562e-01	1.045895464102481742e-01	2.600572363341510651e-01	4.249941291363819595e-01	9.512034353192017067e-02	2.152524943191332085e-01	3.467216842969162438e-01	8.378330434135017324e-02	9.468517499151520023e-02	1.984939016103219878e-01	0.000000000000000000e+00
1.093099533505105470e+00	2.191829827117050267e-01	3.305047538795958806e-01	1.078612115438141728e-01	2.090477388369867684e-01	3.231300144198214763e-01	9.496546325415204659e-02	2.570102550509415495e-01	4.157238883467210822e-01	9.829662175516201694e-02	2.199594518065926541e-01	3.428105210967212768e-01	9.710838251646405905e-02	9.479957159377395970e-02	1.950942399867370836e-01	0.000000000000000000e+00
1.109015027814296062e+00	2.164442921376754370e-01	3.402360818775791440e-01	9.265250239777171604e-02	2.098977203895286137e-01	3.373097493105856604e-01	8.248569146847153921e-02	2.536526166818621197e-01	4.058674923267117096e-01	1.014377410370125576e-01	2.250438622408145461e-01	3.397076251024692128e-01	1.103800993791599072e-01	9.496150855011929737e-02	1.915760618844919438e-01	0.000000000000000000e+00
1.124930522123484877e+00	2.137898508664179409e-01	3.507042821178708025e-01	7.687541961496507925e-02	2.105640450263299712e-01	3.513174534679417982e-01	6.981063658471814426e-02	2.500055171119084929e-01	3.955970445578494421e-01	1.044139896659675437e-01	2.304552528081159901e-01	3.379553118161834901e-01	1.229551938000484762e-01	9.518533418722752160e-02	1.880371991275218702e-01	2.333469246933186914e-03
1.140846016432675469e+00	2.112771057229322069e-01	3.597073618142444529e-01	6.284684963161998872e-02	2.110045398419616580e-01	3.630924577293592748e-01	5.891662195456404127e-02	2.460925856756294161e-01	3.851028736967166965e-01	1.070822976545421357e-01	2.361397044925643007e-01	3.381701265852047888e-01	1.341092823999238126e-01	9.548606426691241822e-02	1.845834442260401442e-01	6.388684307784692207e-03
1.156761510741864285e+00	2.089547623085425687e-01	3.657697981223440031e-01	5.213972649474113430e-02	2.111858739553006681e-01	3.712415740301128197e-01	5.113017388048848866e-02	2.419398336832230823e-01	3.745910882949313736e-01	1.092885790715147909e-01	2.420403422145392114e-01	3.409552127103848140e-01	1.431254717186936087e-01	9.587918783839455283e-02	1.813270139530354652e-01	1.043136172375362658e-02
1.172677005051054877e+00	2.068611685976432246e-01	3.680090044760795376e-01	4.571333271920693941e-02	2.110849344742107836e-01	3.749228632379563164e-01	4.724700571046525077e-02	2.375755722485288213e-01	3.642786724802484777e-01	1.108724720168091926e-01	2.480978612716304987e-01	3.467450153637964272e-01	1.494507071794645425e-01	9.638046340798667178e-02	1.783840795647474442e-01	1.437684725122588547e-02
1.188592499360243693e+00	2.050231564640656035e-01	3.660321117775156563e-01	4.401420115061555061e-02	2.106897535612598238e-01	3.737673404321310011e-01	4.761216669038867422e-02	2.330302958337995001e-01	3.543850546693184667e-01	1.116755369982805335e-01	2.542510867249914153e-01	3.556446436720286375e-01	1.528575297779541931e-01	9.700570741588371293e-02	1.758710226217596873e-01	1.814039221000772473e-02
1.204507993669432508e+00	2.034553830911945971e-01	3.598859049391472942e-01	4.702486124324189998e-02	2.099999493818924257e-01	3.678448207811851889e-01	5.215507798259966243e-02	2.283365285454626581e-01	3.451193585646767370e-01	1.115536985262485792e-01	2.604375618485262334e-01	3.673755260347736362e-01	1.534995976622788028e-01	9.777057713292398866e-02	1.738991741896320775e-01	2.164198007621589981e-02
1.220423487978623101e+00	2.021601924145388918e-01	3.500505925278037389e-01	5.426979230127404463e-02	2.090266651995319469e-01	3.576655850035712070e-01	6.038774539549268683e-02	2.235286309721299658e-01	3.366635699364813883e-01	1.103936920077785433e-01	2.665941612130116600e-01	3.813703625742607128e-01	1.518179598517626072e-01	9.869035020078754938e-02	1.725681104045135306e-01	2.481258999706155433e-02
1.236338982287811916e+00	2.011279942645425867e-01	3.374749445516059265e-01	6.478104397747924681e-02	2.077920129409826788e-01	3.442187325342340731e-01	7.136529334773128452e-02	2.186425662361248246e-01	3.291537286323696354e-01	1.081314038398800276e-01	2.726577234234075497e-01	3.969377023185129416e-01	1.483777445283021579e-01	9.977970313494236021e-02	1.719581426491501308e-01	2.760126362073458961e-02
1.252254476597002508e+00	2.003381366961820009e-01	3.236558809276797177e-01	7.702039246468428413e-02	2.063280492232831553e-01	3.290545213747640418e-01	8.360157707180228270e-02	2.137156249139585962e-01	3.226633793839769337e-01	1.047678704439402864e-01	2.785656979782465958e-01	4.133942032757963458e-01	1.437371926806968458e-01	1.010524911883296378e-01	1.721233213926068595e-01	2.998166098405241620e-02
1.268169970906191324e+00	1.997602260675547525e-01	3.107328067773849067e-01	8.878764535772462607e-02	2.046753321629952438e-01	3.143883640227866372e-01	9.496230030320386428e-02	2.087861095469688288e-01	3.171944569818878068e-01	1.003777621120498509e-01	2.842568001897917140e-01	4.301299784939422999e-01	1.383836218856411004e-01	1.025215320326894469e-01	1.730867136007647189e-01	3.195635046461417494e-02
1.284085465215380140e+00	1.993558306608349817e-01	3.014075253998672044e-01	9.730413592180275906e-02	2.028811253946958271e-01	3.030443408983368170e-01	1.027179098910548233e-01	2.038929805849400978e-01	3.126792033927396353e-01	9.510675777714057422e-02	2.896716676086539266e-01	4.466248848648212699e-01	1.327184503524865833e-01	1.041983957508751529e-01	1.748394964724293565e-01	3.355729502932093544e-02
1.300000959524570732e+00	1.990804878274186063e-01	2.982147630914810388e-01	9.994621256335618764e-02	2.009973308197673114e-01	2.977356282171156332e-01	1.042590334224189758e-01	1.990754667543784828e-01	3.089929137046200647e-01	8.915801980413688710e-02	2.947535109536449927e-01	4.624421570725133490e-01	1.270648648347766363e-01	1.060932036447905513e-01	1.773444185813578544e-01	3.484198870822324823e-02
1.315916453833759547e+00	1.988859224554721528e-01	3.020389697157658815e-01	9.573287519517843791e-02	1.990782430348498611e-01	2.995037782944561799e-01	9.865270777524356993e-02	1.943726439886200308e-01	3.059735073414620032e-01	8.277178063577803058e-02	2.994487521738782299e-01	4.772158590890884788e-01	1.216816452586679809e-01	1.082144383471796839e-01	1.805428360016502753e-01	3.588604069270907859e-02
1.331831948142950139e+00	1.987223765132758724e-01	3.113793229758617942e-01	8.606543005068997831e-02	1.971782256580947856e-01	3.068929253997303430e-01	8.746352591645925600e-02	1.898229881671971153e-01	3.034424111436278548e-01	7.620356519076638968e-02	3.037076419823185325e-01	4.906391606584976639e-01	1.167761233061393733e-01	1.105687676791136942e-01	1.843635526994747975e-01	3.677398265875257699e-02
1.347747442452138955e+00	1.985409458445417108e-01	3.234461630825116174e-01	7.363572860657180419e-02	1.953494125702141815e-01	3.171045138868434643e-01	7.359431125358488479e-02	1.854639079545990221e-01	3.012223910234096413e-01	6.970542488578843066e-02	3.074848490138293866e-01	5.024554148859727842e-01	1.125142831416859612e-01	1.131608846168157823e-01	1.887315316363374074e-01	3.759023759729415715e-02
1.363662936761327771e+00	1.982958214147420850e-01	3.355604372677902791e-01	6.103120556169386313e-02	1.936395353028151356e-01	3.274829050593367485e-01	5.979616554629355041e-02	1.813312649719429070e-01	2.991503667182697779e-01	6.351216322561600847e-02	3.107400126903991922e-01	5.124520224425010984e-01	1.090280029382972304e-01	1.159933656201006386e-01	1.935750831955754259e-01	3.841164804462585125e-02
1.379578431070518363e+00	1.979463377602900809e-01	3.456960685098938724e-01	5.019660701068631714e-02	1.920899715278070741e-01	3.360637827769114017e-01	4.811616027870277423e-02	1.774588893488696639e-01	2.970853150132971021e-01	5.783246368444222574e-02	3.134382519335137673e-01	5.204565007883065197e-01	1.064200030787209872e-01	1.190665494295194138e-01	1.988309240445706449e-01	3.930217481446816874e-02
1.395493925379707179e+00	1.974587412051260760e-01	3.524850327729691646e-01	4.243244963728298735e-02	1.907340991175325851e-01	3.415558941900370682e-01	3.991230404502807416e-02	1.738780993593253277e-01	2.949124419603022518e-01	5.284375675834838970e-02	3.155506220576730914e-01	5.263341439428025348e-01	1.047671001725436757e-01	1.223784382603429199e-01	2.044471318847396191e-01	4.030974463594623469e-02
1.411409419688897771e+00	1.968076040231931945e-01	3.551120459248827688e-01	3.850316212150359241e-02	1.895960260320895263e-01	3.432199359936854988e-01	3.597211607049358162e-02	1.706172343193395891e-01	2.925450260930980706e-01	4.868944254558107976e-02	3.170545125157355759e-01	5.299867809188001377e-01	1.041222441126709586e-01	1.259246231096419755e-01	2.103843502847405067e-01	4.146489593454345812e-02
1.427324913998086586e+00	1.959768275127450055e-01	3.532368275659987233e-01	3.871682745949125981e-02	1.886897489920327242e-01	3.407854469028874789e-01	3.659405108117796956e-02	1.677012101971399605e-01	2.899251138810057249e-01	4.547730651327422380e-02	3.179339786484948749e-01	5.313522837732501669e-01	1.045156735237395551e-01	1.296982346495875738e-01	2.166156722529371526e-01	4.278079704623799495e-02
1.443240408307275402e+00	1.949601961401871142e-01	3.469580780937306930e-01	4.296231418664350765e-02	1.880187742947281027e-01	3.344171775598817620e-01	4.162037102957444334e-02	1.651511074406015467e-01	2.870239112136102055e-01	4.327830366759287395e-02	3.181800012163228941e-01	5.304046020284698404e-01	1.059554004041758923e-01	1.336899209081603146e-01	2.231255684156278063e-01	4.425427340069283677e-02
1.459155902616465994e+00	1.937614656304157690e-01	3.368130077825820523e-01	5.070992347824951341e-02	1.875762131196214433e-01	3.247246476384931801e-01	5.042777860074973417e-02	1.629838003542273539e-01	2.838424187640888885e-01	4.212518194436583319e-02	3.177906682548002348e-01	5.271542066933355697e-01	1.084271298162649000e-01	1.378878526409352545e-01	2.299081242840268768e-01	4.586758099784363218e-02
1.475071396925654810e+00	1.923939891824676673e-01	3.238121176781734167e-01	6.097586068676191795e-02	1.873453421953092946e-01	3.128164259797248659e-01	6.187425841089372325e-02	1.612116369536059080e-01	2.804126410175973860e-01	4.201063288961442987e-02	3.167712746902417997e-01	5.216489231652740033e-01	1.118936262152095684e-01	1.422777569783753027e-01	2.369647670970797815e-01	4.759074685967082385e-02
1.490986891234845402e+00	1.908799069036318796e-01	3.095101288094437852e-01	7.224968499781998788e-02	1.873005997452404925e-01	3.003974261640756649e-01	7.420377332640533397e-02	1.598421775917706622e-01	2.767995299359321537e-01	4.288482524760915682e-02	3.151343361628004547e-01	5.139752303225977315e-01	1.162934420030031502e-01	1.468429795965564277e-01	2.443016170879623861e-01	4.938434210515048328e-02
1.506902385544034217e+00	1.892489431313928716e-01	2.960727103622880496e-01	8.242517590049769360e-02	1.874089671417521752e-01	2.898358833183280470e-01	8.498205096517631729e-02	1.588779997974175129e-01	2.731036405268458811e-01	4.465235906798915855e-02	3.128995146190968191e-01	5.042602172486236878e-01	1.215388119895699226e-01	1.515645753103406213e-01	2.519265905173704301e-01	5.120256010331082630e-02
1.522817879853223033e+00	1.875368736637783584e-01	2.861336800420019033e-01	8.894006728555478580e-02	1.876316695652819888e-01	2.838848775225932819e-01	9.137846160797070960e-02	1.583165757038731136e-01	2.694641821569451756e-01	4.716896925080105163e-02	3.100934544351994226e-01	4.926745345688562372e-01	1.275123743015425803e-01	1.564214266318671165e-01	2.598464009739431813e-01	5.299645228979102396e-02
1.538733374162413625e+00	1.857837392631859208e-01	2.820060233412643447e-01	8.956145518510751080e-02	1.879261149633918992e-01	2.845644382976124653e-01	9.128779162917131929e-02	1.581502272000950560e-01	2.660616196997819261e-01	5.023883470040821364e-02	3.067495290941675279e-01	4.794368674952483866e-01	1.340621906930866691e-01	1.613903894791595961e-01	2.680636343360712770e-01	5.471714462224790132e-02
1.554648868471602441e+00	1.840318924968343539e-01	2.843090635200758998e-01	8.375472147359278030e-02	1.882479803635871418e-01	2.917307053663614202e-01	8.476525536081286338e-02	1.583661625260387729e-01	2.631180859491607515e-01	5.361423910291680806e-02	3.029074997485453613e-01	4.648206891107127259e-01	1.409943103863779967e-01	1.664464648649943701e-01	2.765740932902469584e-01	5.631883643974179565e-02
1.570564362780793033e+00	1.823239715608428180e-01	2.914914207644593858e-01	7.315652235722623631e-02	1.885533485704414813e-01	3.031669508681874570e-01	7.393974627269551958e-02	1.589465964942090859e-01	2.608926241770265220e-01	5.700056881139167753e-02	2.986130883243531819e-01	4.491642589695883370e-01	1.480619176791180269e-01	1.715629950501533774e-01	2.853646045230754935e-01	5.776138557723127509e-02
1.586479857089981849e+00	1.807008969303941781e-01	3.009609777561336741e-01	6.044081610465466825e-02	1.888007967302550161e-01	3.160598836244449261e-01	6.154170983606507828e-02	1.598689548806736527e-01	2.596671732439526092e-01	6.007073651739470999e-02	2.939174691458287803e-01	4.328847533501449796e-01	1.549501849415126087e-01	1.767118823128484006e-01	2.944114483860363896e-01	5.901231623966039785e-02
1.602395351399170664e+00	1.791999844171696943e-01	3.103156510917229882e-01	4.808431774261642810e-02	1.889533412259627176e-01	3.280381298322322947e-01	4.986855261969314057e-02	1.611061618287445985e-01	2.597196103441847814e-01	6.249271331330441548e-02	2.888766843559373299e-01	4.164962769173075063e-01	1.612570917945671256e-01	1.818638281721856598e-01	3.036795098822825945e-01	6.004814646208872508e-02
1.618310845708361256e+00	1.778532616369759289e-01	3.177815279007147886e-01	3.792499537323706926e-02	1.889801507117555568e-01	3.374012256754617134e-01	4.055907574804940019e-02	1.626270073854852172e-01	2.612840725276202036e-01	6.396994224335020296e-02	2.835509896532842355e-01	4.006274495308969619e-01	1.664745297756715092e-01	1.869885906124991726e-01	3.131221733275540431e-01	6.085500789744430206e-02
1.634226340017550072e+00	1.766860643352326510e-01	3.222006736733956656e-01	3.117145499706963641e-02	1.888579504495858097e-01	3.430438372353740162e-01	3.467206366379757543e-02	1.643965905848748521e-01	2.645066030586329942e-01	6.428657811111669618e-02	2.780041380390146921e-01	3.860241025565468997e-01	1.699841735214824845e-01	1.920552565912920506e-01	3.226819076869246739e-01	6.142860549565942740e-02
1.650141834326740664e+00	1.757159750086880190e-01	3.229349049864696508e-01	2.849704503090638719e-02	1.885720559233357851e-01	3.443600885647483123e-01	3.278402328192325799e-02	1.663768318417846725e-01	2.694114911834258885e-01	6.334217250014348433e-02	2.723026103460550740e-01	3.735053825540905481e-01	1.710998381380195998e-01	1.970325268801365326e-01	3.322914305677052704e-01	6.177362319256782253e-02
1.666057328635929480e+00	1.749521494783564113e-01	3.197996208815114261e-01	3.010467807520139649e-02	1.881169912785416454e-01	3.411882972316334084e-01	3.504568532544988235e-02	1.685270468671230537e-01	2.758926251625672399e-01	6.116146857167888140e-02	2.665148022873834455e-01	3.638326975407226715e-01	1.691969070340442471e-01	2.018890100885954442e-01	3.418753050182274378e-01	6.190271515896345056e-02
1.681972822945118295e+00	1.743950583153324740e-01	3.130404011141971199e-01	3.574971551646782819e-02	1.874966676401416399e-01	3.337941440791247771e-01	4.119919120115847488e-02	1.708045728942784447e-01	2.837325640490193646e-01	5.787658173953753871e-02	2.607101785911615788e-01	3.574953145733764659e-01	1.639250426089466639e-01	2.065935225590858626e-01	3.513518155995714043e-01	6.183522951860029315e-02
1.697888317254308888e+00	1.740366501874312521e-01	3.033500904594016445e-01	4.472320991546085978e-02	1.867241168871355828e-01	3.228883000233488954e-01	5.055993375092224240e-02	1.731654367555578444e-01	2.926387596518090772e-01	5.369211385930663938e-02	2.549584054715151038e-01	3.545271462672257567e-01	1.553896646758044509e-01	2.111153906983601614e-01	3.606349833274460348e-01	6.159579806927428791e-02
1.713803811563497703e+00	1.738609242136927580e-01	2.919279648733815735e-01	5.579388355400392852e-02	1.858207970588301450e-01	3.096826474424907438e-01	6.195894667516956000e-02	1.755650532966780142e-01	3.022819131013400051e-01	4.884819349201602323e-02	2.493284731994985515e-01	3.545093340456250131e-01	1.441476123533721176e-01	2.154247522313004759e-01	3.696366046846076836e-01	6.121289977799326820e-02
1.729719305872688295e+00	1.738448792185370850e-01	2.805667496880986378e-01	6.712300874897551839e-02	1.848155052823915179e-01	2.959816968151851024e-01	7.364931374959793331e-02	1.779589417954543229e-01	3.123263471749702092e-01	4.359153641593846440e-02	2.438878208765767885e-01	3.567586261418330684e-01	1.310170156113205087e-01	2.194928528270403689e-01	3.782682298041033508e-01	6.071747584997738700e-02
1.745634800181877111e+00	1.739597902570811649e-01	2.716500710208524794e-01	7.626950949330987828e-02	1.837429520418826789e-01	2.842243085572047634e-01	8.326159552656059448e-02	1.803034474807868048e-01	3.224496307197065592e-01	3.815726424186705046e-02	2.387014756626078815e-01	3.605451631775916099e-01	1.168577881476241670e-01	2.232923345576415253e-01	3.864430230601045291e-01	6.014164605517852147e-02
1.761550294491065927e+00	1.741727477425154547e-01	2.676938186126697761e-01	8.065167687236111937e-02	1.826420659386411294e-01	2.771432976955700012e-01	8.814083418171227147e-02	1.825564549475300891e-01	3.323533115875303423e-01	3.275959830752983581e-02	2.338312186645312707e-01	3.652230515922042509e-01	1.024393857368583183e-01	2.267975127067820285e-01	3.940774723009236591e-01	5.951755311264039783e-02
1.777465788800256519e+00	1.744483826287924755e-01	2.701177681604101100e-01	7.877899709717486876e-02	1.815541101304006810e-01	2.765970074728528183e-01	8.651121278794854375e-02	1.846780802434224433e-01	3.417679061894643988e-01	2.758825429738048785e-02	2.293347894466885584e-01	3.702707312097071046e-01	8.839884768366998435e-02	2.299846375506957585e-01	4.010929297365222745e-01	5.887634536486924253e-02
1.793381283109445334e+00	1.747506929180972779e-01	2.781865744784727257e-01	7.131481135772184399e-02	1.805206998466951651e-01	2.822503362775220515e-01	7.879106341586830653e-02	1.866313286709550268e-01	3.504547906011801217e-01	2.280786674072995956e-02	2.252651406784235144e-01	3.752838719503610587e-01	7.524640940648594234e-02	2.328321378858290991e-01	4.074169784737959876e-01	5.824729729786223831e-02
1.809296777418635926e+00	1.750448826275322056e-01	2.895634381018020176e-01	6.052632715326239365e-02	1.795818144053987486e-01	2.918552986227928026e-01	6.730833018800468082e-02	1.883827058979298252e-01	3.582066903377567613e-01	1.855872145810291696e-02	2.216697537926784201e-01	3.799538973892941374e-01	6.338561019606270275e-02	2.353208432764607450e-01	4.129846250337504965e-01	5.765706151917099342e-02
1.825212271727824742e+00	1.752991244266439708e-01	3.016726953615821438e-01	4.892555349170576995e-02	1.787738968396228867e-01	3.027255332111791208e-01	5.482226046806668029e-02	1.899027707964575373e-01	3.648476795990577837e-01	1.495786199385729098e-02	2.185900256981126721e-01	3.840470114012149994e-01	5.313303999501031716e-02	2.374341822391629331e-01	4.177393212157485269e-01	5.712904326257733922e-02
1.841127766037015334e+00	1.754861614127527503e-01	3.124410528090790784e-01	3.853127001642644989e-02	1.781281296268794612e-01	3.126683947262733909e-01	4.358786452748550366e-02	1.911666195151302816e-01	3.702330994613044490e-01	1.210013956895611420e-02	2.160607355783995265e-01	3.873879780268419948e-01	4.473349312995708593e-02	2.391583538668380360e-01	4.216338195813588707e-01	5.668288815231720124e-02
1.857043260346204150e+00	1.755846716959011400e-01	3.204122822248613445e-01	3.075706116694093550e-02	1.776689663328836488e-01	3.201565907501056074e-01	3.518134191566166247e-02	1.921542916100850151e-01	3.742495316196832178e-01	1.005905160048684022e-02	2.141095996414907610e-01	3.898487454003823904e-01	3.837045388259910372e-02	2.404824707196394629e-01	4.246308665259556636e-01	5.633407491332326211e-02
1.872958754655392966e+00	1.755803312087381163e-01	3.246703485182776405e-01	2.649031389919859203e-02	1.774129866656213028e-01	3.242406354148338332e-01	3.058533791640874466e-02	1.928510905882868387e-01	3.768148359419843940e-01	8.887345234589311138e-03	2.127569203684245847e-01	3.913409024242858192e-01	3.417293831256335013e-02	2.413986711689292686e-01	4.267037360142411084e-01	5.609360632361742871e-02
1.888874248964583558e+00	1.754665248663468680e-01	3.247642486597781541e-01	2.616880107291555402e-02	1.773681270708756252e-01	3.244562731406087086e-01	3.027998100114254187e-02	1.932478129155963120e-01	3.778782125968151995e-01	8.617413234377396813e-03	2.120153353788988282e-01	3.918109432842223905e-01	3.221972747357523814e-02	2.419021997682823388e-01	4.278366059555282486e-01	5.596779358103642910e-02
1.904789743273772373e+00	1.752446731710252115e-01	3.206698013262636038e-01	2.981954501578681915e-02	1.775333213136167654e-01	3.207770319245167867e-01	3.428961070271674405e-02	1.933408813732891141e-01	3.774202437961938772e-01	9.261518950384323157e-03	2.118896695056543544e-01	3.912375870752622387e-01	3.254175193604644245e-02	2.419914546364145824e-01	4.280247780813847269e-01	5.595813119144443792e-02
1.920705237582962965e+00	1.749241597820747895e-01	3.127862176728838928e-01	3.706210189126568633e-02	1.778985663070236090e-01	3.136104764457207095e-01	4.218665616832653620e-02	1.931323805663246462e-01	3.754528847771924083e-01	1.081187635545688419e-02	2.123768920803945637e-01	3.896306973145803876e-01	3.512308684620873978e-02	2.416680012641824749e-01	4.272747411332796785e-01	5.606126139508524342e-02
1.936620731892151781e+00	1.745218645843864547e-01	3.019670419507045067e-01	4.707668721806840262e-02	1.784454086611480250e-01	3.038373441408730447e-01	5.305347318142300539e-02	1.926299943491018574e-01	3.720193974929831282e-01	1.324059120522058652e-02	2.134661798108815900e-01	3.870316121912913410e-01	3.990074743047186678e-02	2.409365525944821840e-01	4.256040761691584073e-01	5.626902901980593286e-02
1.952536226201340597e+00	1.740613255051858543e-01	2.895888857312294284e-01	5.853376527914229410e-02	1.791478279359825510e-01	2.928956578869873484e-01	6.539999798497776740e-02	1.918468468929828974e-01	3.671942478627274187e-01	1.649944592323837611e-02	2.151390840031401075e-01	3.835149400463232494e-01	4.676322795995699333e-02	2.398049156627085898e-01	4.230412018222882153e-01	5.656862950312899208e-02
1.968451720510531189e+00	1.735715698793443007e-01	2.776341715328766724e-01	6.950896822581194290e-02	1.799734742878497662e-01	2.828725621033675863e-01	7.707438647233194606e-02	1.908012510281819618e-01	3.610830144902026362e-01	2.051948756616125968e-02	2.173697992854246863e-01	3.791921204711752313e-01	5.554747809967416905e-02	2.382839055191992850e-01	4.196249563663743687e-01	5.694285467202420126e-02
1.984367214819720004e+00	1.730856717436399794e-01	2.686292768866695435e-01	7.754206660061041534e-02	1.808852019216515838e-01	2.763918638923502646e-01	8.537853995095287529e-02	1.895163693060698540e-01	3.538223786784808755e-01	2.521035993365883243e-02	2.201255294519540717e-01	3.742173168279455120e-01	6.603374207596263146e-02	2.363872275766845110e-01	4.154040124733761052e-01	5.737044267999291680e-02
2.000282709128910597e+00	1.726391043386093505e-01	2.650219186527231763e-01	8.025629002449553850e-02	1.818428262352042024e-01	2.758165132248532325e-01	8.786913924555518618e-02	1.880197949049063066e-01	3.455802731117146864e-01	3.045931669809795461e-02	2.233669445927654040e-01	3.687964685245030960e-01	7.793742066102771204e-02	2.341313299285147365e-01	4.104361196925349065e-01	5.782654016449453871e-02
2.016198203438099412e+00	1.722679667295353712e-01	2.678450350470505392e-01	7.669089841202020308e-02	1.828050223669734353e-01	2.817931708436591798e-01	8.381687389028771862e-02	1.863430610049314484e-01	3.365562407551949686e-01	3.612988125466790046e-02	2.270487223374173524e-01	3.632004447775816214e-01	9.089699989725305573e-02	2.315352275611423094e-01	4.047871691558433960e-01	5.828328596644122284e-02
2.032113697747288228e+00	1.720071693940685154e-01	2.759364201344901568e-01	6.807791865364688777e-02	1.837312764816844968e-01	2.927238665726779043e-01	7.473868639069110309e-02	1.845210885551341606e-01	3.269819590273991272e-01	4.206021808286922181e-02	2.311201648376475237e-01	3.577827222043663546e-01	1.044576074709286928e-01	2.286203007314653590e-01	3.985300752264385737e-01	5.871052623649211655e-02
2.048029192056478820e+00	1.718886656013429715e-01	2.868357682574271816e-01	5.694156294525873352e-02	1.845837988230578097e-01	3.059358279793559232e-01	6.323176966675969624e-02	1.825915834171802365e-01	3.171216499923536492e-01	4.806151684200682395e-02	2.355258820670380893e-01	3.529995947860496974e-01	1.180521693480264672e-01	2.254100700913808375e-01	3.917434703680487962e-01	5.907666981471287881e-02
2.063944686365667636e+00	1.719398133448865884e-01	2.980973586616222359e-01	4.578226802815096863e-02	1.853293094192410839e-01	3.189395633365105232e-01	5.171905550197161694e-02	1.805943946815856127e-01	3.072716212448733941e-01	5.391716811829785905e-02	2.402065311400521930e-01	3.494240907473398217e-01	1.309889715327645643e-01	2.219299514142346053e-01	3.845102132707879372e-01	5.934968955768130106e-02
2.079860180674858228e+00	1.721819465905025104e-01	3.078507516692838841e-01	3.651314151172110889e-02	1.859406132479536344e-01	3.298629365925209722e-01	4.201828990338629666e-02	1.785708464935874540e-01	2.977573495945026738e-01	5.938434339267222029e-02	2.450996006604067023e-01	3.477309523988771911e-01	1.424682489219362136e-01	2.182069930075496988e-01	3.769157172468238226e-01	5.949826876827554734e-02
2.095775674984047043e+00	1.726292249392509526e-01	3.148333151821068876e-01	3.042513469639504531e-02	1.863978913776484780e-01	3.374365162077456737e-01	3.535926654755128240e-02	1.765630559944380840e-01	2.889253358990051535e-01	6.420077608987100060e-02	2.501402286076184756e-01	3.486149276049310131e-01	1.516655296103059380e-01	2.142695990810439821e-01	3.690461171569390242e-01	5.949308100514891229e-02
2.111691169293235859e+00	1.732878179276557962e-01	3.183007871178155090e-01	2.827484873749611105e-02	1.866896476528074889e-01	3.409007069216836161e-01	3.247858838393133385e-02	1.746132499778983715e-01	2.811258879574707881e-01	6.810061199832595502e-02	2.552620419648063965e-01	3.526184184388655440e-01	1.579056654907472490e-01	2.101472424768319747e-01	3.609863094038595621e-01	5.930817554980438722e-02
2.127606663602426451e+00	1.741554646797648653e-01	3.179604275693971305e-01	3.035050179013257243e-02	1.868132662925622300e-01	3.399428600923844468e-01	3.368367249274001329e-02	1.727630925879491963e-01	2.746834334881896877e-01	7.084275168770870490e-02	2.603980061808404134e-01	3.599248887016066045e-01	1.608711236600742223e-01	2.058701702588833227e-01	3.528179208154930691e-01	5.892241970227357628e-02
2.143522157911615267e+00	1.752214321945988473e-01	3.139470549058309690e-01	3.649580948336669795e-02	1.867751536071263208e-01	3.346730128040111829e-01	3.887729441024143084e-02	1.710530358547193708e-01	2.698551360325261994e-01	7.225093567691254215e-02	2.654812726425504477e-01	3.702627789112368228e-01	1.606997663738641002e-01	2.014691057010050967e-01	3.446172871622814049e-01	5.832092423972878859e-02
2.159437652220805859e+00	1.764668769911454660e-01	3.068398437049205119e-01	4.609391027737042013e-02	1.865904561006025975e-01	3.256335853127783619e-01	4.754732688842683297e-02	1.695217040995737889e-01	2.667871729281319215e-01	7.225623527101568411e-02	2.704460126015147958e-01	3.830041613286386259e-01	1.578878638743909657e-01	1.969749502071633518e-01	3.364535473562982881e-01	5.749635305802838769e-02
2.175353146529994675e+00	1.778655959870842074e-01	2.977211981997404111e-01	5.800999377442797589e-02	1.862823666611352624e-01	3.138456055016951018e-01	5.871912782057542302e-02	1.682053222605048026e-01	2.654861351188254615e-01	7.092450940218412991e-02	2.752282264454732896e-01	3.973690218518047823e-01	1.530874310391417970e-01	1.924184886458024102e-01	3.283869798372982540e-01	5.644999745430659410e-02
2.191268640839183490e+00	1.793851342175392383e-01	2.882684191844571142e-01	7.050184925062137620e-02	1.858810494624766330e-01	3.008951333622401636e-01	7.086696556271310232e-02	1.671371970230997595e-01	2.658210746086897558e-01	6.845331943750976311e-02	2.797665178144415621e-01	4.125937239726096828e-01	1.469393116562734414e-01	1.878301014824427517e-01	3.204677167259029069e-01	5.519248623898256878e-02
2.207184135148374082e+00	1.809882001436541321e-01	2.807832725241856675e-01	8.119312776312262447e-02	1.854222317588782032e-01	2.890166004796035359e-01	8.182786303815289819e-02	1.663472583217479872e-01	2.675568781685012665e-01	6.513763847499473569e-02	2.840028228214316885e-01	4.280116677003175107e-01	1.399939779425458941e-01	1.832394869542880722e-01	3.127349628038648133e-01	5.374401110471133114e-02
2.223099629457562898e+00	1.826343246339689474e-01	2.778310509202961964e-01	8.743759834764169847e-02	1.849455261516467774e-01	2.809392104803473122e-01	8.895184182294621489e-02	1.658616673345481851e-01	2.704035234513661456e-01	6.131981121773021071e-02	2.878830855304385650e-01	4.430702105577906114e-01	1.326959605030865186e-01	1.786753963493975250e-01	3.052168167147915612e-01	5.213397598400348887e-02
2.239015123766753490e+00	1.842816879046113576e-01	2.811103149579555760e-01	8.745306085126715312e-02	1.844925594401569946e-01	2.790064329593675563e-01	8.997868592094640516e-02	1.657024955697337931e-01	2.740620097788792897e-01	5.734298136058828266e-02	2.913578718512301324e-01	4.573197726861314427e-01	1.253959710163288499e-01	1.741653852342676112e-01	2.979307422778521008e-01	5.040002819068309381e-02
2.254930618075942306e+00	1.858890303300161084e-01	2.902562878767415144e-01	8.152177278329071630e-02	1.841049932692701285e-01	2.837065044992999607e-01	8.450348203924029633e-02	1.658874780685986872e-01	2.782559523546825897e-01	5.351900378251475687e-02	2.943829151111241882e-01	4.703964676128714606e-01	1.183693626093769158e-01	1.697355832209908322e-01	2.908846755352979541e-01	4.858649090668372417e-02
2.270846112385131121e+00	1.874175584841362985e-01	3.031232717617553529e-01	7.171184520651725791e-02	1.838225270291756197e-01	2.932992103551922969e-01	7.434584370315894253e-02	1.664298421673639505e-01	2.827478635759131942e-01	5.011182075881473463e-02	2.969195877367376557e-01	4.820066163377234592e-01	1.118325591357518245e-01	1.654104845825864756e-01	2.840786896368229231e-01	4.674227952835004196e-02
2.286761606694321713e+00	1.888327572709121438e-01	3.171158532081048698e-01	6.054966133371941783e-02	1.836809746058057080e-01	3.051003591532393533e-01	6.226159005837206273e-02	1.673382117049921070e-01	2.873444057814487085e-01	4.733201762853553318e-02	2.989352947011440498e-01	4.919150939155293445e-01	1.059554954867587551e-01	1.612127617171459082e-01	2.775070875479420662e-01	4.491843588634977791e-02
2.302677101003510529e+00	1.901060225970096773e-01	3.300492637359642156e-01	5.016278145805516675e-02	1.837105035580563206e-01	3.167000778881131628e-01	5.072092922799950609e-02	1.686165850709193947e-01	2.918955400526896948e-01	4.533763008914912240e-02	3.004037856409936813e-01	4.999371640154410268e-01	1.008704072665463358e-01	1.571631031330209538e-01	2.711607615325359322e-01	4.316544473350596156e-02
2.318592595312701121e+00	1.912160365882369373e-01	3.403378548327041231e-01	4.209421834376975147e-02	1.839341182382159823e-01	3.263339436590367848e-01	4.153429281739520751e-02	1.702643840889798144e-01	2.962911250372829430e-01	4.423764314067665793e-02	3.013053838008863394e-01	5.059329294169023772e-01	9.667783818487027392e-02	1.532800772836809544e-01	2.650296520651947985e-01	4.153050250216712425e-02
2.334508089621889937e+00	1.921498185315235474e-01	3.469385676186437228e-01	3.736106944440337196e-02	1.843664575836922725e-01	3.328405494799945297e-01	3.589236568739004318e-02	1.722765694612420628e-01	3.004569744029706446e-01	4.409616451951348104e-02	3.016271311959632384e-01	5.098035921687243954e-01	9.345067022320205363e-02	1.495800232275788788e-01	2.591051542073148362e-01	4.005489224784293534e-02
2.350423583931078753e+00	1.929033990475512439e-01	3.492777147688939654e-01	3.652908332620852239e-02	1.850129642707883937e-01	3.355616875995298676e-01	3.446424094204694755e-02	1.746438173740659516e-01	3.043512947536084479e-01	4.493633999452348315e-02	3.013628505765165722e-01	5.114889202177652638e-01	9.123678093526782495e-02	1.460769687310778664e-01	2.533823483548442446e-01	3.877158910731148822e-02
2.366339078240269345e+00	1.934820818297239842e-01	3.472112605692160292e-01	3.975290309023196689e-02	1.858694652634832467e-01	3.342806385361724586e-01	3.745829199079403482e-02	1.773527509199676888e-01	3.079618043994564180e-01	4.674369744047895958e-02	3.005131259099387830e-01	5.109655125935057551e-01	9.006073922637186646e-02	1.427825760768862418e-01	2.478619642502435938e-01	3.770318790352890359e-02
2.382254572549458160e+00	1.939002758697899453e-01	3.410190655453345654e-01	4.678148619424535304e-02	1.869221852616390345e-01	3.292044538201829296e-01	4.463991670309516713e-02	1.803862192295164757e-01	3.113035149975250104e-01	4.946892346150794095e-02	2.990852041469403977e-01	5.082456111497847262e-01	8.992479714409609692e-02	1.397061154921140358e-01	2.425520124568282809e-01	3.686021852739979066e-02
2.398170066858648752e+00	1.941809005913088249e-01	3.314319317647589358e-01	5.692986941785868615e-02	1.881481949912033325e-01	3.209871765414472611e-01	5.530921344095943160e-02	1.837236166488338818e-01	3.144169949597715452e-01	5.303023833789621833e-02	2.970928219943093640e-01	5.033763273702930308e-01	9.080931661832572499e-02	1.368544657743444859e-01	2.374690287714194548e-01	3.623990277726951703e-02
2.414085561167837568e+00	1.943543858448846251e-01	3.196960789864738972e-01	6.901269270329532524e-02	1.895162765710219355e-01	3.107981118695098410e-01	6.823444127253404379e-02	1.873412339462052767e-01	3.173668296117027610e-01	5.731563828070779243e-02	2.945559622619485785e-01	4.964392502321631762e-01	9.267267429173400850e-02	1.342321413759395288e-01	2.326388702770797456e-01	3.582541247479932578e-02
2.430001055477028160e+00	1.944573073928296258e-01	3.076662536913397639e-01	8.124836109431950171e-02	1.909881692335077541e-01	3.004283147061444503e-01	8.154802376087105786e-02	1.912126333861490224e-01	3.202398965390474417e-01	6.218537023325060309e-02	2.915005450769213025e-01	4.875504883151228208e-01	9.545060183871981185e-02	1.318413449105922952e-01	2.280969768144782417e-01	3.558571300670634874e-02
2.445916549786216976e+00	1.945307154694390916e-01	2.978242836375134539e-01	9.123714730136472939e-02	1.925201413345417611e-01	2.923302829141887771e-01	9.270999975489473133e-02	1.953090395658627909e-01	3.231429680704944185e-01	6.747511106123116331e-02	2.879580598544875802e-01	4.768612872789381174e-01	9.905483243003704308e-02	1.296820437756686928e-01	2.238879736378340812e-01	3.547611391350329046e-02
2.461832044095405791e+00	1.946182284642850868e-01	2.928730491221226973e-01	9.636340780644749027e-02	1.940648196548060145e-01	2.892108682209154069e-01	9.891877108869660817e-02	1.995997381569040718e-01	3.261990532690320355e-01	7.300042304477610822e-02	2.839651443818361765e-01	4.645594605713273539e-01	1.033708281923449990e-01	1.277520693421686226e-01	2.200644525209222713e-01	3.543968616341497402e-02
2.477747538404596384e+00	1.947639750686144255e-01	2.945325966863023837e-01	9.499535345092648131e-02	1.955731951547745595e-01	2.927531017091874466e-01	9.839328860036165858e-02	2.040524751190969932e-01	3.295418571090550364e-01	7.856309312913895004e-02	2.795631177041108528e-01	4.508719776415206493e-01	1.082542577667010564e-01	1.260472369534031412e-01	2.166847525781125938e-01	3.540972132869367461e-02
2.493663032713785199e+00	1.950104758201246236e-01	3.023427532836533982e-01	8.767819835659583505e-02	1.969967161426521285e-01	3.023531454235473537e-01	9.164028686175688942e-02	2.086338495345803901e-01	3.333078652432415190e-01	8.395983382591928890e-02	2.747974737075410401e-01	4.360691508056349086e-01	1.135257966094471993e-01	1.245614847951019427e-01	2.138096022702581922e-01	3.531336731994567935e-02
2.509578527022975791e+00	1.953965585175066744e-01	3.140541200981443737e-01	7.673899693686897505e-02	1.982893756263339469e-01	3.155912738566926112e-01	8.098747739597529638e-02	2.133096939246265644e-01	3.376259736085334695e-01	8.899341424071964546e-02	2.697173423773552292e-01	4.204708762410608314e-01	1.189638085136496548e-01	1.232870295541776545e-01	2.114976170814303891e-01	3.507644202692490609e-02
2.525494021332164607e+00	1.959554012761393071e-01	3.270313218910863573e-01	6.487948066119225699e-02	1.994096996407967726e-01	3.297218130452775342e-01	6.909758623631601093e-02	2.180454367346402467e-01	3.426053192778861778e-01	9.348555419139432943e-02	2.643749256779059920e-01	4.044551117999276024e-01	1.242947395558843815e-01	1.222145366705175845e-01	2.097998911443948733e-01	3.462918219664029573e-02
2.541409515641353423e+00	1.967127920761874427e-01	3.391029949265679244e-01	5.432258922580698868e-02	2.003225475722855697e-01	3.425153953666913997e-01	5.812969977787976750e-02	2.228064425758379818e-01	3.483228888250393673e-01	9.728999632663659636e-02	2.588249148707130187e-01	3.884677281162304818e-01	1.291821016251955556e-01	1.213333029049758899e-01	2.087542424990365963e-01	3.391236331091518341e-02
2.557325009950544015e+00	1.976856847225005875e-01	3.487214789939485637e-01	4.664989045105263910e-02	2.010006437486139275e-01	3.523898032552760795e-01	4.961148424195177542e-02	2.275583267667829479e-01	3.548131907337531143e-01	1.003034627998127815e-01	2.531238958664882577e-01	3.730300996416046067e-01	1.332176920913719365e-01	1.206314488956143210e-01	2.083799642901991989e-01	3.288293350102944324e-02
2.573240504259732830e+00	1.988811185833642969e-01	3.548879172227708545e-01	4.287431994395773938e-02	2.014257714558340129e-01	3.583223669408981404e-01	4.452917597076991307e-02	2.322672416952168695e-01	3.620622877041896892e-01	1.024721956862440497e-01	2.473297489144871131e-01	3.587350941990684605e-01	1.359244036299057379e-01	1.200961193510976521e-01	2.086740424518057080e-01	3.151819625038959627e-02
2.589155998568923422e+00	2.002955538582148476e-01	3.570701762694532544e-01	4.352093144697641303e-02	2.015895755347130724e-01	3.597648172021813417e-01	4.341433386724483090e-02	2.369001334922013480e-01	3.700075640190969573e-01	1.037927029653057387e-01	2.415010485822776387e-01	3.462140013154519913e-01	1.367880958491032861e-01	1.197136885325930794e-01	2.096096055251945312e-01	2.981777153999161378e-02
2.605071492878112238e+00	2.019146561378228344e-01	3.551602695003459598e-01	4.866904277529970901e-02	2.014939371248619659e-01	3.565986691820787202e-01	4.638920506764518392e-02	2.414249684495891890e-01	3.785430713742993225e-01	1.043068655248790555e-01	2.356964695868063175e-01	3.360543039232076756e-01	1.353386352504049872e-01	1.194699687009196931e-01	2.111368935273410519e-01	2.780304387449834824e-02
2.620986987187301054e+00	2.037135444661635209e-01	3.494709457904573435e-01	5.795614314186967042e-02	2.011509031703186123e-01	3.491264663181055106e-01	5.317534002253168635e-02	2.458109294935594269e-01	3.875288814297331852e-01	1.040929775573856408e-01	2.299742036185608574e-01	3.286696910122589577e-01	1.312787162248627570e-01	1.193504192513975826e-01	2.131864503701781099e-01	2.551438813261705518e-02
2.636902481496491646e+00	2.056574968636036005e-01	3.407717161316158316e-01	7.054327759559134159e-02	2.005821731161152588e-01	3.380965482873168337e-01	6.306779794491368385e-02	2.500285838293666019e-01	3.968022010254781407e-01	1.032549666332550631e-01	2.243913918686471221e-01	3.241757766446297095e-01	1.246070070926645207e-01	1.193403543222675001e-01	2.156737989982792647e-01	2.300690964625572155e-02
2.652817975805680462e+00	2.077030872291839581e-01	3.303711237295276493e-01	8.503505072884028071e-02	1.998181649164988694e-01	3.247674308726575809e-01	7.486889896034013003e-02	2.540500235767636505e-01	4.061881987937249194e-01	1.019118483598024094e-01	2.190035775362552117e-01	3.223565637130286210e-01	1.156505913594818163e-01	1.194251467412983242e-01	2.185047023576854319e-01	2.034559112491121646e-02
2.668733470114871054e+00	2.097997085984668331e-01	3.202313484523012788e-01	9.936806874463238737e-02	1.988967011559655551e-01	3.110085212657887066e-01	8.678488104614243137e-02	2.578489818064913508e-01	4.155092142154229728e-01	1.001887493975597565e-01	2.138641821719271530e-01	3.227511298331257050e-01	1.049772345107286287e-01	1.195904262671490526e-01	2.215802368024839819e-01	1.760061573181412320e-02
2.684648964424059869e+00	2.118914207349079371e-01	3.129695424422666017e-01	1.108132990275492585e-01	1.978613729165421276e-01	2.993436092248290548e-01	9.637913660825520035e-02	2.614009268542910047e-01	4.245918203334360097e-01	9.821003337514599973e-02	2.090240093088642503e-01	3.247966764800488959e-01	9.325134213767960478e-02	1.198222701853946665e-01	2.248011819999871097e-01	1.484335837080220932e-02
2.700564458733248685e+00	2.139190457309071425e-01	3.112914727666131753e-01	1.165466186952010957e-01	1.967596532575824897e-01	2.925770517775513335e-01	1.009422547376136320e-01	2.646831381224595270e-01	4.332717995810372313e-01	9.609447666388182263e-02	2.045307784566545717e-01	3.279451907171307412e-01	8.111636619617841604e-02	1.201073844323961720e-01	2.280715215716943578e-01	1.214324729309800011e-02
2.716479953042439277e+00	2.158224243213977822e-01	3.165368414491434024e-01	1.151080071936521759e-01	1.956408431765808142e-01	2.925510147629835633e-01	9.873067159017806516e-02	2.676747667762722771e-01	4.413973972177314131e-01	9.395213633481311333e-02	2.004286921834992075e-01	3.317226304811313753e-01	6.913475388586701187e-02	1.204332735422499051e-01	2.313010642767385217e-01	9.565482807761274686e-03
2.732395447351628093e+00	2.175427384497676531e-01	3.276073838638761671e-01	1.074780930356591530e-01	1.945539402081004621e-01	2.988215124850405191e-01	9.028636793116041892e-02	2.703568848036585481e-01	4.488313007618269235e-01	9.188246884549017279e-02	1.967580386964471462e-01	3.357437342394727908e-01	5.777234315342152926e-02	1.207883978420262183e-01	2.344073141089274559e-01	7.169481575124980743e-03
2.748310941660818685e+00	2.190248025835376811e-01	3.418103691719369674e-01	9.623923599513840854e-02	1.935455230791824632e-01	3.090438421893997312e-01	7.804720396896516754e-02	2.727125258349264447e-01	4.554517531254724805e-01	8.997329854438040897e-02	1.935548320445671100e-01	3.397051008706569175e-01	4.740456321847730248e-02	1.211623164577862732e-01	2.373167574918239597e-01	5.007875423748600618e-03
2.764226435970007500e+00	2.202192274815825968e-01	3.563700029057224050e-01	8.406845205744276073e-02	1.926577449424362598e-01	3.204949686324543023e-01	6.482052125241824503e-02	2.747267209220257689e-01	4.611531187919951646e-01	8.830032305205640086e-02	1.908504918159894259e-01	3.433717626784950072e-01	3.832922095348384461e-02	1.215458148379657960e-01	2.399657275856952876e-01	3.125902090236304387e-03
2.780141930279196316e+00	2.210843655025603871e-01	3.691167458271397694e-01	7.305198517798100477e-02	1.919265227088619574e-01	3.309748417510791629e-01	5.287820366664477967e-02	2.763865321637892780e-01	4.658461308418213598e-01	8.692693348575722401e-02	1.886715639735294658e-01	3.465642085355323809e-01	3.077891941152652300e-02	1.219310156512588977e-01	2.423009760262498091e-01	1.561055276267986347e-03
2.796057424588386908e+00	2.215879558670910687e-01	3.785381641411315057e-01	6.463774759305060402e-02	1.913800011414711899e-01	3.389502118196203728e-01	4.380979046332197924e-02	2.776810866474542783e-01	4.694579709836483317e-01	8.590420231126022488e-02	1.870394842712350680e-01	3.491480595290314959e-01	2.493090901343861243e-02	1.223114720727484506e-01	2.442800480647776273e-01	3.428960807192737992e-04
2.811972918897575724e+00	2.217084011224943751e-01	3.836742745865123760e-01	5.974252765847640201e-02	1.910373580597578003e-01	3.434576468835619512e-01	3.861706923595367713e-02	2.786016126725422426e-01	4.719322793037472596e-01	8.527094604133725331e-02	1.859703855109147153e-01	3.510265861872516879e-01	2.091418483457771482e-02	1.226822426342908806e-01	2.458715264011621660e-01	0.000000000000000000e+00
2.827888413206766316e+00	2.214356218339280369e-01	3.840331813490358570e-01	5.883806231882024451e-02	1.909080018075884067e-01	3.440085856768133610e-01	3.780741793836342457e-02	2.791414796477744709e-01	4.732291529288826792e-01	8.505380636666629024e-02	1.854749497281525383e-01	3.521356309184934252e-01	1.881426853781165143e-02	1.230399469825565889e-01	2.470551847338845475e-01	0.000000000000000000e+00
2.843803907515955132e+00	2.207714545386098015e-01	3.795488569223764985e-01	6.199405215484310450e-02	1.909911947419662692e-01	3.405400107999680404e-01	4.144237868396449809e-02	2.792962424236091756e-01	4.733251689433103371e-01	8.526731590390804194e-02	1.855583062357984148e-01	3.524404359011619192e-01	1.867617657043493806e-02	1.233828020600163389e-01	2.478220739745560786e-01	0.000000000000000000e+00
2.859719401825143947e+00	2.197295774553399694e-01	3.705736354628151874e-01	6.888551944786475145e-02	1.912761176895353965e-01	3.334067567251521869e-01	4.914547865391857839e-02	2.790636901617837284e-01	4.722134525389924953e-01	8.591392778457498935e-02	1.862199762935692615e-01	3.519339995165424728e-01	2.050595307059602246e-02	1.237106383997715608e-01	2.481745507208241164e-01	0.000000000000000000e+00
2.875634896134334539e+00	2.183349684863563900e-01	3.579037634839962734e-01	7.876617348871650659e-02	1.917423709314858282e-01	3.234134341638603694e-01	6.007130769911131485e-02	2.784438991692608778e-01	4.699038030912767727e-01	8.698399524724501064e-02	1.874538650093392211e-01	3.506367522776341339e-01	2.427097774104430838e-02	1.240248964035576829e-01	2.481262471409000359e-01	0.000000000000000000e+00
2.891550390443523355e+00	2.166229198090895147e-01	3.428458419516099420e-01	9.039999766656905966e-02	1.923608881753852140e-01	3.118902242158359539e-01	7.283155213493447411e-02	2.774392884578347762e-01	4.664228859449068842e-01	8.845569097076269593e-02	1.892483009051926235e-01	3.485975155376848100e-01	2.989908627270046471e-02	1.243286026524978855e-01	2.477019721391491291e-01	9.552331658466556297e-04
2.907465884752713947e+00	2.146376519762703827e-01	3.273235496372944864e-01	1.019517543152462929e-01	1.930952219958136373e-01	3.007935064975567618e-01	8.539693749407052670e-02	2.760546761528618886e-01	4.618144938835061497e-01	9.029485842221759984e-02	1.915861233938876418e-01	3.458958793118573904e-01	3.727636747591789312e-02	1.246263264811664634e-01	2.469375239887230400e-01	2.315128973609900664e-03
2.923381379061902763e+00	2.124305871241277122e-01	3.139315783048083897e-01	1.109295959434470208e-01	1.939031431607322886e-01	2.926789706124883761e-01	9.512731570897618727e-02	2.742973342851472429e-01	4.561398772227088783e-01	9.245479134758563533e-02	1.944448182038814588e-01	3.426463115138972393e-01	4.624332489386570599e-02	1.249241172261113253e-01	2.458793832648540900e-01	3.968851187368560574e-03
2.939296873371091579e+00	2.100583549196897437e-01	3.055585581944204598e-01	1.145581516449590553e-01	1.947384828044257665e-01	2.901095318793423528e-01	9.936743372950918030e-02	2.721770389779734067e-01	4.494781323237151405e-01	9.487594563223164523e-02	1.977967005588597837e-01	3.390044724955498801e-01	5.658892862216965969e-02	1.252294227390512715e-01	2.445842410765173003e-01	5.874604401585242774e-03
2.955212367680282171e+00	2.075806156686610671e-01	3.040860054346495867e-01	1.110752259026725614e-01	1.955531361389140632e-01	2.942565981831758992e-01	9.684967409465221333e-02	2.697061126043149293e-01	4.419266209708655468e-01	9.748560423776428396e-02	2.016091456567375706e-01	3.351762736456659897e-01	6.804201766780915150e-02	1.255509899313723143e-01	2.431183012761275741e-01	7.983678586617054540e-03
2.971127861989470986e+00	2.050577921081889465e-01	3.090011310598159699e-01	1.011144531565618954e-01	1.962991397492266921e-01	3.039672591574403282e-01	8.863102034101304205e-02	2.668994541533465936e-01	4.336013614972862307e-01	1.001975468094069843e-01	2.058448657000312432e-01	3.314299389357055481e-01	8.025979246435693826e-02	1.258987482892065524e-01	2.415562779830357221e-01	1.024121859537738266e-02
2.987043356298661578e+00	2.025488045395127945e-01	3.178447209141246343e-01	8.725288816490098243e-02	1.969307317681025793e-01	3.166336805780273767e-01	7.722778295817779581e-02	2.637745538242053378e-01	4.246372783991225752e-01	1.029118292492881281e-01	2.104622324019647661e-01	3.281100951456542014e-01	9.281436965827531693e-02	1.262836774662146333e-01	2.399799952083582211e-01	1.258735972407105941e-02
3.002958850607850394e+00	2.001089030028768145e-01	3.278285187273916601e-01	7.238928727836196897e-02	1.974063054748454726e-01	3.296100747088316907e-01	6.520253624085925459e-02	2.603514877697953311e-01	4.151881101559083964e-01	1.055148653836822659e-01	2.154156435293267391e-01	3.256495319710785985e-01	1.051817550875749074e-01	1.267176602231557536e-01	2.384764907500671605e-01	1.495882969624433290e-02
3.018874344917040986e+00	1.977876852273043329e-01	3.367466285890606814e-01	5.882874186554795659e-02	1.976901720378759220e-01	3.408424697648888002e-01	5.453787431086304371e-02	2.566528889525380719e-01	4.054256459540211965e-01	1.078801319510549195e-01	2.206559316439183904e-01	3.245672724652745589e-01	1.167445908225622081e-01	1.272133221383632828e-01	2.371355426019889634e-01	1.729110167473760229e-02
3.034789839226229802e+00	1.956273803407045375e-01	3.430928366545493713e-01	4.816192402685973151e-02	1.977540569757935962e-01	3.489121361523757070e-01	4.659597779921148542e-02	2.527038902524262332e-01	3.955377918127288561e-01	1.098699886921236379e-01	2.261308127708183957e-01	3.254320480014989969e-01	1.268295775401377945e-01	1.277838596602573762e-01	2.360465857444420390e-01	1.952113357607271338e-02
3.050705333535418617e+00	1.936614662039061463e-01	3.459442575522712060e-01	4.137867485554108660e-02	1.975782670414719111e-01	3.529376413013103342e-01	4.221889278163348802e-02	2.485320362870838684e-01	3.857247841668824950e-01	1.113392884072852418e-01	2.317853722566790009e-01	3.287689520958281819e-01	1.348017924175298199e-01	1.284428582108590733e-01	2.352950804447987432e-01	2.159063597691941727e-02
3.066620827844609209e+00	1.919136732832310566e-01	3.448566070122572880e-01	3.897073955420479741e-02	1.971524790889119805e-01	3.524962373696929330e-01	4.180872080813105574e-02	2.441671608615822719e-01	3.761927591045448049e-01	1.121415626186197390e-01	2.375625845896107424e-01	3.349161899166903100e-01	1.402089792625311748e-01	1.292041021766639486e-01	2.349585287523177080e-01	2.344967560101017534e-02
3.082536322153798025e+00	1.903974108687631894e-01	3.398093420340222437e-01	4.098547970350416292e-02	1.964761193954938645e-01	3.475852020516965180e-01	4.536703673929121106e-02	2.396412275564727412e-01	3.671440118999586000e-01	1.121384432129868547e-01	2.434038634404801782e-01	3.438985855291601945e-01	1.429091413518001619e-01	1.300813787387900267e-01	2.351024911677299656e-01	2.506026630985008774e-02
3.098451816462988617e+00	1.891156329399007741e-01	3.311932157486239814e-01	4.703805013117756673e-02	1.955583201256714809e-01	3.386171418457262772e-01	5.249949840561668468e-02	2.349881316758863359e-01	3.587638606590400903e-01	1.112124026927325537e-01	2.492496376620337295e-01	3.554068329107490376e-01	1.430924424133184214e-01	1.310882775965076241e-01	2.357770830516397464e-01	2.639947214137551568e-02
3.114367310772177433e+00	1.880611418946572799e-01	3.198357221160175734e-01	5.628656167329698645e-02	1.944174583228661379e-01	3.264484088472685563e-01	6.238650779846374728e-02	2.302434625998263651e-01	3.512051874124020867e-01	1.092817377872506296e-01	2.550399484572665743e-01	3.688967651104168577e-01	1.411831318041162908e-01	1.322379887253835873e-01	2.370144693336082853e-01	2.746150811715888929e-02
3.130282805081366249e+00	1.872173095350667671e-01	3.070653750595740417e-01	6.736924401055950640e-02	1.930803011714143369e-01	3.124459055428346343e-01	7.371469679999403946e-02	2.254442264984000133e-01	3.445732468399292370e-01	1.063152061568707896e-01	2.607150624135902706e-01	3.837317106629254404e-01	1.376984141642550730e-01	1.335431003815286122e-01	2.388277810505738952e-01	2.825841971248334306e-02
3.146198299390556841e+00	1.865591769631295693e-01	2.947919833076129148e-01	7.832637061864625161e-02	1.915807984645265805e-01	2.985770789745940679e-01	8.458451795445906529e-02	2.206285303498592143e-01	3.389144566274293058e-01	1.023426040722891089e-01	2.662160946075958212e-01	3.992900153138114749e-01	1.331421739013801397e-01	1.350153996148887869e-01	2.412116510017100479e-01	2.881914822806752596e-02
3.162113793699745656e+00	1.860548791628759413e-01	2.854579073187101246e-01	8.665185100704177190e-02	1.899585784862500293e-01	2.873875275061555934e-01	9.252962946634443742e-02	2.158352292350843027e-01	3.342126324946082527e-01	9.745782597556036653e-02	2.714856355305768632e-01	4.150167804078209732e-01	1.279544906533327531e-01	1.366656775852129746e-01	2.441442712188405806e-01	2.918708395158536861e-02
3.178029288008936248e+00	1.856673267104577141e-01	2.814733968691692234e-01	8.986125655174619087e-02	1.882572161929253751e-01	2.814590276579019834e-01	9.505540472794873907e-02	2.111035399323269168e-01	3.303941326370797849e-01	9.181294722757406268e-02	2.764683751819754787e-01	4.304364983133662781e-01	1.225002520505846515e-01	1.385035419823144598e-01	2.475906097396072258e-01	2.941647422502169373e-02
3.193944782318125064e+00	1.853560668343435247e-01	2.839462990458805347e-01	8.676583462280652859e-02	1.865223521090837167e-01	2.820755257808026939e-01	9.096917843736473941e-02	2.064726248796521779e-01	3.273405008617252809e-01	8.560474889757904715e-02	2.811117173412315262e-01	4.451477284093656728e-01	1.170757062730974074e-01	1.405372388356891100e-01	2.515062715094592005e-01	2.956820616191903339e-02
3.209860276627313880e+00	1.850792393678325487e-01	2.918289563857426328e-01	7.832952234992246465e-02	1.847997463244008542e-01	2.882516885529959882e-01	8.134780409580570637e-02	2.019811515796145207e-01	3.249050566590140354e-01	7.905724650021503375e-02	2.853663767723347289e-01	4.588127884501128073e-01	1.119199650945566504e-01	1.427734859558173475e-01	2.558414773190181846e-01	2.970549459261652425e-02
3.225775770936504472e+00	1.847955402612925790e-01	3.026763347775041080e-01	6.691474574508102235e-02	1.831333541443296020e-01	2.975168424110038456e-01	6.874986587765538615e-02	1.976668334621559109e-01	3.229295121361533405e-01	7.240415478815848127e-02	2.891869519530035348e-01	4.711480574517534770e-01	1.072258464542536205e-01	1.452173201792184842e-01	2.605447366159191480e-01	2.988990374251783433e-02
3.241691265245693288e+00	1.844661063448189975e-01	3.139573559583852536e-01	5.497485673125276917e-02	1.815635082318910187e-01	3.073304737423885880e-01	5.579654272139344950e-02	1.935659590690700371e-01	3.212578523555200127e-01	6.587406578262006152e-02	2.925324658636365704e-01	4.819165335408838180e-01	1.031483981863893507e-01	1.478719604905834317e-01	2.655659449140441719e-01	3.017797606712271929e-02
3.257606759554883880e+00	1.840562398713573022e-01	3.236841149628944536e-01	4.442836477982015086e-02	1.801252865813599557e-01	3.157396275455929824e-01	4.451094561712692910e-02	1.897129171498016242e-01	3.197463779018467900e-01	5.967945639775648625e-02	2.953668674298824959e-01	4.909226818209529442e-01	9.981105303881204760e-02	1.507386889675985941e-01	2.708587873237093824e-01	3.061859061148783367e-02
3.273522253864072695e+00	1.835368997735325192e-01	3.304814147962285009e-01	3.659238475083650965e-02	1.788471366553463227e-01	3.214290837650606303e-01	3.626518954563198727e-02	1.861397258393585885e-01	3.182701113906696300e-01	5.400934028804757481e-02	2.976594863943261560e-01	4.980091231135640450e-01	9.730984967508823913e-02	1.538167513374363859e-01	2.763824423590106050e-01	3.125106031586215305e-02
3.289437748173261511e+00	1.828858981246335724e-01	3.335026853673149771e-01	3.226911088195216770e-02	1.777498139207478178e-01	3.236192440775107482e-01	3.188038376398491525e-02	1.828755745034740254e-01	3.167264192937849776e-01	4.902472971316307326e-02	2.993854347021652762e-01	5.030546687898599378e-01	9.571620061447061456e-02	1.571032787489793359e-01	2.821026455475028061e-01	3.210391195045586565e-02
3.305353242482452103e+00	1.820887544574235350e-01	3.323550945110879118e-01	3.182241440375913055e-02	1.768456783985372649e-01	3.219838450591667178e-01	3.170751173790781197e-02	1.799463870664773368e-01	3.150368249701443468e-01	4.485594916281032685e-02	3.005259479246369936e-01	5.059732980334735730e-01	9.507859781580038638e-02	1.605932321529248696e-01	2.879921978574715435e-01	3.319426644837819573e-02
3.321268736791640919e+00	1.811391767030277322e-01	3.270603917750498080e-01	3.521796163100565646e-02	1.761383763703417427e-01	3.166118317580594033e-01	3.566492098262410981e-02	1.773744156707466602e-01	3.131478382096078983e-01	4.160099313188544978e-02	3.010686608109944817e-01	5.067137892707358482e-01	9.542353235125308752e-02	1.642793704448894665e-01	2.940310033721683647e-01	3.452773751761059606e-02
3.337184231100831511e+00	1.800391548230735328e-01	3.180479725262631563e-01	4.203033711988393706e-02	1.756229168142699748e-01	3.080088353419166425e-01	4.323699828662330713e-02	1.751778733451427317e-01	3.110313942686132593e-01	3.932435242167220402e-02	3.010078117505128326e-01	5.052598238333386726e-01	9.675579966768699247e-02	1.681522432670009004e-01	3.002057073931087006e-01	3.609877914089312800e-02
3.353099725410020326e+00	1.787986709299148880e-01	3.061789502739247770e-01	5.141839158590499892e-02	1.752861342723454063e-01	2.971376478990317427e-01	5.343462064565904224e-02	1.733706139807406066e-01	3.086852786075164889e-01	3.805594935396475198e-02	3.003443717326977347e-01	5.016304735654874003e-01	9.905826989990806908e-02	1.722002090843013922e-01	3.065089903441788888e-01	3.789142782442386781e-02
3.369015219719209142e+00	1.774350470177991079e-01	2.928026318870390332e-01	6.206746214855921040e-02	1.751075124909211023e-01	2.854956652592623434e-01	6.471935972257986114e-02	1.719618673281107790e-01	3.061337382451234657e-01	3.778999641109806462e-02	2.990860943060075217e-01	4.958810716371945260e-01	1.022911169748204896e-01	1.764094788571614891e-01	3.129385608722484724e-01	3.988039684207450586e-02
3.384930714028399734e+00	1.759719675813836981e-01	2.798201735978452787e-01	7.212376156492214530e-02	1.750603271057032118e-01	2.751756608184061648e-01	7.494499339300028651e-02	1.709560359493521031e-01	3.034283336145959242e-01	3.848373828410828201e-02	2.972474840397566487e-01	4.881045572474874694e-01	1.063904108320258002e-01	1.807641853238042551e-01	3.194958867535759306e-01	4.203248389403257956e-02
3.400846208337588550e+00	1.744382286549578942e-01	2.696092382365535833e-01	7.926721907336219120e-02	1.751130515847027780e-01	2.686729982546897100e-01	8.155310491471585987e-02	1.703525600932069284e-01	3.006489341751928945e-01	4.005618601122098998e-02	2.948496820748730540e-01	4.784334913077630258e-01	1.112658728419830823e-01	1.852464775922593454e-01	3.261847056859645821e-01	4.430824949855408090e-02
3.416761702646779142e+00	1.728662765351684505e-01	2.644449969617417295e-01	8.128755610859514369e-02	1.752309592214260081e-01	2.680138442757781791e-01	8.244807416707385095e-02	1.701458553309436184e-01	2.979045662908157421e-01	4.238714437107146682e-02	2.919202684893470456e-01	4.670430718370425782e-01	1.167974651416515131e-01	1.898366404231148219e-01	3.330093690377938787e-01	4.666391180843576514e-02
3.432677196955967958e+00	1.712906081407025161e-01	2.652935998144864693e-01	7.728761646691857667e-02	1.753778456901259331e-01	2.734509658094769757e-01	7.730472557077487650e-02	1.703253265167057051e-01	2.953335425290389837e-01	4.531711050437239874e-02	2.884929823845509000e-01	4.541556377074683626e-01	1.228303270616334097e-01	1.945132372679150012e-01	3.399730878334091266e-01	4.905338670242087584e-02
3.448592691265156773e+00	1.697461102454096704e-01	2.710897393289576351e-01	6.840248116186169181e-02	1.755177918929263781e-01	2.832442113717480447e-01	6.779137241410473913e-02	1.708754602450148485e-01	2.931019177841968082e-01	4.864900270583291664e-02	2.846073617990875215e-01	4.400473131308930141e-01	1.291674104672820289e-01	1.992532758175614982e-01	3.470761680175586950e-01	5.143038361756430144e-02
3.464508185574347365e+00	1.682664164866916057e-01	2.795245640034411672e-01	5.700826896994205806e-02	1.756168857417805262e-01	2.948483814593394481e-01	5.638539002422159052e-02	1.717759964995646538e-01	2.913988790965921782e-01	5.215311390253714319e-02	2.803083067568554743e-01	4.250575044165241234e-01	1.355591090971867974e-01	2.040323945151077956e-01	3.543143367697189072e-01	5.375045226049668390e-02
3.480423679883536181e+00	1.668823590562121817e-01	2.882705117116563520e-01	4.549420640076801137e-02	1.756448241534320220e-01	3.059820200404499424e-01	4.530762826641410168e-02	1.730021786533375294e-01	2.904273835876530763e-01	5.557697371902195482e-02	2.756455699347964972e-01	4.096015824785821380e-01	1.416895573910108563e-01	2.088250682022216864e-01	3.616772686227546219e-01	5.597286778168872323e-02
3.496339174192726773e+00	1.656205864514204151e-01	2.955415780456496777e-01	3.569959485719115255e-02	1.755763227492729284e-01	3.149579083433692306e-01	3.619473715517659840e-02	1.745250794241198777e-01	2.903886325642965893e-01	5.866152628394316615e-02	2.706731805728070928e-01	3.941854252291783212e-01	1.471609359164358921e-01	2.136048308023796582e-01	3.691474156765338632e-01	5.806224592822548103e-02
3.512254668501915589e+00	1.645024098922491240e-01	3.001431320481908194e-01	2.886168773630742868e-02	1.753922702375285136e-01	3.206540009846491346e-01	3.013053949040792046e-02	1.763119988463146826e-01	2.914603472053331479e-01	6.116365048729623111e-02	2.654488083235496121e-01	3.794158413856242307e-01	1.514817752614749935e-01	2.183445127003581510e-01	3.766992287331151767e-01	5.998979666760112517e-02
3.528170162811104404e+00	1.635429294235278552e-01	3.013889922304412439e-01	2.569686661661443883e-02	1.750805767575153993e-01	3.224287782136456837e-01	2.773237530138508711e-02	1.783269288243459760e-01	2.937714704629127982e-01	6.288238718577915387e-02	2.600330747343579385e-01	3.659911856175642186e-01	1.540749638511516584e-01	2.230164902602528310e-01	3.842988270250953797e-01	6.173415349541028219e-02
3.544085657120294997e+00	1.627504768924530609e-01	2.990329464647164537e-01	2.646800732018966817e-02	1.746366800031148026e-01	3.200652810295514517e-01	2.920807897667815345e-02	1.805310774190923284e-01	2.973789467556399724e-01	6.368320808254468446e-02	2.544888209491024122e-01	3.546439025657062705e-01	1.543337393324985540e-01	2.275929447362374791e-01	3.919041374356057039e-01	6.328175203686928207e-02
3.560001151429483812e+00	1.621263975738120311e-01	2.932392236916389616e-01	3.101357145598510057e-02	1.740636890341299703e-01	3.137499627764951393e-01	3.437741529176480126e-02	1.828834447194613300e-01	3.022535222858477866e-01	6.351336715307490111e-02	2.488803409982310588e-01	3.460092112715278390e-01	1.517514707249342509e-01	2.320461276743655821e-01	3.994654855672793436e-01	6.462676978145179274e-02
3.575916645738674404e+00	1.616651759436699143e-01	2.845908379681076905e-01	3.873951391923216581e-02	1.733721625815735912e-01	3.040829554184504291e-01	4.266136974469678100e-02	1.853414409971395338e-01	3.082792899613764348e-01	6.240359203290263279e-02	2.432725906952131201e-01	3.404440598658969308e-01	1.461011215245293093e-01	2.363486297824039517e-01	4.069265867742496989e-01	6.577067279055820448e-02
3.591832140047863220e+00	1.613548947388976362e-01	2.741359289276786293e-01	4.857386055011665704e-02	1.725795355753398097e-01	2.921219393693701427e-01	5.303713178130944894e-02	1.878615368616400605e-01	3.152666904097739531e-01	6.045638331350616790e-02	2.377303826640355389e-01	3.379022850663392363e-01	1.375584802617318414e-01	2.404736501600869270e-01	4.142258600483428310e-01	6.672144027183099513e-02
3.607747634357053812e+00	1.611780007474468701e-01	2.634610518245983357e-01	5.889494967029541839e-02	1.717092237929587761e-01	2.794570161503728278e-01	6.396143143554473831e-02	1.903999343495146601e-01	3.229740287083725514e-01	5.782583999065679659e-02	2.323175783739950540e-01	3.379695081356832165e-01	1.266656486123068914e-01	2.443952627360846397e-01	4.212979738235567151e-01	6.749255164861256429e-02
3.623663128666242628e+00	1.611123364777256595e-01	2.547014087993785814e-01	6.752326415607272370e-02	1.707894512083393546e-01	2.682533709509113962e-01	7.332553146576729908e-02	1.929132473164640871e-01	3.311310070950277962e-01	5.469548753790037798e-02	2.270962882456711573e-01	3.400291577269531906e-01	1.141634187643891379e-01	2.480886767517999081e-01	4.280755301836381976e-01	6.810182331996161853e-02
3.639578622975431443e+00	1.611323846094112611e-01	2.501925068905568317e-01	7.207226232826566270e-02	1.698518571448014436e-01	2.610043541969262471e-01	7.869936009267664012e-02	1.953591791699504643e-01	3.394593345278653640e-01	5.125902381203553682e-02	2.221260909089829982e-01	3.434357738648506908e-01	1.008164079531152918e-01	2.515304881668537496e-01	4.344908005097701809e-01	6.857017582393731825e-02
3.655494117284622035e+00	1.612106624868559490e-01	2.514426954194698416e-01	7.097862955424207032e-02	1.689299501456112684e-01	2.595921104759265630e-01	7.826778981529600165e-02	1.976971858936040216e-01	3.476882330841125635e-01	4.770613870309545201e-02	2.174632825366012434e-01	3.476167526191227264e-01	8.730981245407978819e-02	2.546989189373276008e-01	4.404774381448097742e-01	6.892039972984545515e-02
3.671409611593810851e+00	1.613191973090187803e-01	2.580768349341302503e-01	6.456155968390732414e-02	1.680574821343398528e-01	2.640477942980863357e-01	7.206716997059339769e-02	1.998891124785784346e-01	3.555648659586022609e-01	4.421335899855460827e-02	2.131601668425089358e-01	3.521047859176555939e-01	7.421554776736224990e-02	2.575740412355540521e-01	4.459721089396054827e-01	6.917597353150264916e-02
3.687325105903001443e+00	1.614310093816160308e-01	2.681131027552736690e-01	5.474891600795837865e-02	1.672668196606079405e-01	2.725320720525487017e-01	6.200156726866715151e-02	2.018997912906614900e-01	3.628607805838593992e-01	4.093880199746358084e-02	2.092643958281881489e-01	3.565333055463230649e-01	6.199548611005323284e-02	2.601379838389263899e-01	4.509159959165032205e-01	6.935997176134955922e-02
3.703240600212190259e+00	1.615215309568423796e-01	2.791721938375781864e-01	4.387086807610654504e-02	1.665873886875151588e-01	2.825784505910814426e-01	5.059632678394888894e-02	2.036975915590494013e-01	3.693756491292924382e-01	3.801953398880633661e-02	2.058183706829474491e-01	3.606199036512732214e-01	5.101683771462167671e-02	2.623751181136456112e-01	4.552561479371622921e-01	6.949408829012893030e-02
3.719156094521379075e+00	1.615698917617334751e-01	2.892619547724122886e-01	3.387782875105466163e-02	1.660442655126120881e-01	2.920651891010386247e-01	4.002334192418557923e-02	2.052549100610070454e-01	3.749393540820961102e-01	3.557046603991800837e-02	2.028587114089827614e-01	3.641494851415368883e-01	4.156793767642863457e-02	2.642722212556645744e-01	4.589466532700517964e-01	6.959778924127738020e-02
3.735071588830569667e+00	1.615600091181896292e-01	2.969522035493242784e-01	2.616781468705495217e-02	1.656569792230527804e-01	2.994715637464266944e-01	3.184239469967886649e-02	2.065485941780977330e-01	3.794131331980555855e-01	3.368405515813988060e-02	2.004158027579598933e-01	3.669608709655118872e-01	3.387073455040787162e-02	2.658186147226999640e-01	4.619496270835962148e-01	6.968760236180368550e-02
3.750987083139758482e+00	1.614814302481725194e-01	3.013227534627496151e-01	2.164010703359539600e-02	1.654385809166853127e-01	3.038272783694143664e-01	2.704988346395623133e-02	2.075602897907621591e-01	3.826902149027324729e-01	3.243036467879184537e-02	1.985134229496671732e-01	3.689372054992634542e-01	2.808964040007091989e-02	2.670062760947127800e-01	4.642360073618173599e-01	6.977654482760820009e-02
3.766902577448949074e+00	1.613298864677567002e-01	3.018940025768884206e-01	2.076577035862497977e-02	1.653950222571068940e-01	3.046283333619906886e-01	2.616171115222309940e-02	2.082767079302750568e-01	3.846961800514909213e-01	3.185723580905919228e-02	1.971684604132384888e-01	3.699995116191324707e-01	2.433740920734453472e-02	2.678299229316228880e-01	4.657861570005302765e-01	6.987368886271552726e-02
3.782818071758137890e+00	1.611075329261157929e-01	2.985877602058998881e-01	2.362730564633169772e-02	1.655248713656382875e-01	3.017882572322715395e-01	2.926148549900503548e-02	2.086898056877736773e-01	3.853891685465056227e-01	3.199044282904175973e-02	1.963907224689889208e-01	3.701026387317116750e-01	2.267880620626619437e-02	2.682870675514834047e-01	4.665902714158893239e-01	6.998386368707748550e-02
3.798733566067326706e+00	1.608228626813275886e-01	2.917196689020520317e-01	2.992605646060314539e-02	1.658193782632881863e-01	2.956288010268839361e-01	3.600995549969240872e-02	2.087968785529552285e-01	3.847599867857944833e-01	3.283377032011597363e-02	1.961828384778809276e-01	3.692330271417011978e-01	2.313264981406065735e-02	2.683780420245481801e-01	4.666485913845533906e-01	7.010749266454296968e-02
3.814649060376517298e+00	1.604902995145129907e-01	2.820223880365282376e-01	3.895821099249771602e-02	1.662628857894595802e-01	2.869086463130084974e-01	4.561712526591067685e-02	2.086005630815888634e-01	3.828321428845498087e-01	3.436898327862791813e-02	1.965402585516045908e-01	3.674079404645508862e-01	2.567257663865829542e-02	2.681059930628340027e-01	4.659714204794315751e-01	7.024056564623643029e-02
3.830564554685706113e+00	1.601294892395534464e-01	2.707022449458071911e-01	4.955673353329970166e-02	1.668335658884901318e-01	2.768904534113172389e-01	5.677667836566302473e-02	2.081087505312052000e-01	3.796618241939517246e-01	3.655567686845867525e-02	1.974513474659980727e-01	3.646760356673016679e-01	3.022665926469450537e-02	2.674768468747532602e-01	4.645789457560073332e-01	7.037474799349921484e-02
3.846480048994896705e+00	1.597643236546653633e-01	2.595129103344753774e-01	6.001573697485533543e-02	1.675044461021934772e-01	2.674170634717761841e-01	6.759182873261074254e-02	2.073344138180405472e-01	3.753378221376129087e-01	3.933100549846815785e-02	1.988975719812217657e-01	3.611193439939244243e-01	3.667579996851913493e-02	2.664992444438788466e-01	4.625008596442197195e-01	7.049762924353794591e-02
3.862395543304085521e+00	1.594217440387636908e-01	2.507260263124995170e-01	6.811746176502787853e-02	1.682446777207720900e-01	2.608344586086395189e-01	7.565489683290464729e-02	2.062953517962605454e-01	3.699813894227660382e-01	4.260931416975508035e-02	2.008537783706299540e-01	3.568569332515105774e-01	4.485062348974935831e-02	2.651844480735737197e-01	4.597757806842032169e-01	7.059311546294419482e-02
3.878311037613274337e+00	1.591303816311462338e-01	2.466546915550858199e-01	7.160607170720664771e-02	1.690209859319707353e-01	2.593722623130356730e-01	7.866970955090581141e-02	2.050138564054427015e-01	3.637459680854773225e-01	4.628174472540810824e-02	2.032885556225523804e-01	3.520507041945552529e-01	5.452640705054950798e-02	2.635462204088879212e-01	4.564504712344588100e-01	7.064196958331700471e-02
3.894226531922464929e+00	1.589191003621967802e-01	2.485020329616766666e-01	6.933616776271687987e-02	1.697992339703559839e-01	2.638990899119728617e-01	7.569937802873913379e-02	2.035163096400934846e-01	3.568166319296575684e-01	5.021598735052940077e-02	2.061646785294058704e-01	3.469138746124967310e-01	6.541548244631500975e-02	2.616006774979478533e-01	4.525788520743680987e-01	7.062250292152758013e-02
3.910142026231653745e+00	1.588155118651616293e-01	2.554839220168495517e-01	6.214710171347369305e-02	1.705460280792039651e-01	2.732576652169222964e-01	6.783439094148566162e-02	2.018327185354003850e-01	3.494089163820484623e-01	5.425652068875230771e-02	2.094396237386580983e-01	3.417225079576089453e-01	7.715673951970725142e-02	2.593661177815760333e-01	4.482208174825828562e-01	7.051141808056921034e-02
3.926057520540844337e+00	1.588445342753974088e-01	2.654361890144399938e-01	5.225287953635485150e-02	1.712302882870680998e-01	2.851105849108655499e-01	5.734999166327066356e-02	1.999961974109793761e-01	3.417664372172471987e-01	5.822595760471155346e-02	2.130661508293486828e-01	3.368293963137481972e-01	8.930290534494915444e-02	2.568628291972063771e-01	4.434408604771485907e-01	7.028479791726413572e-02
3.941973014850033152e+00	1.590270644456530102e-01	2.760472989387130482e-01	4.200682995259295838e-02	1.718247116462357782e-01	2.971239602126122259e-01	4.652546307985933050e-02	1.980424074488733865e-01	3.341563295056294014e-01	6.192848539211737169e-02	2.169929396121988707e-01	3.326765643252967974e-01	1.013093148991009163e-01	2.541128768470389265e-01	4.383065269303781930e-01	6.991922676369966005e-02
3.957888509159221968e+00	1.593788280601139695e-01	2.854897712040512792e-01	3.326788491617663213e-02	1.723070596002025945e-01	3.074796925437332518e-01	3.713442665667193721e-02	1.960089642889705774e-01	3.268611575185227935e-01	6.515677105941836134e-02	2.211652741434890213e-01	3.297960190342707487e-01	1.125345292527072938e-01	2.511398739072239206e-01	4.328867294123291964e-01	6.939301840211864469e-02
3.973804003468412560e+00	1.599094639529562434e-01	2.925053267614904917e-01	2.731360114442199505e-02	1.726612093074463838e-01	3.149171372539468772e-01	3.040528136094589051e-02	1.939348246957507682e-01	3.201658148772892343e-01	6.770383451421230214e-02	2.255257634019987856e-01	3.287783703275750646e-01	1.222731564764224788e-01	2.479687386418478467e-01	4.272499665299673843e-01	6.868751075372830917e-02
3.989719497777601376e+00	1.606218881061406700e-01	2.963324062354298905e-01	2.491136997685147736e-02	1.728779196712480482e-01	3.186592778708458029e-01	2.709656147165026563e-02	1.918596634821650437e-01	3.143385273428575544e-01	6.938079962147251922e-02	2.300150882099677163e-01	3.301846590589225805e-01	1.298455173610128521e-01	2.446254405304784940e-01	4.214625100906038702e-01	6.778837097035309012e-02
4.005634992086791968e+00	1.615119698165478346e-01	2.966416462892062511e-01	2.638229334388941805e-02	1.729552760058137295e-01	3.183528699488389346e-01	2.755768206278855215e-02	1.898232517726616275e-01	3.096068921518211337e-01	7.003961139350214915e-02	2.345727637853414760e-01	3.344009193868464069e-01	1.347446081838365450e-01	2.411367386196352769e-01	4.155866385612594360e-01	6.668683867801114551e-02
4.021550486395980784e+00	1.625685379853498702e-01	2.935096166348462599e-01	3.162745933585348057e-02	1.728987920997351047e-01	3.140416420451926927e-01	3.175594215427754441e-02	1.878648473565909804e-01	3.061328632456588594e-01	6.959683146752310146e-02	2.391379072922172333e-01	3.414962783507355937e-01	1.367795362336988729e-01	2.375299152661068669e-01	4.096790080725905003e-01	6.538082245962320571e-02
4.037465980705169599e+00	1.637737200667180593e-01	2.874304600586254921e-01	4.011698007481061257e-02	1.727211642355448162e-01	3.061698649717072840e-01	3.927246349938237624e-02	1.860226073392439172e-01	3.039933404915589055e-01	6.805187418692895673e-02	2.436499999049495102e-01	3.511822601156457946e-01	1.361177396942532258e-01	2.338325084535435860e-01	4.037892581979669604e-01	6.387575870912023945e-02
4.053381475014360191e+00	1.651036006341971007e-01	2.793654821495690777e-01	5.084171911882513772e-02	1.724416877614545762e-01	2.956171328131856346e-01	4.926624270972353170e-02	1.843330325590463725e-01	3.031731506207336890e-01	6.549291449735906989e-02	2.480496332114346947e-01	3.629054000688303749e-01	1.331938663540390144e-01	2.300720458338672281e-01	3.979589457807189978e-01	6.218514588701545831e-02
4.069296969323549007e+00	1.665291715050775390e-01	2.708215899249319936e-01	6.223675308522305660e-02	1.720853623509360775e-01	2.837663766114734698e-01	6.040434809039869901e-02	1.828304523283379168e-01	3.035734105032594776e-01	6.208749415341636990e-02	2.522792302426113409e-01	3.760000847820492154e-01	1.285583757031734664e-01	2.262757835730371814e-01	3.922208843209749052e-01	6.033068282509948532e-02
4.085212463632739599e+00	1.680175316036144062e-01	2.638786694041483361e-01	7.215639380308046247e-02	1.716817264146764943e-01	2.725731324405205047e-01	7.079032038883251166e-02	1.815465569974484827e-01	3.050323795248899295e-01	5.806073447000706378e-02	2.562837320158086740e-01	3.898117319209780662e-01	1.227557321106392818e-01	2.224704529684520815e-01	3.865989391929871566e-01	5.834196674391697868e-02
4.101127957941928415e+00	1.695332828817887605e-01	2.608916474755365589e-01	7.817491828804096210e-02	1.712634735925376017e-01	2.644626438501023191e-01	7.806430333497291207e-02	1.805099846657565177e-01	3.073517960250822245e-01	5.366817330643081085e-02	2.600112412047748678e-01	4.037592437173099236e-01	1.162632386922398120e-01	2.186820176551422246e-01	3.811082931781213934e-01	5.625574213216305575e-02
4.117043452251117230e+00	1.710400592013539278e-01	2.635267152047995332e-01	7.855340319790833636e-02	1.708649142837270762e-01	2.616609692128840647e-01	8.006885935457005998e-02	1.797459670992140324e-01	3.103215944801885895e-01	4.917033971823947525e-02	2.634136153828722238e-01	4.173519293070843128e-01	1.094753014586601070e-01	2.149354440328327120e-01	3.757561576362874467e-01	5.411473042937794964e-02
4.132958946560307822e+00	1.725021185484663933e-01	2.716520818901945189e-01	7.335215520673825373e-02	1.705203523191539949e-01	2.649369024564780517e-01	7.610380218182996592e-02	1.792760385926371880e-01	3.137387564612352797e-01	4.481332072403909628e-02	2.664470032104411246e-01	4.301845253370343292e-01	1.027094810838478922e-01	2.112544873293012715e-01	3.705428683320813876e-01	5.196610632652118311e-02
4.148874440869496638e+00	1.738859256032239675e-01	2.834452889974343748e-01	6.432656220901353250e-02	1.702624508232893352e-01	2.730292753868215350e-01	6.749562625975714936e-02	1.791178101683837676e-01	3.174193279738269924e-01	4.081629236294054275e-02	2.690723179340916427e-01	4.419256039587421414e-01	9.621903190944114392e-02	2.076614954710112315e-01	3.654632771705254024e-01	4.985971377149708839e-02
4.164789935178687230e+00	1.751616516743971508e-01	2.965415531570491092e-01	5.378175019174516458e-02	1.701206618844801344e-01	2.835814404535296762e-01	5.665988331543060641e-02	1.792848101618755852e-01	3.212047071796649833e-01	3.736491314408615927e-02	2.712556436153231720e-01	4.523061710989724760e-01	9.020511613167386811e-02	2.041772326639239021e-01	3.605083355681990565e-01	4.784612975964872006e-02
4.180705429487876046e+00	1.763045223346850765e-01	3.088781764251079531e-01	4.373086824426217212e-02	1.701197918378255514e-01	2.943133421956328766e-01	4.592624148001821227e-02	1.797863909386563930e-01	3.249639904690534431e-01	3.460879140825931510e-02	2.729685705886819025e-01	4.611105483290737217e-01	8.482659284829011104e-02	2.008207243001511044e-01	3.556667627911511143e-01	4.597468580915109460e-02
4.196620923797066638e+00	1.772959496021303816e-01	3.189244719974366760e-01	3.566742720682405943e-02	1.702787679022289558e-01	3.034909921686652634e-01	3.706654363579264810e-02	1.806277002453383074e-01	3.285940029341992696e-01	3.266139755647734511e-02	2.741884577458959527e-01	4.681696792090866976e-01	8.020723628270520766e-02	1.976091245044064582e-01	3.509267015587390626e-01	4.429154745007382599e-02
4.212536418106255454e+00	1.781243949135829507e-01	3.256514765477331319e-01	3.059731327943276957e-02	1.706096628873034760e-01	3.099444028050215572e-01	3.127492296958536699e-02	1.818097145435237372e-01	3.320181804898717504e-01	3.160124859717575174e-02	2.748986203326861943e-01	4.733563987971427522e-01	7.644084186822966420e-02	1.945576073229036973e-01	3.462772799317155314e-01	4.283793471409186315e-02
4.228451912415444269e+00	1.787859210021706668e-01	3.284681313216692988e-01	2.910371068267200712e-02	1.711170231116514728e-01	3.129859364457917015e-01	2.924810977751124419e-02	1.833293306342808349e-01	3.351850227237804791e-01	3.147363854478116285e-02	2.750884430105127731e-01	4.765821344615623900e-01	7.359475155946315628e-02	1.916792822413841690e-01	3.417100186751182989e-01	4.164854580765006697e-02
4.244367406724634861e+00	1.792844045897940830e-01	3.271826453310375249e-01	3.138616384855064112e-02	1.717975310779135123e-01	3.123501202279110323e-01	3.124494192791599234e-02	1.851795109703154862e-01	3.380665022049434421e-01	3.229251973568753042e-02	2.747534189587389486e-01	4.777946023648825813e-01	7.171223555259534366e-02	1.889851344032379976e-01	3.372200429599849780e-01	4.075022584649101720e-02
4.260282901033823677e+00	1.796313969206355943e-01	3.219929716371200401e-01	3.726982220415114844e-02	1.726400194449053127e-01	3.081715945121494826e-01	3.710844437766111503e-02	1.873494772891509674e-01	3.406565983076147441e-01	3.404235627068721848e-02	2.738951167572796219e-01	4.769761897399295014e-01	7.081404377462971467e-02	1.864839895880285314e-01	3.328070734878068593e-01	4.016090568825020357e-02
4.276198395343014269e+00	1.798456349187632364e-01	3.135046994305396573e-01	4.618657040698681548e-02	1.736258370953756291e-01	3.009993485538884350e-01	4.625232563686282328e-02	1.898249465949249093e-01	3.429699888325779544e-01	3.667990435727186416e-02	2.725210776812214686e-01	4.741428264263513603e-01	7.089932893609157682e-02	1.841825037097148399e-01	3.284761831492893913e-01	3.988882427014031617e-02
4.292113889652203085e+00	1.799522214511598828e-01	3.027788271045227519e-01	5.712561579779704135e-02	1.747295523213613921e-01	2.918485915874498016e-01	5.761051305527301047e-02	1.925884030761125243e-01	3.450408463451400953e-01	4.013595980708492550e-02	2.706446468446034870e-01	4.693432434825483002e-01	7.194605020665870154e-02	1.820851763067627693e-01	3.242383105456242420e-01	3.993204206790129662e-02
4.308029383961391900e+00	1.799815081191338817e-01	2.914038400406731011e-01	6.855917619759469006e-02	1.759199630389919056e-01	2.822827987754049084e-01	6.955712730257888887e-02	1.956193992745652588e-01	3.469216220886354174e-01	4.431717646049512793e-02	2.682847423403085796e-01	4.626585967752572248e-01	7.391088790535990660e-02	1.801943872270004021e-01	3.201105213793099535e-01	4.027825307469087845e-02
4.323944878270582493e+00	1.799677275213825978e-01	2.815234394403064444e-01	7.841201560245873725e-02	1.771613701712564937e-01	2.744452806964450264e-01	7.987745964606798865e-02	1.988948797163997417e-01	3.486816423387120167e-01	4.910811709408749448e-02	2.654655671290996333e-01	4.542025065724676902e-01	7.672862768573157632e-02	1.785104554618615336e-01	3.161160038356142232e-01	4.090490708810887166e-02
4.339860372579771308e+00	1.799474334280322108e-01	2.755716056154680627e-01	8.432326124059637273e-02	1.784150585114457899e-01	2.707539199988999723e-01	8.607619702399157968e-02	2.023895202719757369e-01	3.504052838261620950e-01	5.437375671778935105e-02	2.622162689281870573e-01	4.441216368151585381e-01	8.031090104121557660e-02	1.770317188603590941e-01	3.122837762485933810e-01	4.177966147212480719e-02
4.355775866888961900e+00	1.799578162614517418e-01	2.753670525408153380e-01	8.454857998208815950e-02	1.796409200265646766e-01	2.728956527705533874e-01	8.638618728257596580e-02	2.060760767210405298e-01	3.521894413997305184e-01	5.996271204235054109e-02	2.585705537360420414e-01	4.325970129440469547e-01	8.454409452803712810e-02	1.757546332549009827e-01	3.086480769716416495e-01	4.286118953816031585e-02
4.371691361198150716e+00	1.800349672914489108e-01	2.809682803224359815e-01	7.910165426046182613e-02	1.807991480951825769e-01	2.806719271824718032e-01	8.092636900789335064e-02	2.099257363470467541e-01	3.541399716830608835e-01	6.571150101103259700e-02	2.545662589059341507e-01	4.198463489110412228e-01	8.928616890082710644e-02	1.746738893603875520e-01	3.052474008401384609e-01	4.410037788063664310e-02
4.387606855507339532e+00	1.802121677427235280e-01	2.906477338313913084e-01	6.977660165405576154e-02	1.818519278870372458e-01	2.921419831302820014e-01	7.156187264379249013e-02	2.139084668554499524e-01	3.563668264413867304e-01	7.145010726951320223e-02	2.502448918490449703e-01	4.061276935804548627e-01	9.436209011763510568e-02	1.737825456657443313e-01	3.021231484440338733e-01	4.544194288745478927e-02
4.403522349816530124e+00	1.805182784452392386e-01	3.020229737514760759e-01	5.901358313900241515e-02	1.827650481312346198e-01	3.048458080945913307e-01	6.068428816787792279e-02	2.179933574856115219e-01	3.589777251548740278e-01	7.700898981634898832e-02	2.456511405146343530e-01	3.917446312209329484e-01	9.955764980833575750e-02	1.730721754232802945e-01	2.993178690052790691e-01	4.682648184128151980e-02
4.419437844125718939e+00	1.809763017453299150e-01	3.129846034715875747e-01	4.896800001907225530e-02	1.835093628877032812e-01	3.166723735772978277e-01	5.034635219810873474e-02	2.221489478438530840e-01	3.620704958593766731e-01	8.222739982832946715e-02	2.408323617675416639e-01	3.770528795902988728e-01	1.046118439447844828e-01	1.725330257555720281e-01	2.968731101269236894e-01	4.819294138422038076e-02
4.435353338434909531e+00	1.816021802968836585e-01	3.219753088984875777e-01	4.122905169527973923e-02	1.840620384862138859e-01	3.260770253027847065e-01	4.204705166964309293e-02	2.263435407039114389e-01	3.657246289570356690e-01	8.696245245078720876e-02	2.358380536720848519e-01	3.624670040517949943e-01	1.092091032923746818e-01	1.721541868409061926e-01	2.948269407117739549e-01	4.948143297003840257e-02
4.451268832744098347e+00	1.824038873699332097e-01	3.279638137467129622e-01	3.684396099315345730e-02	1.844075302399260652e-01	3.320363080183159621e-01	3.677875246153614053e-02	2.305454957775018576e-01	3.699930466071610358e-01	9.109794494784265173e-02	2.307193175074730429e-01	3.484634181866002600e-01	1.129752168283458258e-01	1.719237691051657413e-01	2.932112839185546105e-01	5.063625429177688597e-02
4.467184327053287163e+00	1.833808508800262582e-01	3.303719425634898399e-01	3.638975919656267655e-02	1.845382454571518338e-01	3.339749569431605947e-01	3.510153397114310070e-02	2.347235022288225448e-01	3.748954054294276750e-01	9.455159902821744233e-02	2.255283150954707494e-01	3.355713005250562930e-01	1.154853296658852196e-01	1.718290863385285305e-01	2.920492734778187827e-01	5.160889919923826452e-02
4.483099821362477755e+00	1.845237389984401843e-01	3.290286058238226508e-01	4.001887217305769018e-02	1.844548631350003964e-01	3.317220221824916937e-01	3.718770408750907142e-02	2.388468284701896205e-01	3.804142171061555278e-01	9.727943983422368546e-02	2.203177267290562791e-01	3.243378753420772531e-01	1.162975781160353050e-01	1.718568426673134919e-01	2.913529083441505074e-01	5.236077699047650413e-02
4.499015315671666571e+00	1.858146195804746548e-01	3.241585836168981993e-01	4.747065554405111021e-02	1.841662959026572899e-01	3.254981882540052274e-01	4.283440355130938015e-02	2.428855485103741108e-01	3.864945990036557366e-01	9.927649801709248489e-02	2.151402146640281066e-01	3.152555587062456643e-01	1.150248706218105765e-01	1.719933213424658935e-01	2.911213023715908954e-01	5.286534031334090555e-02
4.514930809980857163e+00	1.872274894357498221e-01	3.164058073933862514e-01	5.804917147811339273e-02	1.836892956105515839e-01	3.159319621537767242e-01	5.144662906732647145e-02	2.468107448132340620e-01	3.930476820567806451e-01	1.005738075696874789e-01	2.100478967862738633e-01	3.086577927174871672e-01	1.114380008550605733e-01	1.722245733541906410e-01	2.913397877179004780e-01	5.310935899048079001e-02
4.530846304290045978e+00	1.887291533780064423e-01	3.068942536826997358e-01	7.056405307331316268e-02	1.830477197251608734e-01	3.041076380333537776e-01	6.198780141696798307e-02	2.505946882447862012e-01	3.999569122083638240e-01	1.012324642812085784e-01	2.050918347071619408e-01	3.046269742556684257e-01	1.055566951586554836e-01	1.725366039448845701e-01	2.919800300545285499e-01	5.309317783524060419e-02
4.546761798599234794e+00	1.902804177455166279e-01	2.973143090770878905e-01	8.324652641394536534e-02	1.822714906809129454e-01	2.916405978825787892e-01	7.290238347924707374e-02	2.542109962274884949e-01	4.070859920228515616e-01	1.013360004321254282e-01	2.003215401783818850e-01	3.029740065349030287e-01	9.766907382186072739e-02	1.729155551677000469e-01	2.930011701626425435e-01	5.282994017275753629e-02
4.562677292908425386e+00	1.918375493534117682e-01	2.899283524221148434e-01	9.374674628470869298e-02	1.813952938888138411e-01	2.807101110495376917e-01	8.208047672808996276e-02	2.576347706697024176e-01	4.142871512852098759e-01	1.009823900541949315e-01	1.957845033641129051e-01	3.033067336367239464e-01	8.826227309150186384e-02	1.733478827239590125e-01	2.943518575435466467e-01	5.234390790437135066e-02
4.578592787217614202e+00	1.933539392351022179e-01	2.871609188653410083e-01	9.954695960486342754e-02	1.804570716001466235e-01	2.737871796309649941e-01	8.712696356932826680e-02	2.608427175876577575e-01	4.214087248143194575e-01	1.002767103609960297e-01	1.915257461694330754e-01	3.051412861689930534e-01	7.791020616987309744e-02	1.738205254076604367e-01	2.959729272757916085e-01	5.166812353952923709e-02
4.594508281526804794e+00	1.947819015653590169e-01	2.904626004949295570e-01	9.910120263578844901e-02	1.794963787605525496e-01	2.726855302148554760e-01	8.630722730624960926e-02	2.638132505815436457e-01	4.283014536906168956e-01	9.932504747247036803e-02	1.875874035043098298e-01	3.079967683592039762e-01	6.717803864941568337e-02	1.743210655882350690e-01	2.978004174697203577e-01	5.084171370674976653e-02
4.610423775835993609e+00	1.960745322278997227e-01	2.992559668043617283e-01	9.289309765143768938e-02	1.785526729696505222e-01	2.773807863350222780e-01	7.972455960427875243e-02	2.665265804645286507e-01	4.348233314280787187e-01	9.822982950097858268e-02	1.840083350653911876e-01	3.114478047599105737e-01	5.656886537087180145e-02	1.748378792725300557e-01	2.997686345277982833e-01	4.990712401726184189e-02
4.626339270145182425e+00	1.971875488545509203e-01	3.113579376527511045e-01	8.301716005635076390e-02	1.776636134234008679e-01	2.860455511249238580e-01	6.928167572187789169e-02	2.689647933745803465e-01	4.408430950564882767e-01	9.708649169267241641e-02	1.808237699444362190e-01	3.151416467120891074e-01	4.650589317678335832e-02	1.753602744030317018e-01	3.018130305129271829e-01	4.890751829313624843e-02
4.642254764454373017e+00	1.980810349327641329e-01	3.242645882994441564e-01	7.189748156608413709e-02	1.768634431461194034e-01	2.962574188272525388e-01	5.746946746498628189e-02	2.711119196278012899e-01	4.462426015284115532e-01	9.598123772719105440e-02	1.780649861222195207e-01	3.187959536154065798e-01	3.733401862903246160e-02	1.758786161710957086e-01	3.038727357606993973e-01	4.788449658149199206e-02
4.658170258763561833e+00	1.987210147128680438e-01	3.359114048263184271e-01	6.153062459941763263e-02	1.761815249524608662e-01	3.059254594012072448e-01	4.643759050371448760e-02	2.729539954051746764e-01	4.509183664057746510e-01	9.498962440457470180e-02	1.757590266784221367e-01	3.221894620038984192e-01	2.932859135294582642e-02	1.763844382510743047e-01	3.058926671086589222e-01	4.687620939348965954e-02
4.674085753072752425e+00	1.990807929559123834e-01	3.448169279258923581e-01	5.334465798593240882e-02	1.756410946010399654e-01	3.135377061128870047e-01	3.774448308919289841e-02	2.744791191110849682e-01	4.547825183308622510e-01	9.417571989130765764e-02	1.739284543384774784e-01	3.251518390638833411e-01	2.270506961307161564e-02	1.768705389934852601e-01	3.078251929991723257e-01	4.591588498779816674e-02
4.690001247381941241e+00	1.991420037170457680e-01	3.500170120177755750e-01	4.826699541631596091e-02	1.752582848338036792e-01	3.181155662507497706e-01	3.240100341685756002e-02	2.756775039127786764e-01	4.577633743461352323e-01	9.359163347942212052e-02	1.725911457838650298e-01	3.275551281489178512e-01	1.762716341881223614e-02	1.773310617525068189e-01	3.096313759217624861e-01	4.503074758325112392e-02
4.705916741691130056e+00	1.988953249032447690e-01	3.509903211465875139e-01	4.680032865990202406e-02	1.750414618854338744e-01	3.191332427317644660e-01	3.094968103910325508e-02	2.765415275779025683e-01	4.598057891072596659e-01	9.327726604854549852e-02	1.717601269685765097e-01	3.293073271587644291e-01	1.421292677838856267e-02	1.777615586648421675e-01	3.112818317080227604e-01	4.424128562166157463e-02
4.721832236000320648e+00	1.983408297194511616e-01	3.476161535526225421e-01	4.906550588627978104e-02	1.749909021441392321e-01	3.164688585137587218e-01	3.351294577451977008e-02	2.770657802866496322e-01	4.608713856079633686e-01	9.326017496533586804e-02	1.714434505067367331e-01	3.303479436026044436e-01	1.253895741086905047e-02	1.781590373430231300e-01	3.127572489612313600e-01	4.356082572481492776e-02
4.737747730309509464e+00	1.974879616871367538e-01	3.401631483475315854e-01	5.481277502674189450e-02	1.750988215757600386e-01	3.103915038604725396e-01	3.980613929104756532e-02	2.772471106212522907e-01	4.609387392284851614e-01	9.355548201401939212e-02	1.716441160198053373e-01	3.306452092815810317e-01	1.264302275802961506e-02	1.785219900960456907e-01	3.140486059600841040e-01	4.299537423200730513e-02
4.753663224618700056e+00	1.963551359978002731e-01	3.293067453293210267e-01	6.340352666627949163e-02	1.753497549626120144e-01	3.015822211834839894e-01	4.911728874174001169e-02	2.770846694446931213e-01	4.600035599903374850e-01	9.416577889904875764e-02	1.723600341516430823e-01	3.301946852689083278e-01	1.452538303437783673e-02	1.788504054432516477e-01	3.151571115294204972e-01	4.254369935708282591e-02
4.769578718927888872e+00	1.949689858456289948e-01	3.161793420853840075e-01	7.375862960587398209e-02	1.757212666509810339e-01	2.911899691424253978e-01	6.025256415953665623e-02	2.765799508891005343e-01	4.580788974419814918e-01	9.508100433621954894e-02	1.735840347714115162e-01	3.290191038178724714e-01	1.814896572495056093e-02	1.791457618428779208e-01	3.160938842509332658e-01	4.219763943482257584e-02
4.785494213237077687e+00	1.933632873753197146e-01	3.024492443568754796e-01	8.427733039376393565e-02	1.761849600283764417e-01	2.809055691885832262e-01	7.146435086816968485e-02	2.757368291989425457e-01	4.551953755617922370e-01	9.627828283609288218e-02	1.753039196835180780e-01	3.271694267680995694e-01	2.343841259893655882e-02	1.794110037138432201e-01	3.168793736142419548e-01	4.194263381344448538e-02
4.801409707546268280e+00	1.915776103321499002e-01	2.903543813176529542e-01	9.280083934664683232e-02	1.767077400027330936e-01	2.729399465197945296e-01	8.047553348567164366e-02	2.745615897311138864e-01	4.514014480717414290e-01	9.772173139048637158e-02	1.775025599467812409e-01	3.247272330302447552e-01	3.027788686331772672e-02	1.796504999872220731e-01	3.175425192669232288e-01	4.175848070752094521e-02
4.817325201855457095e+00	1.896557528319643415e-01	2.824102673966445987e-01	9.690123826728409828e-02	1.772532718992883838e-01	2.695831022771081886e-01	8.492344152146857894e-02	2.730629520189685744e-01	4.467636438600056104e-01	9.936226017793153842e-02	1.801580376682891949e-01	3.218086667373521448e-01	3.850740859922624493e-02	1.798699855814895887e-01	3.181196420819857318e-01	4.162032908099341788e-02
4.833240696164647687e+00	1.876440273951250626e-01	2.804061974867404494e-01	9.488185730350967573e-02	1.777835718996761127e-01	2.721051565687632179e-01	8.346198723058900759e-02	2.712520824749110049e-01	4.413667435505481684e-01	1.011374213992738413e-01	1.832438318782813880e-01	3.185702424154698287e-01	4.791742134109294726e-02	1.800764863520064318e-01	3.186530648076344452e-01	4.149990789637844624e-02
4.849156190473836503e+00	1.855894711441102019e-01	2.842056466403270476e-01	8.697329564789336998e-02	1.782606587783044094e-01	2.798380865075142943e-01	7.668323104909455235e-02	2.691425940496148250e-01	4.353137869312291297e-01	1.029714011680005481e-01	1.867290478086229000e-01	3.152167007352192352e-01	5.824139488202659254e-02	1.802782282193477192e-01	3.191894717457618991e-01	4.136698469293353941e-02
4.865071684783027095e+00	1.835380556158419940e-01	2.918692128618946002e-01	7.520689836978936005e-02	1.786481944676514000e-01	2.906562746743149850e-01	6.664011426098782886e-02	2.667505299968790933e-01	4.287257525913015788e-01	1.047753074024566078e-01	1.905786885876557257e-01	3.120105668274403277e-01	6.914681034787113767e-02	1.804845313319718147e-01	3.197780365968202476e-01	4.119102606712340964e-02
4.880987179092215911e+00	1.815329708965566224e-01	3.009350415468455830e-01	6.213090024626768959e-02	1.789130419891096502e-01	3.021792639363622412e-01	5.564682004185704522e-02	2.640943288211478612e-01	4.217406739196353227e-01	1.064479837226603998e-01	1.947539680277785012e-01	3.092815378933537751e-01	8.022639816220322739e-02	1.807056902654073371e-01	3.204683742698187787e-01	4.094300626099592333e-02
4.896902673401404726e+00	1.796130548054897247e-01	3.093306709141038779e-01	4.989543869687557143e-02	1.790266734564140150e-01	3.124595618594048219e-01	4.559378505342320809e-02	2.611947675170734340e-01	4.145118650194280496e-01	1.078776700147188183e-01	1.992126628193789661e-01	3.074305100620357001e-01	9.099481557672225995e-02	1.809528414016438880e-01	3.213084030219306442e-01	4.059727978135715953e-02
4.912818167710595318e+00	1.778114308341970096e-01	3.155865224361901755e-01	4.003633923220384361e-02	1.789663679890510783e-01	3.201102300627101105e-01	3.782250591539207396e-02	2.580748803518836954e-01	4.072048465652311489e-01	1.089449141385362418e-01	2.039095020570932670e-01	3.069176215374467276e-01	1.009013825767397787e-01	1.812378187677750052e-01	3.223422324582135845e-01	4.013340507733642593e-02
4.928733662019784134e+00	1.761544088258861496e-01	3.187723147385873035e-01	3.353650291318499566e-02	1.787161491250411349e-01	3.242441827799684706e-01	3.318811547011377150e-02	2.547598506935507268e-01	3.999925300009382623e-01	1.095271713861632190e-01	2.087965916143516287e-01	3.082189123379168172e-01	1.093742708907864541e-01	1.815729997411703045e-01	3.236082137292681238e-01	3.953778575307248522e-02
4.944649156328974726e+00	1.746606904076201117e-01	3.184096415922981760e-01	3.091173922294204734e-02	1.782674232406082637e-01	3.244055959061665773e-01	3.212925057504997794e-02	2.512768737497104166e-01	3.930483120660700491e-01	1.095054354333507562e-01	2.138238704535878054e-01	3.117415895236055334e-01	1.159061513835700497e-01	1.819711421484734026e-01	3.251372936769377775e-01	3.880499062000902777e-02
4.960564650638163542e+00	1.733409075193634297e-01	3.144199896335411193e-01	3.226182540518576780e-02	1.776192940171482937e-01	3.205311494071212408e-01	3.470743862717534656e-02	2.476549885496302783e-01	3.865370363697473999e-01	1.087729407295131567e-01	2.189395955174856523e-01	3.177147204537897895e-01	1.201644705811815150e-01	1.824452143963723183e-01	3.269517998771658274e-01	3.793862891557878148e-02
4.976480144947352358e+00	1.721975076412672889e-01	3.071090333192176836e-01	3.728598196331689429e-02	1.767785425221396756e-01	3.129405312616821977e-01	4.061655378259718119e-02	2.439248780667831185e-01	3.806043401734799936e-01	1.072454159600862433e-01	2.240908513977101224e-01	3.261085441444277477e-01	1.220731586509924832e-01	1.830082203720997669e-01	3.290647481001551244e-01	3.695169264404440934e-02
4.992395639256542950e+00	1.712249841707154663e-01	2.971833634811429370e-01	4.526660486028796782e-02	1.757592773280661491e-01	3.023546347653058297e-01	4.916391989082646852e-02	2.401186370321195807e-01	3.753656413347277176e-01	1.048716327295114714e-01	2.292240805295390482e-01	3.366352861779546290e-01	1.218128748811234674e-01	1.836730209395597280e-01	3.314797126236260771e-01	3.586632925549337880e-02
5.008311133565731765e+00	1.704104355213165445e-01	2.857982440922903211e-01	5.502262695034278173e-02	1.745822736103472550e-01	2.899433552275077486e-01	5.922119199318674754e-02	2.362695077142619449e-01	3.708966618895533918e-01	1.016423535389704702e-01	2.342856292227750714e-01	3.488289468449603525e-01	1.197423116005898042e-01	1.844521539312991842e-01	3.341912424936105408e-01	3.471306536898785544e-02
5.024226627874922357e+00	1.697344225648926286e-01	2.746158338490176654e-01	6.485301128076759181e-02	1.732740336919781077e-01	2.773894180105938578e-01	6.915864937336235752e-02	2.324115847261324641e-01	3.672275387277305070e-01	9.759563072453439347e-02	2.392223044214311645e-01	3.621500394928416910e-01	1.162945693500206379e-01	1.853576545955656074e-01	3.371857543102159127e-01	3.352955488091532987e-02
5.040142122184111173e+00	1.691720816217085477e-01	2.657620896717043935e-01	7.258207357171271579e-02	1.718656134416158277e-01	2.668696273080303771e-01	7.686159957520129205e-02	2.285794907390511499e-01	3.643419687122642081e-01	9.281701276583806393e-02	2.439819356979797960e-01	3.760658466397561739e-01	1.118980247562034458e-01	1.864008784996447621e-01	3.404427937791776881e-01	3.235896322011183601e-02
5.056057616493299989e+00	1.686944398527924771e-01	2.613905054349527912e-01	7.599837427063214912e-02	1.703912687652215374e-01	2.606607628946721045e-01	8.012177463577099812e-02	2.248080258241787754e-01	3.621815998618939103e-01	8.743445178646361282e-02	2.485139366440494157e-01	3.900923115778847095e-01	1.069355617102141220e-01	1.875923289137578220e-01	3.439365391436338681e-01	3.124811868388177594e-02
5.071973110802490581e+00	1.682698720491347943e-01	2.626690524497747314e-01	7.387069164849484337e-02	1.688869837435491295e-01	2.601163971110208584e-01	7.765757037607738666e-02	2.211317939749173345e-01	3.606545442745958674e-01	8.160904367523880154e-02	2.527698595301558493e-01	4.038074523373850200e-01	1.017322667229267064e-01	1.889414907022429757e-01	3.476374195973106485e-01	3.024556180717527520e-02
5.087888605111679396e+00	1.678656327547545235e-01	2.689610276416570245e-01	6.677023786785203641e-02	1.673889464631354573e-01	2.647343824880243890e-01	7.004351043824653955e-02	2.175848111692106901e-01	3.596460563086865125e-01	7.552356602973489541e-02	2.567039368840061675e-01	4.168502444326462886e-01	9.655762933536601866e-02	1.904566727288932171e-01	3.515137366813467779e-01	2.939960877643968407e-02
5.103804099420869989e+00	1.674493955825104852e-01	2.782641484333694404e-01	5.663464273165155771e-02	1.659320401024858560e-01	2.725387057658132384e-01	5.932537443915848752e-02	2.142001000840986213e-01	3.590293624742506573e-01	6.937083769394661315e-02	2.602736034911815599e-01	4.289144061494708504e-01	9.163280083289226940e-02	1.921448607397235331e-01	3.555332002497459953e-01	2.875652122970104307e-02
5.119719593730058804e+00	1.669907325259371578e-01	2.883136631104949998e-01	4.566780194137930182e-02	1.645484153392313686e-01	2.812531855087146981e-01	4.784364516974802528e-02	2.110092772533137817e-01	3.586751768115131189e-01	6.334337769511444449e-02	2.634399922635776159e-01	4.397416920349078717e-01	8.713829249224738782e-02	1.940115826179400205e-01	3.596643166799289304e-01	2.835884855595108278e-02
5.135635088039247620e+00	1.664624699459111290e-01	2.972398835456341315e-01	3.568505634618815425e-02	1.632662057436000957e-01	2.890177689770279668e-01	3.751464251017222473e-02	2.080421390403226767e-01	3.584591943193360386e-01	5.762508376130934251e-02	2.661683974584563295e-01	4.491163803112362407e-01	8.322041460567639048e-02	1.960607878117096858e-01	3.638775908984135388e-01	2.824398472500580515e-02
5.151550582348438212e+00	1.658418644993685520e-01	3.037076528617362881e-01	2.797607613700084372e-02	1.621084407503754488e-01	2.945329132775490466e-01	2.968396822320182316e-02	2.053262532639911764e-01	3.582674948754590583e-01	5.238501165252326675e-02	2.684286988710867794e-01	4.568612812019864911e-01	7.999611654018706774e-02	1.982947426151781545e-01	3.681465227664236783e-01	2.844296246393265837e-02
5.167466076657627028e+00	1.651115512461386881e-01	3.068676683247322790e-01	2.335543416754509716e-02	1.610922014007327985e-01	2.969997857242878680e-01	2.518461707717772891e-02	2.028865636445359999e-01	3.580001722110265350e-01	4.777295507804546482e-02	2.701957408713135944e-01	4.628350879509776084e-01	7.755639379164958047e-02	2.007139428372789192e-01	3.724483915172167592e-01	2.897949415734105139e-02
5.183381570966817620e+00	1.642602270895895111e-01	3.062925044696317434e-01	2.222794970954727889e-02	1.602280527580141056e-01	2.960492414805785399e-01	2.440686403544967131e-02	2.007450144191802455e-01	3.575736454719142254e-01	4.391638336644626550e-02	2.714496605112152183e-01	4.669307696584154010e-01	7.596855136401503561e-02	2.033170452220010582e-01	3.767648296369945915e-01	2.986926080700752495e-02
5.199297065276006435e+00	1.632830450707010717e-01	3.019378486457369726e-01	2.462824149566517073e-02	1.595197742439577182e-01	2.917032208588838382e-01	2.733632762903159819e-02	1.989202024991329754e-01	3.569220995082345582e-01	4.091830549003139250e-02	2.721761593968688442e-01	4.690747284895804281e-01	7.527759030415726027e-02	2.061008187893394461e-01	3.810821909347592573e-01	3.111944664391963489e-02
5.215212559585195251e+00	1.621817082828999057e-01	2.941304277489435459e-01	3.023298881685626549e-02	1.589643956826450599e-01	2.843700015678831128e-01	3.355878979740700707e-02	1.974270643952514837e-01	3.559984171822830890e-01	3.885571160821990611e-02	2.723667145891142116e-01	4.692265119799843287e-01	7.550691719824412229e-02	2.090601170500894224e-01	3.853917179263649517e-01	3.272851617381389300e-02
5.231128053894385843e+00	1.609642657161453883e-01	2.835811094253082310e-01	3.834742200698257331e-02	1.585525331747008049e-01	2.748717690256635704e-01	4.223329732373803935e-02	1.962766048262871710e-01	3.547748669803105215e-01	3.777834267226382048e-02	2.720187244703506368e-01	4.673789469214684189e-01	7.665850201923285479e-02	2.121878718125160546e-01	3.896895124372219410e-01	3.468623118781016812e-02
5.247043548203574659e+00	1.596446255780615553e-01	2.714231343190900425e-01	4.786611683703305420e-02	1.582690056530407507e-01	2.644998489790914564e-01	5.203816232699005895e-02	1.954756734425841525e-01	3.532437176505111021e-01	3.770762923465717509e-02	2.711355862785674864e-01	4.635586349637049741e-01	7.871253759342997092e-02	2.154751090477459996e-01	3.939763117558943706e-01	3.697390633959762862e-02
5.262959042512765251e+00	1.582418140015888763e-01	2.592583298626057187e-01	5.722529814057204789e-02	1.580937006706844006e-01	2.550533077137717708e-01	6.113409362759705812e-02	1.950267954554187610e-01	3.514178742932103638e-01	3.863571661762718601e-02	2.697267028553427815e-01	4.578268227363909704e-01	8.162658297429456478e-02	2.189109870169652083e-01	3.982570718415121003e-01	3.956490219241831641e-02
5.278874536821954067e+00	1.567790180001558953e-01	2.491141306615806961e-01	6.444390533873109450e-02	1.580026471722068837e-01	2.486846555758191468e-01	6.732063876859460672e-02	1.949280611679752029e-01	3.493315617522634309e-01	4.052456058368697489e-02	2.678074170687085309e-01	4.502807358561951023e-01	8.533409828122198726e-02	2.224828565909533762e-01	4.025403599428342138e-01	4.242535323907251077e-02
5.294790031131142882e+00	1.552824606051739498e-01	2.430509047815853640e-01	6.751401642876252163e-02	1.579692441672115866e-01	2.472347428429010896e-01	6.870374549152206967e-02	1.951730784723698653e-01	3.470410095041279175e-01	4.330514744061181309e-02	2.653988733400662325e-01	4.410555515294670714e-01	8.974219515066542141e-02	2.261763434151783381e-01	4.068375623005989761e-01	4.551512452975767231e-02
5.310705525440333474e+00	1.537801629335894815e-01	2.422335795625502608e-01	6.532674630462868837e-02	1.579655877339410652e-01	2.511725703721965353e-01	6.475860509568556744e-02	1.957509913258865808e-01	3.446250020425783989e-01	4.687698060919479048e-02	2.625278067108193780e-01	4.303272791047578205e-01	9.472833431688093553e-02	2.299754512957634944e-01	4.111619189241099148e-01	4.878898366741704629e-02
5.326621019749522290e+00	1.523006522026219833e-01	2.461377081375378251e-01	5.846359626770615547e-02	1.579638349082979620e-01	2.592409237882042916e-01	5.668674602839163246e-02	1.966465660696128381e-01	3.421850331064584250e-01	5.110809903276727906e-02	2.592262609121561701e-01	4.183169079019710135e-01	1.001356139223413266e-01	2.338626859073110742e-01	4.155274069557242100e-01	5.219796485889796611e-02
5.342536514058712882e+00	1.508716762647279719e-01	2.529194241500062335e-01	4.882392837944972419e-02	1.579375419178603024e-01	2.692957847257082538e-01	4.657929911001236489e-02	1.978403462275449276e-01	3.398446279333469100e-01	5.583606452174294521e-02	2.555312379329674477e-01	4.052962136681598770e-01	1.057662621977750184e-01	2.378191976568993504e-01	4.199475065469228108e-01	5.569088876687586231e-02
5.358452008367901698e+00	1.495189840287008687e-01	2.604663750153218271e-01	3.857159304207992412e-02	1.578629159395959769e-01	2.792689415996174596e-01	3.645689027957448036e-02	1.993088751496821243e-01	3.377471788403410002e-01	6.087057145902327604e-02	2.514842825985211250e-01	3.915954398040001894e-01	1.113731253930420606e-01	2.418249422834999607e-01	4.244338974740646808e-01	5.921598709293526830e-02
5.374367502677090513e+00	1.482652272360919510e-01	2.670505615527872800e-01	2.947989291939662193e-02	1.577199240070996933e-01	2.875635922234160979e-01	2.787625579078331639e-02	2.010249845658220735e-01	3.360514217331311837e-01	6.599854739851299112e-02	2.471310066587041332e-01	3.776123305053028512e-01	1.166496828121054152e-01	2.458588575322822323e-01	4.289951491684469431e-01	6.272256589611749367e-02
5.390282996986281105e+00	1.471290326695854911e-01	2.714725343830677318e-01	2.278553095610323653e-02	1.574932096601049658e-01	2.930852716683380876e-01	2.190114765187181622e-02	2.029581458257546378e-01	3.349235873066704894e-01	7.099270434483878622e-02	2.425205578223903202e-01	3.638199744953001247e-01	1.212211411494805158e-01	2.498990540221645296e-01	4.336354790017114547e-01	6.616262904261760447e-02
5.406198491295469921e+00	1.461242852875427600e-01	2.730146693169173133e-01	1.923390125816817897e-02	1.571727770946660940e-01	2.951824350598726276e-01	1.916311912945953266e-02	2.050748793445854590e-01	3.345255083388605222e-01	7.562425035031039577e-02	2.377050400475610170e-01	3.507665918207007461e-01	1.246434882744212741e-01	2.539230182256447255e-01	4.383536607936930896e-01	6.949237565759636137e-02
5.422113985604660513e+00	1.452596524115389864e-01	2.713794347794597495e-01	1.913987004361822342e-02	1.567544135164918584e-01	2.935972150525119062e-01	1.991161198047178282e-02	2.073392165768559170e-01	3.349988039527952988e-01	7.967962920091653523e-02	2.327388921899981034e-01	3.390535862778887299e-01	1.264241981021074768e-01	2.579078253051153014e-01	4.431421650701086179e-01	7.267348554012195705e-02
5.438029479913849329e+00	1.445383674270681873e-01	2.666564935171376605e-01	2.242024133699871413e-02	1.562398326214123612e-01	2.884430494802143752e-01	2.403661576261031940e-02	2.097132077368099590e-01	3.364467625624204539e-01	8.297965291119949183e-02	2.276782328127182620e-01	3.292734459003146541e-01	1.260830197251218698e-01	2.618303594019912306e-01	4.479866030048998415e-01	7.567411579908261965e-02
5.453944974223039921e+00	1.439582790362939069e-01	2.593224183764706314e-01	2.859413969611715456e-02	1.556365350665459002e-01	2.802082579909342952e-01	3.106481214215751907e-02	2.121574674898480950e-01	3.389172848928303505e-01	8.539765008686586722e-02	2.225801795512010184e-01	3.219001778158297467e-01	1.232601812865723040e-01	2.656675388561111628e-01	4.528655272064636694e-01	7.846955050575868396e-02
5.469860468532228737e+00	1.435121595041818354e-01	2.502713427846238181e-01	3.675297622373988049e-02	1.549573948611739083e-01	2.697858445323617627e-01	4.012894518998606774e-02	2.146317499850358967e-01	3.423912306339487732e-01	8.687226933612302027e-02	2.175021519047821150e-01	3.171641799247503224e-01	1.178401238848139215e-01	2.693965437448262445e-01	4.577506163574693865e-01	8.104247113218313037e-02
5.485775962841417552e+00	1.431882531509931222e-01	2.408637715948157010e-01	4.551273470717055736e-02	1.542199931996950657e-01	2.585252266995127224e-01	4.991475969987743677e-02	2.170955439010219812e-01	3.467797217164704238e-01	8.741136608557351084e-02	2.125011666728490178e-01	3.149842968880819383e-01	1.100180364576160974e-01	2.729950430754408131e-01	4.626072406148610261e-01	8.338284553602060001e-02
5.501691457150608144e+00	1.429710351300143845e-01	2.329210649528715427e-01	5.302100530715722626e-02	1.534457328043853930e-01	2.482583478847319169e-01	5.863311772403886901e-02	2.195086776552740149e-01	3.519313509282558927e-01	8.708600438229213703e-02	2.076331354679366581e-01	3.150085934963026690e-01	1.002576774395706610e-01	2.764414189423896051e-01	4.673953749228710319e-01	8.548746296190817828e-02
5.517606951459796960e+00	1.428421408077881205e-01	2.284480246795139169e-01	5.723625693606233800e-02	1.526587758158864105e-01	2.411188434390401647e-01	6.419870819273265639e-02	2.218319245931071881e-01	3.576471353167421929e-01	8.601671386947215558e-02	2.029521738106003503e-01	3.167340190321609183e-01	8.917032858903978232e-02	2.797149849726179860e-01	4.720708021596569659e-01	8.735916778557900608e-02
5.533522445768987552e+00	1.427814182820455746e-01	2.288430172864436285e-01	5.671981927764753462e-02	1.518848562105899747e-01	2.388524518952248044e-01	6.491726052595514496e-02	2.240275978385811995e-01	3.636991506653310391e-01	8.435604501183135984e-02	1.985099312391847837e-01	3.196285237870940543e-01	7.739133869127552690e-02	2.827961964295985231e-01	4.765865304118718226e-01	8.900586244732522356e-02
5.549437940078176368e+00	1.427680510850036499e-01	2.340145974861821132e-01	5.152150468382518667e-02	1.511500232770994212e-01	2.417976225019108083e-01	6.050242405228803411e-02	2.260601245598554132e-01	3.698488228953380474e-01	8.227142622437280672e-02	1.943549516496146656e-01	3.232076931952070353e-01	6.550221010402226818e-02	2.856668494284268500e-01	4.808943400584508865e-01	9.043935879840281356e-02
5.565353434387365184e+00	1.427816951730356831e-01	2.424434859576840851e-01	4.311990438838728124e-02	1.504793756005137761e-01	2.486381015080650903e-01	5.232064969296244816e-02	2.278965896784324596e-01	3.758622544650217501e-01	7.993092489184316918e-02	1.905320727167900963e-01	3.270646872366975710e-01	5.399945819688259374e-02	2.883102668312280681e-01	4.849463764031992086e-01	9.167415725925692760e-02
5.581268928696555776e+00	1.428035740244674168e-01	2.521010316221987679e-01	3.350611642673609336e-02	1.498958451577000195e-01	2.572827773896346204e-01	4.250891292576541858e-02	2.295072395317127589e-01	3.815216329484218960e-01	7.749284611500362185e-02	1.870818727432186079e-01	3.308722491534393795e-01	4.329149633299783639e-02	2.907114685429012524e-01	4.886967106204991862e-01	9.272622646530331858e-02
5.597184423005744591e+00	1.428174780565014956e-01	2.611827289806306074e-01	2.445222713237238388e-02	1.494190885212024200e-01	2.657793817066348985e-01	3.305879533576994156e-02	2.308659366735633933e-01	3.866329593766367756e-01	7.509891397049003881e-02	1.840401726379961578e-01	3.343734519948631800e-01	3.370689328112913552e-02	2.928573241107365055e-01	4.921028033411009583e-01	9.361184488037205265e-02
5.613099917314935183e+00	1.428106195061931150e-01	2.683429962751138209e-01	1.727824273727240900e-02	1.490645369337097736e-01	2.726618199134426268e-01	2.546725395397689273e-02	2.319505578556816383e-01	3.910308790594707595e-01	7.287023665189251709e-02	1.814375999586658184e-01	3.373703004598302968e-01	2.550489945750136767e-02	2.947366857457494604e-01	4.951268188048707497e-01	9.434655268662817118e-02
5.629015411624123999e+00	1.427743011564803488e-01	2.726891476266634085e-01	1.285945468629731692e-02	1.488426493997719313e-01	2.769626464970064150e-01	2.072265230253744761e-02	2.327433282564321249e-01	3.945814743049138595e-01	7.090518220795039017e-02	1.792992210611411841e-01	3.397138200984853862e-01	1.888462202379695420e-02	2.963405001261744109e-01	4.977367510582749732e-01	9.494424919407387642e-02
5.644930905933312815e+00	1.427043664771762976e-01	2.737312823592934485e-01	1.167745059505917449e-02	1.487584033064437428e-01	2.781515693651670507e-01	1.936523724772046262e-02	2.332310861924085932e-01	3.971837273455885997e-01	6.927844503922861441e-02	1.776442464127040433e-01	3.412965450850148907e-01	1.399194774039319578e-02	2.976618976112673232e-01	4.999073357548923791e-01	9.541645946764226727e-02
5.660846400242503407e+00	1.426014094530648479e-01	2.713484128756205038e-01	1.385440603050921982e-02	1.488110458814525805e-01	2.760907515768762366e-01	2.153134018602889665e-02	2.334054738363345038e-01	3.987701519059796418e-01	6.804079576668939366e-02	1.764858130465205843e-01	3.420472762845413461e-01	1.092434980849979476e-02	2.986962577826274834e-01	5.016207310077970272e-01	9.577178455745791186e-02
5.676761894551692222e+00	1.424707340779306497e-01	2.657792336260705879e-01	1.916223452979072539e-02	1.489941175489556402e-01	2.710217603201142689e-01	2.696647477779699764e-02	2.332630508450150297e-01	3.993069045490171276e-01	6.721919714101293186e-02	1.758308469917883310e-01	3.419277181478004302e-01	9.733975835776259578e-03	2.994412505363103216e-01	5.028669583210337857e-01	9.601554275158685758e-02
[truncated: 2,784 more rows]
