# Supplementary material for: Gain engineering and atom lasing in a topological edge state in synthetic dimensions
Source: Nat Commun. 2025 Dec 13;17:421. doi: 10.1038/s41467-025-67106-8 (PMC12795819; doi:10.1038/s41467-025-67106-8)
Supplement: Supplementary file 3 — Source Data [file 41467_2025_67106_MOESM3_ESM.zip › data.figure/Fig4/Fig4d.csv]

# "Time"	"Relative population (site 1) (Thermal)"	"Higher values of shaded area (site 1)"	"Lower values of shaded area (site 1)"	"Relative population (site 2) (Thermal)"	"Higher values of shaded area (site 2)"	"Lower values of shaded area (site 2)"	"Relative population (site 3) (Thermal)"	"Higher values of shaded area (site 3)"	"Lower values of shaded area (site 3)"	"Relative population (site 4) (Thermal)"	"Higher values of shaded area (site 4)"	"Lower values of shaded area (site 4)"	"Relative population (site 5) (Thermal)"	"Higher values of shaded area (site 5)"	"Lower values of shaded area (site 5)"
-1.000000000000000000e+01	0.000000000000000000e+00	0.000000000000000000e+00	0.000000000000000000e+00	0.000000000000000000e+00	0.000000000000000000e+00	0.000000000000000000e+00	0.000000000000000000e+00	0.000000000000000000e+00	0.000000000000000000e+00	0.000000000000000000e+00	0.000000000000000000e+00	0.000000000000000000e+00	1.000000000000000000e+00	1.000000000000000000e+00	1.000000000000000000e+00
-9.984084505690811184e+00	9.792109868971670043e-29	9.792121010368394147e-29	9.792098727574945938e-29	3.460096693491586536e-25	3.460099863382718728e-25	3.460093523600454345e-25	8.938114196497412415e-14	8.938125659328911713e-14	8.938102733665913117e-14	4.792188352047902807e-10	4.792197477946522680e-10	4.792179226149282934e-10	9.999999995206920733e-01	9.999999995206920733e-01	9.999999995206920733e-01
-9.968169011381620592e+00	5.528666416829858795e-25	5.528693229387220332e-25	5.528639604272497257e-25	4.650421691845493142e-22	4.650439840227987715e-22	4.650403543462998568e-22	6.709858669952069212e-12	6.709895195740095344e-12	6.709822144164043079e-12	8.535362442595733185e-09	8.535431283137991211e-09	8.535293602053475158e-09	9.999999914579279503e-01	9.999999914579279503e-01	9.999999914579279503e-01
-9.952253517072431777e+00	7.939738991678674800e-23	7.939827236129184858e-23	7.939650747228164742e-23	2.917526388611054816e-20	2.917552466678474041e-20	2.917500310543635591e-20	8.041915829091511475e-11	8.042016079037351211e-11	8.041815579145671739e-11	4.467117026398296444e-08	4.467199475743144893e-08	4.467034577053447995e-08	9.999999552484107879e-01	9.999999552484107879e-01	9.999999552484107879e-01
-9.936338022763241185e+00	2.629525329379029766e-21	2.629577726571493255e-21	2.629472932186566277e-21	5.384281212574272973e-19	5.384367422338336099e-19	5.384195002810209846e-19	4.629745663746280485e-10	4.629849098684271437e-10	4.629642228808289533e-10	1.433177840544278728e-07	1.433225221985250730e-07	1.433130459103306725e-07	9.999998562192415896e-01	9.999998562192415896e-01	9.999998562192415896e-01
-9.920422528454052369e+00	3.927883027657585157e-20	3.928005897188301863e-20	3.927760158126868451e-20	5.114343767164982009e-18	5.114472166619446199e-18	5.114215367710517819e-18	1.790316380957208525e-09	1.790379152040069044e-09	1.790253609874348007e-09	3.525112310312881166e-07	3.525295102834876505e-07	3.524929517790885827e-07	9.999996456984527882e-01	9.999996456984527882e-01	9.999996456984527882e-01
-9.904507034144863553e+00	3.554587088878140106e-19	3.554747664689849911e-19	3.554426513066430301e-19	3.197639304923636274e-17	3.197755066922032030e-17	3.197523542925240517e-17	5.389368000340406489e-09	5.389640793896991398e-09	5.389095206783821581e-09	7.334403999244071305e-07	7.334952720517067543e-07	7.333855277971075067e-07	9.999992611702324119e-01	9.999992611702324119e-01	9.999992611702324119e-01
-9.888591539835672961e+00	2.278395962816797192e-18	2.278536313784671482e-18	2.278255611848922902e-18	1.499034307759442978e-16	1.499108177652117626e-16	1.498960437866768330e-16	1.365551504958886816e-08	1.365645725591171856e-08	1.365457284326601777e-08	1.359870078522589237e-06	1.360008668666291574e-06	1.359731488378886901e-06	9.999986264744065156e-01	9.999986264744065156e-01	9.999986264744065156e-01
-9.872676045526484145e+00	1.134991544432371275e-17	1.135082975736491965e-17	1.134900113128250585e-17	5.692948499553866043e-16	5.693314597006585030e-16	5.692582402101147055e-16	3.050676056145828988e-08	3.050951211290164674e-08	3.050400901001493303e-08	2.317443609802860331e-06	2.317752114480821857e-06	2.317135105124898806e-06	9.999976520496290933e-01	9.999976520496290933e-01	9.999976520496290933e-01
-9.856760551217293553e+00	4.664390336795827936e-17	4.664866284153391876e-17	4.663914389438263995e-17	1.840794952124957752e-15	1.840944532198397438e-15	1.840645372051518067e-15	6.190972085019680713e-08	6.191679067348264985e-08	6.190265102691096441e-08	3.702870677916726802e-06	3.703494267462254518e-06	3.702247088371199086e-06	9.999962352195994608e-01	9.999962457563116303e-01	9.999962246828872914e-01
-9.840845056908104738e+00	1.646971486072780422e-16	1.647179073919133351e-16	1.646763898226427494e-16	5.242345640081705947e-15	5.242870385003903150e-15	5.241820895159508743e-15	1.164718342480487073e-07	1.164882555147103328e-07	1.164554129813870818e-07	5.623006647999696518e-06	5.624174715476120766e-06	5.621838580523272269e-06	9.999942605215125235e-01	9.999942605215125235e-01	9.999942605215125235e-01
-9.824929562598915922e+00	5.143165745875195902e-16	5.143950409534714674e-16	5.142381082215677130e-16	1.347003348178548436e-14	1.347166045871911629e-14	1.346840650485185243e-14	2.060934089142069371e-07	2.061285607889446960e-07	2.060582570394691782e-07	8.193830748080670946e-06	8.195887820379224305e-06	8.191773675782117588e-06	9.999916000758291013e-01	9.999916000758291013e-01	9.999916000758291013e-01
-9.809014068289725330e+00	1.451077588976321378e-15	1.451341107102687671e-15	1.450814070849955085e-15	3.178726892615268800e-14	3.179182332017112222e-14	3.178271453213425378e-14	3.466724427181310871e-07	3.467427837849239160e-07	3.466021016513382583e-07	1.153933119076717601e-05	1.154277367992398903e-05	1.153588870161036299e-05	9.999881139963333609e-01	9.999881288974945548e-01	9.999880990951721671e-01
-9.793098573980536514e+00	3.759164904980847280e-15	3.759966174583573873e-15	3.758363635378120688e-15	6.982857778907425239e-14	6.984027586377564578e-14	6.981687971437285899e-14	5.588545135839946119e-07	5.589875195114124519e-07	5.587215076565767720e-07	1.579030608074664797e-05	1.579582490577738699e-05	1.578478725571590894e-05	9.999836508393323831e-01	9.999836508393323831e-01	9.999836508393323831e-01
-9.777183079671345922e+00	9.054980843530754564e-15	9.057219316186686029e-15	9.052742370874823099e-15	1.442958710843900864e-13	1.443237888019470444e-13	1.442679533668331284e-13	8.688194680526815809e-07	8.690591142892678825e-07	8.685798218160952793e-07	2.108308963579929966e-05	2.109161858966291360e-05	2.107456068193568573e-05	9.999780480907429769e-01	9.999780480907429769e-01	9.999780480907429769e-01
-9.761267585362157106e+00	2.048327687385688294e-14	2.048908946634344146e-14	2.047746428137032443e-14	2.828232601317967653e-13	2.828857829681301228e-13	2.827607372954634078e-13	1.309096134074357258e-06	1.309510312382512083e-06	1.308681955766202434e-06	2.755821385878306495e-05	2.757098343300662497e-05	2.754544428455950493e-05	9.999711326897040564e-01	9.999711432264162259e-01	9.999711221529918870e-01
-9.745352091052968291e+00	4.386390305421182119e-14	4.387806401159647596e-14	4.384974209682716642e-14	5.293177337034137722e-13	5.294501864321946858e-13	5.291852809746328586e-13	1.919395855562291063e-06	1.920086159807614919e-06	1.918705551316967208e-06	3.535901633127512967e-05	3.537761254458596011e-05	3.534042011796429924e-05	9.999627215872400887e-01	9.999627426606643166e-01	9.999627005138158609e-01
-9.729436596743777699e+00	8.950674914629242491e-14	8.953936571109807399e-14	8.947413258148677583e-14	9.511036059725034400e-13	9.513707713660231630e-13	9.508364405789837170e-13	2.747455294829149317e-06	2.748569655532160275e-06	2.746340934126138360e-06	4.463020525215303347e-05	4.465663285992215565e-05	4.460377764438391130e-05	9.999526223384124224e-01	9.999526556584218406e-01	9.999525890184030041e-01
-9.713521102434588883e+00	1.749847290080952812e-13	1.750562039218266006e-13	1.749132540943639617e-13	1.648204949152318813e-12	1.648720818014109688e-12	1.647689080290527938e-12	3.849878677910016437e-06	3.851627365443322384e-06	3.848129990376710490e-06	5.551639321288123660e-05	5.555314250555900407e-05	5.547964392020346912e-05	9.999406337262860545e-01	9.999406758731345102e-01	9.999405915794375987e-01
-9.697605608125398291e+00	3.292397718110679740e-13	3.293895810533082579e-13	3.290899625688276902e-13	2.765088921578863048e-12	2.766046769130247279e-12	2.764131074027478817e-12	5.292969469553729234e-06	5.295645021256138853e-06	5.290293917851319616e-06	6.816061148277028671e-05	6.821072771328429802e-05	6.811049525225627540e-05	9.999265464159534655e-01	9.999266011663157094e-01	9.999264916655912216e-01
-9.681690113816209475e+00	5.984940072106504229e-13	5.987956810901284282e-13	5.981923333311724175e-13	4.505161206165060355e-12	4.506877943258309083e-12	4.503444469071811627e-12	7.153541361298389165e-06	7.157543017221977854e-06	7.149539705374800476e-06	8.270281676977180680e-05	8.276997108580945472e-05	8.263566245373415889e-05	9.999101436367655582e-01	9.999102135294068994e-01	9.999100737441242170e-01
-9.665774619507018883e+00	1.054546076412337327e-12	1.055131958105346613e-12	1.053960194719328042e-12	7.148250654498221027e-12	7.151230320082277366e-12	7.145270988914164688e-12	9.519698438846027668e-06	9.525561692921822001e-06	9.513835184770233334e-06	9.927840252389933773e-05	9.936696312288864923e-05	9.918984192491002623e-05	9.998912018908348021e-01	9.998912943501084838e-01	9.998911094315611203e-01
-9.649859125197830068e+00	1.806148232506227566e-12	1.807249218926883317e-12	1.805047246085571816e-12	1.107124260188399783e-11	1.107626478802904000e-11	1.106622041573895565e-11	1.249157446455591077e-05	1.250000635184823364e-05	1.248314257726358791e-05	1.180167268602351439e-04	1.181318289342855632e-04	1.179016247861847246e-04	9.998694916857983062e-01	9.998696150148518313e-01	9.998693683567447810e-01
-9.633943630888641252e+00	3.014280098281519770e-12	3.016287755849347701e-12	3.012272440713691839e-12	1.677191919167130928e-11	1.678015904252122311e-11	1.676367934082139545e-11	1.618202136725413904e-05	1.619394211232615634e-05	1.617010062218212174e-05	1.390396690964837661e-04	1.391872819933139070e-04	1.388920561996536253e-04	9.998447782897504910e-01	9.998449366912667280e-01	9.998446198882342539e-01
-9.618028136579450660e+00	4.912255150015152127e-12	4.915816465923852347e-12	4.908693834106451907e-12	2.489594164544525030e-11	2.490912873923624179e-11	2.488275455165425881e-11	2.071723727400188712e-05	2.073382891970868705e-05	2.070064562829508720e-05	1.624602267266369356e-04	1.626472166238654416e-04	1.622732368294084297e-04	9.998168225061914161e-01	9.998170268206200140e-01	9.998166181917628181e-01
-9.602112642270261844e+00	7.831710815152004478e-12	7.837869524422678957e-12	7.825552105881329999e-12	3.626676622546056957e-11	3.628738999897250328e-11	3.624614245194863586e-11	2.623732474559876908e-05	2.626008736427741245e-05	2.621456212692012570e-05	1.883811643886734342e-04	1.886153506631752506e-04	1.881469781141716178e-04	9.997853814667674310e-01	9.997856391319316360e-01	9.997851238016032260e-01
-9.586197147961071252e+00	1.223563635662081428e-11	1.224603941055685808e-11	1.222523330268477047e-11	5.191812640311184475e-11	5.194969565223425621e-11	5.188655715398943329e-11	3.289677028738067203e-05	3.292758634751746701e-05	3.286595422724387705e-05	2.168937260321526501e-04	2.171839294057676490e-04	2.166035226585376512e-04	9.997502094395271932e-01	9.997505300742914880e-01	9.997498888047628984e-01
-9.570281653651882436e+00	1.875967771029043033e-11	1.877687115338057771e-11	1.874248426720028294e-11	7.312854341156073083e-11	7.317590661466646338e-11	7.308118020845499828e-11	4.086483669661533955e-05	4.090604411611878930e-05	4.082362927711188981e-05	2.480764210535546673e-04	2.484325015134999275e-04	2.477203405936094071e-04	9.997110586503620278e-01	9.997114558438813248e-01	9.997106614568427307e-01
-9.554366159342693621e+00	2.826301801061406024e-11	2.829086342904189208e-11	2.823517259218622840e-11	1.014571519253173926e-10	1.015268834875252355e-10	1.013874203631095497e-10	5.032586037418432202e-05	5.038033473638651983e-05	5.027138601198212421e-05	2.819938946463944785e-04	2.824267770734321405e-04	2.815610122193568164e-04	9.996676801152595271e-01	9.996681676588469179e-01	9.996671925716721363e-01
-9.538450665033503029e+00	4.189015944024353088e-11	4.193441033392264522e-11	4.184590854656441653e-11	1.387799539539584264e-10	1.388808087457069838e-10	1.386790991622098690e-10	6.147944636734159289e-05	6.155069270706254659e-05	6.140820002762063920e-05	3.186958920132333759e-04	3.192175774064776148e-04	3.181742066199891371e-04	9.996198244809495481e-01	9.996204174460682212e-01	9.996192315158308750e-01
-9.522535170724314213e+00	6.114491922598404796e-11	6.121400620348557777e-11	6.107583224848251814e-11	1.873254496747788571e-10	1.874688842197222303e-10	1.871820151298354840e-10	7.454055461765196297e-05	7.463280910207335805e-05	7.444830013323056788e-05	3.582163254120653093e-04	3.588398855754530411e-04	3.575927652486775776e-04	9.995672428715005609e-01	9.995679580496233951e-01	9.995665276933777266e-01
-9.506619676415123621e+00	8.797789355493609376e-11	8.808397818101183340e-11	8.787180892886035413e-11	2.497084467211718377e-10	2.499091998668211521e-10	2.495076935755225232e-10	8.973947165868510626e-05	8.985781339063547560e-05	8.962112992673473692e-05	4.005724522650581671e-04	4.013120058187080600e-04	3.998328987114082743e-04	9.995096877383902179e-01	9.995105455587797172e-01	9.995088299180007185e-01
-9.490704182105934805e+00	1.248885322460497591e-10	1.250489016542765510e-10	1.247281628378229671e-10	3.289607272783095508e-10	3.292374459679114710e-10	3.286840085887076307e-10	1.073216628361112863e-04	1.074721358969793424e-04	1.071711897752432302e-04	4.457641717487045288e-04	4.466348393511259903e-04	4.448935041462830672e-04	9.994469137115663537e-01	9.994479346858059499e-01	9.994458927373267576e-01
-9.474788687796745990e+00	1.750427997323700148e-10	1.752816876540434765e-10	1.748039118106965531e-10	4.285571627897160204e-10	4.289330494879675254e-10	4.281812760914645154e-10	1.275475010024814889e-04	1.277372467266024735e-04	1.273577552783605044e-04	4.937734464169872290e-04	4.947912831297630832e-04	4.927556097042113748e-04	9.993786784489807618e-01	9.993798858109113059e-01	9.993774710870502176e-01
-9.458873193487555397e+00	2.424071713603084445e-10	2.427581058440556482e-10	2.420562368765612408e-10	5.524358160603318873e-10	5.529392633707634438e-10	5.519323687499003309e-10	1.506918685637180977e-04	1.509292678981373535e-04	1.504544692292988418e-04	5.445638544895471233e-04	5.457457572859655305e-04	5.433819516931287161e-04	9.993047434821042962e-01	9.993061623434120744e-01	9.993033246207965181e-01
-9.442957699178366582e+00	3.318994270767475986e-10	3.324082206204916219e-10	3.313906335330035754e-10	7.050105659657733414e-10	7.056757309671238462e-10	7.043454009644228365e-10	1.770436307173584327e-04	1.773384563687711174e-04	1.767488050659457479e-04	5.980802774717881333e-04	5.994438659888375650e-04	5.967166889547387016e-04	9.992248750549012071e-01	9.992265329723190037e-01	9.992232171374834104e-01
-9.427042204869175990e+00	4.495563581836031033e-10	4.502848719210464793e-10	4.488278444461597274e-10	8.911748354399897397e-10	8.920420913347919452e-10	8.903075795451875341e-10	2.069049787167122714e-04	2.072685566243752354e-04	2.065414008090493074e-04	6.542487267704845746e-04	6.558121955235451375e-04	6.526852580174240118e-04	9.991388449537822458e-01	9.991407711558293325e-01	9.991369187517351591e-01
-9.411126710559987174e+00	6.027181001488556772e-10	6.037489296729115880e-10	6.016872706247997665e-10	1.116295101918820432e-09	1.117411287882128459e-09	1.115178915955512406e-09	2.405906430128818712e-04	2.410360225100150388e-04	2.401452635157487036e-04	7.129763119341391486e-04	7.147582523613953609e-04	7.111943715068829363e-04	9.990464313260403184e-01	9.990486577410421232e-01	9.990442049110385137e-01
-9.395211216250798358e+00	8.002283509578591514e-10	8.016705967716175377e-10	7.987861051441007651e-10	1.386193022153442259e-09	1.387611394137503985e-09	1.384774650169380533e-09	2.784269771603786205e-04	2.789691090011139668e-04	2.778848453196432742e-04	7.741513520897233113e-04	7.761705429677990490e-04	7.721321612116475736e-04	9.989474194843289689e-01	9.989499796235142837e-01	9.989448593451436542e-01
-9.379295721941607766e+00	1.052649238002936818e-09	1.054645537813065421e-09	1.050652938192808215e-09	1.707115209488069456e-09	1.708894975677121378e-09	1.705335443299017534e-09	3.207509144140366407e-04	3.214068356472241528e-04	3.200949931808491286e-04	8.376436310743297321e-04	8.399187960457046593e-04	8.353684661029548049e-04	9.988416026947476434e-01	9.988445322228670653e-01	9.988386731666282214e-01
-9.363380227632418951e+00	1.372489067157552516e-09	1.375224079515705305e-09	1.369754054799399727e-09	2.085689958470873391e-09	2.087895263882401338e-09	2.083484653059345445e-09	3.679087999871331937e-04	3.686978244554941879e-04	3.671197755187721994e-04	9.033047956796322721e-04	9.058543268604819223e-04	9.007552644987826219e-04	9.987287829461547473e-01	9.987321194755360843e-01	9.987254464167734103e-01
-9.347464733323228359e+00	1.774440637698202734e-09	1.778151176028864274e-09	1.770730099367541194e-09	2.528870514117399624e-09	2.531568720707741793e-09	2.526172307527057456e-09	4.202551029751032375e-04	4.211990160071651338e-04	4.193111899430413412e-04	9.709688953469106576e-04	9.738105422361664244e-04	9.681272484576548907e-04	9.986087716983673701e-01	9.986125546715115542e-01	9.986049887252231860e-01
-9.331549239014039543e+00	2.275627250224873476e-09	2.280614272146945463e-09	2.270640228302801489e-09	3.043864824360794279e-09	3.047123917706884331e-09	3.040605731014704227e-09	4.781510129680168614e-04	4.792742686167134189e-04	4.770277573193203039e-04	1.040453060578760101e-03	1.043603583772392557e-03	1.037302537385127645e-03	9.984813906069615053e-01	9.984856610572243607e-01	9.984771201566986498e-01
-9.315633744704850727e+00	2.895852987319870673e-09	2.902495645435175785e-09	2.889210329204565561e-09	3.638052085458899070e-09	3.641937029517576834e-09	3.634167141400221306e-09	5.419629273701807555e-04	5.432928463319107101e-04	5.406330084084508009e-04	1.111558316278491365e-03	1.115033105805858732e-03	1.108083526751123997e-03	9.983464722224468790e-01	9.983512726402561377e-01	9.983416718046376204e-01
-9.299718250395660135e+00	3.657853325115138954e-09	3.666625281116072457e-09	3.649081369114205451e-09	4.318886781046223302e-09	4.323454643545163329e-09	4.314318918547283275e-09	6.120608364090640704e-04	6.136278025396839581e-04	6.104938702784441827e-04	1.184070525197492224e-03	1.187883183638842452e-03	1.180257866756141997e-03	9.982038606616537857e-01	9.982092349013196309e-01	9.981984864219879405e-01
-9.283802756086471319e+00	4.587541655573464974e-09	4.599029848652597170e-09	4.576053462494332778e-09	5.093791314497226606e-09	5.099085005770481928e-09	5.088497623223971284e-09	6.888166137406819467e-04	6.906542668640554489e-04	6.869789606173084444e-04	1.257761455672180579e-03	1.261923346597993876e-03	1.253599564746367282e-03	9.980534122492547011e-01	9.980594049434883264e-01	9.980474195550210759e-01
-9.267887261777280727e+00	5.714246881577305576e-09	5.729172923763899011e-09	5.699320839390712141e-09	5.970038728773477393e-09	5.976079253092124870e-09	5.963998204454829917e-09	7.726022214372520527e-04	7.747476439266846523e-04	7.704567989478194531e-04	1.332389966873129532e-03	1.336909729571729910e-03	1.327870204174529155e-03	9.978949961274046210e-01	9.979016526947701582e-01	9.978883395600390838e-01
-9.251971767468091912e+00	7.070936906818892983e-09	7.090181251152805224e-09	7.051692562484980743e-09	6.954627384939789354e-09	6.961404629836150945e-09	6.947850140043427762e-09	8.637878389683792272e-04	8.662817333690167685e-04	8.612939445677416858e-04	1.407703303876713021e-03	1.412586335811173753e-03	1.402820271942252289e-03	9.977284948315912061e-01	9.977358609655760935e-01	9.977211286976063187e-01
-9.236056273158903096e+00	8.694422595875439910e-09	8.719051587501383754e-09	8.669793604249496066e-09	8.054149816998149946e-09	8.061612178128790514e-09	8.046687455867509378e-09	9.627399265525335903e-04	9.656267813103982427e-04	9.598530717946689378e-04	1.483438494011070450e-03	1.488686402997990797e-03	1.478190585024150103e-03	9.975538048308645322e-01	9.975619260867513161e-01	9.975456835749777484e-01
-9.220140778849712504e+00	1.062553664094771160e-08	1.065683251564011292e-08	1.059424076625531028e-08	9.274658283986414251e-09	9.282702018337421677e-09	9.266614549635406825e-09	1.069819233954958336e-03	1.073147474120225708e-03	1.066490993789690964e-03	1.559323835129830787e-03	1.564933863876305465e-03	1.553713806383356108e-03	9.973708370307207138e-01	9.973797584220079893e-01	9.973619156394334384e-01
-9.204225284540523688e+00	1.290928175253019789e-08	1.294877559142573556e-08	1.286978791363466022e-08	1.062152978871196059e-08	1.062999035751893045e-08	1.061306921990499073e-08	1.185378766435521121e-03	1.189200886026775235e-03	1.181556646844267007e-03	1.635080465734979355e-03	1.641044892146364086e-03	1.629116039323594625e-03	9.971795172370184757e-01	9.971892827627738543e-01	9.971697517112630971e-01
-9.188309790231333096e+00	1.559494270102485853e-08	1.564445028418404259e-08	1.554543511786567447e-08	1.209933351568888333e-08	1.210798454083932296e-08	1.209068249053844370e-08	1.309761720100171764e-03	1.314134392646019653e-03	1.305389047554323875e-03	1.710424006209980982e-03	1.716729523874701386e-03	1.704118488545260579e-03	9.969797865794142178e-01	9.969904386169348154e-01	9.969691345418936201e-01
-9.172394295922144281e+00	1.873615698109086650e-08	1.879781740599486113e-08	1.867449655618687187e-08	1.371170375023933445e-08	1.372027804849624179e-08	1.370312945198242710e-08	1.443299399377810004e-03	1.448283562998081610e-03	1.438315235757538398e-03	1.785066259841074088e-03	1.791693344373396354e-03	1.778439175308751822e-03	9.967716018929206889e-01	9.967831806656941573e-01	9.967600231201472205e-01
-9.156478801612955465e+00	2.239093925289280590e-08	2.246725609735793138e-08	2.231462240842768041e-08	1.546122136985270084e-08	1.546949241191933766e-08	1.545295032778606401e-08	1.586309129726317735e-03	1.591970042980569685e-03	1.580648216472065786e-03	1.858716961802765744e-03	1.865639230501850996e-03	1.851794693103680492e-03	9.965549360563106251e-01	9.965674788869078871e-01	9.965423932257133632e-01
-9.140563307303764873e+00	2.662165523313853719e-08	2.671553994599886838e-08	2.652777052027820600e-08	1.734930694373073836e-08	1.735732316957789681e-08	1.734129071788357992e-08	1.739092178963728193e-03	1.745499443584121223e-03	1.732684914343335164e-03	1.931085563867197862e-03	1.938269138675053488e-03	1.923901989059342236e-03	9.963297782862072793e-01	9.963433189985233529e-01	9.963162375738912058e-01
-9.124647812994576057e+00	3.149494135873196218e-08	3.160975845694153733e-08	3.138012426052238704e-08	1.937612833556538197e-08	1.938469731766869269e-08	1.936755935346207126e-08	1.901931700820117584e-03	1.909159247345445024e-03	1.894704154294790145e-03	2.001883042269335475e-03	2.009285929797782148e-03	1.994480154740888803e-03	9.960961343858412143e-01	9.961107024639958007e-01	9.960815663076866278e-01
-9.108732318685385465e+00	3.708156731791604071e-08	3.722118085656911951e-08	3.694195377926296190e-08	2.154052547931320226e-08	2.155155698643487100e-08	2.152949397219153352e-08	2.075090714410409657e-03	2.083216746684539433e-03	2.066964682136279881e-03	2.070823715923582418e-03	2.078395224240918611e-03	2.063252207606246225e-03	9.958540269475735229e-01	9.958696467979348821e-01	9.958384070972121638e-01
-9.092816824376196649e+00	4.345623942503151339e-08	4.362506008879231433e-08	4.328741876127071245e-08	2.383995469211592736e-08	2.385598937927854193e-08	2.382392000495331278e-08	2.258810133336553588e-03	2.267917027783839402e-03	2.249703238889267775e-03	2.137627062044500197e-03	2.145307283541921656e-03	2.129946840547078737e-03	9.956034955084249738e-01	9.956201855506775500e-01	9.955868054661723976e-01
-9.076901330067006057e+00	5.069734378896711894e-08	5.090037583140837528e-08	5.049431174652586260e-08	2.627045450930728135e-08	2.629418322306128848e-08	2.624672579555327421e-08	2.453306858038360131e-03	2.463481013624911533e-03	2.443132702451808729e-03	2.202019516175981670e-03	2.209738922190468240e-03	2.194300110161495100e-03	9.953445966579876902e-01	9.953623683965557856e-01	9.953268249194195949e-01
-9.060985835757817242e+00	5.888662927230532385e-08	5.912951640554702565e-08	5.864374213906362204e-08	2.882663458287250078e-08	2.886094113271306647e-08	2.879232803303193509e-08	2.658771944825674173e-03	2.670103579634513190e-03	2.647440310016835156e-03	2.263736243680302199e-03	2.271415465507675095e-03	2.256057021852929303e-03	9.950774040982305335e-01	9.950962612100990867e-01	9.950585469863619803e-01
-9.045070341448628426e+00	6.810883133560105825e-08	6.839790054918091449e-08	6.781976212202120201e-08	3.150168868823926332e-08	3.154981846636271825e-08	3.145355891011580839e-08	2.875368864740988559e-03	2.887951755138441073e-03	2.862785974343536044e-03	2.322522869880686621e-03	2.330072794497185795e-03	2.314972945264187447e-03	9.948020086548585716e-01	9.948219459379966656e-01	9.947820713717204777e-01
-9.029154847139437834e+00	7.845123898453094063e-08	7.879354115168628955e-08	7.810893681737559170e-08	3.428743234819427391e-08	3.435312547448555637e-08	3.422173922190299144e-08	3.103231865022347720e-03	3.117163023485432834e-03	3.089300706559262606e-03	2.378137156287710857e-03	2.385459569608228570e-03	2.370814742967193144e-03	9.945185182400190227e-01	9.945395205373377401e-01	9.944975159427003053e-01
-9.013239352830249018e+00	9.000320816065700591e-08	9.040655417524788113e-08	8.959986214606613069e-08	3.717436502180377927e-08	3.726195912100198169e-08	3.708677092260557684e-08	3.342464445463468482e-03	3.357843733253314950e-03	3.327085157673622014e-03	2.430350610669556547e-03	2.437339835880574998e-03	2.423361385458538096e-03	9.942270577662938313e-01	9.942490988958273546e-01	9.942050166367603081e-01
-8.997323858521060203e+00	1.028556260123159761e-07	1.033286170932049896e-07	1.023826349314269626e-07	4.015175623619791282e-08	4.026627527244668141e-08	4.003723719994914423e-08	3.593137961403950961e-03	3.610067632430994950e-03	3.576208290376906972e-03	2.478950019146513532e-03	2.485496465092981722e-03	2.472403573200045342e-03	9.939277690120675857e-01	9.939508105393833892e-01	9.939047274847517821e-01
-8.981408364211869610e+00	1.171003315236884488e-07	1.176523822281368592e-07	1.165482808192400384e-07	4.320775447614302754e-08	4.335499206643999139e-08	4.306051688584606368e-08	3.855290364430772818e-03	3.873874536852221339e-03	3.836706192009324296e-03	2.523738888998603228e-03	2.529736502383508369e-03	2.517741275613698086e-03	9.936208104384849360e-01	9.936448005768209191e-01	9.935968203001489529e-01
-8.965492869902680795e+00	1.328294989411812262e-07	1.334708513477861761e-07	1.321881465345762763e-07	4.632951710657582964e-08	4.651611784945391829e-08	4.614291636369774099e-08	4.128925091136777248e-03	4.149269143458271872e-03	4.108581038815282624e-03	2.564538791468034661e-03	2.569901011167856006e-03	2.559176571768213317e-03	9.933063569583795438e-01	9.933312292729982174e-01	9.932814846437608702e-01
-8.949577375593490203e+00	1.501349912921341803e-07	1.508767187498833416e-07	1.493932638343850191e-07	4.950335910219907980e-08	4.973689918599696207e-08	4.926981901840119753e-08	4.414010109467331362e-03	4.436219998193521689e-03	4.391800220741141035e-03	2.601190594511437228e-03	2.605885591345367264e-03	2.596495597677507192e-03	9.929845996576710521e-01	9.930102718675534179e-01	9.929589274477886862e-01
-8.933661881284301387e+00	1.691076920190453793e-07	1.699616908139218311e-07	1.682536932241689276e-07	5.271491791020811469e-08	5.300398521148872271e-08	5.242585060892750667e-08	4.710477131297846967e-03	4.734658627481439300e-03	4.686295635114254635e-03	2.633555576205696535e-03	2.637682470844661571e-03	2.629428681566731499e-03	9.926557454698868854e-01	9.926821181131221250e-01	9.926293728266516458e-01
-8.917746386975110795e+00	1.898368233333930954e-07	1.908157906014077511e-07	1.888578560653784397e-07	5.594933139000203669e-08	5.630360475520008881e-08	5.559505802480398458e-08	5.018220998928238190e-03	5.044478841327747730e-03	4.991963156528728650e-03	2.661516410330381707e-03	2.665432444873228664e-03	2.657600375787534750e-03	9.923200168045870351e-01	9.923469720167001906e-01	9.922930615924738795e-01
-8.901830892665921979e+00	2.124092603106324158e-07	2.135266565262664403e-07	2.112918640949983913e-07	5.919142546809498740e-08	5.962175259967450112e-08	5.876109833651548030e-08	5.337099252161987134e-03	5.365536215091636953e-03	5.308662289232337315e-03	2.684978016533514766e-03	2.689346444239535793e-03	2.680609588827493738e-03	9.919776511306190869e-01	9.920050513435207939e-01	9.919502509177173799e-01
-8.885915398356733164e+00	2.369088499899285723e-07	2.381788443854296584e-07	2.356388555944274863e-07	6.242590792578650993e-08	6.294438114463246728e-08	6.190743470694055257e-08	5.666931881563914801e-03	5.697647755960639701e-03	5.636216007167189901e-03	2.703868268429361968e-03	2.709436694832995790e-03	2.698299842025728146e-03	9.916289005152491010e-01	9.916565872216150934e-01	9.916012138088831085e-01
-8.869999904047542572e+00	2.634157448009067413e-07	2.648531421242475125e-07	2.619783474775659701e-07	6.563756460727213390e-08	6.625759368078326556e-08	6.501753553376100225e-08	6.007501272369315630e-03	6.040591759066459530e-03	5.974410785672171730e-03	2.718138553970344574e-03	2.725524213108919402e-03	2.710752894831769746e-03	9.912740311203512844e-01	9.913018236915033254e-01	9.912462385491992434e-01
-8.854084409738353756e+00	2.920057595119767303e-07	2.936259066112483973e-07	2.903856124127050633e-07	6.881145429978346143e-08	6.954783548594876298e-08	6.807507311361815989e-08	6.358552342355436489e-03	6.394107857051934199e-03	6.322996827658938779e-03	2.727764183472963962e-03	2.737457670973379720e-03	2.718070695972548204e-03	9.909133226569583064e-01	9.909410172477679524e-01	9.908856280661486604e-01
-8.838168915429163164e+00	3.227497605821664108e-07	3.245684314121253364e-07	3.209310897522074853e-07	7.193309859520576173e-08	7.280207904458068179e-08	7.106411814583084168e-08	6.719792875791986281e-03	6.757897265769736636e-03	6.681688485814235925e-03	2.732744641752193546e-03	2.745172501675553680e-03	2.720316781828833411e-03	9.905470677995971140e-01	9.905744364889926823e-01	9.905196991102015458e-01
-8.822253421119974348e+00	3.557130963070820090e-07	3.577463540890673604e-07	3.536798385250966575e-07	7.498866319176667682e-08	7.600799986616937807e-08	7.396932651736397557e-08	7.090894054369002719e-03	7.131623227585742915e-03	7.050164881152262523e-03	2.733103681922569375e-03	2.748668850145948982e-03	2.717538513699189768e-03	9.901755715619493525e-01	9.902023617218420615e-01	9.901487814020566436e-01
-8.806337926810785532e+00	3.909550754903106628e-07	3.932191109196646171e-07	3.886910400609567086e-07	7.796512732946660157e-08	7.915413963501792369e-08	7.677611502391527944e-08	7.471491184765964924e-03	7.514911652587967159e-03	7.428070716943962690e-03	2.728889259548910977e-03	2.747991444050501639e-03	2.709787075047320314e-03	9.897991506354827385e-01	9.898250848597530682e-01	9.897732164112124087e-01
-8.790422432501594940e+00	4.285285015591969128e-07	4.310394461440892272e-07	4.260175569743045984e-07	8.085043836609548811e-08	8.223005375687856818e-08	7.947082297531240803e-08	7.861184621284293336e-03	7.907351956800274390e-03	7.815017285768312283e-03	2.720173306967344547e-03	2.743219090021933350e-03	2.697127523912755745e-03	9.894181326928088716e-01	9.894429096072656638e-01	9.893933557783520794e-01
-8.774506938192406125e+00	4.684792680971477060e-07	4.712529819280232749e-07	4.657055542662721372e-07	8.363364888193435747e-08	8.522644076751917815e-08	8.204085699634953679e-08	8.259540880724886361e-03	8.308498095294757427e-03	8.210583666155015295e-03	2.707051348739600814e-03	2.734459355202519155e-03	2.679643342276682473e-03	9.890328556576188923e-01	9.890561524162965190e-01	9.890095588989412656e-01
-8.758591443883215533e+00	5.108460207053856527e-07	5.138978541946503022e-07	5.077941872161210032e-07	8.630503413874675804e-08	8.813525152241040117e-08	8.447481675508311490e-08	8.666093945461540368e-03	8.717869786939605112e-03	8.614318103983475625e-03	2.689641960342098806e-03	2.721845564125499866e-03	2.657438356558697746e-03	9.886436669431417634e-01	9.886651449240043688e-01	9.886221889622791581e-01
-8.742675949574026717e+00	5.556598889599384204e-07	5.590044183566907637e-07	5.523153595631860770e-07	8.885618819920390366e-08	9.094977658208499713e-08	8.676259981632281019e-08	9.080346749448941698e-03	9.134953926345485906e-03	9.025739572552397491e-03	2.668086073317868338e-03	2.705534788685642292e-03	2.630637357950094384e-03	9.882509226611563280e-01	9.882702400066355475e-01	9.882316053156771085e-01
-8.726760455264837901e+00	6.029442910211639909e-07	6.065950277945992836e-07	5.992935542477286982e-07	9.128009752230142832e-08	9.366471073024011918e-08	8.889548431436273745e-08	9.501772840718600982e-03	9.559206177460241594e-03	9.444339503976960370e-03	2.642546131225539507e-03	2.685706243704096777e-03	2.599386018746982236e-03	9.878549868036676784e-01	9.878718267278342458e-01	9.878381468795011111e-01
-8.710844960955647309e+00	6.527148122109833719e-07	6.566838867124802706e-07	6.487457377094864732e-07	9.357119137401175470e-08	9.627619409586149494e-08	9.086618865216201447e-08	9.929818212765943730e-03	9.990052742219654794e-03	9.869583683312232666e-03	2.613205101797290170e-03	2.662559820915420816e-03	2.563850382679159524e-03	9.874562303994334211e-01	9.874703698780111782e-01	9.874420909208556640e-01
-8.694929466646458494e+00	7.049791576254778377e-07	7.092769777821643600e-07	7.006813374687913153e-07	9.572536891578764727e-08	9.878182988229664191e-08	9.266890794927865263e-08	1.036390329612534716e-02	1.042689229662598603e-02	1.030091429562470830e-02	2.580265351758994751e-03	2.636314636333537357e-03	2.524216067184452145e-03	9.870550306475895930e-01	9.870665208536586466e-01	9.870435404415205394e-01
-8.679013972337267901e+00	7.597371776255090318e-07	7.643720637983858605e-07	7.551022914526322031e-07	9.774000334249909374e-08	1.011806792206733494e-07	9.429932746432483810e-08	1.080342510037435311e-02	1.086909808574583122e-02	1.073775211500287499e-02	2.543947391762892488e-03	2.607207531968002041e-03	2.480687251557782934e-03	9.866517700306820515e-01	9.866613972994886517e-01	9.866421427618754514e-01
-8.663098478028079086e+00	8.169809638724993634e-07	8.219587614372426840e-07	8.120031663077560427e-07	9.961392392278194544e-08	1.034732341489375267e-07	9.575461369662636414e-08	1.124775949581169159e-02	1.131602016829776937e-02	1.117949882332561380e-02	2.504488499828816384e-03	2.575491505205368056e-03	2.433485494452264711e-03	9.862468354094718892e-01	9.862567439085678789e-01	9.862369269103758995e-01
-8.647182983718888494e+00	8.766950124757276046e-07	8.820186841710520537e-07	8.713713407804031555e-07	1.013473772367374819e-07	1.056613701593041345e-07	9.703338431417082927e-08	1.169626362312305330e-02	1.176698780082718714e-02	1.162553944541891947e-02	2.462141232577055860e-03	2.541434055945077097e-03	2.382848409209034624e-03	9.858406171019105102e-01	9.858536108247566432e-01	9.858276233790643772e-01
-8.631267489409699678e+00	9.388564498143815349e-07	9.445256504809692339e-07	9.331872491477938360e-07	1.029419692982251630e-07	1.077482801455120312e-07	9.813565845093829470e-08	1.214827841849018888e-02	1.222131195098948020e-02	1.207524488599089757e-02	2.417171834357866728e-03	2.505315450784162314e-03	2.329028217931571141e-03	9.854335079487335225e-01	9.854516648470259543e-01	9.854153510504410907e-01
-8.615351995100510862e+00	1.003435315712327911e-06	1.009445952755228191e-06	9.974246786694276309e-07	1.044005905832946721e-07	1.097383919087713278e-07	9.906278925781801637e-08	1.260313124081945645e-02	1.267828792919819744e-02	1.252797455244071545e-02	2.369858555133197518e-03	2.467426908896484545e-03	2.272290201369910490e-03	9.850259023681416926e-01	9.850506222448377480e-01	9.850011824914456371e-01
-8.599436500791320270e+00	1.070394897892942312e-06	1.076738681707616219e-06	1.064051114078268405e-06	1.057273262563372987e-07	1.116372716413460302e-07	9.981738087132856708e-08	1.306013858707070346e-02	1.313719812798317885e-02	1.298307904615822808e-02	2.320489888639796962e-03	2.428068717540707213e-03	2.212911059738886712e-03	9.846181954020658544e-01	9.846505919949931629e-01	9.845857988091385460e-01
-8.583521006482131455e+00	1.139692111038657675e-06	1.146356100848764855e-06	1.133028121228550495e-06	1.069273540871964855e-07	1.134515159953448991e-07	1.004031921790480718e-07	1.351860888106170243e-02	1.359731485890626999e-02	1.343990290321713486e-02	2.269362742954354317e-03	2.387548287253409181e-03	2.151177198655299452e-03	9.842107817565193262e-01	9.842518731438882895e-01	9.841696903691503628e-01
-8.567605512172942639e+00	1.211277913334546652e-06	1.218244065554920835e-06	1.204311761114172469e-06	1.080068326838387307e-07	1.151886354598172612e-07	1.008250299078602002e-07	1.397784532061133005e-02	1.405790327811799224e-02	1.389778736310466785e-02	2.216780556086208991e-03	2.346178158210810317e-03	2.087382953961607664e-03	9.838040548385568185e-01	9.838548404662550428e-01	9.837532692108585941e-01
-8.551690017863752047e+00	1.285097753092716003e-06	1.292342481709100557e-06	1.277853024476331448e-06	1.089727827264574986e-07	1.168569318119525351e-07	1.010886336409624622e-07	1.443714876747053191e-02	1.451822439381483636e-02	1.435607314112622747e-02	2.163051369637564083e-03	2.304273970223673015e-03	2.021828769051455151e-03	9.833984057923563782e-01	9.834598996692336392e-01	9.833369119154791171e-01
-8.535774523554563231e+00	1.361092037936107354e-06	1.368585799884319929e-06	1.353598275987894778e-06	1.098329638822566400e-07	1.184653723807276863e-07	1.012005553837855937e-07	1.489582066417657370e-02	1.497753815266464686e-02	1.481410317568850055e-02	2.108485873891829780e-03	2.262152409504282393e-03	1.954819338279377167e-03	9.829942225369301401e-01	9.830674690814774630e-01	9.829209759923828171e-01
-8.519859029245372639e+00	1.439196619064086977e-06	1.446903542859123922e-06	1.431489695269050031e-06	1.105957500096460769e-07	1.200234637678920922e-07	1.011680362514000616e-07	1.535316596175581236e-02	1.543510660860336788e-02	1.527122531490825684e-02	2.053395437915116022e-03	2.220129145793424581e-03	1.886661730036807245e-03	9.825918888079603342e-01	9.826779711324610256e-01	9.825058064834596427e-01
-8.503943534936183823e+00	1.519343283322026464e-06	1.527220867332828211e-06	1.511465699311224717e-06	1.112700051317334572e-07	1.215411275178223959e-07	1.009988827456445051e-07	1.580849604209474263e-02	1.589019718802730380e-02	1.572679489616218146e-02	1.998090138382173451e-03	2.178516773701649756e-03	1.817663503062696929e-03	9.821917832062347919e-01	9.822918277254013564e-01	9.820917386870682275e-01
-8.488028040626993231e+00	1.601460246143521303e-06	1.609459165806281559e-06	1.593461326480761047e-06	1.118649624786489322e-07	1.230285800216729736e-07	1.007013449356248909e-07	1.626113161879939178e-02	1.634208608343974689e-02	1.618017715415903668e-02	1.942876800865139461e-03	2.137622772233383622e-03	1.748130829496895517e-03	9.817942782551272174e-01	9.819094573803696102e-01	9.816790991298848246e-01
-8.472112546317804416e+00	1.685472638914579224e-06	1.693536723099728052e-06	1.677408554729430396e-06	1.123901086741977642e-07	1.244962186906844843e-07	1.002839986577110441e-07	1.671040560046970283e-02	1.679006183883946512e-02	1.663074936209994054e-02	1.888057067250762744e-03	2.097747496441420591e-03	1.678366638060104898e-03	9.813997394695321841e-01	9.815312732023450115e-01	9.812682057367193567e-01
-8.456197052008615600e+00	1.771302984909081827e-06	1.779369456423109702e-06	1.763236513395053952e-06	1.128550748830353986e-07	1.259545161474353851e-07	9.975563361863541210e-08	1.715566590052707355e-02	1.723342924613736893e-02	1.707790255491677817e-02	1.833925502779841770e-03	2.059182215013987197e-03	1.608668790545696127e-03	9.810085244386337333e-01	9.811576812337572395e-01	9.808593676435102271e-01
-8.440281557699425008e+00	1.858871658646827182e-06	1.866871793073237148e-06	1.850871524220417215e-06	1.132695364487796205e-07	1.274139238714320925e-07	9.912514902612716179e-08	1.759627817804955419e-02	1.767151377533447698e-02	1.752104258076463139e-02	1.780767755932311696e-03	2.022207207336084757e-03	1.539328304528538634e-03	9.806209819248233872e-01	9.807890790885683829e-01	9.804528847610783915e-01
-8.424366063390236192e+00	1.948097324310781961e-06	1.955957784675552564e-06	1.940236863946011359e-06	1.136431222499964670e-07	1.288847864061073230e-07	9.840145809388561088e-08	1.803162849448720906e-02	1.810366696074629592e-02	1.795959002822812220e-02	1.728858784014664605e-03	1.987089933197527542e-03	1.470627634831801669e-03	9.802374509810518610e-01	9.804258546672097729e-01	9.800490472948939491e-01
-8.408450569081047377e+00	2.038897349708681224e-06	2.046542638244532160e-06	2.031252061172830289e-06	1.139853346883664760e-07	1.303772668969711400e-07	9.759340247976179883e-08	1.846112587164764479e-02	1.852927356706669110e-02	1.839297817622859849e-02	1.678461156845555656e-03	1.954083287847677240e-03	1.402839025843434072e-03	9.798582600888227079e-01	9.800683850114617623e-01	9.796481351661836534e-01
-8.392535074771856785e+00	2.131188193155167407e-06	2.138544991928292825e-06	2.123831394382041989e-06	1.143054809095826355e-07	1.319012843939580502e-07	9.670967742520723414e-08	1.888420473695544971e-02	1.894776220602931854e-02	1.882064726788158088e-02	1.629823450383870685e-03	1.923423954526843910e-03	1.336222946240897460e-03	9.794837263189870580e-01	9.797170351855069015e-01	9.792504174524672145e-01
-8.376619580462667969e+00	2.224885761563316285e-06	2.231890520153465949e-06	2.217881002973166622e-06	1.146126155500044612e-07	1.334664630226658316e-07	9.575876807734307758e-08	1.930032724269423877e-02	1.935862294564708042e-02	1.924203153974139713e-02	1.583178741504897820e-03	1.895330865942351003e-03	1.271026617067444638e-03	9.791141545174241179e-01	9.793721572229991956e-01	9.788561518118490401e-01
-8.360704086153477377e+00	2.319905738947882249e-06	2.326517832984313669e-06	2.313293644911450829e-06	1.149154950072834536e-07	1.350820928161928559e-07	9.474889719837406460e-08	1.970898544673240632e-02	1.976143974320125271e-02	1.965653115026355993e-02	1.538743214409256377e-03	1.870003785408827675e-03	1.207482643409685079e-03	9.787498365176248161e-01	9.790340891045529181e-01	9.784655839306967140e-01
-8.344788591844288561e+00	2.416163885436980078e-06	2.422387872562803350e-06	2.409939898311156805e-06	1.152225429566461758e-07	1.367571017075790648e-07	9.368798420571328669e-08	2.010970334310751076e-02	2.015595536226739634e-02	2.006345132394762518e-02	1.496714888350866510e-03	1.847622017543573301e-03	1.145807759158159718e-03	9.783910503821138249e-01	9.787031537777629575e-01	9.780789469864646923e-01
-8.328873097535097969e+00	2.513576307745001989e-06	2.519496630484474503e-06	2.507655985005529475e-06	1.155418265808359764e-07	1.385000379173983875e-07	9.258361524427356528e-08	2.050203873179332753e-02	2.054220599995748922e-02	2.046187146362916584e-02	1.457272475500307656e-03	1.828343257505405089e-03	1.086201693495210223e-03	9.780380596745726907e-01	9.783796582087782578e-01	9.776964611403671235e-01
-8.312957603225909153e+00	2.612059702859745730e-06	2.617883802680970723e-06	2.606235603038520737e-06	1.158810427544463407e-07	1.403190617357408221e-07	9.144302377315187258e-08	2.088558491799213240e-02	2.092077362440337290e-02	2.085039621158089190e-02	1.420574376824632230e-03	1.812302586795741565e-03	1.028846166853522896e-03	9.776911127644383193e-01	9.780638924672827583e-01	9.773183330615938802e-01
-8.297042108916720338e+00	2.711531577424889816e-06	2.717615795823256995e-06	2.705447359026522638e-06	1.162475132251637012e-07	1.422219454955542173e-07	9.027308095477318510e-08	2.125997223237482969e-02	2.129302348787795104e-02	2.122692097687170834e-02	1.386757822870811384e-03	1.799611622611593581e-03	9.739040231300291877e-04	9.773504421656642460e-01	9.777561288497115255e-01	9.769447554816169665e-01
-8.281126614607529746e+00	2.811910445940753554e-06	2.818729591466483584e-06	2.805091300415023523e-06	1.166481876670299525e-07	1.442160803670934102e-07	8.908029496696650816e-08	2.162486936482624356e-02	2.166051335609870537e-02	2.158922537355378174e-02	1.355938165294729401e-03	1.790357826658743427e-03	9.215185039307153755e-04	9.770162639112460745e-01	9.774566210320873028e-01	9.765759067904048463e-01
-8.265211120298340930e+00	2.913116011449657880e-06	2.921184952284485465e-06	2.905047070614830295e-06	1.170896533452437308e-07	1.463084884721995721e-07	8.787081821828788944e-08	2.197998450543400123e-02	2.202340165895611684e-02	2.193656735191188561e-02	1.328208323888567218e-03	1.784603978208087940e-03	8.718126695690464958e-04	9.766887769650132167e-01	9.771656032727192853e-01	9.762119506573071481e-01
-8.249295625989150338e+00	3.015069332806920296e-06	3.024880728502675950e-06	3.005257937111164643e-06	1.175781500286041411e-07	1.485058387227907248e-07	8.665046133441754416e-08	2.232506628767932585e-02	2.238045739344317331e-02	2.226967518191547840e-02	1.303638392734497893e-03	1.782387815016950273e-03	8.248889704520455130e-04	9.763681626721039120e-01	9.768832896345649441e-01	9.758530357096428798e-01
-8.233380131679961522e+00	3.117692982956857947e-06	3.129701192109030037e-06	3.105684773804685856e-06	1.181195887143325596e-07	1.508144647301719991e-07	8.542471269849313338e-08	2.265990453003651969e-02	2.273042759264768883e-02	2.258938146742535055e-02	1.282275407960050328e-03	1.783721844548847354e-03	7.808289713712534110e-04	9.760545842494323665e-01	9.766098732658090587e-01	9.754992952330556744e-01
-8.217464637370772707e+00	3.220911202829579966e-06	3.235542536520929830e-06	3.206279869138230102e-06	1.187195726901734862e-07	1.532403831100686235e-07	8.419876227027834884e-08	2.298433077345938755e-02	2.307252401498479169e-02	2.289613753193398341e-02	1.264143278398729975e-03	1.788593326718376742e-03	7.396932300790832072e-04	9.757481863173670389e-01	9.763455257113641261e-01	9.751508469233699516e-01
-8.201549143061582114e+00	3.324650055545690702e-06	3.342317948131181318e-06	3.306982162960200087e-06	1.193834194496236063e-07	1.557893105217825715e-07	8.297752837746464096e-08	2.329821861351471374e-02	2.340631150855072840e-02	2.319012571847869908e-02	1.249242879277157612e-03	1.796964428171495508e-03	7.015213303828197154e-04	9.754490944737337355e-01	9.760903962703372239e-01	9.748077926771302470e-01
-8.185633648752393299e+00	3.428837585561356651e-06	3.449954883231568568e-06	3.407720287891144735e-06	1.201161819969651473e-07	1.584666778275256512e-07	8.176568616640463015e-08	2.360148382720888074e-02	2.373156426236271502e-02	2.347140339205504647e-02	1.237552307865729924e-03	1.808772546894488187e-03	6.663320688369717701e-04	9.751574149111584822e-01	9.758446113991560145e-01	9.744702184231609499e-01
-8.169718154443202707e+00	3.533403987207144533e-06	3.558391558154660774e-06	3.508416416259628292e-06	1.209226681285121468e-07	1.612776398385976479e-07	8.056769641842664562e-08	2.389408429583430443e-02	2.404818414922262407e-02	2.373998444244598480e-02	1.229027298852452491e-03	1.823930804736295262e-03	6.341237929686097206e-04	9.748732340786585571e-01	9.756082741607411402e-01	9.741381939965759740e-01
-8.153802660134013891e+00	3.638281786774117981e-06	3.667574387788705614e-06	3.608989185759530348e-06	1.218074563541206391e-07	1.642270792273789281e-07	7.938783348086235010e-08	2.417601972642719269e-02	2.435615940082593717e-02	2.399588005202844820e-02	1.223601796037750633e-03	1.842328704237570450e-03	6.048748878379309234e-04	9.745966183882924794e-01	9.753814637203491733e-01	9.738117730562357854e-01
-8.137887165824825075e+00	3.743406041885985259e-06	3.777456389670304527e-06	3.709355694101665991e-06	1.227749072275681525e-07	1.673196033267316117e-07	7.823021112840470644e-08	2.444733117567059882e-02	2.465554328789168123e-02	2.423911906344951642e-02	1.221188675810444503e-03	1.863832944994661461e-03	5.785444066262275444e-04	9.743276139675706160e-01	9.751642348904727697e-01	9.734909930446684623e-01
-8.121971671515634483e+00	3.848714561374526502e-06	3.887996267465742752e-06	3.809432855283310676e-06	1.238291689848415720e-07	1.705595327099196573e-07	7.709880525976348674e-08	2.470810038128625624e-02	2.494644237575095042e-02	2.446975838682156207e-02	1.221680616760035349e-03	1.888288393656270461e-03	5.550728398638001297e-04	9.740662464582241498e-01	9.749566177288881974e-01	9.731758751875601021e-01
-8.106056177206445668e+00	3.954148148257202963e-06	3.999157930864207639e-06	3.909138365650198288e-06	1.249741765445899282e-07	1.739508806429860539e-07	7.599747244619380259e-08	2.495844890712779415e-02	2.522900944615034599e-02	2.468788836810524231e-02	1.224951108716300450e-03	1.915519200563297383e-03	5.343830168693035169e-04	9.738125208618317874e-01	9.747586171834891067e-01	9.728664245401744681e-01
-8.090140682897255076e+00	4.059650867712611394e-06	4.110910291630133280e-06	4.008391443795089507e-06	1.262136431037529563e-07	1.774973227258770813e-07	7.492996348162881811e-08	2.519853710930858998e-02	2.550343875491611206e-02	2.489363546370106789e-02	1.230855593491839107e-03	1.945330055006323604e-03	5.163811319773545022e-04	9.735664214326895660e-01	9.745702127937483361e-01	9.725626300716307959e-01
-8.074225188588066260e+00	4.165170341175010811e-06	4.223227237058756222e-06	4.107113445291265400e-06	1.275510437621763120e-07	1.812021562864061060e-07	7.389993123794651808e-08	2.542856293176106938e-02	2.576996248184232688e-02	2.508716338167981189e-02	1.239232728644253925e-03	1.977507570098149987e-03	5.009578871903580793e-04	9.733279116182105284e-01	9.743913584448562482e-01	9.722644647915648086e-01
-8.058309694278875668e+00	4.270658066838852058e-06	4.336087720476213999e-06	4.205228413201490116e-06	1.289895908310376968e-07	1.850682493599116875e-07	7.291093230216370609e-08	2.564876054062456209e-02	2.602884779017570691e-02	2.526867329107341728e-02	1.249905764679317202e-03	2.011821787347991934e-03	4.879897420106425786e-04	9.730969340470392304e-01	9.742219821757676090e-01	9.719718859183108517e-01
-8.042394199969686852e+00	4.376069765994552024e-06	4.449475931072390360e-06	4.302663600916713688e-06	1.305322007188372947e-07	1.890979793742098852e-07	7.196642206346469088e-08	2.585939880778770003e-02	2.628039418910164959e-02	2.543840342647375047e-02	1.262684025291478359e-03	2.048027790186264085e-03	4.773402603966927409e-04	9.728734105649549102e-01	9.740619860432214727e-01	9.716848350866883477e-01
-8.026478705660498036e+00	4.481365753725748581e-06	4.563381518411357618e-06	4.399349989040139545e-06	1.321814525426884335e-07	1.932931619605716100e-07	7.106974312480525692e-08	2.606077965476389854e-02	2.652493103418153073e-02	2.559662827534626636e-02	1.277364479489674328e-03	2.085867414930568133e-03	4.688615440487804145e-04	9.726572423185408933e-01	9.739112460431712526e-01	9.714032385939105341e-01
-8.010563211351307444e+00	4.586511331604587306e-06	4.677799854415797487e-06	4.495222808793377125e-06	1.339395388781734901e-07	1.976549706227117055e-07	7.022410713363527476e-08	2.625323626884676007e-02	2.676281507642253032e-02	2.574365746127098981e-02	1.293733393790257600e-03	2.125071047010376139e-03	4.623957405701390605e-04	9.724483098864934449e-01	9.737696120865418914e-01	9.711270076864449985e-01
-7.994647717042118629e+00	4.691477199144680722e-06	4.792732319818010956e-06	4.590222078471350488e-06	1.358082093338681324e-07	2.021838483121445156e-07	6.943257035559173593e-08	2.643713120417419057e-02	2.699442801261981925e-02	2.587983439572856190e-02	1.311568052080091477e-03	2.165359489684985216e-03	4.577766144751978456e-04	9.722464734583381452e-01	9.736369080365641082e-01	9.708560388801121821e-01
-7.978732222732928925e+00	4.796239879931036861e-06	4.908186604384246308e-06	4.684293155477827415e-06	1.377887079118082432e-07	2.068794122739941627e-07	6.869800354962232366e-08	2.661285438091720579e-02	2.722017401387307606e-02	2.600553474796133552e-02	1.330638530265864294e-03	2.206445892001164359e-03	4.548311685305640121e-04	9.720515730602301563e-01	9.735129317993314046e-01	9.705902143211289079e-01
-7.962816728423739221e+00	4.900782157562265675e-06	5.024177011451119416e-06	4.777387303673411935e-06	1.398817053869566490e-07	2.117403538359440407e-07	6.802305693796927060e-08	2.678082099630195445e-02	2.744047722351696666e-02	2.612116476908694224e-02	1.350709512434229882e-03	2.248037722347280554e-03	4.533813025211791024e-04	9.718634288274016209e-01	9.733974554775349786e-01	9.703294021772682632e-01
-7.946901234114550405e+00	5.005093515831958334e-06	5.140724757941463239e-06	4.869462273722453428e-06	1.420872282007128480e-07	2.167643351073440012e-07	6.741012129408169484e-08	2.694146936156479460e-02	2.765577922452245804e-02	2.622715949860713117e-02	1.371542134954598395e-03	2.289838773672657826e-03	4.532454962365391801e-04	9.716818413227374940e-01	9.732902255779776191e-01	9.700734570674973689e-01
-7.930985739805359813e+00	5.109170576962033050e-06	5.257858261331026601e-06	4.960482892593039499e-06	1.444045856087068389e-07	2.219478848278540031e-07	6.686128638955967465e-08	2.709525867923042938e-02	2.786653648192842156e-02	2.632398087653243721e-02	1.392895844764498701e-03	2.331551186256882163e-03	4.542405032721151320e-04	9.715065919008434303e-01	9.731909632824748968e-01	9.698222205192119638e-01
-7.915070245496170998e+00	5.213017531198271845e-06	5.375613405202833966e-06	5.050421657193709723e-06	1.468322970441002340e-07	2.272862958473420341e-07	6.637829824085842056e-08	2.724266677528921349e-02	2.807321776933218230e-02	2.641211578124624468e-02	1.414530257988148637e-03	2.372877473835331014e-03	4.561830421409660431e-04	9.713374431168955159e-01	9.730993647743316766e-01	9.695755214594593552e-01
-7.899154751186981294e+00	5.316646550702988785e-06	5.494033775161588110e-06	5.139259326244389460e-06	1.493680218467133656e-07	2.327735269228371995e-07	6.596251677058953173e-08	2.738418780093073920e-02	2.827630159070942950e-02	2.649207401115204891e-02	1.436207005052866437e-03	2.413522538915247907e-03	4.588914711904849668e-04	9.711741391794447287e-01	9.730151016252610585e-01	9.693331767336283988e-01
-7.883239256877791590e+00	5.420078180445374200e-06	5.613170857060825808e-06	5.226985503829922591e-06	1.520084936578379298e-07	2.384021116760290111e-07	6.561487563964683522e-08	2.752032991846788818e-02	2.847627361019059583e-02	2.656438622674518052e-02	1.457691548585409629e-03	2.453195663251379194e-03	4.621874339194400640e-04	9.710164064462736278e-01	9.729378212390693559e-01	9.690949916534778996e-01
-7.867323762568602774e+00	5.523341698707619348e-06	5.733084189770884193e-06	5.313599207644354503e-06	1.547494618831689705e-07	2.441630776583364286e-07	6.533584610800151240e-08	2.765161298595774156e-02	2.867362410323600480e-02	2.662960186867947832e-02	1.478754960590424571e-03	2.491612459690930974e-03	4.658974614899179505e-04	9.708639539622920811e-01	9.728671473565000394e-01	9.688607605680841228e-01
-7.851408268259412182e+00	5.626475439902803072e-06	5.853841465112316285e-06	5.399109414693289859e-06	1.575856426750589918e-07	2.500458785128573485e-07	6.512540683726063505e-08	2.777856625479557806e-02	2.886884544304922640e-02	2.668828706654192973e-02	1.499175645734484490e-03	2.528496771943076170e-03	4.698545195258930270e-04	9.707164740383881218e-01	9.728026806143915683e-01	9.686302674623846753e-01
-7.835492773950223366e+00	5.729527072643489130e-06	5.975518568122619264e-06	5.483535577164358997e-06	1.605106818742618616e-07	2.560383421974548440e-07	6.498302155106889242e-08	2.790172609422767944e-02	2.906242963615034494e-02	2.674102255230501393e-02	1.518740997979395281e-03	2.563582509276489049e-03	4.738994866823015122e-04	9.705736428700392215e-01	9.727439991654706075e-01	9.684032865746078356e-01
-7.819577279641033662e+00	5.832553826409698687e-06	6.098199551518025946e-06	5.566908101301371429e-06	1.635171322757019155e-07	2.621266381360555264e-07	6.490762641534830446e-08	2.802163375630024877e-02	2.925486592089901819e-02	2.678840159170147936e-02	1.537248978324571051e-03	2.596615403696717582e-03	4.778825529524243030e-04	9.704351211944174382e-01	9.726906593526284395e-01	9.681795830362064370e-01
-7.803661785331843959e+00	5.935622660738933765e-06	6.221976539062207388e-06	5.649268782415660141e-06	1.665964474391949991e-07	2.682952659927344889e-07	6.489762888565553576e-08	2.813883319423972698e-02	2.944663844241262457e-02	2.683102794606682939e-02	1.554509602026579772e-03	2.627354677800362859e-03	4.816645262527966855e-04	9.703005549846264177e-01	9.726421964402339748e-01	9.679589135290188606e-01
-7.787746291022655143e+00	6.038810371593010444e-06	6.346949553554393896e-06	5.730671189631626991e-06	1.697389940528422962e-07	2.745270685140090423e-07	6.495091959167555002e-08	2.825386894664827855e-02	2.963822401684127611e-02	2.686951387645528100e-02	1.570346324359980740e-03	2.655574612241243769e-03	4.851180364787174935e-04	9.701695761796268469e-01	9.725981254001823118e-01	9.677410269590713821e-01
-7.771830796713464551e+00	6.142203630436510881e-06	6.473226266290578369e-06	5.811180994582443392e-06	1.729340845743088711e-07	2.808032705597136838e-07	6.506489858890407161e-08	2.836728409920190319e-02	2.983008999733492705e-02	2.690447820106887933e-02	1.584597314762267554e-03	2.681066002570585850e-03	4.881286269539492594e-04	9.700418034483214713e-01	9.725579417521306169e-01	9.675256651445123257e-01
-7.755915302404275735e+00	6.245898952575425270e-06	6.600921666119237051e-06	5.890876239031613488e-06	1.761700315257845071e-07	2.871035460448604750e-07	6.523651700670852608e-08	2.847961833476385027e-02	3.002269225330504374e-02	2.693654441622265680e-02	1.597116610061264947e-03	2.703637496124110598e-03	4.905957239984195129e-04	9.699168429861916296e-01	9.725211224572907209e-01	9.673125635150925383e-01
-7.739999808095086031e+00	6.350002592434221550e-06	6.730157647585958496e-06	5.969847537282484605e-06	1.794342244067130166e-07	2.934061140493189866e-07	6.546233476410707315e-08	2.859140608197824687e-02	3.021647327374683140e-02	2.696633889020966235e-02	1.607775138409472341e-03	2.723116800618646284e-03	4.924334762002986147e-04	9.697942893427961009e-01	9.724871268637016453e-01	9.671014518218905565e-01
-7.724084313785896327e+00	6.454630364673779589e-06	6.861062519117805694e-06	6.048198210229753485e-06	1.827132297211814668e-07	2.996878648266226159e-07	6.573859461574030445e-08	2.870317477149563964e-02	3.041186040446882538e-02	2.699448913852245391e-02	1.616461606539634300e-03	2.739351757184189592e-03	4.935714558950792235e-04	9.696737262783711175e-01	9.724553977020148343e-01	9.668920548547274008e-01
-7.708168819476707512e+00	6.559907391346831928e-06	6.993770433708740908e-06	6.126044348984922948e-06	1.859929141031670469e-07	3.059245158676767241e-07	6.606131233865736978e-08	2.881544320800970976e-02	3.060926422808989827e-02	2.702162218792952125e-02	1.623083244001914584e-03	2.752211271688925764e-03	4.939552163149034045e-04	9.695547276476836895e-01	9.724253621308892592e-01	9.666840931644781199e-01
-7.692253325167516920e+00	6.665967776624508286e-06	7.128420746106330469e-06	6.203514807142686102e-06	1.892585899736613343e-07	3.120907975616148361e-07	6.642638238570783260e-08	2.892872006526198483e-02	3.080907709460194155e-02	2.704836303592202812e-02	1.627566399137659334e-03	2.761586099409128834e-03	4.935466988661898341e-04	9.694368583092344283e-01	9.723964328298766446e-01	9.664772837885922119e-01
-7.676337830858328104e+00	6.772954211978405446e-06	7.265157302028680358e-06	6.280751121928130534e-06	1.924951825918250198e-07	3.181606673585145522e-07	6.682969782513548747e-08	2.904350251010485301e-02	3.101167180920288979e-02	2.707533321100681623e-02	1.629856982679561911e-03	2.767389479348102317e-03	4.923244860110217221e-04	9.693196750578220167e-01	9.723680091385107360e-01	9.662713409771332973e-01
-7.660422336549138400e+00	6.881017516036253294e-06	7.404127666432747608e-06	6.357907365639758979e-06	1.956874167820755762e-07	3.241075506925982624e-07	6.726728287155291655e-08	2.916027496061334226e-02	3.121740048295143510e-02	2.710314943827524942e-02	1.629920756034693814e-03	2.769557615813558315e-03	4.902838962558293129e-04	9.692027275784197426e-01	9.723394782398496750e-01	9.660659769169898103e-01
-7.644506842239948696e+00	6.990316114614876908e-06	7.545482299273067607e-06	6.435149929956686209e-06	1.988200210457990711e-07	3.299046062866448318e-07	6.773543580495333684e-08	2.927950798210953928e-02	3.142659355062503435e-02	2.713242241359404422e-02	1.627743462496399540e-03	2.768050006217190155e-03	4.874369187756087077e-04	9.690855594192590017e-01	9.723102163858754476e-01	9.658609024526425557e-01
-7.628591347930758992e+00	7.101015467640435427e-06	7.689373688500299875e-06	6.512657246780570131e-06	2.018779462163079872e-07	3.355250128460341885e-07	6.823087958658178578e-08	2.940165732382006916e-02	3.163955895896696652e-02	2.716375568867317181e-02	1.623330800834631334e-03	2.762849615460380957e-03	4.838119862088819268e-04	9.689677089819320743e-01	9.722795901649897710e-01	9.656558277988743777e-01
-7.612675853621569289e+00	7.213287450762767610e-06	7.835955451220464352e-06	6.590619450305070868e-06	2.048465953050511284e-07	3.409422735818372225e-07	6.875091702826500772e-08	2.952716309773560643e-02	3.185658152730228704e-02	2.719774466816892583e-02	1.616708241922670819e-03	2.753962898714351626e-03	4.794535851309902289e-04	9.688487105262963972e-01	9.722469578068537732e-01	9.654504632457390212e-01
-7.596760359312380473e+00	7.327309700429595796e-06	7.985381414939690247e-06	6.669237985919502193e-06	2.077120607319154059e-07	3.461305344940528987e-07	6.929358696977791309e-08	2.965644910009009733e-02	3.207792248129868323e-02	2.723497571888151142e-02	1.607920690262313983e-03	2.741419675891289265e-03	4.744217046333387006e-04	9.687280951878869395e-01	9.722116705245941182e-01	9.652445198511797608e-01
-7.580844865003190769e+00	7.443264931981781815e-06	8.137804691624432273e-06	6.748725172339131357e-06	2.104613647478984524e-07	3.510649119150976516e-07	6.985781758069922670e-08	2.978992227473645574e-02	3.230381915945205323e-02	2.727602539002085824e-02	1.597031993460176161e-03	2.725272862637155222e-03	4.687911242831971012e-04	9.686053920055074373e-01	9.721730738909255543e-01	9.650377101200893204e-01
-7.564929370694001065e+00	7.561340240939928950e-06	8.293376757895565759e-06	6.829303723984292989e-06	2.130826985582734261e-07	3.557218244752305456e-07	7.044357264131630651e-08	2.992797231657226553e-02	3.253448489070231986e-02	2.732145974244220774e-02	1.584124303875837159e-03	2.705598064261598677e-03	4.626505434900754238e-04	9.684801289566131732e-01	9.721305092474056275e-01	9.648297486658207189e-01
-7.549013876384811361e+00	7.681726398057449071e-06	8.452246555022171665e-06	6.911206241092727325e-06	2.155656554505365387e-07	3.600793244191883621e-07	7.105198648188474184e-08	3.007097141207362712e-02	3.277010904043680534e-02	2.737183378371044890e-02	1.569297297799104049e-03	2.682493040663748180e-03	4.561015549344599185e-04	9.683518339980744516e-01	9.720833151427841212e-01	9.646203528533647820e-01
-7.533098382075621657e+00	7.804617148901356287e-06	8.614559622480045685e-06	6.994674675322666041e-06	2.179014531335546914e-07	3.641174230880531279e-07	7.168548317905628140e-08	3.021927411293486021e-02	3.301085722103220405e-02	2.742769100483751638e-02	1.552667258609979548e-03	2.656077052026716880e-03	4.492574651932422156e-04	9.682200361098537433e-01	9.720308287994119389e-01	9.644092434202955477e-01
-7.517182887766432842e+00	7.930208528681464606e-06	8.780457278674877176e-06	7.079959778688051188e-06	2.200831405093065689e-07	3.678184053907067106e-07	7.234787562790645380e-08	3.037321733779595190e-02	3.325687166202137557e-02	2.748956301357052476e-02	1.534366031422603133e-03	2.626490096855681883e-03	4.422419659895246002e-04	9.680842663391131531e-01	9.719723876051716838e-01	9.641961450730546224e-01
-7.501267393457242250e+00	8.058698202777509820e-06	8.950075862008136573e-06	7.167320543546883068e-06	2.221057842303399702e-07	3.711671282305770511e-07	7.304444023010288937e-08	3.053312049607402601e-02	3.350827173397384617e-02	2.755796925817420584e-02	1.514539857705337819e-03	2.593892055847265166e-03	4.351876595634104720e-04	9.679440588422342229e-01	9.719073306283384506e-01	9.639807870561299952e-01
-7.485351899148053434e+00	8.190284842914933680e-06	9.123546044779774856e-06	7.257023641050092504e-06	2.239666306451760136e-07	3.741512981278743360e-07	7.378196316247771765e-08	3.069928572701005609e-02	3.376515461923226824e-02	2.763341683478784394e-02	1.493348099295648337e-03	2.558461757131712949e-03	4.282344414595839425e-04	9.677989519222214287e-01	9.718350001525899451e-01	9.637629036918529124e-01
-7.469436404838863730e+00	8.325167548221435536e-06	9.300992231494742475e-06	7.349342864948128597e-06	2.256652390976645361e-07	3.767617236838647523e-07	7.456875451146434648e-08	3.087199824620151176e-02	3.402759612178365978e-02	2.771640037061936720e-02	1.470961862083255923e-03	2.520395980661315535e-03	4.215277435051963117e-04	9.676484890589286403e-01	9.717547432311383071e-01	9.635422348867189735e-01
-7.453520910529674026e+00	8.463545319471855069e-06	9.482532051980884229e-06	7.444558586962826757e-06	2.272035830186191311e-07	3.789925390671080708e-07	7.541462697013019131e-08	3.105152679112414826e-02	3.429565160775908950e-02	2.780740197448920703e-02	1.447562530411544441e-03	2.479908421974113923e-03	4.152166388489751756e-04	9.674922199295623582e-01	9.716659132562230905e-01	9.633185266029016258e-01
-7.437605416220485210e+00	8.605616593717683158e-06	9.668275958359133146e-06	7.542957229076233171e-06	2.285861158195629274e-07	3.808413953536033723e-07	7.633083628552245610e-08	3.123812415645638510e-02	3.456935706735487362e-02	2.790689124555789657e-02	1.423340223939250975e-03	2.437228638293450263e-03	4.094518095850516876e-04	9.673297014168954489e-01	9.715678715425525303e-01	9.630915312912383675e-01
-7.421689921911294618e+00	8.751578845223008117e-06	9.858326933361968828e-06	7.644830757084047405e-06	2.298197992566429243e-07	3.823096173115207985e-07	7.732998120176505013e-08	3.143202780941339175e-02	3.484873028836798364e-02	2.801532533045879986e-02	1.398492189306606509e-03	2.392601002988333381e-03	4.043833756248796374e-04	9.671604986026361983e-01	9.714599889225216112e-01	9.628610082827507854e-01
-7.405774427602105803e+00	8.901628257220017595e-06	1.005278031580262934e-05	7.750476198637405853e-06	2.309140926625252577e-07	3.834023240711499917e-07	7.842586125390055022e-08	3.163346057477955942e-02	3.513377213103358737e-02	2.813314901852553146e-02	1.373221139457500009e-03	2.346283697871188578e-03	4.001585810438114399e-04	9.669841857434137156e-01	9.713416473508258431e-01	9.626267241360015881e-01
-7.389858933292916099e+00	9.055959467485312419e-06	1.025172374719615027e-05	7.860195187774474568e-06	2.318809022278305270e-07	3.841285130427521269e-07	7.963329141290892706e-08	3.184263137890103873e-02	3.542446789346159752e-02	2.826079486434047994e-02	1.347733553877814537e-03	2.298547776687872614e-03	3.969193310677565688e-04	9.668003472268520415e-01	9.712122415167675493e-01	9.623884529369365337e-01
-7.373943438983726395e+00	9.214765389158619601e-06	1.045523724166172603e-05	7.974293536655513174e-06	2.327344903320370233e-07	3.845011074161312206e-07	8.096787324794282592e-08	3.205973604156820561e-02	3.572078875668584924e-02	2.839868332645056198e-02	1.322237953316448764e-03	2.249676337458862436e-03	3.947995691740351998e-04	9.666085785052367374e-01	9.710711804628000543e-01	9.621459765476734205e-01
-7.358027944674537579e+00	9.378237106614040419e-06	1.066339337933713188e-05	8.093080833890948955e-06	2.334913457561134798e-07	3.845369685684755091e-07	8.244572294375147707e-08	3.228495810448284847e-02	3.602269329817843480e-02	2.854722291078726215e-02	1.296943162757172377e-03	2.199963845975369710e-03	3.939224795389752610e-04	9.664084870043082587e-01	9.709178892081525847e-01	9.618990848004639327e-01
-7.342112450365346987e+00	9.546563844588374419e-06	1.087625762165546613e-05	8.216870067521282706e-06	2.341700164341360601e-07	3.842568756883952378e-07	8.408315717987688250e-08	3.251846968486910017e-02	3.633012906264382336e-02	2.870681030709438045e-02	1.272056576504485351e-03	2.149715657494051350e-03	3.943974955149192425e-04	9.661996930047657139e-01	9.707518103749172012e-01	9.616475756346142267e-01
-7.326196956056158172e+00	9.719933007208489412e-06	1.109388874501474169e-05	8.345977269402237133e-06	2.347909071974642991e-07	3.836854758538778868e-07	8.589633854105073781e-08	3.276043234275047289e-02	3.664303417899736348e-02	2.887783050650358230e-02	1.247782439234158174e-03	2.099247787973816670e-03	3.963170904944996777e-04	9.659818304941013567e-01	9.705724058183585745e-01	9.613912551698441389e-01
-7.310281461746968468e+00	9.898530282076364805e-06	1.131633938765690901e-05	8.480721176495820601e-06	2.353760457119818361e-07	3.828512086298958974e-07	8.790088279406777477e-08	3.301099795047864743e-02	3.696133901265867550e-02	2.906065688829861937e-02	1.224320156738902335e-03	2.048886989021909705e-03	3.997533244558949643e-04	9.657545479864552140e-01	9.703791582592674603e-01	9.611299377136429678e-01
-7.294365967437778764e+00	1.008253980320042758e-05	1.154365670300616584e-05	8.621422903394689315e-06	2.359488204870081306e-07	3.817862099133377785e-07	9.011143106067845631e-08	3.327030955326200357e-02	3.728496784265221409e-02	2.925565126387179304e-02	1.201862649872385228e-03	1.998971180192083037e-03	4.047541195526873107e-04	9.655175093082423166e-01	9.701715729194467785e-01	9.608634456970378546e-01
-7.278450473128589948e+00	1.027214436533610117e-05	1.177588311133708060e-05	8.768405619335121738e-06	2.365336954261478851e-07	3.805262001646756588e-07	9.254119068762011141e-08	3.353850220970085866e-02	3.761384055351980199e-02	2.946316386588191533e-02	1.180594764861969204e-03	1.949850285184349594e-03	4.113392445395887059e-04	9.652703943473767145e-01	9.699491791608690905e-01	9.605916095338843386e-01
-7.262534978819399356e+00	1.046752568124435506e-05	1.201305714048856201e-05	8.921994222000148109e-06	2.371559058803496472e-07	3.791103622157656565e-07	9.520144954493366448e-08	3.381570380169141715e-02	3.794787433270278842e-02	2.968353327068004588e-02	1.160691752724498553e-03	1.901887499526595544e-03	4.194960059224015630e-04	9.650128997639975115e-01	9.697115321311291503e-01	9.603142673968658727e-01
-7.246619484510210540e+00	1.066886467251738064e-05	1.225521434543982847e-05	9.082514999594932815e-06	2.378411415394137690e-07	3.775812133830214461e-07	9.810106969580606541e-08	3.410203580350650715e-02	3.828698536487151749e-02	2.991708624214149681e-02	1.142317829983255850e-03	1.855460978114687950e-03	4.291746818518238577e-04	9.647447396606964043e-01	9.694582144168315541e-01	9.600312649045612545e-01
-7.230703990201020837e+00	1.087634178397233708e-05	1.250238829595250330e-05	9.250295271992170851e-06	2.386152217509530774e-07	3.759844754496442533e-07	1.012459680522618751e-07	3.439761400039597489e-02	3.863109051565608021e-02	3.016413748513587303e-02	1.125624832251701565e-03	1.810965859103093019e-03	4.402838054003101100e-04	9.644656462103469163e-01	9.691888377090586149e-01	9.597424547116352178e-01
-7.214788495891831133e+00	1.109013731119016086e-05	1.275461162117832537e-05	9.425663001201996352e-06	2.395037689796697874e-07	3.743689439593641940e-07	1.046385939999754074e-07	3.470254914766752324e-02	3.898010899838809384e-02	3.042498929694695264e-02	1.110750971525533825e-03	1.768816418970169850e-03	4.526855240808977995e-04	9.641753702397271031e-01	9.689030444866828518e-01	9.594476959927713544e-01
-7.198873001582642317e+00	1.131043173058226555e-05	1.301191710015649407e-05	9.608946361008037027e-06	2.405318861126694734e-07	3.727863548815413350e-07	1.082774173437976117e-07	3.501694756190600055e-02	3.933396401879479809e-02	3.069993110501720648e-02	1.097819707214206346e-03	1.729447961621159713e-03	4.661914528072530874e-04	9.638736817672634016e-01	9.686005097227755600e-01	9.591468538117512432e-01
-7.182957507273451725e+00	1.153740602140408087e-05	1.327433878749401364e-05	9.800473255314148094e-06	2.417238431799724130e-07	3.712912417203289282e-07	1.121564446396158977e-07	3.534091163675757291e-02	3.969258439412516604e-02	3.098923887938998326e-02	1.086938740052434231e-03	1.693317764009819558e-03	4.805597160950490125e-04	9.635603704933256575e-01	9.682809426238139228e-01	9.588397983628373922e-01
-7.167042012964262909e+00	1.177124196939543409e-05	1.354191316424475419e-05	1.000057077454611399e-05	2.431027787985123244e-07	3.699407692228756232e-07	1.162647883741490255e-07	3.567454027654150955e-02	4.005590614492585827e-02	3.129317440815716084e-02	1.078199137068065619e-03	1.660904031023855299e-03	4.954942431122758310e-04	9.632352462416424732e-01	9.679440884112422427e-01	9.585264040720427037e-01
-7.151126518655073205e+00	1.201212244220202375e-05	1.381468030508951961e-05	1.020956457931452789e-05	2.446904212712325439e-07	3.687945208019891583e-07	1.205863217404759296e-07	3.601792924184615829e-02	4.042387405966500064e-02	3.161198442402731595e-02	1.071674594752246258e-03	1.632701398444725421e-03	5.106477910597669858e-04	9.628981393505382513e-01	9.675897301594315048e-01	9.582065485416449979e-01
-7.135211024345883501e+00	1.226023162740420032e-05	1.409268505437134515e-05	1.042777820043705549e-05	2.465068337919602958e-07	3.679142057847871668e-07	1.250994617991334248e-07	3.637117140221289568e-02	4.079644323462067179e-02	3.194589956980511958e-02	1.067420846488902108e-03	1.609211198950514848e-03	5.256304940272893671e-04	9.625489010128372991e-01	9.672176907050510364e-01	9.578801113206235618e-01
-7.119295530036694686e+00	1.251575522482692511e-05	1.437597820536482102e-05	1.065553224428902919e-05	2.485701876357664115e-07	3.673632404740301594e-07	1.297771347975026636e-07	3.673435689200155868e-02	4.117358059396025033e-02	3.229513319004286703e-02	1.065475219161457618e-03	1.590924734811917547e-03	5.400257035109977963e-04	9.621874035634249145e-01	9.668278346481818941e-01	9.575469724786679349e-01
-7.103380035727504094e+00	1.277888058580413829e-05	1.466461767935357488e-05	1.089314349225470170e-05	2.508965665699367997e-07	3.672061457422989737e-07	1.345869873975746257e-07	3.710757316655741156e-02	4.155526639773907127e-02	3.265987993537575185e-02	1.065856342674146012e-03	1.578298553441825468e-03	5.534141319064664463e-04	9.618135407136162440e-01	9.664200704678957976e-01	9.572070109593366904e-01
-7.087464541418315278e+00	1.304979679319307744e-05	1.495866970366355749e-05	1.114092388272259740e-05	2.534998050205407285e-07	3.675076970442752033e-07	1.394919129968062802e-07	3.749090495685258179e-02	4.194149574870020131e-02	3.304031416500496227e-02	1.068564014912281842e-03	1.571722514092891961e-03	5.654055157316717223e-04	9.614272277316372461e-01	9.659943527807529629e-01	9.568601026825215294e-01
-7.071549047109125574e+00	1.332869467714915322e-05	1.525820999075189750e-05	1.139917936354640894e-05	2.563913617930616443e-07	3.683317656870599889e-07	1.444509578990632997e-07	3.788443412184651360e-02	4.233228011227390536e-02	3.343658813141912184e-02	1.073579223429799471e-03	1.571484174620108032e-03	5.756742722394910189e-04	9.610284015686848536e-01	9.655506847759989242e-01	9.565061183613707829e-01
-7.055633552799935870e+00	1.361576676294766434e-05	1.556332492379275975e-05	1.166820860210257062e-05	2.595802303922789436e-07	3.697398095185080649e-07	1.494206512660497959e-07	3.828823939889094974e-02	4.272764886811179080e-02	3.384882992967010867e-02	1.080864323902805358e-03	1.577735849395731950e-03	5.839927984098788752e-04	9.606170209302132834e-01	9.650891208653117337e-01	9.561449209951148331e-01
-7.039718058490746166e+00	1.391120714844304481e-05	1.587411275793549684e-05	1.194830153895059277e-05	2.630728862361056953e-07	3.717890127514908985e-07	1.543567597207204921e-07	3.870239605358603147e-02	4.312765091586040489e-02	3.427714119131165804e-02	1.090363374134525236e-03	1.590472021337102550e-03	5.902547269319478136e-04	9.601930662922452120e-01	9.646097695946331818e-01	9.557763629898572422e-01
-7.023802564181556463e+00	1.421521131005653651e-05	1.619068485055348409e-05	1.223973776955958892e-05	2.668732703292385933e-07	3.745301400460495129e-07	1.592164006124276473e-07	3.912697543156683916e-02	4.353235636271951536e-02	3.472159450041416295e-02	1.102002621149618866e-03	1.609523245084752046e-03	5.944819972144856860e-04	9.597565398627034838e-01	9.641127968689979788e-01	9.554002828564089889e-01
-7.007887069872367647e+00	1.452797583744968808e-05	1.651316693835267388e-05	1.254278473654670228e-05	2.709828082728926581e-07	3.780052521341464243e-07	1.639603644116388919e-07	3.956204441575397746e-02	4.394185832562898242e-02	3.518223050587897249e-02	1.115691137684162500e-03	1.634568330384270594e-03	5.968139449840542980e-04	9.593074654879161223e-01	9.635984295506409003e-01	9.550165014251913442e-01
-6.991971575563177943e+00	1.484969809824400306e-05	1.684170048417417507e-05	1.285769571231383106e-05	2.754004628525055472e-07	3.822455105577800265e-07	1.685554151472310679e-07	4.000766479363002115e-02	4.435627488665453561e-02	3.565905470060550669e-02	1.131321603171362485e-03	1.665161376632024468e-03	5.974818297107005027e-04	9.588458885046378111e-01	9.630669594956484669e-01	9.546248175136271552e-01
-6.976056081253988239e+00	1.518057583526168965e-05	1.717644412167777443e-05	1.318470754884560486e-05	2.801228178799107405e-07	3.872693496461302521e-07	1.729762861136912024e-07	4.046389254009589986e-02	4.477575124618453362e-02	3.615203383400726611e-02	1.148771223151737143e-03	1.700766697954978141e-03	5.967757483484961451e-04	9.583718755380995491e-01	9.625187480994562561e-01	9.542250029767428421e-01
-6.960140586944798535e+00	1.552080669976599515e-05	1.751757523177799748e-05	1.352403816775399282e-05	2.851441904814816678e-07	3.930812873344039290e-07	1.772070936285594065e-07	4.093077702240981858e-02	4.520046212468822183e-02	3.666109192013141532e-02	1.167902779909439940e-03	1.740794183292423275e-03	5.950113765264566056e-04	9.578855142467908035e-01	9.619542314194858834e-01	9.538167970740957236e-01
-6.944225092635608831e+00	1.587058772505369551e-05	1.786529169059486108e-05	1.387588375951253165e-05	2.904567686278231998e-07	3.996715704489827399e-07	1.812419668066636597e-07	4.140836013460738596e-02	4.563061446964048612e-02	3.718610579957428580e-02	1.188565806062567972e-03	1.784629635843283223e-03	5.925019762818528298e-04	9.573869130148365825e-01	9.613739259404063819e-01	9.533999000892667830e-01
-6.928309598326420016e+00	1.623011474548343840e-05	1.821981383453816791e-05	1.424041565642871058e-05	2.960507703996237864e-07	4.070167180868282957e-07	1.850848227124192772e-07	4.189667536963807837e-02	4.606645052910973009e-02	3.772690021016642664e-02	1.210597871823298772e-03	1.831657545981012561e-03	5.895381976655849829e-04	9.568762005930229186e-01	9.607784350262058570e-01	9.529739661598399803e-01
-6.912394104017230312e+00	1.659958176660229081e-05	1.858138669354537952e-05	1.461777683965920041e-05	3.019146212812703287e-07	4.150808761662923502e-07	1.887483663962483072e-07	4.239574683822201762e-02	4.650825135638487345e-02	3.828324232005916178e-02	1.233825975701748155e-03	1.881276196481880981e-03	5.863757549216154366e-04	9.563535256896885661e-01	9.601684560686358783e-01	9.525385953107412540e-01
-6.896478609708040608e+00	1.697918029245419863e-05	1.895028254773527962e-05	1.500807803717311764e-05	3.080351456689661491e-07	4.238177727130763382e-07	1.922525186248559864e-07	4.290558824412614436e-02	4.695634080921096826e-02	3.885483567904132046e-02	1.258068027563157909e-03	1.932906407929216959e-03	5.832296471970988602e-04	9.558190565128729110e-01	9.595447882771532822e-01	9.520933247485925399e-01
-6.880563115398850904e+00	1.736909861641893437e-05	1.932680386467565850e-05	1.541139336816221023e-05	3.143977687708539401e-07	4.331729998302029652e-07	1.956225377115049150e-07	4.342620182617307895e-02	4.741109010018920017e-02	3.944131355215695772e-02	1.283134412168547350e-03	1.985995697996147374e-03	5.802731263409474345e-04	9.552729802652731861e-01	9.589083409505205768e-01	9.516376195800257953e-01
-6.864647621089661200e+00	1.776952108204224312e-05	1.971128667231967320e-05	1.582775549176481305e-05	3.209867251580509441e-07	4.430863519912516660e-07	1.988870983248502222e-07	4.395757727782463598e-02	4.787292293794809250e-02	4.004223161770117945e-02	1.308829620640726598e-03	2.040019509963267481e-03	5.776397313181856055e-04	9.547155025937276163e-01	9.582601419078835558e-01	9.511708632795716767e-01
-6.848732126780472385e+00	1.818062732028691891e-05	2.010410441373760746e-05	1.625715022683623035e-05	3.277852703903308808e-07	4.534940051106166158e-07	2.020765356700451193e-07	4.449969065561946296e-02	4.834232126646997862e-02	4.065706004476894730e-02	1.334953936706357929e-03	2.094480801089628787e-03	5.754270723230869638e-04	9.541468469950836750e-01	9.576013455205355518e-01	9.506923484696317983e-01
-6.832816632471281793e+00	1.860259146947270607e-05	2.050567231011565108e-05	1.669951062882976106e-05	3.347758923793701337e-07	4.643303993362378754e-07	2.052213854225024184e-07	4.505250328808668714e-02	4.881983155506759015e-02	4.128517502110578413e-02	1.361305164075700229e-03	2.148908883513830827e-03	5.737014446375696304e-04	9.535672541804760538e-01	9.569332394500923433e-01	9.502012689108597643e-01
-6.816901138162092977e+00	1.903558138389611028e-05	2.091645222252287438e-05	1.715471054526934618e-05	3.419405194554184145e-07	4.755297653638379385e-07	2.083512735469988905e-07	4.561596069700051687e-02	4.930607150418514495e-02	4.192584988981588878e-02	1.387680380938889017e-03	2.202858076822024683e-03	5.725026850557534590e-04	9.529769814001574080e-01	9.562572487691248790e-01	9.496967140311899369e-01
-6.800985643852903273e+00	1.947975783674852236e-05	2.133695794317289936e-05	1.762255773032414535e-05	3.492607224582241951e-07	4.870272937435917632e-07	2.114941511728565741e-07	4.618999154298363691e-02	4.980173690030657851e-02	4.257824618566069530e-02	1.413877707284792815e-03	2.255906487692987353e-03	5.718489268765981686e-04	9.523763017311728252e-01	9.555749356145353257e-01	9.491776678478103246e-01
-6.785070149543713569e+00	1.993527372250299159e-05	2.176776075386428237e-05	1.810278669114170081e-05	3.567179085676506329e-07	4.987599841747907500e-07	2.146758329605105423e-07	4.677450660750485933e-02	5.030760816329189755e-02	4.324140505171782112e-02	1.439698070588059375e-03	2.307655069532656145e-03	5.717410716434624977e-04	9.517655033302763190e-01	9.548879919851147591e-01	9.486430146754378789e-01
-6.769154655234524753e+00	2.040227326343896168e-05	2.220949495231497686e-05	1.859505157456294651e-05	3.642935050108475776e-07	5.106672295087636293e-07	2.179197805129315789e-07	4.736939782325189779e-02	5.082455586906735323e-02	4.391423977743644236e-02	1.464946955363843331e-03	2.357727014375550229e-03	5.721668963521363239e-04	9.511448886546157722e-01	9.541982228564124258e-01	9.480915544528191186e-01
-6.753239160925334161e+00	2.088089122444325381e-05	2.266286285639672931e-05	1.909891959248977830e-05	3.719691312184358070e-07	5.226911926911082769e-07	2.212470697457633371e-07	4.797453736468828417e-02	5.135354419435093909e-02	4.459553053502562925e-02	1.489436122158684008e-03	2.405767471390183026e-03	5.731047729271849904e-04	9.505147736527973512e-01	9.535075167105334648e-01	9.475220305950612376e-01
-6.737323666616145346e+00	2.137125213968775600e-05	2.312863854747885918e-05	1.961386573189665282e-05	3.797267584395609900e-07	5.347770300067240134e-07	2.246764868723979137e-07	4.858977681032990159e-02	5.189563082916370806e-02	4.528392279149609512e-02	1.512985281730090323e-03	2.451443555914040694e-03	5.745270075461399520e-04	9.498754869290418901e-01	9.528178011615986431e-01	9.469331726964851370e-01
-6.721408172306955642e+00	2.187346955426215010e-05	2.360766931635049822e-05	2.013926979217380199e-05	3.875488562532760121e-07	5.468730053432495349e-07	2.282247071633024628e-07	4.921494638789817438e-02	5.245196148032274519e-02	4.597793129547360358e-02	1.535423710465665852e-03	2.494444599333956770e-03	5.764028215973750419e-04	9.492273688832257861e-01	9.521309829431341409e-01	9.463237548233174312e-01
-6.705492677997765938e+00	2.238764528335482698e-05	2.410087346322242483e-05	2.067441710348722912e-05	3.954185258208418145e-07	5.589305307627770511e-07	2.319065208789065514e-07	4.984985431302986492e-02	5.302375673813607138e-02	4.667595188792365846e-02	1.556591793503264145e-03	2.534482586246409284e-03	5.787010007601192229e-04	9.485707708296576834e-01	9.514488742660994758e-01	9.456926673932158911e-01
-6.689577183688577122e+00	2.291386869114672150e-05	2.460923285169040433e-05	2.121850453060303868e-05	4.033196201006750926e-07	5.709041601049247896e-07	2.357350800964253691e-07	5.049428623164752689e-02	5.361228895807932521e-02	4.737628350521572856e-02	1.576342482533955825e-03	2.571292726747479232e-03	5.813922383204326357e-04	9.479060540975075000e-01	9.507731111675338243e-01	9.450389970274811757e-01
-6.673661689379386530e+00	2.345221599122813963e-05	2.513377854969110417e-05	2.177065343276517509e-05	4.112368515866145541e-07	5.827515553216237865e-07	2.397221478516053747e-07	5.114800477542637280e-02	5.421884714082161189e-02	4.807716241003113372e-02	1.594542655895985536e-03	2.604634115754986094e-03	5.844511960369847599e-04	9.472335891158348842e-01	9.501050730908786601e-01	9.443621051407911082e-01
-6.657746195070197714e+00	2.400274957008266766e-05	2.567556817524157352e-05	2.232993096492376180e-05	4.191558884241137530e-07	5.944334398840725772e-07	2.438783369641549289e-07	5.181074923903579432e-02	5.484468881768504722e-02	4.877680966038654142e-02	1.611074369295926838e-03	2.634290436428789878e-03	5.878583021630640146e-04	9.465537544862100416e-01	9.494458151556206538e-01	9.436616938167994295e-01
-6.641830700761008011e+00	2.456551733501617112e-05	2.623565436731737347e-05	2.289538030271496877e-05	4.270634400025595734e-07	6.059135497396396652e-07	2.482133302654794816e-07	5.248223538699298835e-02	5.549097981735373608e-02	4.947349095663224061e-02	1.625835986317643398e-03	2.660070670198706917e-03	5.916013024365800958e-04	9.458669360459144304e-01	9.487960240805848322e-01	9.429378480112440286e-01
-6.625915206451818307e+00	2.514055208785118749e-05	2.681504519795610227e-05	2.346605897774627271e-05	4.349473333112368307e-07	6.171585896584150341e-07	2.527360769640586273e-07	5.316215539704810533e-02	5.615872540924081446e-02	5.016558538485539620e-02	1.638743178794443674e-03	2.681809781217137697e-03	5.956765763717496512e-04	9.451735259247364684e-01	9.481560050076203172e-01	9.421910468418526197e-01
-6.609999712142629491e+00	2.572787092576229754e-05	2.741465919516232176e-05	2.404108265636227331e-05	4.427965814790533600e-07	6.281382011131482997e-07	2.574549618449584732e-07	5.385017794603261243e-02	5.684869920103776536e-02	5.085165669102745950e-02	1.649729788118133858e-03	2.699369348049016331e-03	6.000902281872513844e-04	9.444739215983420921e-01	9.475257004725931020e-01	9.414221427240910822e-01
-6.594084217833438899e+00	2.632747467079725679e-05	2.803527952873023914e-05	2.461966981286427443e-05	4.506014459928527121e-07	6.388249468356189605e-07	2.623779451500865167e-07	5.454594844305061391e-02	5.756137842591371040e-02	5.153051846018751742e-02	1.658748539633093022e-03	2.712638120053203344e-03	6.048589592129826990e-04	9.437685249411995603e-01	9.469047364820534218e-01	9.406323134003456987e-01
-6.578168723524250083e+00	2.693934732990954122e-05	2.867751315700326240e-05	2.520118150281582003e-05	4.583534941060949995e-07	6.491943166910831614e-07	2.675126715211068906e-07	5.524908941378783162e-02	5.829689486333212989e-02	5.220128396424353334e-02	1.665771603405875314e-03	2.721532480227885700e-03	6.100107265838647114e-04	9.430577412819823868e-01	9.462924862236747892e-01	9.398229963402899845e-01
-6.562253229215060379e+00	2.756345558771385265e-05	2.934176069363603412e-05	2.578515048179167118e-05	4.660456529101496847e-07	6.592247593653661807e-07	2.728665464549331887e-07	5.595920103855950289e-02	5.905500893178491223e-02	5.286339314533409356e-02	1.670790995862521475e-03	2.725996800358669158e-03	6.155851913663737927e-04	9.423419784643377595e-01	9.456881405123209738e-01	9.389958164163545451e-01
-6.546337734905870676e+00	2.819974833465828750e-05	3.002820116629933479e-05	2.637129550301724022e-05	4.736722614467103815e-07	6.688977444658036767e-07	2.784467784276171393e-07	5.667586184552916850e-02	5.983511064470204560e-02	5.351661304635629141e-02	1.673818818037480513e-03	2.726003678215459768e-03	6.216339578595012592e-04	9.416216459158376351e-01	9.450907754437416486e-01	9.381525163879336215e-01
-6.530422240596681860e+00	2.884815623387132177e-05	3.073679306938680559e-05	2.695951939835583794e-05	4.812291220951359017e-07	6.781978599326939059e-07	2.842603842575778974e-07	5.739862955931200605e-02	6.063624623107528172e-02	5.416101288754873039e-02	1.674887327470216429e-03	2.721554050404779903e-03	6.282206045356529545e-04	9.408971537278619790e-01	9.444994107586001109e-01	9.372948966971238471e-01
-6.514506746287491268e+00	2.950859133057374999e-05	3.146729005310061952e-05	2.754989260804688385e-05	4.887135522768636317e-07	6.871129501044443741e-07	2.903141544492829422e-07	5.812704210393944415e-02	6.145716485464985945e-02	5.479691935322902885e-02	1.674048842108090754e-03	2.712677178430159246e-03	6.354205057860222612e-04	9.401689117490696912e-01	9.439130557703743207e-01	9.364247677277650617e-01
-6.498591251978302452e+00	3.018094670862625273e-05	3.221926723243026026e-05	2.814262618482224520e-05	4.961244372851852199e-07	6.956343003583138595e-07	2.966145742120565803e-07	5.886061875791672587e-02	6.229637729894045572e-02	5.542486021689299602e-02	1.671375475916752522e-03	2.699430509707465529e-03	6.433204421260392981e-04	9.394373286950207236e-01	9.433307424576018452e-01	9.355439149324396020e-01
-6.482675757669112748e+00	3.086509619949114589e-05	3.299215305323201979e-05	2.873803934575027539e-05	5.034622847779800784e-07	7.037568749517473816e-07	3.031676946042128281e-07	5.959886145786019024e-02	6.315221816320824855e-02	5.604550475251213887e-02	1.666958707251383828e-03	2.681899419934449802e-03	6.520179945683180715e-04	9.387028112764044252e-01	9.427515470806040465e-01	9.346540754722048039e-01
-6.466760263359923044e+00	3.156089414960060939e-05	3.378526193953797436e-05	2.933652635966324103e-05	5.107292811694163903e-07	7.114796155111788204e-07	3.099789468276539602e-07	6.034125624596840126e-02	6.402290461234845520e-02	5.665960787958834732e-02	1.660908782393188433e-03	2.660196848608642212e-03	6.616207161777346545e-04	9.379657633482078039e-01	9.421746025174676520e-01	9.337569241789479557e-01
-6.450844769050733341e+00	3.226817525281734113e-05	3.459782412954311322e-05	2.993852637609157244e-05	5.179293498305776387e-07	7.188058085414351094e-07	3.170528911197201680e-07	6.108727485536949442e-02	6.490658714534919271e-02	5.726796256538978919e-02	1.653353957994620465e-03	2.634462846025351947e-03	6.722450699638892000e-04	9.372265850820337141e-01	9.415991036721096386e-01	9.328540664919577896e-01
-6.434929274741543637e+00	3.298675445532387015e-05	3.542901060509187362e-05	3.054449830555586669e-05	5.250682106653613682e-07	7.257435313205017390e-07	3.243928900102209975e-07	6.183637642620520153e-02	6.580139031239404246e-02	5.787136254001635366e-02	1.644439587493490848e-03	2.604864058348323706e-03	6.840151166386582073e-04	9.364856721636356518e-01	9.410243080749960409e-01	9.319470362522752627e-01
-6.419013780432354821e+00	3.371642694085680720e-05	3.627795236889856537e-05	3.115490151281504903e-05	5.321534402741422616e-07	7.323061865144686011e-07	3.320006940338159222e-07	6.258800934417416140e-02	6.670544325647283224e-02	5.847057543187549056e-02	1.634327057839528394e-03	2.571593188192605652e-03	6.970609274864510282e-04	9.357434150176053844e-01	9.404495333986906402e-01	9.310372966365201286e-01
-6.403098286123165117e+00	3.445696820468625512e-05	3.714375429114581960e-05	3.177018211822669065e-05	5.391945315613110767e-07	7.385131366253379624e-07	3.398759264972841909e-07	6.334161319216556618e-02	6.761690118554034012e-02	5.906632519879078530e-02	1.623192584116984463e-03	2.534868482898728834e-03	7.115166853352402005e-04	9.350001980609815577e-01	9.398741531870600241e-01	9.301262429349030914e-01
-6.387182791813975413e+00	3.520813422510525912e-05	3.802550429821967515e-05	3.239076415199084309e-05	5.462029512919364350e-07	7.443904496623158118e-07	3.480154529215570582e-07	6.409662080458559952e-02	6.853395946013668416e-02	5.965928214903450794e-02	1.611225870833276350e-03	2.494933323322002811e-03	7.275184183445499971e-04	9.342563989874050900e-01	9.392975917198151947e-01	9.292152062549949854e-01
-6.371267297504785709e+00	3.596966174141291473e-05	3.892227889140879822e-05	3.301704459141703124e-05	5.531921937658403989e-07	7.499717666825990619e-07	3.564126208490817359e-07	6.485246041301691300e-02	6.945486209114809517e-02	6.025005873488573083e-02	1.598628649766776133e-03	2.452056015658392318e-03	7.452012838751598386e-04	9.335123880832812970e-01	9.387193186306312942e-01	9.283054575359312999e-01
-6.355351803195596005e+00	3.674126864742757921e-05	3.983314597795197193e-05	3.364939131690318649e-05	5.601778284628903633e-07	7.552992992352156415e-07	3.650563576905650322e-07	6.560855787096642189e-02	7.037790627666146159e-02	6.083920946527138218e-02	1.585613105317399373e-03	2.406529932576141877e-03	7.646962780586569761e-04	9.327685275772403806e-01	9.381388436716701085e-01	9.273982114828106527e-01
-6.339436308886407190e+00	3.752265450943215023e-05	4.075716587436929673e-05	3.428814314449500373e-05	5.671775392300744709e-07	7.604249589558097270e-07	3.739301195043392148e-07	6.636433894465582073e-02	7.130144431811728800e-02	6.142723357119435346e-02	1.572400199272885575e-03	2.358674215763927398e-03	7.861261827818438611e-04	9.320251710240229359e-01	9.375557118548358826e-01	9.264946301932099892e-01
-6.323520814577217486e+00	3.831350121711436606e-05	4.169339117606943703e-05	3.493361125815929509e-05	5.742111523377270192e-07	7.654116106866414220e-07	3.830106939888126165e-07	6.711923165610017561e-02	7.222388394298738523e-02	6.201457936921296599e-02	1.559217907783398476e-03	2.308835353057819926e-03	8.096004625089770271e-04	9.312826627237472676e-01	9.369694990898963516e-01	9.255958263575981837e-01
-6.307605320268027782e+00	3.911347377550805908e-05	4.264086602147099158e-05	3.558608152954512659e-05	5.813006505377773795e-07	7.703344219038844087e-07	3.922668791716702973e-07	6.787266866410768262e-02	7.314368777703755820e-02	6.260164955117780705e-02	1.546299384119834792e-03	2.257390101183709159e-03	8.352086670559605340e-04	9.305413371773465503e-01	9.363798083664817140e-01	9.247028659882113866e-01
-6.291689825958838078e+00	3.992222124515444148e-05	4.359862513451508110e-05	3.624581735579380186e-05	5.884701701195790914e-07	7.752822516432356595e-07	4.016580885959225762e-07	6.862408966832692081e-02	7.405937247556032554e-02	6.318880686109351608e-02	1.533881061470259615e-03	2.204750475689105840e-03	8.630116472514134983e-04	9.298015185787876780e-01	9.357862664842753198e-01	9.238167706733000362e-01
-6.275774331649648374e+00	4.073937783668111573e-05	4.456569291346669406e-05	3.691306275989553740e-05	5.957459778866431616e-07	7.803589780847775486e-07	4.111329776885087746e-07	6.937294382106717894e-02	7.496950784310017768e-02	6.377637979903418020e-02	1.522200710598157168e-03	2.151371932150977946e-03	8.930294890453363901e-04	9.290635203445202217e-01	9.351885213062348656e-01	9.229385193828055778e-01
-6.259858837340459559e+00	4.156456416473766928e-05	4.554108274561572821e-05	3.758804558385961034e-05	6.031564249777495143e-07	7.856846032108618641e-07	4.206282467446371644e-07	7.011869213133163636e-02	7.587271613936907855e-02	6.436466812329419418e-02	1.511495467640556773e-03	2.097766513576034605e-03	9.252244217050789414e-04	9.283276446804381576e-01	9.345862394973493137e-01	9.220690498635270016e-01
-6.243943343031268967e+00	4.239738866473343436e-05	4.652379666283192354e-05	3.827098066663494518e-05	6.107318745347521608e-07	7.913958970420871596e-07	4.300678520274172150e-07	7.086080984533169036e-02	7.676767167632160549e-02	6.495394801434177523e-02	1.501999847659327668e-03	2.044523786052604864e-03	9.594759092660505801e-04	9.275941821864699399e-01	9.339791047039425198e-01	9.212092596689973600e-01
-6.228027848722080151e+00	4.323744917410525176e-05	4.751282540688182929e-05	3.896207294132867423e-05	6.185046003820432492e-07	7.976462626165192754e-07	4.393629381475672230e-07	7.159878878769800059e-02	7.765310074854256395e-02	6.554447682685343723e-02	1.493943759771622967e-03	1.992344022113320349e-03	9.955434974299255842e-04	9.268634114987560624e-01	9.333668161282593356e-01	9.203600068692527891e-01
-6.212112354412890447e+00	4.408433467791134753e-05	4.850714894132717548e-05	3.966152041449551958e-05	6.265086541327712540e-07	8.046044393744889367e-07	4.484128688910535713e-07	7.233213964767094828e-02	7.852778189818512833e-02	6.613649739715676823e-02	1.487550539773253248e-03	1.942090443832070754e-03	1.033010635714435741e-03	9.261355989692239277e-01	9.327490874523914899e-01	9.195221104860563655e-01
-6.196196860103700743e+00	4.493762721642458405e-05	4.950573742472023339e-05	4.036951700812893470e-05	6.347796984764389731e-07	8.124516572204332584e-07	4.571077397324446879e-07	7.306039419473975283e-02	7.939054649034869848e-02	6.673024189913080717e-02	1.483035016130214521e-03	1.894869924996067569e-03	1.071200107264361472e-03	9.254109983822149665e-01	9.321256460713120973e-01	9.186963506931178358e-01
-6.180281365794511927e+00	4.579690395010516460e-05	5.050755264469969287e-05	4.108625525551063632e-05	6.433548048313943994e-07	8.213769589080588555e-07	4.653326507547299434e-07	7.378310740850657634e-02	8.024027956011033080e-02	6.732593525690282188e-02	1.480601625048308910e-03	1.852151392531074933e-03	1.109051857565542887e-03	9.246898507076902751e-01	9.314962325955771227e-01	9.178834688198034275e-01
-6.164365871485321335e+00	4.666173937490080163e-05	5.151154990218611228e-05	4.181192884761549097e-05	6.522722140617971824e-07	8.315706690006168708e-07	4.729737591229774412e-07	7.449985950797653744e-02	8.107592088495423066e-02	6.792379813099884422e-02	1.480442590039314282e-03	1.815917451938354153e-03	1.144967728140274411e-03	9.239723838903954878e-01	9.308606005911631565e-01	9.170841671896278191e-01
-6.148450377176132520e+00	4.753170767828700634e-05	5.251668032756301278e-05	4.254673502901099990e-05	6.615710595572757783e-07	8.432164013307193790e-07	4.799257177838321775e-07	7.521025786601565066e-02	8.189646623356133803e-02	6.852404949846996329e-02	1.482736180986117059e-03	1.788789629252174503e-03	1.176682732720059615e-03	9.232588126742605761e-01	9.302185165249052812e-01	9.162991088236158710e-01
-6.132534882866942816e+00	4.840638522385731324e-05	5.352189360543104359e-05	4.329087684228358289e-05	6.712910526477399407e-07	8.564824748055735745e-07	4.860996304899063069e-07	7.591393879537189360e-02	8.270096874211199656e-02	6.912690884863179064e-02	1.487645067171166962e-03	1.773936540717840991e-03	1.201353593624492934e-03	9.225493384611805903e-01	9.295697598901767611e-01	9.155289170321844194e-01
-6.116619388557753112e+00	4.928535314964983620e-05	5.452614108045202121e-05	4.404456521884765120e-05	6.814721310660931086e-07	8.715139709696859665e-07	4.914302911625002507e-07	7.661056919341692473e-02	8.348854037126422767e-02	6.973259801556962179e-02	1.495314778076144721e-03	1.774451095412750206e-03	1.216178460739539237e-03	9.218441492032262152e-01	9.289141234899328525e-01	9.147741749165195779e-01
-6.100703894248564296e+00	5.016820006279739492e-05	5.552837921350228209e-05	4.480802091209250775e-05	6.921540719659436258e-07	8.884267170067255186e-07	4.958814269251617330e-07	7.729984803363079693e-02	8.425835340003250129e-02	7.034134266722909257e-02	1.505872284990408773e-03	1.792179176379940031e-03	1.219565393600877514e-03	9.211434193272441950e-01	9.282514138574055051e-01	9.140354247970828849e-01
-6.084788399939373704e+00	5.105452481056275396e-05	5.652757335453981278e-05	4.558147626658569514e-05	7.033760718354381556e-07	9.073041204083316027e-07	4.994480232625447084e-07	7.798150769281524120e-02	8.500964191639681644e-02	7.095337346923366595e-02	1.519424715587031375e-03	1.826850291067944792e-03	1.211999140106117959e-03	9.204473096907155316e-01	9.275814517985319085e-01	9.133131675828991547e-01
-6.068872905630184889e+00	5.194393930541993750e-05	5.752270179608197755e-05	4.636517681475789746e-05	7.151762965055048552e-07	9.281971175702306112e-07	5.021554754407790992e-07	7.865531510407422489e-02	8.574170326833656375e-02	7.156892693981188602e-02	1.536058212644463104e-03	1.876436327248324565e-03	1.195680098040601642e-03	9.197559675676795221e-01	9.269040730421610474e-01	9.126078620931979968e-01
-6.052957411320995185e+00	5.283607137961940570e-05	5.851276006892605635e-05	4.715938269031275505e-05	7.275914053126389941e-07	9.511267896895432310e-07	5.040560209357347573e-07	7.932107272673760701e-02	8.645389944288831008e-02	7.218824601058690393e-02	1.555836947016291886e-03	1.938291368223439993e-03	1.173382525809143779e-03	9.190695266634609784e-01	9.262191289881731571e-01	9.119199243387487996e-01
-6.037041917011805481e+00	5.373056764267964178e-05	5.949676543971292966e-05	4.796436984564635391e-05	7.406560543229075899e-07	9.760887153438550347e-07	5.052233933019601451e-07	7.997861932561503573e-02	8.714565834471310612e-02	7.281158030651696533e-02	1.578802293789197640e-03	2.010015418212492393e-03	1.147589169365902887e-03	9.183881071568988919e-01	9.255264875456599150e-01	9.112497267681378688e-01
-6.021126422702616665e+00	5.462709631353144759e-05	6.047376156814918938e-05	4.878043105891370580e-05	7.544023843340452282e-07	1.003057998403756969e-06	5.057467702643333817e-07	8.062783055324578008e-02	8.781647494942264320e-02	7.343918615706891695e-02	1.604972179328790398e-03	2.089739163205417243e-03	1.120205195452163771e-03	9.177118157687276234e-01	9.248260340573907223e-01	9.105975974800645245e-01
-6.005210928393426073e+00	5.552534999765138625e-05	6.144282328022957851e-05	4.960787671507320076e-05	7.688595001246781710e-07	1.031994082923971017e-06	5.057249173253854308e-07	8.126861933014455086e-02	8.846591231059307281e-02	7.407132634969602891e-02	1.634340605604080090e-03	2.176081706631349637e-03	1.092599504576810543e-03	9.170407458547535917e-01	9.241176723084080225e-01	9.099638194010991610e-01
-5.989295434084237257e+00	5.642504837850189763e-05	6.240306141269353951e-05	5.044703534431024897e-05	7.840529480922185248e-07	1.062844791999619761e-06	5.052611041848173949e-07	8.190093601942559365e-02	8.909360240296439193e-02	7.470826963588679537e-02	1.666877356813761465e-03	2.268020594051386573e-03	1.065734119576136358e-03	9.163749775224340199e-01	9.234013256233573053e-01	9.093486294215107346e-01
-5.973379939775047553e+00	5.732594079198467807e-05	6.335362768330363669e-05	5.129825390066571945e-05	8.000041999927192810e-07	1.095549356168576742e-06	5.044590438168618204e-07	8.252476839360546601e-02	8.969924678781981964e-02	7.535028999939111238e-02	1.702527891922028542e-03	2.364773092288533288e-03	1.040282691555523796e-03	9.157145777694805089e-01	9.226769380592118042e-01	9.087522174797492136e-01
-5.957464445465857850e+00	5.822780865244763291e-05	6.429371954140837868e-05	5.216189776348688714e-05	8.167301509471573734e-07	1.130040441805591263e-06	5.034198600887234843e-07	8.314014139282896454e-02	9.028261709001483837e-02	7.599766569564309071e-02	1.741213425259155933e-03	2.465709900818232464e-03	1.016716949700079619e-03	9.150596006431088725e-01	9.219444757074550800e-01	9.081747255787626649e-01
-5.941548951156668146e+00	5.913046769908591939e-05	6.522258495377452562e-05	5.303835044439730639e-05	8.342426401911843150e-07	1.166245329771766183e-06	5.022399506106024473e-07	8.374711667522227732e-02	9.084355527960463750e-02	7.665067807083991713e-02	1.782831195864054705e-03	2.570297295992847453e-03	9.953650957352617405e-04	9.144100874185745464e-01	9.212039281270321123e-01	9.076162467101169806e-01
-5.925633456847478442e+00	6.003377003236594784e-05	6.613952708191873128e-05	5.392801298281316440e-05	8.525480032038493343e-07	1.204086447929833071e-06	5.010095584778655973e-07	8.434579196154015635e-02	9.138197375462364658e-02	7.730961016845666611e-02	1.827254924754027638e-03	2.678059471547234414e-03	9.764503779608209701e-04	9.137660667956700733e-01	9.204553099380828884e-01	9.070768236532572582e-01
-5.909717962538289626e+00	6.093760591138480952e-05	6.704390880927181746e-05	5.483130301349780158e-05	8.716466638426481934e-07	1.243481459335981138e-06	4.998118683493152493e-07	8.493630017772940688e-02	9.189785522533754081e-02	7.797474513012127295e-02	1.874335457812898462e-03	2.788554263817847288e-03	9.601166518079496358e-04	9.131275551118824829e-01	9.196986626208090154e-01	9.065564476029559504e-01
-5.893802468229099922e+00	6.184190528485844929e-05	6.793515707960921357e-05	5.574865349010768502e-05	8.915327749285070818e-07	1.284343078806305188e-06	4.987224710507089759e-07	8.551880840046802157e-02	9.239125240441969922e-02	7.864636439651634392e-02	1.923901590504448504e-03	2.901357571710858150e-03	9.464456092980388577e-04	9.124945565709677853e-01	9.189340565804328120e-01	9.060550565615027585e-01
-5.877886973919910218e+00	6.274663903069852716e-05	6.881276701246252716e-05	5.668051104893452038e-05	9.121939153600232858e-07	1.326578752905878163e-06	4.978090778141685146e-07	8.609351661214668938e-02	9.286228751212209642e-02	7.932474571217128234e-02	1.975761069155589165e-03	3.016053435487245100e-03	9.354687028239332298e-04	9.118670634857515278e-01	9.181615935621399993e-01	9.055725334093630563e-01
-5.861971479610720515e+00	6.365181988187300951e-05	6.967630576694312523e-05	5.762733399680289379e-05	9.336108512906890253e-07	1.370090302449085849e-06	4.971314001322923072e-07	8.666065627312463659e-02	9.331115161095693278e-02	8.001016093529234041e-02	2.029701762124799108e-03	3.132227845449747118e-03	9.271756787998513150e-04	9.112450565340174391e-01	9.173814095342752717e-01	9.051087035337596065e-01
-5.846055985301530811e+00	6.455750301941806906e-05	7.052541613290641965e-05	5.858958990592971170e-05	9.557573681798220885e-07	1.414773596604817447e-06	4.967411397548267296e-07	8.722048872040794043e-02	9.373810379100594448e-02	8.070287364980993638e-02	2.085492992787576962e-03	3.249465054178968595e-03	9.215209313961855459e-04	9.106285050264167902e-01	9.165936782049330933e-01	9.046633318479004870e-01
-5.830140490992341995e+00	6.546378631704139297e-05	7.135981983820140163e-05	5.956775279588139108e-05	9.786001796358203606e-07	1.460518304541119316e-06	4.966820547305214056e-07	8.777330340315091239e-02	9.414347023538656434e-02	8.140313657091526045e-02	2.142887024943423632e-03	3.367345604426921594e-03	9.184284454599258869e-04	9.100173671854089319e-01	9.157986154018881164e-01	9.042361189689297474e-01
-5.814224996683152291e+00	6.637081022568083494e-05	7.217932057364186572e-05	6.056229987771980417e-05	1.002098917922181812e-06	1.507207753498980131e-06	4.969900823453835986e-07	8.831941596656099625e-02	9.452764320651504959e-02	8.211118872660694290e-02	2.201620689989114074e-03	3.485445558266767226e-03	9.177958217114609227e-04	9.094115904343059720e-01	9.149964846458600309e-01	9.038266962227519130e-01
-5.798309502373962587e+00	6.727875729060212289e-05	7.298380675454886938e-05	6.157370782665537640e-05	1.026206209809741463e-06	1.554718909998541520e-06	4.976935096209414061e-07	8.885916619688978557e-02	9.489108000897340800e-02	8.282725238480616314e-02	2.261417144021114854e-03	3.603336584936148515e-03	9.194977031060814088e-04	9.088111116955885915e-01	9.141876043878610636e-01	9.034346190033161195e-01
-5.782394008064772883e+00	6.818785129806994964e-05	7.377325406111078583e-05	6.260244853502911345e-05	1.050867840154145583e-06	1.602922492291886068e-06	4.988131880164049916e-07	8.939291584120080680e-02	9.523430200629928732e-02	8.355152967610232628e-02	2.321987741936034928e-03	3.720586673986361198e-03	9.233888098857084403e-04	9.082158576977247266e-01	9.133723575984458165e-01	9.030593577970036367e-01
-5.766478513755583180e+00	6.909835605324145052e-05	7.454772783244931504e-05	6.364898427403358600e-05	1.076023004180649642e-06	1.651683216127927912e-06	5.003627922333713728e-07	8.992104631651598456e-02	9.555789380035024927e-02	8.428419883268171986e-02	2.383034014601053026e-03	3.836761310610784653e-03	9.293067185913216153e-04	9.076257452898254252e-01	9.125512047201930210e-01	9.027002858594578294e-01
-5.750563019446394364e+00	7.001057379563095239e-05	7.530738543609461031e-05	6.471376215516729446e-05	1.101604647996864592e-06	1.700860171583725274e-06	5.023491244100038038e-07	9.044395632375040739e-02	9.586250272887103518e-02	8.502540991862977959e-02	2.444249734275040845e-03	3.951424995862728475e-03	9.370744726873532146e-04	9.070406817635309205e-01	9.117247015034594115e-01	9.023566620236024294e-01
-5.734647525137204660e+00	7.092484326320710607e-05	7.605247880375210867e-05	6.579720772266210347e-05	1.127539895358384074e-06	1.750307325569490100e-06	5.047724651472780468e-07	9.096205938253597301e-02	9.614883890934736166e-02	8.577527985572458435e-02	2.505323052683256901e-03	4.064143024794825143e-03	9.465030805716882246e-04	9.064605651816221021e-01	9.108935240355797713e-01	9.020276063276644329e-01
-5.718732030828014956e+00	7.184153742082303193e-05	7.678335742974572652e-05	6.689971741190033733e-05	1.153750557214225829e-06	1.799874142242576604e-06	5.076269721858750549e-07	9.147578130361118387e-02	9.641767617187964323e-02	8.653388643534272451e-02	2.565938695490932453e-03	4.174483455898469683e-03	9.573939350833956564e-04	9.058852847129196251e-01	9.100585045422241448e-01	9.017120648836151053e-01
-5.702816536518825252e+00	7.276106087317224264e-05	7.750047229453507823e-05	6.802164945180940705e-05	1.180153719091411035e-06	1.849406311716423591e-06	5.109011264663983740e-07	9.198555761590576640e-02	9.666985441050940375e-02	8.730126082130212906e-02	2.625780196389808797e-03	4.282019219081185241e-03	9.695411736984327865e-04	9.053147209731120526e-01	9.092206835926831543e-01	9.014087583535409509e-01
-5.686901042209635548e+00	7.368384698672476711e-05	7.820438144565110565e-05	6.916331252779842856e-05	1.206662399973349171e-06	1.898746575967946261e-06	5.145782239787521875e-07	9.249183096577386076e-02	9.690628419551769457e-02	8.807737773603002696e-02	2.684532153611668848e-03	4.386330319018499034e-03	9.827339882048386627e-04	9.047487463712273748e-01	9.083813876976950530e-01	9.011161050447596965e-01
-5.670985547900446733e+00	7.461035474905806984e-05	7.889575842223473271e-05	7.032495107588140697e-05	1.233186275016687165e-06	1.947735639641426928e-06	5.186369103919475077e-07	9.299504850602413608e-02	9.712795503133987707e-02	8.886214198070839509e-02	2.741882491418082615e-03	4.487006097495320825e-03	9.967588853408448392e-04	9.041872254615335169e-01	9.075423468081659228e-01	9.008321041149011110e-01
-5.655070053591257029e+00	7.554106539758433472e-05	7.957540549994936998e-05	7.150672529521929946e-05	1.259632453265710492e-06	1.996213152471470296e-06	5.230517540599508993e-07	9.349565929245849671e-02	9.733594961731213691e-02	8.965536896760485652e-02	2.797524708988921409e-03	4.583647523254442968e-03	1.011401894723399633e-03	9.036300153007015279e-01	9.067058751798980909e-01	9.005541554215049649e-01
-5.639154559282067325e+00	7.647647885282474699e-05	8.024427516368666242e-05	7.270868254196283156e-05	1.285906300489484488e-06	2.044018749282187726e-06	5.277938516967813560e-07	9.399411170556006001e-02	9.753146828363422338e-02	9.045675512748589664e-02	2.851160099145442009e-03	4.675869481523505997e-03	1.026450716767378021e-03	9.030769658101409636e-01	9.058751529423637594e-01	9.002787786779181678e-01
-5.623239064972877621e+00	7.741710999403997990e-05	8.090350591462518290e-05	7.393071407345477690e-05	1.311912296408554500e-06	2.090993132960089020e-06	5.328314598570197694e-07	9.449085091476762399e-02	9.771587131693601491e-02	9.126583051259923307e-02	2.902499919497591573e-03	4.763303038217996457e-03	1.041696800777186472e-03	9.025279201434444065e-01	9.050546644167770660e-01	9.000011758701117470e-01
-5.607323570663687917e+00	7.836348481714478561e-05	8.155448385203970484e-05	7.517248578224986638e-05	1.337554914914941108e-06	2.136979185448020525e-06	5.381306443818617974e-07	9.498631640244087349e-02	9.789075415908868316e-02	9.208187864579306381e-02	2.951267498899255281e-03	4.845597656102783313e-03	1.056937341695727249e-03	9.019827150589275755e-01	9.042508635255609439e-01	8.997145665922942070e-01
-5.591408076354498213e+00	7.931613651637854851e-05	8.219895257050645701e-05	7.643332046225064002e-05	1.362739515436691197e-06	2.181823091673409855e-06	5.436559391999727510e-07	9.548093956415257266e-02	9.805808625974048176e-02	9.290379286856466357e-02	2.997200262527843426e-03	4.922423342134389819e-03	1.071977182921297032e-03	9.014411812972875637e-01	9.034731028676796782e-01	8.994092597268954492e-01
-5.575492582045309398e+00	8.027560153214683336e-05	8.283921838736707987e-05	7.771198467692658684e-05	1.387373233366575997e-06	2.225375461412192634e-06	5.493710053209594661e-07	9.597514140135553207e-02	9.822048096615208779e-02	9.372980183655897635e-02	3.040051659473170728e-03	4.993472706936256597e-03	1.086630612010085293e-03	9.009031439644057393e-01	9.027346414369171734e-01	8.990716464918943052e-01
-5.559577087736119694e+00	8.124241560777739277e-05	8.347855539095845926e-05	7.900627582459632627e-05	1.411365857468694747e-06	2.267492434403402590e-06	5.552392805339870099e-07	9.646933032175745992e-02	9.838175476394067642e-02	9.455690587957424342e-02	3.079592977421357746e-03	5.058462918973560124e-03	1.100723035869154934e-03	9.003684229193557043e-01	9.020528571648221972e-01	8.986839886738892114e-01
-5.543661593426929990e+00	8.221710989764645968e-05	8.412205872703178784e-05	8.031216106826113152e-05	1.434630682396380623e-06	2.308036754567656802e-06	5.612246102251043387e-07	9.696390006190697131e-02	9.854817576653469857e-02	9.537962435727924404e-02	3.115615029847306015e-03	5.117137537558127253e-03	1.114092522136484777e-03	8.998368331676656062e-01	9.014466740540788559e-01	8.982269922812523566e-01
-5.527746099117740286e+00	8.320020716823400028e-05	8.477857315056571157e-05	8.162184118590228900e-05	1.457085324894123861e-06	2.346878799940245740e-06	5.672918498480019828e-07	9.745922774555189350e-02	9.873146504086037500e-02	9.618699045024341199e-02	3.147929702078591709e-03	5.169268210372623268e-03	1.126591193784560584e-03	8.993081852598763248e-01	9.009297229011790087e-01	8.976866476185736410e-01
-5.511830604808550582e+00	8.419221813218429507e-05	8.546529206889940267e-05	8.291914419546918746e-05	1.478652492904420021e-06	2.383897555895435669e-06	5.734074299134041611e-07	9.795567209028670230e-02	9.895619264326406539e-02	9.695515153730933922e-02	3.176371343656939159e-03	5.214656222787935475e-03	1.138086464525942844e-03	8.987822856954310602e-01	9.005030025522736681e-01	8.970615688385884523e-01
-5.495915110499361766e+00	8.519363795341025473e-05	8.621816172353109894e-05	8.416911418328941051e-05	1.499260697641657560e-06	2.418981520397465903e-06	5.795398748858491118e-07	9.845357177386397651e-02	9.927402075811152249e-02	9.763312278961643054e-02	3.200797995593363410e-03	5.253133887878713368e-03	1.148462103308013887e-03	8.982589373318916603e-01	9.001547256230812977e-01	8.963631490407020230e-01
-5.479999616190172063e+00	8.620494295872724517e-05	8.710452992541435255e-05	8.530535599204013778e-05	1.518844899709338315e-06	2.452029531345138464e-06	5.856602680735382729e-07	9.895324397031650399e-02	9.975864814031189243e-02	9.814783980032111554e-02	3.221092442380208039e-03	5.284565767733432132e-03	1.157619117026983512e-03	8.977379397994446064e-01	8.998673758608939366e-01	8.956085037379952762e-01
-5.464084121880982359e+00	8.722658758848773474e-05	8.819054828196748322e-05	8.626262689500798625e-05	1.537347081500093848e-06	2.482951507556490213e-06	5.917426554436975889e-07	9.945498306473059269e-02	1.004241281137335240e-01	9.848583801572766139e-02	3.237163079978435266e-03	5.308849718414779088e-03	1.165476441542091443e-03	8.972190899206208270e-01	8.996244128600145995e-01	8.948137669812270545e-01
-5.448168627571792655e+00	8.825900161526867912e-05	8.945787538832130031e-05	8.706012784221605792e-05	1.554716739403025440e-06	2.511669096539750722e-06	5.977643822663001584e-07	9.995905955413629529e-02	1.012056698258251425e-01	9.871244928244744810e-02	3.248944592430810709e-03	5.325917752757858108e-03	1.171971432103763311e-03	8.967021821350781297e-01	8.994129026309938268e-01	8.939914616391624325e-01
-5.432253133262602951e+00	8.930258765590351911e-05	9.083847752149627611e-05	8.776669779031076211e-05	1.570911290720450382e-06	2.538116223885764776e-06	6.037063575551361995e-07	1.004657191405489008e-01	1.020467753305336622e-01	9.888466295056413946e-02	3.256398431250150365e-03	5.335736717098794185e-03	1.177060145401506979e-03	8.961870089292542918e-01	8.992234462389094851e-01	8.931505716195990985e-01
-5.416337638953414135e+00	9.035771899812280138e-05	9.228567459144295629e-05	8.842976340480264647e-05	1.585896391635121044e-06	2.562239540862459613e-06	6.095532424077822642e-07	1.009751820207192147e-01	1.029195009330656496e-01	9.903086310837277972e-02	3.259513093284570513e-03	5.338308780003344842e-03	1.180717406565796618e-03	8.956733612706063719e-01	8.990492994769345714e-01	8.922974230642781723e-01
-5.400422144644224431e+00	9.142473775883955853e-05	9.377660547478721494e-05	8.907287004289190211e-05	1.599646164037613201e-06	2.583998768559599869e-06	6.152935595156265343e-07	1.014876423756372326e-01	1.038108357094041645e-01	9.916444904187030063e-02	3.258304194356653662e-03	5.333671733110907816e-03	1.182936655602399509e-03	8.951610290460831898e-01	8.988855305506200377e-01	8.914365275415463419e-01
-5.384506650335034728e+00	9.250395338676851715e-05	9.530006898828943178e-05	8.970783778524760253e-05	1.612143330490237303e-06	2.603366938687228808e-06	6.209197222932457988e-07	1.020032680612999315e-01	1.047141237279847342e-01	9.929241239461512880e-02	3.252814337597631413e-03	5.321899106318347950e-03	1.183729568876914877e-03	8.946498015043851115e-01	8.987284077982806707e-01	8.905711952104895524e-01
-5.368591156025845024e+00	9.359564151767142378e-05	9.684999747172492134e-05	9.034128556361792621e-05	1.623379258037678279e-06	2.620330532839461673e-06	6.264279832358948847e-07	1.025222005007074833e-01	1.056254998602598333e-01	9.941890114115513322e-02	3.243112777038302443e-03	5.303100101692968978e-03	1.183125452383635909e-03	8.941394677014783410e-01	8.985749930446547129e-01	8.897039423583019691e-01
-5.352675661716655320e+00	9.470004318615040024e-05	9.842267379808934550e-05	9.097741257421145498e-05	1.633353912946530309e-06	2.634889523662796685e-06	6.318183022302641436e-07	1.030445547755108188e-01	1.065424183352851883e-01	9.954669121573644919e-02	3.229294878662016151e-03	5.277419352713971085e-03	1.181170404610060783e-03	8.936298169487280063e-01	8.984228792316024670e-01	8.888367546658535456e-01
-5.336760167407466504e+00	9.581736439363749145e-05	1.000155253596490644e-04	9.161920342762591848e-05	1.642075729739285554e-06	2.647057322882390234e-06	6.370941365961806633e-07	1.035704199142011978e-01	1.074630021564895593e-01	9.967783767191283617e-02	3.211481382758412609e-03	5.245036517682349908e-03	1.177926247834475311e-03	8.931206392629169599e-01	8.982700217260238817e-01	8.879712567998100381e-01
-5.320844673098276800e+00	9.694777602811433274e-05	1.016265667241085654e-04	9.226898533212010006e-05	1.649561399059271661e-06	2.656860642509777550e-06	6.422621556087659845e-07	1.040998593722307908e-01	1.083857329853625817e-01	9.981398575909899984e-02	3.189817473026330084e-03	5.206165718389476824e-03	1.173469227663183345e-03	8.926117258173157376e-01	8.981146290477766136e-01	8.871088225868548616e-01
-5.304929178789087096e+00	9.809141412720475751e-05	1.032541242785663447e-04	9.292870397584317035e-05	1.655835579941373663e-06	2.664339276751971089e-06	6.473318831307762374e-07	1.046329116979873713e-01	1.093092932588946714e-01	9.995653013708007129e-02	3.164471659447041108e-03	5.161054837364564829e-03	1.167888481529516954e-03	8.921028693928586550e-01	8.979550912716590672e-01	8.862506475140582429e-01
-5.289013684479897393e+00	9.924838047266483054e-05	1.048966921580496864e-04	9.360006878727997464e-05	1.660930542952562762e-06	2.669545813136969123e-06	6.523152727681561893e-07	1.051695913771308472e-01	1.102324814603959091e-01	1.001067012938657852e-01	3.135634483471854122e-03	5.109984689187312829e-03	1.161284277756395415e-03	8.915938648283818768e-01	8.977899325533508224e-01	8.853977971034129313e-01
-5.273098190170707689e+00	1.004187435009987233e-04	1.065528534412498867e-04	9.428463356074755989e-05	1.664885751394128474e-06	2.672545282137901594e-06	6.572262206503553535e-07	1.057098898464440273e-01	1.111541648744764910e-01	1.002656148184115636e-01	3.103517055528328544e-03	5.053268083390399269e-03	1.153766027666257602e-03	8.910845094687751544e-01	8.976177793322132059e-01	8.845512396053371029e-01
-5.257182695861517985e+00	1.016025395119857531e-04	1.082212357645441513e-04	9.498384325942735491e-05	1.667747388316014959e-06	2.673414755091456211e-06	6.620800215405737073e-07	1.062537766670706985e-01	1.120732526608979318e-01	1.004343006732434651e-01	3.068349436234528698e-03	4.991248798294487150e-03	1.145450074174570029e-03	8.905746036097944573e-01	8.974373388919265615e-01	8.837118683276623532e-01
-5.241267201552329169e+00	1.027997741543513853e-04	1.099004860570600129e-04	9.569906225164275773e-05	1.669567837479116328e-06	2.672242900440117250e-06	6.668927745181154050e-07	1.068012008458118361e-01	1.129886804993850274e-01	1.006137211922386449e-01	3.030378874009378564e-03	4.924300486580672834e-03	1.136457261438084294e-03	8.900639509381869097e-01	8.972473848830686549e-01	8.828805169933051644e-01
-5.225351707243139465e+00	1.040104241656616079e-04	1.115892563970362843e-04	9.643159193428693144e-05	1.670405126614428689e-06	2.669129508254892001e-06	6.716807449739655879e-07	1.073520922920460779e-01	1.138994021162016285e-01	1.008047824678905274e-01	2.989867912967869058e-03	4.852825534317734869e-03	1.126910291618003464e-03	8.895523589656939567e-01	8.970467476018721964e-01	8.820579703295157170e-01
-5.209436212933949761e+00	1.052344393417862611e-04	1.132861966026551891e-04	9.718268208091733311e-05	1.670322341372976307e-06	2.664184992587056964e-06	6.764596901588954375e-07	1.079063633968344177e-01	1.148043850637565783e-01	1.010083417299122571e-01	2.947092386082456050e-03	4.777253895246527486e-03	1.116930876918384614e-03	8.890396394553999881e-01	8.968343075726877833e-01	8.812449713381121930e-01
-5.193520718624760057e+00	1.064717447099566020e-04	1.149899510471162698e-04	9.795353837279693410e-05	1.669387018245918418e-06	2.657529880421603386e-06	6.812441560702332378e-07	1.084639107198736574e-01	1.157026092190354682e-01	1.012252122207118465e-01	2.902339309566783106e-03	4.698041920991023919e-03	1.106636698142542292e-03	8.885256088388314710e-01	8.966089914568754482e-01	8.804422262207874939e-01
-5.177605224315570354e+00	1.077222428785334571e-04	1.166991582049851386e-04	9.874532755208177562e-05	1.667670524471573892e-06	2.649294294826049017e-06	6.860467541170987678e-07	1.090246167691846096e-01	1.165930670718866163e-01	1.014561664664826030e-01	2.855904695286255474e-03	4.615671204974302298e-03	1.096138185598208650e-03	8.880100886221259371e-01	8.963697696244952162e-01	8.796504076197566580e-01
-5.161689730006381538e+00	1.089858165360876874e-04	1.184124520099908150e-04	9.955918106218455976e-05	1.665247432549974536e-06	2.639617438266217418e-06	6.908774268337314428e-07	1.095883518577673160e-01	1.174747652209707088e-01	1.017019384945639232e-01	2.808091298714323215e-03	4.530647452433991806e-03	1.085535144994654840e-03	8.874929057795497567e-01	8.961156549273416871e-01	8.788701566317578262e-01
-5.145774235697191834e+00	1.102623310722536057e-04	1.201284644389375979e-04	1.003961977055696134e-04	1.662194896472657999e-06	2.628647079952971267e-06	6.957427129923445191e-07	1.101549760209277889e-01	1.183467267004614659e-01	1.019632253413941120e-01	2.759206320526906391e-03	4.443499380084977440e-03	1.074913260968835558e-03	8.869738931325764630e-01	8.958457023516146478e-01	8.781020839135382783e-01
-5.129858741388002130e+00	1.115516372930207810e-04	1.218458289381269037e-04	1.012574456479146582e-04	1.658592036164538061e-06	2.616539048447978828e-06	7.006450238810972927e-07	1.107243409775922199e-01	1.192079938855664378e-01	1.022406880696180020e-01	2.709559080354844579e-03	4.354777635427780486e-03	1.064340525281908889e-03	8.864528897127236240e-01	8.955590093189438328e-01	8.773467701065034152e-01
-5.113943247078812426e+00	1.128535742036479255e-04	1.235631844342737981e-04	1.021439639730220393e-04	1.654519335945794174e-06	2.603456727555170784e-06	7.055819443364176705e-07	1.112962921186659709e-01	1.200576318033466372e-01	1.025349524339853047e-01	2.659458681491083578e-03	4.265053705942736112e-03	1.053863657039431478e-03	8.859297411063031813e-01	8.952547164720436879e-01	8.766047657405626747e-01
-5.098027752769622722e+00	1.141679718331731734e-04	1.252791797526334096e-04	1.030567639137129236e-04	1.650058062075528450e-06	2.589570549735402845e-06	7.105455744156541602e-07	1.118706705053815059e-01	1.208947317256774123e-01	1.028466092850855995e-01	2.609211685472581210e-03	4.174918760747367563e-03	1.043504610197794639e-03	8.854042997792503922e-01	8.949320088244981930e-01	8.758765907340025914e-01
-5.082112258460433907e+00	1.154946540755263413e-04	1.269924783185986570e-04	1.039968298324540121e-04	1.645289703656316457e-06	2.575057476912340915e-06	7.155219304002919988e-07	1.124473148606034978e-01	1.217184149545738614e-01	1.031762147666331342e-01	2.559119815424583649e-03	4.084982330062318645e-03	1.033257300786848652e-03	8.848764253801927326e-01	8.945901171876656788e-01	8.751627335727197865e-01
-5.066196764151244203e+00	1.168334415234681883e-04	1.287017630558993095e-04	1.049651199910370806e-04	1.640295440380469167e-06	2.560100453646266350e-06	7.204904271146719842e-07	1.130260635362234783e-01	1.225278367328791335e-01	1.035242903395678232e-01	2.509477706866563088e-03	3.995870679855136921e-03	1.023084733877989254e-03	8.843459850199458794e-01	8.942283198120135612e-01	8.744636502278781975e-01
-5.050281269842054499e+00	1.181841542729553508e-04	1.304057414208297828e-04	1.059625671250809324e-04	1.635155639804515647e-06	2.544887812377007824e-06	7.254234672320233646e-07	1.136067564400813079e-01	1.233221902294068389e-01	1.038913226507557769e-01	2.460570724335281456e-03	3.908224680448835371e-03	1.012916768221727758e-03	8.838128535256705165e-01	8.938459441968132912e-01	8.737797628545277417e-01
-5.034365775532864795e+00	1.195466146770091857e-04	1.321031505315357012e-04	1.069900788224826703e-04	1.629949386066885589e-06	2.529612605030222749e-06	7.302861671035483243e-07	1.141892369062920132e-01	1.241007105595392374e-01	1.042777632530447890e-01	2.412672861683265359e-03	3.822696901448824434e-03	1.002648821917706285e-03	8.832769136679615718e-01	8.934423690378335836e-01	8.731114582980895600e-01
-5.018450281223675091e+00	1.209206500297166050e-04	1.337927623666528888e-04	1.080485376927803077e-04	1.624754041232086744e-06	2.514471830149025610e-06	7.350362523151477724e-07	1.147733534934295835e-01	1.248626788115703018e-01	1.046840281752888652e-01	2.366044743263619795e-03	3.739947598250046266e-03	9.921418882771933234e-04	8.827380563592356344e-01	8.930170262927193958e-01	8.724590864257518730e-01
-5.002534786914485387e+00	1.223060951625635161e-04	1.354733890201208267e-04	1.091388013050062055e-04	1.619644839768140345e-06	2.499665520452878279e-06	7.396241590834023055e-07	1.153589616957237662e-01	1.256074260567633660e-01	1.051104973346841664e-01	2.320931742419193432e-03	3.660639201391000484e-03	9.812242834473865975e-04	8.821961808218544698e-01	8.925694033538871253e-01	8.718229582898218144e-01
-4.986619292605296572e+00	1.237027949368738164e-04	1.371438880097339134e-04	1.102617018640137195e-04	1.614694516055803998e-06	2.485395653148274138e-06	7.439933789633338582e-07	1.159459255532505617e-01	1.263343373279341986e-01	1.055575137785669249e-01	2.277562232761419416e-03	3.585428901170613705e-03	9.696955643522253438e-04	8.816511947245350145e-01	8.920990453280939203e-01	8.712033441209761087e-01
-4.970703798296106868e+00	1.251106066176541120e-04	1.388031676467910949e-04	1.114180455885171425e-04	1.609972964299198310e-06	2.471864845436047750e-06	7.480810831623486579e-07	1.165341191480405159e-01	1.270428555578338448e-01	1.060253827382472008e-01	2.236145986658645123e-03	3.514958966481051758e-03	9.573330068362384884e-04	8.811030142857184666e-01	8.916055574296626318e-01	8.706004711417743014e-01
-4.954788303986917164e+00	1.265294021156086681e-04	1.404501924835163749e-04	1.126086117477009477e-04	1.605546929766357087e-06	2.459274801633043913e-06	7.518190578996703659e-07	1.171234279740791112e-01	1.277324854751405725e-01	1.065143704730176638e-01	2.196872734163625614e-03	3.449844583053251167e-03	9.439008852740002776e-04	8.805515643427116457e-01	8.910886075036106302e-01	8.700145211818126612e-01
-4.938872809677727460e+00	1.279590700854629315e-04	1.420839888643030385e-04	1.138341513066228110e-04	1.601479729941133954e-06	2.447824487303617778e-06	7.551349725786500247e-07	1.177137501703240802e-01	1.284027974627749979e-01	1.070247028778731624e-01	2.159910894304304784e-03	3.390659270219288646e-03	9.291625183893209225e-04	8.799967783855561221e-01	8.905479287049564707e-01	8.694456280661557734e-01
-4.922957315368537756e+00	1.293995178700056258e-04	1.437036506166167508e-04	1.150953851233945009e-04	1.597831003918467782e-06	2.437708020689973821e-06	7.579539871469616370e-07	1.183049976071065823e-01	1.290534313908618946e-01	1.075565638233512838e-01	2.125406489251359301e-03	3.337918341098473733e-03	9.128946374042450854e-04	8.794385985547680251e-01	8.899833223704743945e-01	8.688938747390616557e-01
-4.907041821059348941e+00	1.308506732804088106e-04	1.453083449281678680e-04	1.163930016326497396e-04	1.594656488224551696e-06	2.429112292881505362e-06	7.602006835675979233e-07	1.188970968176024795e-01	1.296841004453050950e-01	1.081100931898998641e-01	2.093482250371325910e-03	3.292061368887102060e-03	8.949031318555499773e-04	8.788769756022571933e-01	8.893946611328850116e-01	8.683592900716293750e-01
-4.891126326750159237e+00	1.323124862044192714e-04	1.468973184690786364e-04	1.177276539397599064e-04	1.592007817190826407e-06	2.422214354970728187e-06	7.618012794109245212e-07	1.194899897674514821e-01	1.302945949829265870e-01	1.086853845519763911e-01	2.064236923587764536e-03	3.253435114497004593e-03	8.750387326785246962e-04	8.783118688149389452e-01	8.887818923432210250e-01	8.678418452866568655e-01
-4.875210832440969533e+00	1.337849300349216260e-04	1.484699038319466547e-04	1.190999562378965973e-04	1.589932346052667063e-06	2.417178641035140263e-06	7.626860510701937568e-07	1.200836344570485187e-01	1.308847864559044838e-01	1.092824824581925397e-01	2.037744779817390536e-03	3.222278712819181580e-03	8.532108468155992758e-04	8.777432459007528109e-01	8.881450418851607465e-01	8.673414499163448754e-01
-4.859295338131779829e+00	1.352680029121642094e-04	1.500255263796278747e-04	1.205104794447005442e-04	1.588472995074669443e-06	2.414154126876114063e-06	7.627918632732249278e-07	1.206780053525241120e-01	1.314546314622903056e-01	1.099013792427579045e-01	2.014055334537247135e-03	3.198712954500283756e-03	8.293977145742107305e-04	8.771710828370311575e-01	8.874842184900221254e-01	8.668579471840401895e-01
-4.843379843822590125e+00	1.367617287736265161e-04	1.515637116111093522e-04	1.219597459361436800e-04	1.587668113217140402e-06	2.413271551534031057e-06	7.620646749002498538e-07	1.212730936429547018e-01	1.320041759962821692e-01	1.105420112896272206e-01	1.993193278786567924e-03	3.182735145490108147e-03	8.036514120830277018e-04	8.765953636813716976e-01	8.867996186899966826e-01	8.663911086727467126e-01
-4.827464349513401309e+00	1.382661582060987009e-04	1.530840931812149414e-04	1.234482232309824605e-04	1.587551360143583951e-06	2.414640846588427303e-06	7.604618736987407051e-07	1.218689073228897274e-01	1.325335599924168661e-01	1.112042546533625886e-01	1.975158622127750219e-03	3.174220306620072381e-03	7.760969376354278412e-04	8.760160803454160039e-01	8.860915325851660418e-01	8.659406281056659660e-01
-4.811548855204211605e+00	1.397813690950682386e-04	1.545864217414725150e-04	1.249763164486639622e-04	1.588151605715789628e-06	2.418348922491910579e-06	7.579542889396685711e-07	1.224654711008311969e-01	1.330430222828302422e-01	1.118879199188321655e-01	1.959927046299422392e-03	3.172928553456442341e-03	7.469255391424026603e-04	8.754332323321682985e-01	8.853603506470373308e-01	8.655061140172992662e-01
-4.795633360895021902e+00	1.413074670669792979e-04	1.560705748091188022e-04	1.265443593248397937e-04	1.589492846519323181e-06	2.424457948704806123e-06	7.545277443338403439e-07	1.230628261358463621e-01	1.335329061172908505e-01	1.125927461544018737e-01	1.947450466506200949e-03	3.178517617045704957e-03	7.163833159666971578e-04	8.748468264377337045e-01	8.846065718412062795e-01	8.650870810342611295e-01
-4.779717866585832198e+00	1.428445857203835612e-04	1.575365679211415692e-04	1.281526035196255532e-04	1.591594139394351388e-06	2.433004234970225149e-06	7.501840438184776268e-07	1.236610296060174502e-01	1.340036654331631105e-01	1.133183937788717899e-01	1.937657795519320087e-03	3.190558856184701718e-03	6.847567348539382402e-04	8.742568764186031682e-01	8.838308134283106021e-01	8.646829394088957343e-01
-4.763802372276642494e+00	1.443928866424496686e-04	1.589845673933815812e-04	1.298012058915177559e-04	1.594469552400430405e-06	2.443997777713829926e-06	7.449413270870309892e-07	1.242601541139224802e-01	1.344558721083173591e-01	1.140644361195275874e-01	1.930455904025022351e-03	3.208554892999081545e-03	6.523569150509629395e-04	8.736634026258571772e-01	8.830338228976580828e-01	8.642929823540562717e-01
-4.747886877967453678e+00	1.459525592077893423e-04	1.604149050843343017e-04	1.314902133312443829e-04	1.598128134103878623e-06	2.457422484165931427e-06	7.388337840418258195e-07	1.248602869357856998e-01	1.348902244859402633e-01	1.148303493856311364e-01	1.925730768968304894e-03	3.231957160059942442e-03	6.195043778766671280e-04	8.730664316079037590e-01	8.822164926079638647e-01	8.639163706078436533e-01
-4.731971383658263974e+00	1.475238201571001833e-04	1.618280956636989503e-04	1.332195446505014163e-04	1.602573902527195109e-06	2.473237034958281590e-06	7.319107700961086277e-07	1.254615291223215856e-01	1.353075575278807341e-01	1.156155007167624371e-01	1.923348800012871559e-03	3.260182059026381363e-03	5.865155409993617550e-04	8.724659956836054997e-01	8.813798778579897686e-01	8.635521135092212308e-01
-4.716055889349074270e+00	1.491069129537649193e-04	1.632248570114500411e-04	1.349889688960797976e-04	1.607805855525667636e-06	2.491376301183036926e-06	7.242354098682983457e-07	1.260639944606105622e-01	1.357088550339008159e-01	1.164191338873203085e-01	1.923158332688088782e-03	3.292624941086207731e-03	5.536917242899698326e-04	8.718621324878914614e-01	8.805252192856364291e-01	8.631990456901464936e-01
-4.700140395039884567e+00	1.507021069172965577e-04	1.646061345293405238e-04	1.367980793052525916e-04	1.613818004741271136e-06	2.511753200050716829e-06	7.158828094318252323e-07	1.266678083075769845e-01	1.360952644582061610e-01	1.172403521569478219e-01	1.924991275333994348e-03	3.328671595587540718e-03	5.213109550804479776e-04	8.712548844921667035e-01	8.796539707000580188e-01	8.628557982842753882e-01
-4.684224900730694863e+00	1.523096961334111912e-04	1.659731303376018002e-04	1.386462619292205822e-04	1.620599435612755659e-06	2.534260857359883780e-06	7.069380138656276444e-07	1.272731063067795432e-01	1.364681149597164744e-01	1.180780976538426119e-01	1.928664895598858819e-03	3.367707297279050500e-03	4.896224939186671378e-04	8.706442985020521608e-01	8.787678336670953216e-01	8.625207633370089999e-01
-4.668309406421505159e+00	1.539299981415637013e-04	1.673273385572707249e-04	1.405326577258566776e-04	1.628134396178910901e-06	2.558774944907995308e-06	6.974938474498264944e-07	1.278800330012589137e-01	1.368289394316886676e-01	1.189311265708291598e-01	1.933983731002616524e-03	3.409123691448196890e-03	4.588437705570361583e-04	8.700304251352000140e-01	8.778688003605991108e-01	8.621920499098009172e-01
-4.652393912112316343e+00	1.555633524020102977e-04	1.686705881392859942e-04	1.424561166647346012e-04	1.636402417585791570e-06	2.585156074068533378e-06	6.876487611030499742e-07	1.284887403561109920e-01	1.371795013533398666e-01	1.197979793588821174e-01	1.940741606964799769e-03	3.452323904602577070e-03	4.291593093270222505e-04	8.694133182821039973e-01	8.769592062827761270e-01	8.618674302814318677e-01
-4.636478417803126639e+00	1.572101185458798665e-04	1.700050949790576416e-04	1.444151421127020914e-04	1.645378469286071705e-06	2.613252148823798503e-06	6.775047897483451185e-07	1.290993862052562946e-01	1.375218273586217843e-01	1.206769450518908188e-01	1.948723744717837606e-03	3.496726288156505949e-03	4.007212012791692632e-04	8.687930345530101572e-01	8.760417942838981675e-01	8.615442748221221470e-01
-4.620562923493936935e+00	1.588706744133517722e-04	1.713335253090285024e-04	1.464078235176750420e-04	1.655033151889223777e-06	2.642900607956189567e-06	6.671656958222579867e-07	1.297121326375493267e-01	1.378582463648146683e-01	1.215660189102839711e-01	1.957708940694637915e-03	3.541767167879729134e-03	3.736507135095466954e-04	8.681696327141902314e-01	8.751197905895367057e-01	8.612194748388437571e-01
-4.604647429184747232e+00	1.605454138868436364e-04	1.726590725061896117e-04	1.484317552674976610e-04	1.665332930476530980e-06	2.673930512765024561e-06	6.567353481880371875e-07	1.303271443379123984e-01	1.381914358398231568e-01	1.224628528360016261e-01	1.967471798301420778e-03	3.586902910519944483e-03	3.480406860828970730e-04	8.675431731169684912e-01	8.741969917718604988e-01	8.608893544620764837e-01
-4.588731934875557528e+00	1.622347445281110978e-04	1.739855493213309716e-04	1.504839397348912240e-04	1.676240410929170988e-06	2.706164460565523095e-06	6.463163612928186690e-07	1.309445868995759155e-01	1.385244751346844105e-01	1.233646986644674065e-01	1.977784992469372536e-03	3.631611550268169439e-03	3.239584346705758500e-04	8.669137171230151262e-01	8.732778579916889994e-01	8.605495762543412530e-01
-4.572816440566368712e+00	1.639390850303309381e-04	1.753174968339419367e-04	1.525606732267199394e-04	1.687714661427399785e-06	2.739420323554074859e-06	6.360089993007247119e-07	1.315646251237660991e-01	1.388609044891311872e-01	1.242683457584010109e-01	1.988421547027293453e-03	3.675394152943475389e-03	3.014489411111115173e-04	8.662813265295145060e-01	8.723676013047939604e-01	8.601950517542350516e-01
-4.556900946257179008e+00	1.656588624985680684e-04	1.766603096560431633e-04	1.546574153410929734e-04	1.699711580764019780e-06	2.773512826716443700e-06	6.259103348115956480e-07	1.321874213232886452e-01	1.392047859347012861e-01	1.251700567118760044e-01	1.999157104755997384e-03	3.717776040390634740e-03	2.805381691213600266e-04	8.656460629978756094e-01	8.714722472560683109e-01	8.598198787396829079e-01
-4.540985451947989304e+00	1.673945095744754064e-04	1.780203732566088958e-04	1.567686458923419170e-04	1.712184314478640268e-06	2.808254987474521147e-06	6.161136414827593892e-07	1.328131336464215273e-01	1.395607583789832962e-01	1.260655089138597584e-01	2.009772169976369732e-03	3.758307953275411527e-03	2.612363866773279378e-04	8.650079874897129706e-01	8.705986331486919028e-01	8.594173418307340384e-01
-4.525069957638799600e+00	1.691464614236234682e-04	1.794052026409373901e-04	1.588877202063095464e-04	1.725083719066985407e-06	2.843459444390418470e-06	6.067079937435525567e-07	1.334419144373437116e-01	1.399340732236021845e-01	1.269497556510852387e-01	2.020054303687781813e-03	3.796567196766561202e-03	2.435414106090022079e-04	8.643671597138253837e-01	8.697542900594329440e-01	8.589800293682178234e-01
-4.509154463329609897e+00	1.709151526064557375e-04	1.808235607245995780e-04	1.610067444883118970e-04	1.738358873661256332e-06	2.878939703389083953e-06	5.977780439334284995e-07	1.340739086489944332e-01	1.403305889961628528e-01	1.278172283018260136e-01	2.029800251611715411e-03	3.832158789066056857e-03	2.274417141573739642e-04	8.637236375879133732e-01	8.689471468089430273e-01	8.585001283668837191e-01
-4.493238969020421081e+00	1.727010138564645449e-04	1.822855188244775144e-04	1.631165088884515754e-04	1.751957637626344737e-06	2.914511328570233820e-06	5.894039466824558660e-07	1.347092523237840289e-01	1.407566950263929584e-01	1.286618096211750994e-01	2.038817986005005568e-03	3.864716615650272760e-03	2.129193563597381583e-04	8.630774767187163743e-01	8.681850096259385863e-01	8.579699438114941623e-01
-4.477323474711231377e+00	1.745044687917470612e-04	1.838024021011699330e-04	1.652065354823241893e-04	1.765827251488884717e-06	2.949993101612746162e-06	5.816614013650234836e-07	1.353480711569579609e-01	1.412191290257666654e-01	1.294770132881492564e-01	2.046928642784846559e-03	3.893904580748414751e-03	1.999527048212785835e-04	8.624287299042134869e-01	8.674748298855353701e-01	8.573826299228916037e-01
-4.461407980402041673e+00	1.763259305885511946e-04	1.853865457811995350e-04	1.672653153959028543e-04	1.779914977531211958e-06	2.985208169732693356e-06	5.746217853297305600e-07	1.359904791566667326e-01	1.417246586232243089e-01	1.302562996901091563e-01	2.053968336348746364e-03	3.919417740578823653e-03	1.885189321186688579e-04	8.617774466614182005e-01	8.668218740511079989e-01	8.567330192717284021e-01
-4.445492486092851969e+00	1.781657986477264968e-04	1.870507875800119695e-04	1.692808097154410241e-04	1.794168775262677022e-06	3.019985197676222268e-06	5.683523528491317749e-07	1.366365774139114420e-01	1.422796210836925201e-01	1.309935337441303638e-01	2.059789835470760087e-03	3.940983399037604508e-03	1.785962719039154486e-04	8.611236727831945714e-01	8.662290108911836484e-01	8.560183346752054945e-01
-4.429576991783662265e+00	1.800244552870664937e-04	1.888076585050894700e-04	1.712412520690435175e-04	1.808538005851268572e-06	3.054159534693588988e-06	5.629164770089481547e-07	1.372864529945332923e-01	1.428893622403102637e-01	1.316835437487563210e-01	2.064264084802945164e-03	3.958362145001885490e-03	1.701660246040050551e-04	8.604674499273705646e-01	8.656963513427450296e-01	8.552385485119960995e-01
-4.413661497474472561e+00	1.819022624943309938e-04	1.906683231313200798e-04	1.731362018573419077e-04	1.822974158486068182e-06	3.087574403106420257e-06	5.583739138657161082e-07	1.379401779642971393e-01	1.435576736915741280e-01	1.323226822370201505e-01	2.067281557799132211e-03	3.971348810513929822e-03	1.632143050843345988e-04	8.598088152412505236e-01	8.652213672737790739e-01	8.543962632087219733e-01
-4.397746003165283746e+00	1.837995587771901608e-04	1.926414465455754876e-04	1.749576710088048340e-04	1.837431590573975366e-06	3.120082111104697936e-06	5.547810700432527968e-07	1.385978085569006812e-01	1.442863660027435269e-01	1.329092511110578356e-01	2.068753428296436075e-03	3.979773330376761356e-03	1.577335262161103611e-04	8.591478010244347763e-01	8.647994281859433530e-01	8.534961738629261996e-01
-4.381830508856094042e+00	1.857166561473939546e-04	1.947322661958183500e-04	1.767010460989695592e-04	1.851868272681671261e-06	3.151545288879656614e-06	5.521912564836859091e-07	1.392593844934244540e-01	1.450751006017690359e-01	1.334436683850798722e-01	2.068612549527212418e-03	3.983501485782944655e-03	1.537236132714803975e-04	8.584844344326276744e-01	8.644245512403745391e-01	8.525443176248808097e-01
-4.365915014546904338e+00	1.876538372770726257e-04	1.969421395597771725e-04	1.783655349943680788e-04	1.866246528245029510e-06	3.181838144151869255e-06	5.506549123381897642e-07	1.399249284603437116e-01	1.459215272382042572e-01	1.339283296824831659e-01	2.066814230977632137e-03	3.982435517287890789e-03	1.511929446673730519e-04	8.578187372248727849e-01	8.640901389904240837e-01	8.515473354593214861e-01
-4.349999520237714634e+00	1.896113528651845659e-04	1.992686925043129576e-04	1.799540132260561741e-04	1.880533757311872437e-06	3.210847730595605570e-06	5.502197840281393049e-07	1.405944457517538659e-01	1.468216737907841740e-01	1.343672177127235579e-01	2.063336805245320326e-03	3.976514595579913949e-03	1.501590149107269196e-04	8.571507255563777239e-01	8.637895576526551933e-01	8.505118934601002545e-01
-4.334084025928524930e+00	1.915894192516912639e-04	2.017064809672363714e-04	1.814723575361461565e-04	1.894703132987159697e-06	3.238475220575469840e-06	5.509310453988493418e-07	1.412679240799393499e-01	1.477704661642961770e-01	1.347653819955825227e-01	2.058181978863046682e-03	3.965715142002180713e-03	1.506488157239126505e-04	8.564804098188125714e-01	8.635165104333176744e-01	8.494443092043074683e-01
-4.318168531619336115e+00	1.935882163160302912e-04	2.042479257267450004e-04	1.829285069053155819e-04	1.908734258837328498e-06	3.264637171969437146e-06	5.528313457052198488e-07	1.419453335568456598e-01	1.487622478554380678e-01	1.351284192582532517e-01	2.051374962933115095e-03	3.950050994603469118e-03	1.526989312627606392e-04	8.558077945296457267e-01	8.632652304203888294e-01	8.483503586389026241e-01
-4.302253037310146411e+00	1.956078856948528398e-04	2.068842582233831125e-04	1.843315131663225671e-04	1.922613775304352190e-06	3.289266777612973260e-06	5.559607729957309092e-07	1.426266268474171983e-01	1.497912088247578266e-01	1.354620448700765700e-01	2.042964381341882529e-03	3.929573419626514533e-03	1.563553430572503077e-04	8.551328782717702026e-01	8.630305449588411282e-01	8.472352115846992771e-01
-4.286337543000956707e+00	1.976485293517750354e-04	2.096062978413847869e-04	1.856907608621652839e-04	1.936335903198342824e-06	3.312315085011107158e-06	5.603567213855782782e-07	1.433117394941466338e-01	1.508516875086194087e-01	1.357717914796738590e-01	2.033021956279502072e-03	3.904370972805702202e-03	1.616729397533021601e-04	8.544556536843185279e-01	8.628078623784725121e-01	8.461034449901645438e-01
-4.270422048691767003e+00	1.997102085290665700e-04	2.124049920257155559e-04	1.870154250324175841e-04	1.949902912593660550e-06	3.333752173367257603e-06	5.660536518200634965e-07	1.440005904105672585e-01	1.519383514942539148e-01	1.360628293268806022e-01	2.021641972759586226e-03	3.874569219686490804e-03	1.687147258326818656e-04	8.537761075052310300e-01	8.625931193377630590e-01	8.449590956726990010e-01
-4.254506554382577299e+00	2.017929431077739597e-04	2.152717331154535227e-04	1.883141531000943967e-04	1.963325505956241744e-06	3.353568274593650947e-06	5.730827373188325413e-07	1.446930825398143605e-01	1.530462832087253200e-01	1.363398818709034011e-01	2.008940525800064804e-03	3.840330329467734217e-03	1.775507221323953909e-04	8.530942206657712301e-01	8.623827133423479507e-01	8.438057279891945095e-01
-4.238591060073388483e+00	2.038967113987711233e-04	2.181985043827609403e-04	1.895949184147813064e-04	1.976623105082148340e-06	3.371774824705801002e-06	5.814713854584954664e-07	1.453891036728041375e-01	1.541710012373757877e-01	1.366072061082324873e-01	1.995054555872973531e-03	3.801852562698980822e-03	1.882565490469664555e-04	8.524099684368183771e-01	8.621734343230018638e-01	8.426465025506348905e-01
-4.222675565764198780e+00	2.060214503826899896e-04	2.211779135319648642e-04	1.908649872334151150e-04	1.989824032426416636e-06	3.388405431749191683e-06	5.912426331036418012e-07	1.460885274190454608e-01	1.553084433820783039e-01	1.368686114560126177e-01	1.980140680140054111e-03	3.759369679653579328e-03	2.009116806265286766e-04	8.517233206263987721e-01	8.619624021049271390e-01	8.414842391478704053e-01
-4.206760071455009076e+00	2.081670564116486959e-04	2.242031616074769882e-04	1.921309512158204036e-04	2.002965578638345200e-06	3.403516746022345657e-06	6.024144112543449546e-07	1.467912143216170695e-01	1.564549303556452275e-01	1.371274982875889115e-01	1.964373828846107794e-03	3.713150303478922245e-03	2.155973542132933428e-04	8.510342418275460563e-01	8.617470124292414546e-01	8.403214712258506580e-01
-4.190844577145819372e+00	2.103333863802335740e-04	2.272679808871263423e-04	1.933987918733408057e-04	2.016093949579323553e-06	3.417189217681414535e-06	6.149986814772323594e-07	1.474970131064331502e-01	1.576071222982195486e-01	1.373869039146467519e-01	1.947945698026401192e-03	3.663497280439859637e-03	2.323941156129429638e-04	8.503426917152104858e-01	8.615248919476716782e-01	8.391604914827492934e-01
-4.174929082836629668e+00	2.125202593673687873e-04	2.303665627123118831e-04	1.946739560224256915e-04	2.029264087761366209e-06	3.429527725643842487e-06	6.290004498788899310e-07	1.482057620545906840e-01	1.587619752151730457e-01	1.376495488940083223e-01	1.931063031382047792e-03	3.610747088851263241e-03	2.513789739128323431e-04	8.496486253905716213e-01	8.612938615376942719e-01	8.380033892434489706e-01
-4.159013588527440852e+00	2.147274587446115312e-04	2.334934870279378174e-04	1.959614304612852451e-04	2.042539364982072863e-06	3.440662059833296248e-06	6.444166701308496894e-07	1.489172904853569568e-01	1.599167010135878197e-01	1.379178799571260938e-01	1.913945745772790974e-03	3.555269358718771491e-03	2.726221328268102397e-04	8.489519937707601382e-01	8.610519068657560560e-01	8.368520806757642205e-01
-4.143098094218251148e+00	2.169547347401323389e-04	2.366436594476962422e-04	1.972658100325684356e-04	2.055991144913010828e-06	3.450747235988551170e-06	6.612350538374702746e-07	1.496314203362271722e-01	1.610687327021990689e-01	1.381941079702552755e-01	1.896824916255280061e-03	3.497466575621711177e-03	2.961832568888491616e-04	8.482527440216318659e-01	8.607971550432776953e-01	8.357083329999860366e-01
-4.127182599909061445e+00	2.192018074412708313e-04	2.398122581074149174e-04	1.985913567751267453e-04	2.069698216487236802e-06	3.459963618259671359e-06	6.794328147148020319e-07	1.503479678254704965e-01	1.622156951133009450e-01	1.384802405376400480e-01	1.879940637943103808e-03	3.437774054660088299e-03	3.221072212261193168e-04	8.475508200309279649e-01	8.605278562954807864e-01	8.345737837663751435e-01
-4.111267105599871741e+00	2.214683702122089261e-04	2.429946906113492880e-04	1.999420498130685642e-04	2.083746101087760977e-06	3.468516819432095264e-06	6.989753827434264777e-07	1.510667451816972706e-01	1.633553808747178759e-01	1.387781094886766653e-01	1.863539783169753869e-03	3.376660282520530486e-03	3.504192838189774690e-04	8.468461629188192008e-01	8.602423697010875836e-01	8.334499561365508180e-01
-4.095351611290682037e+00	2.237540934970798964e-04	2.461865603970213941e-04	2.013216265971383987e-04	2.098226238719216709e-06	3.476637341731660414e-06	7.198151357067730036e-07	1.517875624242316090e-01	1.644857310733102984e-01	1.390893937751529197e-01	1.847873673485823411e-03	3.314627736148913206e-03	3.811196108227338317e-04	8.461387115825459437e-01	8.599391522116988096e-01	8.323382709533930779e-01
-4.079436116981492333e+00	2.260586289728350065e-04	2.493836414289203889e-04	2.027336165167496242e-04	2.113235060505122238e-06	3.484579912806037013e-06	7.418902082042072505e-07	1.525102291774660945e-01	1.656048199579054081e-01	1.394156383970267810e-01	1.833195686906803927e-03	3.252214291816524737e-03	4.141770819970833333e-04	8.454284032715930763e-01	8.596167502989392473e-01	8.312400562442469054e-01
-4.063520622672303517e+00	2.283816140105375580e-04	2.525818600213342448e-04	2.041813679997408711e-04	2.128872956947182530e-06	3.492622461943031721e-06	7.651234519513331266e-07	1.532345565019190281e-01	1.667108430371648520e-01	1.397582699666732042e-01	1.819758821538861124e-03	3.189995332546020392e-03	4.495223105317020743e-04	8.447151741895740917e-01	8.592737937020447081e-01	8.301565546771034754e-01
-4.047605128363113813e+00	2.307226763985402505e-04	2.557772826333620819e-04	2.056680701637184463e-04	2.145243153365990615e-06	3.501064671551901351e-06	7.894216351800798787e-07	1.539603587244122440e-01	1.678021079829885576e-01	1.401186094658359305e-01	1.807813237239558422e-03	3.128586634685841250e-03	4.870398397932753764e-04	8.439989601187956048e-01	8.589089908487920200e-01	8.290889293887991895e-01
-4.031689634053924109e+00	2.330814392763263599e-04	2.589661085887755721e-04	2.071967699638771747e-04	2.162450505770447586e-06	3.510226029607725124e-06	8.146749819331700485e-07	1.546874552496443067e-01	1.688770278229594912e-01	1.404978826763291222e-01	1.797603797312597070e-03	3.068648049175400072e-03	5.265595454497940670e-04	8.432796970632603362e-01	8.585211256075137021e-01	8.280382685190069703e-01
-4.015774139744734406e+00	2.354575262237532443e-04	2.621446668039925177e-04	2.087703856435139710e-04	2.180600232035158140e-06	3.520443302010379493e-06	8.407571620599367870e-07	1.554156723354497005e-01	1.699341159803940682e-01	1.408972286905053328e-01	1.789367632386010785e-03	3.010887863883386119e-03	5.678474008886354521e-04	8.425573219057078678e-01	8.581090550949532769e-01	8.270055887164624586e-01
-3.999858645435544702e+00	2.378505664470983549e-04	2.653094157361017709e-04	2.103917171580949388e-04	2.199796594663595493e-06	3.532067342243678609e-06	8.675258470835121643e-07	1.561448448142154499e-01	1.709719827903225520e-01	1.413177068381083479e-01	1.783331748579084549e-03	2.956067503197565369e-03	6.105959939606037286e-04	8.418317730741630145e-01	8.576717083176712553e-01	8.259918378306547737e-01
-3.983943151126355886e+00	2.402602000007531620e-04	2.684569458795414460e-04	2.120634541219648781e-04	2.220141552547293919e-06	3.545459162615054409e-06	8.948239424795332183e-07	1.568748177432655877e-01	1.719893331811998549e-01	1.417603023053313205e-01	1.779710701823645743e-03	2.905005842397652503e-03	6.544155612496389829e-04	8.411029912133567432e-01	8.572080854683877815e-01	8.249978969583257049e-01
-3.968027656817166182e+00	2.426860829816795658e-04	2.715839842413153940e-04	2.137881817220437647e-04	2.241733399970594082e-06	3.560985210372133557e-06	9.224815895690548188e-07	1.576054479675243480e-01	1.729849652646917035e-01	1.422259306703569925e-01	1.778704359770834310e-03	2.858581839670016472e-03	6.988268798716521478e-04	8.403709198563223959e-01	8.567172577314632331e-01	8.240245819811815586e-01
-3.952112162507976478e+00	2.451278926328960247e-04	2.746874003105538239e-04	2.155683849552382254e-04	2.264665411635763970e-06	3.579011826557851106e-06	9.503189967136768342e-07	1.583366055784267701e-01	1.739577696199934298e-01	1.427154415368601104e-01	1.780495772087595024e-03	2.817733399864787332e-03	7.432581443104029333e-04	8.396355060914402202e-01	8.561983674795770050e-01	8.230726447033034354e-01
-3.936196668198786774e+00	2.475853322923012413e-04	2.777642131103924572e-04	2.174064514742100255e-04	2.289024512680704053e-06	3.599898917796244247e-06	9.781501075651638594e-07	1.590681752538506688e-01	1.749067290958474241e-01	1.432296214118539135e-01	1.785249169131825986e-03	2.783449455788635039e-03	7.870488824750169338e-04	8.388967012202117601e-01	8.556506287641776343e-01	8.221427736762458860e-01
-3.920281173889597071e+00	2.500581361240965294e-04	2.808115989805961936e-04	2.193046732675968651e-04	2.314889992524327128e-06	3.623992941030135806e-06	1.005787044018518237e-06	1.598000574648004712e-01	1.758309189837991837e-01	1.437691959458017588e-01	1.793108107997371751e-03	2.756751453942021552e-03	8.294647620527219496e-04	8.381544614010847383e-01	8.550733280201080477e-01	8.212355947820614288e-01
-3.904365679580408255e+00	2.525460735719186082e-04	2.838268997902530918e-04	2.212652473535841246e-04	2.342332280903898289e-06	3.651619384510921717e-06	1.033045177296874649e-06	1.605321695356629885e-01	1.767295074413919032e-01	1.443348316299340739e-01	1.804193783747152840e-03	2.738660331511339613e-03	8.697272359829659591e-04	8.374087482747363254e-01	8.544658249179120091e-01	8.203516716315606416e-01
-3.888450185271218551e+00	2.550489534755201243e-04	2.868076313231169194e-04	2.232902756279233562e-04	2.371411803672409065e-06	3.683075016383888403e-06	1.059748590960929726e-06	1.612644465460785215e-01	1.776017560649145455e-01	1.449271370272424975e-01	1.818603522313790109e-03	2.730146526112207754e-03	9.070605185153723547e-04	8.366595295663278309e-01	8.538275533090691205e-01	8.194915058235865413e-01
-3.872534690962028847e+00	2.575666277963951445e-04	2.897514916155153708e-04	2.253817639772749454e-04	2.402177934818067654e-06	3.718620251885156358e-06	1.085735617750978738e-06	1.619968420638087658e-01	1.784470205288167799e-01	1.455466635988007518e-01	1.836409470052720490e-03	2.732064357973305272e-03	9.407545821321358160e-04	8.359067796604066070e-01	8.531580222178499762e-01	8.186555371029632377e-01
-3.856619196652839143e+00	2.600989949020887215e-04	2.926563690594391216e-04	2.275416207447382942e-04	2.434668059774648082e-06	3.758472045614697122e-06	1.110864073934599042e-06	1.627293286994353216e-01	1.792647512236739127e-01	1.461939061751967306e-01	1.857657493294963009e-03	2.745078154481763941e-03	9.702368321081618601e-04	8.351504801443071502e-01	8.524568168413185765e-01	8.178441434472957239e-01
-3.840703702343649439e+00	2.626460023639833638e-04	2.955203501127343937e-04	2.297716546152323610e-04	2.468906763439445624e-06	3.802797731340164792e-06	1.135015795538726244e-06	1.634618984752660986e-01	1.800544938372272419e-01	1.468693031133049554e-01	1.882366299478831391e-03	2.769593804629930708e-03	9.951387943277320743e-04	8.343906203161268742e-01	8.517235995251097869e-01	8.170576411071439615e-01
-3.824788208034460624e+00	2.652076492290355463e-04	2.983417264850834983e-04	2.320735719729875672e-04	2.504905154439319354e-06	3.851710198007198769e-06	1.158100110871439728e-06	1.641945630024566061e-01	1.808158898340218035e-01	1.475732361708914087e-01	1.910526789556703502e-03	2.805712372812125491e-03	1.015341206301281513e-03	8.336271976536022699e-01	8.509581106877985857e-01	8.162962846194059541e-01
-3.808872713725270920e+00	2.677839877321590376e-04	3.011190016933979461e-04	2.344489737709201562e-04	2.542660335123653287e-06	3.905264705612801112e-06	1.180055964634505675e-06	1.649273534620523951e-01	1.815486767988772066e-01	1.483060301252275837e-01	1.942101649390090209e-03	2.853218748544544305e-03	1.030984550235636331e-03	8.328602182404893917e-01	8.501601696711980072e-01	8.155602668097807761e-01
-3.792957219416081216e+00	2.703751244226126741e-04	3.038508969039990272e-04	2.368993519412263210e-04	2.582155024558699475e-06	3.963457517621486909e-06	1.200852531495912041e-06	1.656603203874114638e-01	1.822526886182445627e-01	1.490679521565783650e-01	1.977025185780690621e-03	2.911608405206450850e-03	1.042441966354930392e-03	8.320896971473598080e-01	8.493296754979782204e-01	8.148497187967413957e-01
-3.777041725106891512e+00	2.729812206847356706e-04	3.065363560020672833e-04	2.394260853674040580e-04	2.623357339495908663e-06	4.026226376479231394e-06	1.220488302512586356e-06	1.663935332472581130e-01	1.829278554816945179e-01	1.498592110128217081e-01	2.015203410654385196e-03	2.980143898614985142e-03	1.050262922693785250e-03	8.313156587640623263e-01	8.484666075213407321e-01	8.141647100067839204e-01
-3.761126230797701808e+00	2.756024926405913609e-04	3.091745498516101031e-04	2.420304354295725916e-04	2.666220735934118867e-06	4.093452699529340860e-06	1.238988772338896663e-06	1.671270798304391736e-01	1.835742036935828214e-01	1.506799559672955258e-01	2.056514374737712387e-03	3.057925612080018146e-03	1.055103137395406628e-03	8.305381370814456377e-01	8.475710259550391923e-01	8.135052482078520830e-01
-3.745210736488512104e+00	2.782392104293891950e-04	3.117648797323256888e-04	2.447135411264527013e-04	2.710684111538913920e-06	4.164965247459641339e-06	1.256402975618186714e-06	1.678610654352738207e-01	1.841918552927021557e-01	1.515302755778454857e-01	2.100808749861160160e-03	3.143961088271871387e-03	1.057656411450448933e-03	8.297571759203230535e-01	8.466430722749646032e-01	8.128712795656815038e-01
-3.729295242179323289e+00	2.808916968658706366e-04	3.143069799634484783e-04	2.474764137682927950e-04	2.756672066867978700e-06	4.240544933085311187e-06	1.272799200650646425e-06	1.685956118682101490e-01	1.847810274855791191e-01	1.524101962508411789e-01	2.147910656810054966e-03	3.237222305080767609e-03	1.058599008539342322e-03	8.289728291060459719e-01	8.456829694867903369e-01	8.122626887253016070e-01
-3.713379747870133585e+00	2.835603254870353571e-04	3.168007197497245582e-04	2.503199312243461561e-04	2.804095321123214750e-06	4.319930401849283074e-06	1.288260240397146425e-06	1.693308562582891141e-01	1.853420319074792766e-01	1.533196806090989517e-01	2.197618733441418851e-03	3.336686671847358295e-03	1.058550795035479624e-03	8.281851605874603894e-01	8.446910222571852866e-01	8.116792989177354922e-01
-3.697464253560943881e+00	2.862455180035557612e-04	3.192462043117105341e-04	2.532448316954009882e-04	2.852851276049645556e-06	4.402824024079720537e-06	1.302878528019570152e-06	1.700669496956699334e-01	1.858752737343295769e-01	1.542586256570102898e-01	2.249707435613660256e-03	3.441362463846931244e-03	1.058052407380389269e-03	8.273942444994358825e-01	8.436676169100139067e-01	8.111208720888578583e-01
-3.681548759251754177e+00	2.889477411788792948e-04	3.216437753926059003e-04	2.562517069651526892e-04	2.902824719665104208e-06	4.488897982582613832e-06	1.316751456747594796e-06	1.708040557041638208e-01	1.863812506792575929e-01	1.552268607290700486e-01	2.303928561354850850e-03	3.550301953242225236e-03	1.057555169467476680e-03	8.266001651685818130e-01	8.426132212919652531e-01	8.105871090451983729e-01
-3.665633264942564473e+00	2.916675031652578970e-04	3.239940112681233449e-04	2.593409950623924492e-04	2.953888659765671881e-06	4.577800203818399447e-06	1.329977115712944739e-06	1.715423485593457198e-01	1.868605519197315823e-01	1.562241451989598573e-01	2.360012986643896665e-03	3.662606084323929024e-03	1.057419888963864307e-03	8.258030170621843968e-01	8.415283845175464128e-01	8.100776496068223809e-01
-3.649717770633375657e+00	2.944053493316955397e-04	3.262977264263338772e-04	2.625129722370572022e-04	3.005905275637078110e-06	4.669159953108920824e-06	1.342650598165235396e-06	1.722820114653466628e-01	1.873138570162687089e-01	1.572501659144246167e-01	2.417672599215980270e-03	3.777424047852922726e-03	1.057921150579037815e-03	8.250029046808289301e-01	8.404137366079487137e-01	8.095920727537091466e-01
-3.633802276324185954e+00	2.971618576239973145e-04	3.285559711335050070e-04	2.657677441144896220e-04	3.058726975132884387e-06	4.762592983157570575e-06	1.354860967108198411e-06	1.730232346048621861e-01	1.877419349023657924e-01	1.583045343073585798e-01	2.476602414947331327e-03	3.893950241985735458e-03	1.059254587908927412e-03	8.241999423955903570e-01	8.392699880452065830e-01	8.091298967459741309e-01
-3.617886782014996250e+00	2.999376335016823306e-04	3.307700311633927004e-04	2.691052358399719608e-04	3.112197543271278517e-06	4.857706183607638749e-06	1.366688902934918285e-06	1.737662130782276215e-01	1.881456430492785825e-01	1.593867831071766605e-01	2.536482859642141385e-03	4.011420264905465535e-03	1.061545454378816800e-03	8.233942542310842549e-01	8.380979292717433138e-01	8.086905791904251961e-01
-3.601971287705806546e+00	3.027333045004484730e-04	3.329414280463999839e-04	2.725251809544969621e-04	3.166153367762443363e-06	4.954101724157715455e-06	1.378205011367171483e-06	1.745111447485999945e-01	1.885259269406492910e-01	1.604963625565506979e-01	2.596982197452635689e-03	4.129106922719739600e-03	1.064857472185531777e-03	8.225859735960781016e-01	8.368984301760084010e-01	8.082735170161478022e-01
-3.586055793396616842e+00	3.055495144721175342e-04	3.350719202990322843e-04	2.760271086452027842e-04	3.220424726409850257e-06	5.051380714612496892e-06	1.389468738207203412e-06	1.752582280113330615e-01	1.888838200339199858e-01	1.616326359887461372e-01	2.657759085727229992e-03	4.246316775833394036e-03	1.069201395621066164e-03	8.217752429637401601e-01	8.356724396202926952e-01	8.078780463071876250e-01
-3.570140299087428026e+00	3.083869175565261047e-04	3.371635062342241609e-04	2.796103288788280485e-04	3.274837121127801866e-06	5.149146423792205261e-06	1.400527818463398048e-06	1.760076595065287741e-01	1.892204444424676058e-01	1.627948745705899425e-01	2.718465234815481933e-03	4.362387453013040831e-03	1.074543016617923253e-03	8.209622135039770230e-01	8.344209850865877964e-01	8.075034419213662495e-01
-3.554224804778238322e+00	3.112461719416728624e-04	3.392184291453518132e-04	2.832739147379939116e-04	3.329212643374168384e-06	5.247007107996421990e-06	1.411418178751914777e-06	1.767596317944858664e-01	1.895370126511302655e-01	1.639822509378414672e-01	2.778748150274673503e-03	4.476685787980402495e-03	1.080810512568944727e-03	8.201470446706532469e-01	8.331451725446384904e-01	8.071489167966680034e-01
-3.538309310469048619e+00	3.141279334695763585e-04	3.412391859254255717e-04	2.870166810137271454e-04	3.383371356096623526e-06	5.344578501452660634e-06	1.422164210740586842e-06	1.775143310143345865e-01	1.898348306882274850e-01	1.651938313404416880e-01	2.838253934032584132e-03	4.588606737863403472e-03	1.087901130201764793e-03	8.193299037468061430e-01	8.318461866863977594e-01	8.068136208072145266e-01
-3.522393816159858915e+00	3.170328491457830087e-04	3.432285405640289784e-04	2.908371577275370391e-04	3.437132677812778872e-06	5.441486018349610531e-06	1.432779337275947637e-06	1.782719345465403060e-01	1.901153033342525556e-01	1.664285657588280565e-01	2.896630120373733415e-03	4.697572996124665078e-03	1.095687244622801752e-03	8.185109653512613326e-01	8.305252917285722569e-01	8.064966389739504082e-01
-3.506478321850669211e+00	3.199615506103072483e-04	3.451895445134561119e-04	2.947335567071583846e-04	3.490316755165493896e-06	5.537366710658715781e-06	1.443266799672271589e-06	1.790326087001742061e-01	1.903799421739734155e-01	1.676852752263749968e-01	2.953528522139810090e-03	4.803035194431116810e-03	1.104021849848503588e-03	8.176904109103193541e-01	8.291838330694053516e-01	8.061969887512333566e-01
-3.490562827541479507e+00	3.229146476270435104e-04	3.471255667167587474e-04	2.987037285373282734e-04	3.542745811187132694e-06	5.631871019458772773e-06	1.453620602915493038e-06	1.797965064458794948e-01	1.906303776299299035e-01	1.689626352618290861e-01	3.008608062275140629e-03	4.904472585512928938e-03	1.112743539037352103e-03	8.168684280984060964e-01	8.278232402131344703e-01	8.059136159836777225e-01
-3.474647333232290691e+00	3.258927216473978612e-04	3.490403372762944097e-04	3.027451060185013128e-04	3.594245457540527589e-06	5.724664350891834288e-06	1.463826564189220466e-06	1.805637652153087580e-01	1.908683766060793596e-01	1.702591538245381564e-01	3.061537565808753608e-03	5.001394104657445189e-03	1.121681026960062244e-03	8.160452102517763429e-01	8.264450315689954030e-01	8.056453889345572827e-01
-3.458731838923100987e+00	3.288963195021203613e-04	3.509380105184577072e-04	3.068546284857830153e-04	3.644645960148812755e-06	5.815428501799442604e-06	1.473863418498182906e-06	1.813345047874689031e-01	1.910958681068783416e-01	1.715731414680594646e-01	3.111998487548151091e-03	5.093339716636276909e-03	1.130657258460024839e-03	8.152209557595196943e-01	8.250508220332382070e-01	8.053910894858011815e-01
-3.442816344613911284e+00	3.319259472731122228e-04	3.528232559053322910e-04	3.110286386408921545e-04	3.693783448848504448e-06	5.903862954829755595e-06	1.483703942867253302e-06	1.821088252818879871e-01	1.913149803157306317e-01	1.729026702480453426e-01	3.159687551166032518e-03	5.179881965124439464e-03	1.139493137207625139e-03	8.143958674362231642e-01	8.236423347454000510e-01	8.051494001270462775e-01
-3.426900850304721580e+00	3.349820643944332525e-04	3.547013893720068231e-04	3.152627394168596819e-04	3.741501062967988326e-06	5.989686058480075877e-06	1.493316067455900774e-06	1.828868052778134523e-01	1.915280943336082897e-01	1.742455162220186149e-01	3.204319275988436275e-03	5.260627651783896311e-03	1.148010900192976240e-03	8.135701518807395560e-01	8.222214191952382789e-01	8.049188845662408331e-01
-3.410985355995531876e+00	3.380650780288792798e-04	3.565785640351954214e-04	3.195515920225631382e-04	3.787650026015721726e-06	6.072636104126466879e-06	1.502663947904976573e-06	1.836685000777744103e-01	1.917379224324961551e-01	1.755990777230526656e-01	3.245628368636669335e-03	5.335219581576034278e-03	1.156037155697304825e-03	8.127440188255330433e-01	8.207900791761491011e-01	8.046979584749169856e-01
-3.395069861686343060e+00	3.411753377634106502e-04	3.584620490497674328e-04	3.238886264770538675e-04	3.832090643928610010e-06	6.152472309498463000e-06	1.511708978358757020e-06	1.844539401327882910e-01	1.919476227869499341e-01	1.769602574786266480e-01	3.283371957730414278e-03	5.403338319336790235e-03	1.163405596124038755e-03	8.119176804810729342e-01	8.193505163541336955e-01	8.044848446080121729e-01
-3.379154367377153356e+00	3.443131306634675758e-04	3.603606404179748889e-04	3.282656209089602627e-04	3.874693222553943153e-06	6.228975716149140896e-06	1.520410728958744987e-06	1.852431296452852205e-01	1.921609689459602699e-01	1.783252903446101711e-01	3.317331651117437063e-03	5.464703910184358880e-03	1.169959392050515246e-03	8.110913508797102933e-01	8.179051992598850296e-01	8.042775024995355571e-01
-3.363238873067963652e+00	3.474786767228379460e-04	3.622852697978002625e-04	3.326720836478756294e-04	3.915338901192607665e-06	6.301950007103612874e-06	1.528727795281602456e-06	1.860360453644562262e-01	1.923826016580272025e-01	1.796894890708852499e-01	3.347315396546624976e-03	5.519077523010963368e-03	1.175553270082287018e-03	8.102652452233722880e-01	8.164569749277252875e-01	8.040735155190192884e-01
-3.347323378758773949e+00	3.506721247423286148e-04	3.642499076214956218e-04	3.370943418631616078e-04	3.953920400095850936e-06	6.371222249898234193e-06	1.536618550293468103e-06	1.868326355872291789e-01	1.926184034157130687e-01	1.810468677587452890e-01	3.373159128334102599e-03	5.566262982245848666e-03	1.180055274422356533e-03	8.094395792392933275e-01	8.150092544787238547e-01	8.038699039998628004e-01
-3.331407884449584245e+00	3.538935486670554006e-04	3.662728891021402246e-04	3.415142082319705765e-04	3.990342680764276521e-06	6.436643569515788319e-06	1.544041792012764300e-06	1.876328193764426888e-01	1.928760496494348053e-01	1.823895891034505723e-01	3.394728184373392924e-03	5.606108158375571610e-03	1.183348210371214671e-03	8.086145685478350886e-01	8.135663315503594006e-01	8.036628055453107766e-01
-3.315492390140395429e+00	3.571429444087788991e-04	3.683787956053204376e-04	3.459070932122373606e-04	4.024523518732350766e-06	6.498089755160111131e-06	1.550957282304590824e-06	1.884364860060355473e-01	1.931657916657274765e-01	1.837071803463436181e-01	3.411918479795165732e-03	5.638506192463468500e-03	1.185330767126862965e-03	8.077904280462407938e-01	8.121339481037319619e-01	8.034469079887496257e-01
-3.299576895831205725e+00	3.604202271763656861e-04	3.706008987798411428e-04	3.502395555728902293e-04	4.056393989224370491e-06	6.555461804294770111e-06	1.557326174153970871e-06	1.892434946412216989e-01	1.935014710267539129e-01	1.849855182556894850e-01	3.424657425673368737e-03	5.663396534194130132e-03	1.185918317152607343e-03	8.069673713119384084e-01	8.107203351931475677e-01	8.032144074307292492e-01
-3.283661401522016021e+00	3.637252293342252939e-04	3.729836625205273340e-04	3.544667961479232537e-04	4.085898866633050443e-06	6.608686406807469691e-06	1.563111326458631619e-06	1.900536742596808104e-01	1.939015388078754454e-01	1.862058097114861754e-01	3.432904583384632780e-03	5.680765776826135482e-03	1.185043389943130077e-03	8.061456100287327509e-01	8.093381754890841551e-01	8.029530445683813467e-01
-3.267745907212826317e+00	3.670576988054244480e-04	3.755834584479279749e-04	3.585319391629209211e-04	4.112996939198097565e-06	6.657716371481807587e-06	1.568277506914387542e-06	1.908668238177922971e-01	1.943892611563881601e-01	1.873443864791964342e-01	3.436652047537688305e-03	5.690648275886001084e-03	1.182655819189375093e-03	8.053253534389245294e-01	8.080082632136610377e-01	8.026424436641880211e-01
-3.251830412903636613e+00	3.704172980331607058e-04	3.784635023876726937e-04	3.623710936786487180e-04	4.137661240551992954e-06	6.702530996100547031e-06	1.572791485003438455e-06	1.916827126638794843e-01	1.949903542288817238e-01	1.883750710988772448e-01	3.435924552778698605e-03	5.693126541469754193e-03	1.178722564087643452e-03	8.045068078240673604e-01	8.067655045634181121e-01	8.022481110847166086e-01
-3.235914918594447798e+00	3.738036035113720336e-04	3.816787988682115865e-04	3.659284081545324807e-04	4.159879199960053622e-06	6.743136381419930576e-06	1.576622018500176244e-06	1.925010811983422776e-01	1.957262757746959791e-01	1.892758866219885761e-01	3.430779302226133129e-03	5.688331396599469007e-03	1.173227207852797251e-03	8.036901760167193265e-01	8.056639359244835985e-01	8.017164161089550545e-01
-3.219999424285258094e+00	3.772161058924551657e-04	3.852545349794421698e-04	3.691776768054681615e-04	4.179652713121886211e-06	6.779565687902744002e-06	1.579739738341027997e-06	1.933216417784498764e-01	1.966049614070801421e-01	1.900383221498196107e-01	3.421305517772899128e-03	5.676441896146433054e-03	1.166169139399365201e-03	8.028756569451708236e-01	8.047635201069208710e-01	8.009877937834207762e-01
-3.204083929976068390e+00	3.806542106773670633e-04	3.891737612553808714e-04	3.721346600993532551e-04	4.196998135334813826e-06	6.811879332447891481e-06	1.582116938221736171e-06	1.941440798634589959e-01	1.976161679922399106e-01	1.906719917346780813e-01	3.407623714991837686e-03	5.657685002286855572e-03	1.157562427696819801e-03	8.020634452127353153e-01	8.040839829873472899e-01	8.000429074381233407e-01
-3.188168435666878686e+00	3.841172394907535720e-04	3.933864111744108348e-04	3.748480678070963091e-04	4.211946198662874795e-06	6.840165120383974287e-06	1.583727276941775302e-06	1.949680553936445071e-01	1.987362350000591860e-01	1.911998757872298282e-01	3.389884707870597768e-03	5.632335013178476138e-03	1.147434402562719832e-03	8.012537307127945985e-01	8.035817252734630545e-01	7.989257361521261425e-01
-3.172252941357688982e+00	3.876044319411726057e-04	3.978304130054418080e-04	3.773784508769034035e-04	4.224541854526237381e-06	6.864538305691956908e-06	1.584545403360517854e-06	1.957932043947861467e-01	1.999374958945905334e-01	1.916489128949817600e-01	3.368268351060573623e-03	5.600712741387095690e-03	1.135823960734051556e-03	8.004466982803566388e-01	8.031918246429426977e-01	7.977015719177705799e-01
-3.156337447048499278e+00	3.911149480639355405e-04	4.024481691990694347e-04	3.797817269288016463e-04	4.234844042845720026e-06	6.885141569787543141e-06	1.584546515903896911e-06	1.966191407976733974e-01	2.011950797858074735e-01	1.920432018095393212e-01	3.342982029729395579e-03	5.563184437377226982e-03	1.122779622081563743e-03	7.996425273804895761e-01	8.028650592856633184e-01	7.964199954753158339e-01
-3.140421952739310463e+00	3.946478713415237593e-04	4.071930136400143323e-04	3.821027290430331863e-04	4.242925388567446690e-06	6.902144906243616422e-06	1.583705870891276534e-06	1.974454584602862994e-01	2.024892624767944405e-01	1.924016544437781584e-01	3.314258909434920648e-03	5.520160450920978158e-03	1.108357367948863137e-03	7.988413918335478536e-01	8.025714824578795703e-01	7.951113012092161370e-01
-3.124506458430120759e+00	3.982022122939555338e-04	4.120292227372596345e-04	3.843752018506514331e-04	4.248871826076245845e-06	6.915745395604117605e-06	1.581998256548374084e-06	1.982717333784969616e-01	2.038051886759483511e-01	1.927382780810455720e-01	3.282355960669108754e-03	5.472093619383999741e-03	1.092618301954217334e-03	7.980434595767128547e-01	8.022935477639636659e-01	7.937933713894620436e-01
-3.108590964120931055e+00	4.017769126288125926e-04	4.169297684375811641e-04	3.866240568200440212e-04	4.252782151706154761e-06	6.926166850997710463e-06	1.579397452414598636e-06	1.990975260694406446e-01	2.051317775277737565e-01	1.930632746111075326e-01	3.247551774831172310e-03	5.419477366352924361e-03	1.075626183309420260e-03	7.972488924609468786e-01	8.020205959609096880e-01	7.924771889609840692e-01
-3.092675469811741351e+00	4.053708499378821765e-04	4.218739222895652669e-04	3.888677775861990862e-04	4.254767504295086983e-06	6.933659311703512207e-06	1.575875696886661335e-06	1.999223841101292476e-01	2.064606518060496665e-01	1.933841164142088287e-01	3.210144190361040577e-03	5.362843486878175747e-03	1.057444893843905408e-03	7.964578460820664896e-01	8.017457412941022543e-01	7.911699508700307248e-01
-3.076759975502551647e+00	4.089828429245010409e-04	4.268453567318047643e-04	3.911203291171973175e-04	4.254950773530287484e-06	6.938498358298068259e-06	1.571403188762506285e-06	2.007458448124528061e-01	2.077853181901740676e-01	1.937063714347315446e-01	3.170447749577095121e-03	5.302759586751337392e-03	1.038135912402852416e-03	7.956704696442710167e-01	8.014642296703092805e-01	7.898767096182327530e-01
-3.060844481193362832e+00	4.126116571426621284e-04	4.318307905526096667e-04	3.933925237327145900e-04	4.253465935712032632e-06	6.940984219724173939e-06	1.565947651699891326e-06	2.015674380144383826e-01	2.091005937173591456e-01	1.940342823115176196e-01	3.128791008398677711e-03	5.239826132961233549e-03	1.017755883836121440e-03	7.948869058540835031e-01	8.011725662358969435e-01	7.886012454722700626e-01
-3.044928986884173128e+00	4.162560112257795227e-04	4.368190622194111756e-04	3.956929602321478698e-04	4.250457316543939111e-06	6.941440639833063547e-06	1.559473993254814675e-06	2.023866889665285607e-01	2.104022182289137510e-01	1.943711597041433703e-01	3.085513722577642916e-03	5.174673061344019567e-03	9.963543838112666994e-04	7.941072908423505439e-01	8.008680371893783789e-01	7.873465444953227088e-01
-3.029013492574983424e+00	4.199145835796676816e-04	4.418005052775860527e-04	3.980286618817493105e-04	4.246078780655138046e-06	6.940213468996358291e-06	1.551944092313917802e-06	2.032031212907157713e-01	2.116865952821498365e-01	1.947196472992817062e-01	3.040963935299545104e-03	5.107955876474903900e-03	9.739719941241867414e-04	7.933317541116234883e-01	8.005484379886159685e-01	7.861150702346310082e-01
-3.013097998265793720e+00	4.235860195107830103e-04	4.467665284971590925e-04	4.004055105244069281e-04	4.240492847786043491e-06	6.937668945665526475e-06	1.543316749906560932e-06	2.040162599896262474e-01	2.129506188791233379e-01	1.950819011001291570e-01	2.995494992030996000e-03	5.040351169638978418e-03	9.506388144230135812e-04	7.925604185059832441e-01	8.002119133815461804e-01	7.849089236304203077e-01
-2.997182503956604016e+00	4.272689387571263040e-04	4.517093330991116696e-04	4.028285444151409383e-04	4.233869735935220338e-06	6.934191633735203492e-06	1.533547838135237184e-06	2.048256344821056951e-01	2.141915570098398003e-01	1.954597119543715900e-01	2.949462509274396876e-03	4.972551475542393191e-03	9.263735430064005613e-04	7.917934002001260074e-01	7.998568602969551300e-01	7.837299401032968849e-01
-2.981267009647415200e+00	4.309619433853954058e-04	4.566217218886539338e-04	4.053021648821368778e-04	4.226386332276404497e-06	6.930181984735903097e-06	1.522590679816906320e-06	2.056307816415134937e-01	2.154069729116267484e-01	1.958545903714002390e-01	2.903221324435634708e-03	4.905259390257297319e-03	9.011832586139720963e-04	7.910308087043322889e-01	7.994818673495925898e-01	7.825797500590719880e-01
-2.965351515338225497e+00	4.346636260140725118e-04	4.614969705359124748e-04	4.078302814922325488e-04	4.218225093314122997e-06	6.926053499727052892e-06	1.510396686901193102e-06	2.064312488128013656e-01	2.165946715771442654e-01	1.962678260484584658e-01	2.857122454307733928e-03	4.839180885261263818e-03	8.750640233542044712e-04	7.902727468817828393e-01	7.990856763834580656e-01	7.814598173801076131e-01
-2.949436021029035793e+00	4.383725783181415003e-04	4.663287413972232480e-04	4.104164152390597526e-04	4.209572876551925581e-06	6.922229474697123744e-06	1.496916278406726995e-06	2.072265967845152712e-01	2.177526633500432851e-01	1.967005302189872573e-01	2.811510089719313280e-03	4.775017779021301784e-03	8.480024004173243417e-04	7.895193109745699545e-01	7.986671576790403959e-01	7.803714642700995130e-01
-2.933520526719846089e+00	4.420873997671113118e-04	4.711110268686177056e-04	4.130637726656049180e-04	4.200619706892095288e-06	6.919139325568711252e-06	1.482100088215479324e-06	2.080164026921504095e-01	2.188791392199084529e-01	1.971536661643923660e-01	2.766718653688769389e-03	4.713459371516617522e-03	8.199779358609214728e-04	7.887705906346857976e-01	7.982252938598630720e-01	7.793158874095085231e-01
-2.917605032410656385e+00	4.458067065440320825e-04	4.758381135485951889e-04	4.157752995394689761e-04	4.191557482059444301e-06	6.917214504572214502e-06	1.465900459546673676e-06	2.088002628297668251e-01	2.199724542179131992e-01	1.976280714416204509e-01	2.723069949963505265e-03	4.655173309922648606e-03	7.909665900043623583e-04	7.880266689562428484e-01	7.977591694696609670e-01	7.782941684428247298e-01
-2.901689538101466681e+00	4.495291405892848954e-04	4.805045612868906425e-04	4.185537198916791483e-04	4.182578622528497889e-06	6.916884038473851954e-06	1.448273206583143400e-06	2.095777953474706190e-01	2.210311164790914329e-01	1.981244742158498051e-01	2.680870428110715409e-03	4.600795834051970255e-03	7.609450221694603455e-04	7.872876225052058974e-01	7.972679643249575010e-01	7.773072806854542938e-01
-2.885774043792277865e+00	4.532533787091809637e-04	4.851051930427631963e-04	4.214015643755987311e-04	4.173874672713646850e-06	6.918569740185599373e-06	1.429179605241694327e-06	2.103486428132526898e-01	2.220537803037520019e-01	1.986435053227533776e-01	2.640408590366992176e-03	4.550921642658004376e-03	7.298955380759804094e-04	7.865535213429976080e-01	7.967509494292995820e-01	7.763560932566956341e-01
-2.869858549483088161e+00	4.569781416858986647e-04	4.896350927090798713e-04	4.243211906627174582e-04	4.165634861531360408e-06	6.922681167455470572e-06	1.408588555607250243e-06	2.111124746187579559e-01	2.230392420623263372e-01	1.991857071751895747e-01	2.601952564255601268e-03	4.506093716229231383e-03	6.978114122819713706e-04	7.858244290404381438e-01	7.962074846602017475e-01	7.754413734206745401e-01
-2.853943055173898458e+00	4.607022033220959300e-04	4.940896088927287369e-04	4.273147977514630690e-04	4.158044631834798879e-06	6.929610424015190074e-06	1.386478839654407685e-06	2.118689892098217786e-01	2.239864381348454225e-01	1.997515402847981347e-01	2.565747863551975753e-03	4.466793514039786583e-03	6.647022130641653571e-04	7.851004026786715384e-01	7.956370177066049987e-01	7.745637876507380781e-01
-2.838027560864708754e+00	4.644243993507505587e-04	4.984643632156845290e-04	4.303844354858165884e-04	4.151284149622704274e-06	6.939726917807354474e-06	1.362841381438054497e-06	2.126179161240441540e-01	2.248944443158711892e-01	2.003413879322171187e-01	2.532015358531613126e-03	4.433432016287948592e-03	6.305987007752774428e-04	7.843814928339228887e-01	7.950390839138775645e-01	7.737239017539682129e-01
-2.822112066555519050e+00	4.681436361384800748e-04	5.027552621033199711e-04	4.335320101736401242e-04	4.145526805302455231e-06	6.953372205659134005e-06	1.337681404945776034e-06	2.133590178192676934e-01	2.257624762847633693e-01	2.009555593537720175e-01	2.500949474583819433e-03	4.406342090649620347e-03	5.955568585180189521e-04	7.836677435432037875e-01	7.944133068117358309e-01	7.729221802746717440e-01
-2.806196572246330234e+00	4.718588991088780286e-04	5.069585113156802872e-04	4.367592869020757700e-04	4.140937720605207644e-06	6.970855062092782586e-06	1.311020379117632701e-06	2.140920912785639896e-01	2.265898908638108167e-01	2.015942916933171625e-01	2.472716636235555362e-03	4.385772616507438437e-03	5.596606559636722877e-04	7.829591922483699618e-01	7.937593991879449140e-01	7.721589853087950095e-01
-2.790281077937140530e+00	4.755692608113371131e-04	5.110706326928529403e-04	4.400678889298212859e-04	4.137672275971742150e-06	6.992446910393000713e-06	1.282897641550484011e-06	2.148169693792047197e-01	2.273761878789588020e-01	2.022577508794506373e-01	2.447453971419594546e-03	4.371884698831074098e-03	5.230232440081154267e-04	7.822558697162874664e-01	7.930771646352492432e-01	7.714345747973256895e-01
-2.774365583627950826e+00	4.792738885605078909e-04	5.150884827536607487e-04	4.434592943673550873e-04	4.135874674312363626e-06	7.018377745848543693e-06	1.253371602776183982e-06	2.155335220150768893e-01	2.281210125106997999e-01	2.029460315194539788e-01	2.425268288459921703e-03	4.364750157662113106e-03	4.857864192577305163e-04	7.815577999332274928e-01	7.923664995542382128e-01	7.707491003122167728e-01
-2.758450089318761123e+00	4.829720515720325839e-04	5.190092729272439195e-04	4.469348302168212484e-04	4.135676557955458713e-06	7.048832664441643903e-06	1.222520451469273524e-06	2.162416569640816522e-01	2.288241580839286970e-01	2.036591558442346073e-01	2.406235335755688501e-03	4.364352308725341460e-03	4.481183627860355415e-04	7.808649999720317370e-01	7.916273956450696758e-01	7.701026042989937981e-01
-2.742534595009571419e+00	4.866631275215441859e-04	5.228305913243592225e-04	4.504956637187291493e-04	4.137195696300007655e-06	7.083949086351628392e-06	1.190442306248386494e-06	2.169413204942167994e-01	2.294855693011972064e-01	2.043970716872363924e-01	2.390399351545668093e-03	4.370588881661561370e-03	4.102098214297752489e-04	7.801774798310188164e-01	7.908599429743612408e-01	7.694950166876763920e-01
-2.726619100700382603e+00	4.903466084562094728e-04	5.265504260813931277e-04	4.541427908310258720e-04	4.140534762143318923e-06	7.123814734519153021e-06	1.157254789767484401e-06	2.176324977042548847e-01	2.301053459789159372e-01	2.051596494295938322e-01	2.377772908451520825e-03	4.383276779919167629e-03	3.722690369838744552e-04	7.794952422440745154e-01	7.900643337637773822e-01	7.689261507243716487e-01
-2.710703606391192899e+00	4.940221059913383131e-04	5.301671904467772801e-04	4.578770215358992919e-04	4.145780214835167484e-06	7.168466396836954661e-06	1.123094032833380730e-06	2.183152125971887514e-01	2.306837474051695869e-01	2.059466777892079159e-01	2.368337054755084454e-03	4.402158289108704624e-03	3.345158204014642839e-04	7.788182824618489208e-01	7.892408671235144890e-01	7.683956978001833527e-01
-2.694788112082003195e+00	4.976893557288094173e-04	5.336797499387317852e-04	4.616989615188870494e-04	4.153001308286453802e-06	7.217889469165217781e-06	1.088113147407689823e-06	2.189895278868830841e-01	2.312211975061206903e-01	2.067578582676454779e-01	2.362041751587570446e-03	4.426908297102400205e-03	2.971752060727406858e-04	7.781465880044915462e-01	7.883899550531523470e-01	7.679032209558307454e-01
-2.678872617772813491e+00	5.013482208392846693e-04	5.370874520988590034e-04	4.656089895797103353e-04	4.162249241412550723e-06	7.272018247997318421e-06	1.052480234827783025e-06	2.196555445406443430e-01	2.317182910910408067e-01	2.075927979902478793e-01	2.358806602423008797e-03	4.457142097143573442e-03	2.604711077024445855e-04	7.774801383868512605e-01	7.875121301715064526e-01	7.674481466021960685e-01
-2.662957123463623788e+00	5.049986947563937919e-04	5.403901596160260931e-04	4.696072298967614907e-04	4.173556467802858379e-06	7.330736918357267751e-06	1.016376017248449008e-06	2.203134010626622841e-01	2.321758015514842066e-01	2.084510005738403615e-01	2.358521868500738049e-03	4.492423394132282963e-03	2.246203428691927011e-04	7.768189048176119549e-01	7.866080558288938152e-01	7.670297538063300946e-01
-2.647041629154434972e+00	5.086409029382189676e-04	5.435882879227290753e-04	4.736935179537088599e-04	4.186936180269580143e-06	7.393881165734739059e-06	9.799911948044212270e-07	2.209632725254816465e-01	2.325946905274388077e-01	2.093318545235244854e-01	2.361049761078365741e-03	4.532272209012367693e-03	1.898273131443637893e-04	7.761628498743207150e-01	7.856785395369879632e-01	7.666471602116534667e-01
-2.631126134845245268e+00	5.122751036594824434e-04	5.466828488037903241e-04	4.778673585151745626e-04	4.202381984438614483e-06	7.461240331020633408e-06	9.435236378565959812e-07	2.216053693587927143e-01	2.329761202359556249e-01	2.102346184816298036e-01	2.366225998763629105e-03	4.576172461289366826e-03	1.562795362378913838e-04	7.755119271567988415e-01	7.847245510599236695e-01	7.662993032536740134e-01
-2.615210640536055564e+00	5.159016878067294648e-04	5.496755021502022906e-04	4.821278734632566390e-04	4.219867773709737293e-06	7.532560024143572436e-06	9.071755232759021493e-07	2.222399359068859270e-01	2.333214694035606884e-01	2.111584024102111656e-01	2.373861615616405189e-03	4.623579092214715955e-03	1.241441390180948560e-04	7.748660809219165557e-01	7.837472471209606661e-01	7.659849147228724453e-01
-2.599295146226865860e+00	5.195211776584607527e-04	5.525686188020110688e-04	4.864737365149104367e-04	4.239347815746154422e-06	7.607545114437409054e-06	8.711505170548997901e-07	2.228672487680573577e-01	2.336323540776941154e-01	2.121021434584206000e-01	2.383745003275838416e-03	4.673924662249979989e-03	9.356534430169684280e-05	7.742252457031919555e-01	7.827480056026305810e-01	7.657024858037533299e-01
-2.583379651917676156e+00	5.231342246424553226e-04	5.553653585429776897e-04	4.909030907419329555e-04	4.260757058177310055e-06	7.685863022307428365e-06	8.356510940471925927e-07	2.234876149310816018e-01	2.339106550475998636e-01	2.130645748145633400e-01	2.395644168075974304e-03	4.726625411547800970e-03	6.466292460414807194e-05	7.735893459191407473e-01	7.817284735302101328e-01	7.654502183080713618e-01
-2.567464157608486452e+00	5.267416060733632124e-04	5.580697688601615313e-04	4.954134432865648936e-04	4.284011658444045717e-06	7.767147245977723246e-06	8.008760709103677647e-07	2.241013697255495041e-01	2.341585542255182617e-01	2.140441852255807464e-01	2.409309181989365087e-03	4.781086810403177220e-03	3.753155357555295474e-05	7.729582954747284962e-01	7.806906353177178737e-01	7.652259556317391187e-01
-2.551548663299297637e+00	5.303442208848463055e-04	5.606869122359362228e-04	5.000015295337563882e-04	4.309009739720242726e-06	7.851001067530605622e-06	7.670184119098789820e-07	2.247088746044014207e-01	2.343785831780740569e-01	2.150391660307287844e-01	2.424474804303114808e-03	4.836708649441462740e-03	1.224095916476644272e-05	7.723319973606700417e-01	7.796369111722052381e-01	7.650270835491348453e-01
-2.535633168990107933e+00	5.339430843820071803e-04	5.632230327244385675e-04	5.046631360395757932e-04	4.335632371655077756e-06	7.937001392847482253e-06	7.342633504626741063e-07	2.253105147783457662e-01	2.345736881131685880e-01	2.160473414435229444e-01	2.440863249205604650e-03	4.892889729546290659e-03	0.000000000000000000e+00	7.717103432556940978e-01	7.785703008944421244e-01	7.648503856169460713e-01
-2.519717674680918229e+00	5.375393220513682846e-04	5.656857766602172745e-04	5.093928674425192947e-04	4.363744771347520810e-06	8.024702689490899134e-06	7.027868532041424855e-07	2.259066967230299317e-01	2.347473170578099899e-01	2.170660763882498734e-01	2.458187072962597468e-03	4.949032212447483994e-03	0.000000000000000000e+00	7.710932131371838194e-01	7.774945965913382384e-01	7.646918296830294004e-01
-2.503802180371728525e+00	5.411341624770976124e-04	5.680844878434218592e-04	5.141838371107733657e-04	4.393197716546790583e-06	8.113640994419123726e-06	6.727544386744578631e-07	2.264978455808152047e-01	2.349035366671995972e-01	2.180921544944308121e-01	2.476152153104547830e-03	5.004545687571676678e-03	0.000000000000000000e+00	7.704804749058857816e-01	7.764147002030374889e-01	7.645462496087340742e-01
-2.487886686062538821e+00	5.447289294233431580e-04	5.704306045923706594e-04	5.190272542543156566e-04	4.423829159631739514e-06	8.203337969392021108e-06	6.443203498714570733e-07	2.270844024797849525e-01	2.350471878201778053e-01	2.191216171393920997e-01	2.494460731046418706e-03	5.058851001802582882e-03	0.000000000000000000e+00	7.698719840305845441e-01	7.753370986910731455e-01	7.644068693700959427e-01
-2.471971191753350006e+00	5.483250331532506586e-04	5.727381942445572242e-04	5.239118720619440929e-04	4.455466027523250004e-06	8.293304985957512777e-06	6.176270690889863841e-07	2.276668217931868687e-01	2.351840900675485346e-01	2.201495535188252028e-01	2.512814488828642862e-03	5.111383888197127551e-03	0.000000000000000000e+00	7.692675832188027307e-01	7.742705673536732780e-01	7.642645990839321835e-01
-2.456055697444160302e+00	5.519239610653330639e-04	5.750246680387315805e-04	5.288232540919345472e-04	4.487926189394237800e-06	8.383047224136882459e-06	5.928051546515931405e-07	2.282455683628575871e-01	2.353213030797629834e-01	2.211698336459521907e-01	2.530917630211970866e-03	5.161598418868922934e-03	0.000000000000000000e+00	7.686671021196747056e-01	7.732271704923885380e-01	7.641070337469608731e-01
-2.440140203134970598e+00	5.555272677371516721e-04	5.773117199711896028e-04	5.337428155031137414e-04	4.521020570928616908e-06	8.472067769614348795e-06	5.699733722428858678e-07	2.288211147103139387e-01	2.354674440319577400e-01	2.221747853886701374e-01	2.548479936186217720e-03	5.208970297097209080e-03	0.000000000000000000e+00	7.680703570651907786e-01	7.722235437540585501e-01	7.639171703763230070e-01
-2.424224708825780894e+00	5.591365644745964134e-04	5.796265127991119537e-04	5.386466161500808730e-04	4.554555391009790058e-06	8.559871693707952366e-06	5.492390883116269026e-07	2.293939382590990950e-01	2.356330347586233498e-01	2.231548417595748401e-01	2.565219765067067517e-03	5.252999994777812591e-03	0.000000000000000000e+00	7.674771508559672384e-01	7.712821118750767813e-01	7.636721898368576955e-01
-2.408309214516591190e+00	5.627535084722717039e-04	5.820030619999746980e-04	5.435039549445687098e-04	4.588334494153925953e-06	8.645970099003734519e-06	5.306988893041182336e-07	2.299645185916623091e-01	2.358307978983626430e-01	2.240982392849619753e-01	2.580866967757207506e-03	5.293215733855534053e-03	0.000000000000000000e+00	7.668872725976129123e-01	7.704310792353634696e-01	7.633434659598623551e-01
-2.392393720207402374e+00	5.663797916964496016e-04	5.844835885002771635e-04	5.482759948926220397e-04	4.622161749802120325e-06	8.729884111611307609e-06	5.144393879929321946e-07	2.305333347635191987e-01	2.360757241261856876e-01	2.249909454008527099e-01	2.595165689436222493e-03	5.329176304430097155e-03	0.000000000000000000e+00	7.663004975935971963e-01	7.697009349060977001e-01	7.629000602810966924e-01
-2.376478225898212671e+00	5.700171296066357815e-04	5.871192523331517565e-04	5.529150068801198066e-04	4.655843487801304447e-06	8.811148798853192144e-06	5.005381767494167494e-07	2.311008626966921387e-01	2.363846055536776014e-01	2.258171198397066759e-01	2.607877029913609982e-03	5.360473707759756332e-03	0.000000000000000000e+00	7.657165873002985679e-01	7.691158632428030106e-01	7.623173113577941251e-01
-2.360562731589022967e+00	5.736672498349012833e-04	5.899691379990183292e-04	5.573653616707842373e-04	4.689190938081987586e-06	8.889316989095131399e-06	4.890648870688446204e-07	2.316675726734812035e-01	2.367746665188174005e-01	2.265604788281450066e-01	2.618781536123488199e-03	5.386735609281755391e-03	0.000000000000000000e+00	7.651352893496212726e-01	7.686836457663139832e-01	7.615869329329285620e-01
-2.344647237279833263e+00	5.773318809436831737e-04	5.930959336793423632e-04	5.615678282080239841e-04	4.722022641718423837e-06	8.963962968575226413e-06	4.800823148616221084e-07	2.322339269504623549e-01	2.372611319913561778e-01	2.272067219095685320e-01	2.627681501748256859e-03	5.407627584881009863e-03	0.000000000000000000e+00	7.645563376442028325e-01	7.683926538694452191e-01	7.607200214189604459e-01
-2.328731742970643559e+00	5.810127413827036007e-04	5.965572892453296742e-04	5.654681935200775271e-04	4.754166800261238513e-06	9.034686028661394463e-06	4.736475718610817161e-07	2.328003775112724161e-01	2.378542224161765972e-01	2.277465326063682349e-01	2.634403050718961588e-03	5.422855142813411133e-03	0.000000000000000000e+00	7.639794525298243544e-01	7.682188046841008644e-01	7.597401003755478444e-01
-2.312816248661454743e+00	5.847115287639596121e-04	6.003942994228993147e-04	5.690287581050199094e-04	4.785463530480745214e-06	9.101113836079814001e-06	4.698132248816772746e-07	2.333673639752290585e-01	2.385568370761846357e-01	2.281778908742734813e-01	2.638797983337276207e-03	5.432165503779286600e-03	0.000000000000000000e+00	7.634043410491381243e-01	7.681353749663001329e-01	7.586733071319761157e-01
-2.296900754352265039e+00	5.884299095704165032e-04	6.046219958731674157e-04	5.722378232676655907e-04	4.815766992457496289e-06	9.162905598389742891e-06	4.686283865252505336e-07	2.339353116771590024e-01	2.393642064741642594e-01	2.285064168801537454e-01	2.640745365980366570e-03	5.435349122509316837e-03	0.000000000000000000e+00	7.628306972802966213e-01	7.681189876833909302e-01	7.575424068772023123e-01
-2.280985260043075336e+00	5.921695094090968564e-04	6.092273185551215714e-04	5.751117002630721413e-04	4.844947360299685169e-06	9.219754997374353335e-06	4.701397232250161562e-07	2.345046299319919481e-01	2.402656746952246403e-01	2.287435851687592558e-01	2.640152847765465244e-03	5.432240935748833960e-03	0.000000000000000000e+00	7.622582027634718926e-01	7.681512651710812323e-01	7.563651403558625530e-01
-2.265069765733885632e+00	5.959319039127739057e-04	6.141755594894545561e-04	5.776882483360932553e-04	4.872892606638607822e-06	9.271392864082580868e-06	4.743923491946339297e-07	2.350757104957341137e-01	2.412475151800907713e-01	2.289039058113774561e-01	2.636957690144015390e-03	5.422721323601928378e-03	0.000000000000000000e+00	7.616865270176014224e-01	7.682183044631816227e-01	7.551547495720212222e-01
-2.249154271424695928e+00	5.997186103865206853e-04	6.194208973569268048e-04	5.800163234161145659e-04	4.899510074425823971e-06	9.317589570977036006e-06	4.814305778746127824e-07	2.356489262323821221e-01	2.422954592336855062e-01	2.290023932310787380e-01	2.631127498141774389e-03	5.406716773735062778e-03	0.000000000000000000e+00	7.611153281490140587e-01	7.683095921321855259e-01	7.539210641658425915e-01
-2.233238777115506224e+00	6.035310802860366407e-04	6.249157045192060790e-04	5.821464560528672024e-04	4.924727812391189598e-06	9.358157118977402452e-06	4.912985058049767443e-07	2.362246299942024619e-01	2.433962834039880840e-01	2.290529765844168397e-01	2.622660644835782609e-03	5.384200240866231918e-03	0.000000000000000000e+00	7.605442535528622594e-01	7.684170173723529063e-01	7.526714897333716126e-01
-2.217323282806317408e+00	6.073706926041286518e-04	6.306161576795942837e-04	5.841252275286630199e-04	4.948495653771365312e-06	9.392950900078568110e-06	5.040404074641633610e-07	2.368031537205902426e-01	2.445384912112629483e-01	2.290678162299175369e-01	2.611586383634709879e-03	5.355191197218164140e-03	0.000000000000000000e+00	7.599729407075159759e-01	7.685341340697444679e-01	7.514117473452874840e-01
-2.201407788497127704e+00	6.112387482300701922e-04	6.364844610900236791e-04	5.859930353701167053e-04	4.970786021527703984e-06	9.421871119592977595e-06	5.197009234624295259e-07	2.373848077584742866e-01	2.457124092789334802e-01	2.290572062380150931e-01	2.597964645977345315e-03	5.319755373143324195e-03	0.000000000000000000e+00	7.594010180612955629e-01	7.686556481207955649e-01	7.501463880017955610e-01
-2.185492294187938001e+00	6.151364653340217091e-04	6.424889998346524408e-04	5.877839308333909774e-04	4.991594447176154547e-06	9.444863865829072972e-06	5.383250285232369679e-07	2.379698804049597827e-01	2.469100004986203023e-01	2.290297603112992630e-01	2.581885525155978942e-03	5.278004190896032691e-03	0.000000000000000000e+00	7.588281060101020881e-01	7.687770709534983427e-01	7.488791410667058335e-01
-2.169576799878748297e+00	6.190649758154062425e-04	6.486035674180848322e-04	5.895263842127276529e-04	5.010939794480199809e-06	9.461921819072573406e-06	5.599577698878262125e-07	2.385586376706232692e-01	2.481245855149827317e-01	2.289926898262638066e-01	2.563468450077046983e-03	5.230093898505738456e-03	0.000000000000000000e+00	7.582538179636886255e-01	7.688944870713511071e-01	7.476131488560261440e-01
-2.153661305569558593e+00	6.230253228403317576e-04	6.548063425995942748e-04	5.912443030810692404e-04	5.028864183536205340e-06	9.473084595976864576e-06	5.846437710955461044e-07	2.391513232596239880e-01	2.493505672925625527e-01	2.289520792266854232e-01	2.542861055860557058e-03	5.176224414879295951e-03	0.000000000000000000e+00	7.576777614974904429e-01	7.690043977969704958e-01	7.463511251980103900e-01
-2.137745811260369777e+00	6.270184594790105233e-04	6.610789251031165634e-04	5.929579938549044832e-04	5.045432615131533469e-06	9.478438729776754570e-06	6.124265004863132148e-07	2.397481587605870268e-01	2.505831952393873796e-01	2.289131222817866462e-01	2.520237761221983275e-03	5.116637901624815007e-03	0.000000000000000000e+00	7.570995395860955490e-01	7.691036156639688981e-01	7.450954635082222000e-01
-2.121830316951180073e+00	6.310452484398756598e-04	6.674055354192524837e-04	5.946849614604988359e-04	5.060732299600954685e-06	9.478117290995028002e-06	6.433473082068805207e-07	2.403493440400736314e-01	2.518183766109386434e-01	2.288803114692085916e-01	2.495798065545476625e-03	5.051617081654288799e-03	0.000000000000000000e+00	7.565187519136402639e-01	7.691891926305722826e-01	7.438483111967082451e-01
-2.105914822641990369e+00	6.351064628829432117e-04	6.737723904598555283e-04	5.964405353060308950e-04	5.074871698668682470e-06	9.472299157386939198e-06	6.774442399504248936e-07	2.409550578283991829e-01	2.530525311091265661e-01	2.288575845476717996e-01	2.469764581415463244e-03	4.981483329410360192e-03	0.000000000000000000e+00	7.559349962556026759e-01	7.692583710994150836e-01	7.426116214117902681e-01
-2.089999328332800665e+00	6.392027882811085297e-04	6.801672322329681752e-04	5.982383443292488842e-04	5.087979292866195462e-06	9.461207945633360057e-06	7.147506400990308670e-07	2.415654584856203602e-01	2.542824810255325807e-01	2.288484359457081119e-01	2.442380821096294327e-03	4.906594562614663424e-03	0.000000000000000000e+00	7.553478699257083484e-01	7.693085504996886037e-01	7.413871893517280931e-01
-2.074083834023610962e+00	6.433348252847179150e-04	6.865789787134451115e-04	6.000906718559907184e-04	5.100202090988953801e-06	9.445110620615766253e-06	7.552935613621413488e-07	2.421806849336957945e-01	2.555053692011924338e-01	2.288560006661991275e-01	2.413908758008509892e-03	4.827342970810197947e-03	4.745452068214035812e-07	7.547569712809187870e-01	7.693372646237890411e-01	7.401766779380485328e-01
-2.058168339714422146e+00	6.475030935320914794e-04	6.929974683555206998e-04	6.020087187086622590e-04	5.111703901632414468e-06	9.424315800848992404e-06	7.990920024158373791e-07	2.428008577391644052e-01	2.567185982072977546e-01	2.288831172710310558e-01	2.384626186619057814e-03	4.744152621747751986e-03	2.509975149036407574e-05	7.541619012767817321e-01	7.693421664886800349e-01	7.389816360648834292e-01
-2.042252845405232442e+00	6.517080363368861658e-04	6.994132749341898554e-04	6.040027977395824761e-04	5.122663390070604923e-06	9.399171780673759078e-06	8.461549994674507676e-07	2.434260803291799780e-01	2.579197855136205475e-01	2.289323751447394084e-01	2.354823906316590599e-03	4.657476992946697758e-03	5.217081968648343976e-05	7.535622650647754162e-01	7.693210185217121966e-01	7.378035116078386357e-01
-2.026337351096042738e+00	6.559500261724162101e-04	7.058175747312343601e-04	6.060824776135980601e-04	5.133271946558716622e-06	9.370064290983280030e-06	8.964796021341532139e-07	2.440564403224288192e-01	2.591067306383889601e-01	2.290061500064686506e-01	2.324802756758681272e-03	4.567796482662061196e-03	8.180903085530134844e-05	7.529576736226922806e-01	7.692716865514906965e-01	7.366436606938938647e-01
-2.010421856786853034e+00	6.602293708634497833e-04	7.122020525656544074e-04	6.082566891612451593e-04	5.143731394512968808e-06	9.337414020441389917e-06	9.500487685845485458e-07	2.446920109553314404e-01	2.602773912662472711e-01	2.291066306444155820e-01	2.294870533834621543e-03	4.475615962140168380e-03	1.141251055290747052e-04	7.523477454085749638e-01	7.691921365384624121e-01	7.355033542786875156e-01
-1.994506362477663330e+00	6.645463203876860164e-04	7.185588366565866768e-04	6.105338041187853559e-04	5.154251568914969652e-06	9.301673918216168594e-06	1.006829219613769863e-06	2.453328525830142659e-01	2.614298660846595679e-01	2.292358390813689639e-01	2.265338816766855959e-03	4.381462439561396860e-03	1.492151939723150578e-04	7.517321080282610701e-01	7.690804332877698712e-01	7.343837827687522690e-01
-1.978590868168474515e+00	6.689010741821886695e-04	7.248804549196850508e-04	6.129216934446922883e-04	5.165047796682503411e-06	9.263326297087286633e-06	1.066769296277721037e-06	2.459790142338452168e-01	2.625623826615245404e-01	2.293956458061659209e-01	2.236519737960112469e-03	4.285882915515200516e-03	1.871565604050244233e-04	7.511103999062147540e-01	7.689347405970616833e-01	7.332860592153678247e-01
-1.962675373859283923e+00	6.732937888445604665e-04	7.311598072196477845e-04	6.154277704694731486e-04	5.176338311633193182e-06	9.222879752296122359e-06	1.129796870970264006e-06	2.466305351958490988e-01	2.636732891106282617e-01	2.295877812810699636e-01	2.208722727986698470e-03	4.189442520164499834e-03	2.280029358088975396e-04	7.504822719490070737e-01	7.687533224389990760e-01	7.322112214590150714e-01
-1.946759879550095107e+00	6.777245861146843388e-04	7.373901495031278536e-04	6.180590227262408240e-04	5.188341637041453897e-06	9.180865906642687353e-06	1.195817367440219594e-06	2.472874466130886018e-01	2.647610486034896460e-01	2.298138446226875575e-01	2.182251268558971571e-03	4.092723033097084469e-03	2.717795040208588909e-04	7.498473891905996780e-01	7.685345448804007384e-01	7.311602335007986175e-01
-1.930844385240906291e+00	6.821935610203890997e-04	7.435650867579129877e-04	6.208220352828652117e-04	5.201273968661907208e-06	9.137835986101538799e-06	1.264711951222276464e-06	2.479497730700870040e-01	2.658242360160755213e-01	2.300753101240984866e-01	2.157399686478344170e-03	3.996321897374808738e-03	3.184774755818791693e-04	7.492054324084448380e-01	7.682768785136029344e-01	7.301339863032867417e-01
-1.914928890931715699e+00	6.867007900694732181e-04	7.496785724905293078e-04	6.237230076484171284e-04	5.215346590483394592e-06	9.094357222732373224e-06	1.336335958234415960e-06	2.486175341426052343e-01	2.668615361685071630e-01	2.303735321167033334e-01	2.134450021360273769e-03	3.900851847676581156e-03	3.680481950439663807e-04	7.485560996993734229e-01	7.679789012285493932e-01	7.291332981701974525e-01
-1.899013396622526884e+00	6.912463393711040967e-04	7.557249129630264029e-04	6.267677657791817904e-04	5.230763354414391188e-06	9.051009073133945999e-06	1.410517635694836377e-06	2.492907458935559040e-01	2.678717432419840394e-01	2.307097485451277408e-01	2.113668999415630953e-03	3.806941275239754049e-03	4.203967235915078565e-04	7.478991080043018158e-01	7.676393011924109722e-01	7.281589148161926595e-01
-1.883097902313336292e+00	6.958302725716282834e-04	7.616987748367337260e-04	6.299617703065228409e-04	5.247718253619006382e-06	9.008379231550001103e-06	1.487057275688011238e-06	2.499694222935343046e-01	2.688537610515310261e-01	2.310850835355376109e-01	2.095305144722898593e-03	3.715235443307381147e-03	4.753748461384158224e-04	7.472341945709165545e-01	7.672568799330076184e-01	7.272115092088254906e-01
-1.867182408004147476e+00	7.004526584932517421e-04	7.675951951759307952e-04	6.333101218105726890e-04	5.266393117365033515e-06	8.967059407640361044e-06	1.565726827089705987e-06	2.506535765463771548e-01	2.698066039245058945e-01	2.315005491682484429e-01	2.079586058258569865e-03	3.626398635244892574e-03	5.327734812722473724e-04	7.465611183437524945e-01	7.668305554433868521e-01	7.262916812441181369e-01
-1.851266913694956884e+00	7.051135783687815205e-04	7.734095929964044432e-04	6.368175637411585977e-04	5.286955453059325796e-06	8.927640830832356370e-06	1.646270075286294798e-06	2.513432223013013500e-01	2.707293979894380143e-01	2.319570466131646858e-01	2.066715893473662895e-03	3.541117245678878159e-03	5.923145412684476321e-04	7.458796612714020391e-01	7.663593652422041602e-01	7.253999573005999180e-01
-1.835351419385768068e+00	7.098131325715546476e-04	7.791377817233400898e-04	6.404884834197692054e-04	5.309556458683449049e-06	8.890709437364019706e-06	1.728403480002877546e-06	2.520383747345268377e-01	2.716213827221685695e-01	2.324553667468851059e-01	2.056873055424595764e-03	3.460103685156182187e-03	6.536424256930093400e-04	7.451896295210173049e-01	7.658424693376292280e-01	7.245367897044053818e-01
-1.819435925076579252e+00	7.145514467467142848e-04	7.847759820646338586e-04	6.443269114287947111e-04	5.334329226158354332e-06	8.856840694272549871e-06	1.811817758044157946e-06	2.527390514848337766e-01	2.724819126298777539e-01	2.329961903397897716e-01	2.050208148401871499e-03	3.384100720306456971e-03	7.163155764972860273e-04	7.444908545907904518e-01	7.652791530533973319e-01	7.237025561281835717e-01
-1.803520430767388660e+00	7.193286772580079029e-04	7.903208349199694876e-04	6.483365195960463182e-04	5.361387153316979545e-06	8.826594018632818756e-06	1.896180288001141180e-06	2.534452734292281795e-01	2.733104589807248685e-01	2.335800878777314904e-01	2.046842194668338413e-03	3.313885461151045222e-03	7.797989281856318195e-04	7.437831943116911537e-01	7.646688296846341215e-01	7.228975589387481859e-01
-1.787604936458199845e+00	7.241450158731371550e-04	7.957694140411776355e-04	6.525206177050966744e-04	5.390822579204272979e-06	8.800506762445819303e-06	1.981138395962727078e-06	2.541570652867752300e-01	2.741066115095074363e-01	2.342075190640430238e-01	2.046865144341203629e-03	3.250271579208285390e-03	8.434587094741220845e-04	7.430665337304303009e-01	7.640110429591794317e-01	7.221220245016811701e-01
-1.771689442149009253e+00	7.290006936202602338e-04	8.011192382409285974e-04	6.568821489995918701e-04	5.422705654409814181e-06	8.779087755757318699e-06	2.066323553062309663e-06	2.548744560406929205e-01	2.748700800491460927e-01	2.348788320322397483e-01	2.050334693652129236e-03	3.194107467772011946e-03	9.065619195322465254e-04	7.423407858663791936e-01	7.633054692873769698e-01	7.213761024453814175e-01
-1.755773947839820437e+00	7.338959837583937905e-04	8.063682830194232338e-04	6.614236844973643472e-04	5.457083455121376048e-06	8.762810434383812367e-06	2.151356475858939729e-06	2.555974791709509919e-01	2.756006960551860563e-01	2.355942622867159553e-01	2.057275425823784989e-03	3.146267013214821065e-03	9.682838384327491308e-04	7.416058923360107080e-01	7.625519197902003166e-01	7.206598648818210995e-01
-1.739858453530631621e+00	7.388312038150426572e-04	8.115149915461012439e-04	6.661474160839840706e-04	5.493979346617171580e-06	8.752105624501651550e-06	2.235853068732692458e-06	2.563261726918734107e-01	2.762984140067155647e-01	2.363539313770312567e-01	2.067678285637548647e-03	3.107628730052559504e-03	1.027727841222538007e-03	7.408618238393260835e-01	7.617503421028130051e-01	7.199733055758391620e-01
-1.723942959221441029e+00	7.438067166552848799e-04	8.165582849984274159e-04	6.710551483121423438e-04	5.533392599034211850e-06	8.747354113078916556e-06	2.319431084989506720e-06	2.570605789915812456e-01	2.769633126827901193e-01	2.371578453003723719e-01	2.081500395465831973e-03	3.079038881020507937e-03	1.083961909911156010e-03	7.401085805036974330e-01	7.609008219576299803e-01	7.193163390497648857e-01
-1.708027464912252213e+00	7.488229305575939878e-04	8.214975723256188892e-04	6.761482887895690864e-04	5.575298255499448668e-06	8.748879197176296382e-06	2.401717313822600529e-06	2.578007444724970121e-01	2.775955963295221318e-01	2.380058926154719201e-01	2.098665217135863535e-03	3.061255887453019197e-03	1.136074546818707873e-03	7.393461920815529442e-01	7.600035845595176642e-01	7.186887996035882242e-01
-1.692111970603061621e+00	7.538802982828132293e-04	8.263327595743402091e-04	6.814278369912862496e-04	5.619647250121897817e-06	8.756939470378457066e-06	2.482355029865339416e-06	2.585467189945540034e-01	2.781955957499765986e-01	2.388978422391314083e-01	2.119063060512961418e-03	3.054877836152624249e-03	1.183248284873298587e-03	7.385747179993989997e-01	7.590589957741190608e-01	7.180904402246789386e-01
-1.676196476293872806e+00	7.589793151337561250e-04	8.310642589893236501e-04	6.868943712781885999e-04	5.666366770944750081e-06	8.771722162463708975e-06	2.561011379425791188e-06	2.592985551251733023e-01	2.787637693678347572e-01	2.398333408825118473e-01	2.142551936174827247e-03	3.060262138513944463e-03	1.224841733835710031e-03	7.377942472567462495e-01	7.580675631612877607e-01	7.175209313522047383e-01
-1.660280981984683990e+00	7.641205160137982825e-04	8.356929981881145971e-04	6.925480338394819678e-04	5.715360860766852229e-06	8.793337388723804733e-06	2.637384332809900148e-06	2.600563072024781874e-01	2.793007043371636966e-01	2.408119100677926783e-01	2.168958746029263016e-03	3.077454004173460489e-03	1.260463487885065325e-03	7.370048981746171179e-01	7.570299368979012122e-01	7.169798594513330237e-01
-1.644365487675493398e+00	7.693044715034721764e-04	8.402204298101961441e-04	6.983885131967482087e-04	5.766511246776158423e-06	8.821813678002094535e-06	2.711208815550222735e-06	2.608200302205682664e-01	2.798071177958196820e-01	2.418329426453168507e-01	2.198080802241536916e-03	3.106143686412011443e-03	1.290017918071062388e-03	7.362068179944388779e-01	7.559469106494624002e-01	7.164667253394153557e-01
-1.628449993366304582e+00	7.745317829843562400e-04	8.446485421625379896e-04	7.044150238061744904e-04	5.819678388201506921e-06	8.857095125653829257e-06	2.782261650749184585e-06	2.615897785479596171e-01	2.802838583903365377e-01	2.428956987055827244e-01	2.229687661419839633e-03	3.145667313263065222e-03	1.313708009576614044e-03	7.354001823292470874e-01	7.548194224687743148e-01	7.159809421897198600e-01
-1.612534499057113990e+00	7.798030768494377575e-04	8.489798715333850970e-04	7.106262821654904180e-04	5.874702729683989166e-06	8.899040455875741171e-06	2.850365003492238008e-06	2.623656044924869701e-01	2.807319082372142227e-01	2.439993007477597176e-01	2.263523257693121540e-03	3.195053172301325767e-03	1.331993343084917313e-03	7.345851944702397329e-01	7.536485558236259985e-01	7.155218331168534673e-01
-1.596619004747925175e+00	7.851189978485163942e-04	8.532175170341509260e-04	7.170204786628818624e-04	5.931406146790492368e-06	8.947424180008652574e-06	2.915388113572331738e-06	2.631475567280270877e-01	2.811523855319098542e-01	2.451427279241443213e-01	2.299308315139538070e-03	3.253101007175383114e-03	1.345515623103693027e-03	7.337620845528372016e-01	7.524355408854387361e-01	7.150886282202356670e-01
-1.580703510438736359e+00	7.904802016260656502e-04	8.573651590686024891e-04	7.235952441835288114e-04	5.989593569030096004e-06	9.001939912880027519e-06	2.977247225180164490e-06	2.639356786003272948e-01	2.815465480753131522e-01	2.463248091253414374e-01	2.336743017019204255e-03	3.318473874487567598e-03	1.355012159550840912e-03	7.329311085874572473e-01	7.511817562501313938e-01	7.146804609247831008e-01
-1.564788016129545767e+00	7.958873465172748400e-04	8.614270828367479906e-04	7.303476101978016895e-04	6.049054764874059276e-06	9.062205772793714345e-06	3.035903756954403360e-06	2.647300063309784846e-01	2.819157980621500581e-01	2.475442145998069110e-01	2.375509906463989847e-03	3.389783333960017138e-03	1.361236478967962774e-03	7.320925473612743817e-01	7.498887313128577148e-01	7.142963634096910486e-01
-1.548872521820356951e+00	8.013410846756488818e-04	8.654082086820304425e-04	7.372739606692673212e-04	6.109566272604196612e-06	9.127771659841477984e-06	3.091360885366914817e-06	2.655305671401431145e-01	2.822616885718232660e-01	2.487994457084629629e-01	2.415276990709958570e-03	3.465656185031746120e-03	1.364897796388170803e-03	7.312467052181976790e-01	7.485581495862059231e-01	7.139352608501894348e-01
-1.532957027511166359e+00	8.068420526125843172e-04	8.693141316160907933e-04	7.443699736090778410e-04	6.170893460301448929e-06	9.198128098436269548e-06	3.143658822166627463e-06	2.663373773100136677e-01	2.825859323264484080e-01	2.500888222935789273e-01	2.455701018653006027e-03	3.544779373983186072e-03	1.366622663322825983e-03	7.303939087252595552e-01	7.471918533399994899e-01	7.135959641105196205e-01
-1.517041533201977543e+00	8.123908612357296161e-04	8.731511730474216231e-04	7.516305494240376091e-04	6.232792697913203099e-06	9.272716255852394196e-06	3.192869139974012850e-06	2.671504402121226418e-01	2.828904134419177319e-01	2.514104669823275517e-01	2.496430899491096193e-03	3.625925545384195599e-03	1.366936253597996571e-03	7.295345052344518466e-01	7.457918500621316671e-01	7.132771604067720261e-01
-1.501126038892788728e+00	8.179880854786218637e-04	8.769264486542913302e-04	7.590497223029523972e-04	6.295013624080370036e-06	9.350938715281064648e-06	3.239088532879674577e-06	2.679697443225326214e-01	2.831772031067724127e-01	2.527622855382928302e-01	2.537111228510411428e-03	3.707964243363979367e-03	1.366258213656843705e-03	7.286688613498533140e-01	7.443603214019482994e-01	7.129774012977583286e-01
-1.485210544583598136e+00	8.236342536191462553e-04	8.806479575475796660e-04	7.666205496907128446e-04	6.357301490238823694e-06	9.432170588779229353e-06	3.282432391698418035e-06	2.687952612495965177e-01	2.834485803930127390e-01	2.541419421061802963e-01	2.577385884697998633e-03	3.789863902532913942e-03	1.364907866863083108e-03	7.277973613105953588e-01	7.428996354800818658e-01	7.126950871411088517e-01
-1.469295050274409320e+00	8.293298363886646672e-04	8.843246994519667493e-04	7.743349733253625852e-04	6.419399564410992678e-06	9.515770595989729805e-06	3.323028532832255974e-06	2.696269437993789042e-01	2.837070597467897803e-01	2.555468278519680281e-01	2.616901663837122461e-03	3.870688752313194980e-03	1.363114575361050159e-03	7.269204053008300193e-01	7.414123637526045529e-01	7.124284468490554856e-01
-1.453379555965218728e+00	8.350752359773145218e-04	8.879668286870099790e-04	7.821836432676190646e-04	6.481051577049717108e-06	9.601091798437851201e-06	3.361011355661583438e-06	2.704647241039679351e-01	2.839554271360771875e-01	2.569740210718586826e-01	2.655311910077263159e-03	3.949593481079311311e-03	1.361030339075215440e-03	7.260384076983997792e-01	7.399013040345756576e-01	7.121755113622239008e-01
-1.437464061656029912e+00	8.408707750439010919e-04	8.915858563356163181e-04	7.901556937521858658e-04	6.542004191268111192e-06	9.687491755138073835e-06	3.396516627398148548e-06	2.713085118377742688e-01	2.841967873479853135e-01	2.584202363275632242e-01	2.692280108678698439e-03	4.025817403884480658e-03	1.358742813472915787e-03	7.251517952743111728e-01	7.383695118626495413e-01	7.119340786859728043e-01
-1.421548567346841097e+00	8.467166858410022246e-04	8.951949151616600845e-04	7.982384565203443647e-04	6.602009479769025274e-06	9.774341942681121696e-06	3.429677016856928851e-06	2.721581925465088592e-01	2.844346255030182902e-01	2.598817595899994282e-01	2.727483402718194894e-03	4.098679077355199540e-03	1.356287728081189813e-03	7.242610053554510152e-01	7.368203431596468400e-01	7.117016675512551904e-01
-1.405633073037650504e+00	8.526130995674133456e-04	8.988091054056952193e-04	8.064170937291314720e-04	6.660827390762217285e-06	9.861036353758125995e-06	3.460618427766308999e-06	2.730136261128565112e-01	2.846728863961254796e-01	2.613543658295875427e-01	2.760615997010353300e-03	4.167571785952022337e-03	1.353660208068684263e-03	7.233664839631740451e-01	7.352575122232385407e-01	7.114754557031095494e-01
-1.389717578728461689e+00	8.585600360607888691e-04	9.024459429193746164e-04	8.146741292022031218e-04	6.718228185117204339e-06	9.946999246982336115e-06	3.489457123252072988e-06	2.738746453819217441e-01	2.849160755587960558e-01	2.628332152050474324e-01	2.791392413347165268e-03	4.231960015675173721e-03	1.350824811019156598e-03	7.224686839404844685e-01	7.336851704517082240e-01	7.112521974292607130e-01
-1.373802084419271097e+00	8.645573939433471916e-04	9.061259325758893712e-04	8.229888553108050120e-04	6.773994826939684310e-06	1.003169206546185608e-05	3.516297588417512962e-06	2.747410549683202974e-01	2.851693854703184483e-01	2.643127244663221465e-01	2.819550562381358157e-03	4.291376864729168870e-03	1.347724260033547443e-03	7.215680630805272333e-01	7.321080129511841061e-01	7.110281132098703605e-01
-1.357886590110082281e+00	8.706049413327212726e-04	9.098732858972462603e-04	8.313365967681962850e-04	6.827925309679255731e-06	1.011461957168937349e-05	3.541231047669138392e-06	2.756126302653366111e-01	2.854388481448569825e-01	2.657864123858162397e-01	2.844854599068044262e-03	4.345422261660637428e-03	1.344286936475450880e-03	7.206650822689517621e-01	7.305314220889130850e-01	7.107987424489904393e-01
-1.341971095800893465e+00	8.767023072284750107e-04	9.137167850103621253e-04	8.396878294465878962e-04	6.879834899779938873e-06	1.019533526330685901e-05	3.564334536253018732e-06	2.764891166748787432e-01	2.857315095679940353e-01	2.672467237817634511e-01	2.867097530521207135e-03	4.393761833138269679e-03	1.340433227904144374e-03	7.197602036524708424e-01	7.289616585794237436e-01	7.105587487255179413e-01
-1.326055601491702873e+00	8.828489736824229796e-04	9.176907517807596920e-04	8.480071955840862673e-04	6.929558279782062626e-06	1.027344614035965935e-05	3.585670419204465479e-06	2.773702290750427180e-01	2.860556091362805864e-01	2.686848490138048495e-01	2.886103547420017408e-03	4.436126262500872039e-03	1.336080832339162560e-03	7.188538888455741072e-01	7.274061102175319871e-01	7.103016674736162273e-01
-1.310140107182514058e+00	8.890442688576739383e-04	9.218359893111104358e-04	8.562525484042374409e-04	6.976951572687795360e-06	1.034861689222181440e-05	3.605286253153775469e-06	2.782556515399801089e-01	2.864207241834273998e-01	2.700905788965328180e-01	2.901730052694655865e-03	4.472310992498181037e-03	1.331149112891130692e-03	7.179465971868939089e-01	7.258736021275828953e-01	7.100195922462049225e-01
-1.294224612873323466e+00	8.952873610772183995e-04	9.262003956713025414e-04	8.643743264831342575e-04	7.021894229331132901e-06	1.042057356377346871e-05	3.623214894888796669e-06	2.791450373244500072e-01	2.868378021945701128e-01	2.714522724543299015e-01	2.913869364108551824e-03	4.502176143335228330e-03	1.325562584881875318e-03	7.170387840561339710e-01	7.243747524591529485e-01	7.097028156531149934e-01
-1.278309118564134650e+00	9.015772539579192330e-04	9.308386950680438325e-04	8.723158128477946334e-04	7.064290760468058343e-06	1.048910674762253713e-05	3.639474773313579135e-06	2.800380091229604518e-01	2.873189541359121857e-01	2.727570641100087179e-01	2.922450070506733746e-03	4.525646535883381429e-03	1.319253605130085846e-03	7.161308992618135028e-01	7.229223095800200172e-01	7.093394889436069883e-01
-1.262393624254945834e+00	9.079127827198525593e-04	9.358104526567755880e-04	8.800151127829295306e-04	7.104072295349002422e-06	1.055407433374489968e-05	3.654070256953105168e-06	2.809341596107914896e-01	2.878768430298814240e-01	2.739914761917015551e-01	2.927438024888465509e-03	4.542711727511007658e-03	1.312164322265922927e-03	7.152233855093038661e-01	7.215313121393776008e-01	7.089154588792301315e-01
-1.246478129945755242e+00	9.142926117541272076e-04	9.411754707990158076e-04	8.874097527092386075e-04	7.141197948681510099e-06	1.061540383101896429e-05	3.666992066344056755e-06	2.818330522714505015e-01	2.885235267894444289e-01	2.751425777534565742e-01	2.928836961053809650e-03	4.553425983329256396e-03	1.304247938778362471e-03	7.143166769577919961e-01	7.202187668540990240e-01	7.084145870614849683e-01
-1.230562635636566426e+00	9.207152335245302353e-04	9.469862399657434865e-04	8.944442270833169841e-04	7.175655978165472064e-06	1.067309425756240548e-05	3.678217698768538224e-06	2.827342225122911890e-01	2.892687785453349480e-01	2.761996664792474299e-01	2.926688724333072894e-03	4.557908118238375092e-03	1.295469330427770262e-03	7.134111978738719717e-01	7.190024058809204588e-01	7.078199898668234846e-01
-1.214647141327375834e+00	9.271789688695953029e-04	9.532786428034988003e-04	9.010792949356918055e-04	7.207464715217254671e-06	1.072721757910778060e-05	3.687711851326727894e-06	2.836371790671398108e-01	2.901182267076024002e-01	2.771561314266772214e-01	2.921073110798217982e-03	4.556341154748492009e-03	1.285805066847943955e-03	7.125073613884761459e-01	7.178981824266069678e-01	7.071165403503453240e-01
-1.198731647018187019e+00	9.336819687620030251e-04	9.600639997496797839e-04	9.072999377743262662e-04	7.236673252123016772e-06	1.077791965731793913e-05	3.695426846928094415e-06	2.845414056818498794e-01	2.910719647738645999e-01	2.780108465898351588e-01	2.912107313337203990e-03	4.548971747964988301e-03	1.275242878709419679e-03	7.116055683627979800e-01	7.169167893070927944e-01	7.062943474185031656e-01
-1.182816152708996427e+00	9.402222175715674226e-04	9.673260697573126798e-04	9.131183653858221654e-04	7.263361869705438104e-06	1.082542065335612230e-05	3.701303086054753911e-06	2.854463630757884118e-01	2.921242633916232845e-01	2.787684627599535392e-01	2.899944977005754296e-03	4.536109332194839319e-03	1.263780621816669707e-03	7.107062063677633823e-01	7.160605333187296528e-01	7.053518794167971118e-01
-1.166900658399807611e+00	9.467975378664837552e-04	9.750245346570861902e-04	9.185705410758813203e-04	7.287642190679489252e-06	1.087001481668795218e-05	3.705269564671026745e-06	2.863514911693560983e-01	2.932645444203472174e-01	2.794384379183649791e-01	2.884774870114986678e-03	4.518124943136387663e-03	1.251424797093585693e-03	7.098096487804707033e-01	7.153223614783188467e-01	7.042969360826225600e-01
-1.150985164090618795e+00	9.534055967750589998e-04	9.831031310103116854e-04	9.237080625398063141e-04	7.309657045236751224e-06	1.091206957567472141e-05	3.707244514798781462e-06	2.872562115648056302e-01	2.944791702965189883e-01	2.800332528330922721e-01	2.866819181526045549e-03	4.495449665343853249e-03	1.238188697708238282e-03	7.089162539998470347e-01	7.146877313314349278e-01	7.031447766682591416e-01
-1.135069669781428203e+00	9.600439139168327795e-04	9.914987757348107510e-04	9.285890520988548079e-04	7.329580037054910175e-06	1.095202383593729244e-05	3.707136238172528329e-06	2.881599302648695238e-01	2.957533369004037849e-01	2.805665236293352627e-01	2.846331458562494955e-03	4.468572646459548735e-03	1.224090270665441176e-03	7.080263647826130491e-01	7.141381762738950867e-01	7.019145532913310115e-01
-1.119154175472239388e+00	9.667098708979360733e-04	1.000148782007940574e-03	9.332709597879314646e-04	7.347614799895031518e-06	1.099038538593124970e-05	3.704844213858813333e-06	2.890620406110700480e-01	2.970725419315781157e-01	2.810515392905619803e-01	2.823594203776460566e-03	4.438038607629555231e-03	1.209149799923365902e-03	7.071403076994545733e-01	7.136547169770454113e-01	7.006258984218637353e-01
-1.103238681163048795e+00	9.734007223507748149e-04	1.008995162258838254e-03	9.378062824427113760e-04	7.363993937233788354e-06	1.102772730816189918e-05	3.700260566305677525e-06	2.899619264210891445e-01	2.984234590988460445e-01	2.815003937433322445e-01	2.798916152474464295e-03	4.404444764006251040e-03	1.193387540942677984e-03	7.062583927101474535e-01	7.132200387798952601e-01	6.992967466403996468e-01
-1.087323186853859980e+00	9.801136084828054960e-04	1.017986431891970342e-03	9.422407850736406500e-04	7.378977639984256396e-06	1.106468330067466948e-05	3.693271979293843315e-06	2.908589653022549126e-01	2.997943065702214360e-01	2.819236240342883892e-01	2.772629256384382020e-03	4.368437051401141344e-03	1.176821461367622695e-03	7.053809128552369634e-01	7.128193941334773909e-01	6.979424315769965359e-01
-1.071407692544671164e+00	9.868455690833746914e-04	1.027077811244545653e-03	9.466133269222037298e-04	7.392851980282004225e-06	1.110194182862585916e-05	3.683762131938148441e-06	2.917525321160726048e-01	3.011748867381150996e-01	2.823301774940301101e-01	2.745085402087904611e-03	4.330705537081751266e-03	1.159465267094057740e-03	7.045081440607748879e-01	7.124406750708465186e-01	6.965756130507032573e-01
-1.055492198235480572e+00	9.935935589215104998e-04	1.036230620502844599e-03	9.509564973401762921e-04	7.405926882540808093e-06	1.114023905140595067e-05	3.671614713675666360e-06	2.926420025668236002e-01	3.025564556645337633e-01	2.827275494691134372e-01	2.716652895817650050e-03	4.291978877835407775e-03	1.141326913799892108e-03	7.036403450515537061e-01	7.120740986710388798e-01	6.952065914320685325e-01
-1.039576703926291756e+00	1.000354464451298992e-03	1.045411385294671381e-03	9.552975436079267106e-04	7.418533776492757939e-06	1.118035050792740522e-05	3.656717045058111507e-06	2.935267568855906561e-01	3.039315280259534124e-01	2.831219857452278998e-01	2.687712748891285443e-03	4.253017681761677923e-03	1.122407816020892747e-03	7.027777573672894240e-01	7.117117828420819192e-01	6.938437318924969288e-01
-1.023661209617101164e+00	1.007125121725247928e-03	1.054590928962778878e-03	9.596593144877168689e-04	7.431022940690654865e-06	1.122308159129405849e-05	3.638964290087250819e-06	2.944061835796672466e-01	3.052936759525037846e-01	2.835186912068307086e-01	2.658654800396055735e-03	4.214606638394268953e-03	1.102702962397842518e-03	7.019206054752696877e-01	7.113473439203242821e-01	6.924938670302150934e-01
-1.007745715307912349e+00	1.013902335400036206e-03	1.063743571753699747e-03	9.640610990463725554e-04	7.443760548927602961e-06	1.126925690272897221e-05	3.618264195126233716e-06	2.952796832161835305e-01	3.066373484728517340e-01	2.839220179595153271e-01	2.629873715718763355e-03	4.177545312359661964e-03	1.082202119077864963e-03	7.010690969721476984e-01	7.109755617961347474e-01	6.911626321481606494e-01
-9.918302209987235329e-01	1.020682898703446266e-03	1.072846472794755082e-03	9.685193246121374510e-04	7.457125436171770321e-06	1.131970864021689318e-05	3.594542232126647462e-06	2.961466722079550973e-01	3.079577204278517444e-01	2.843356239880584502e-01	2.601764901114348837e-03	4.142637556346860303e-03	1.060892245881837588e-03	7.002234228667899574e-01	7.105921180794786407e-01	6.898547276541012740e-01
-9.759147266895329409e-01	1.027463614216311870e-03	1.081879111283641157e-03	9.730481171489825838e-04	7.471505604867559898e-06	1.137526424486279926e-05	3.567746964872319693e-06	2.970065865690327822e-01	3.092505709656043211e-01	2.847626021724612433e-01	2.574720375700987208e-03	4.110679594842433886e-03	1.038761156559540313e-03	6.993837579354440503e-01	7.101933977591554648e-01	6.885741181117326359e-01
-9.599992323803441252e-01	1.034241315309204941e-03	1.090822888173038343e-03	9.776597424453715383e-04	7.487294496754462221e-06	1.143673359096322406e-05	3.537855402545700387e-06	2.978588856072221791e-01	3.105121881200790801e-01	2.852055830943652781e-01	2.549124643044587898e-03	4.082446960747280335e-03	1.015802325341895679e-03	6.985502611399262429e-01	7.097763413044086978e-01	6.873241809754437881e-01
-9.440837380711535332e-01	1.041012888060561300e-03	1.099660826214665828e-03	9.823649499064567719e-04	7.504887059631444947e-06	1.150489605682598825e-05	3.504878062436902492e-06	2.987030555209477245e-01	3.117392949622494469e-01	2.856668160796460021e-01	2.525350604839142303e-03	4.058680624134223744e-03	9.920205855440606454e-04	6.977230760990918990e-01	7.093383351334590081e-01	6.861078170647247898e-01
-9.281682437619647175e-01	1.047775293471205592e-03	1.108377347775663969e-03	9.871732391667472142e-04	7.524675642671994097e-06	1.158048784522413866e-05	3.468863440119850383e-06	2.995386128682662186e-01	3.129289929688308658e-01	2.861482327677015713e-01	2.503755559093893013e-03	4.040072817150801472e-03	9.674383010369847716e-04	6.969023316035248827e-01	7.088771306399406225e-01	6.849275325671091430e-01
-9.122527494527759018e-01	1.054525589780062412e-03	1.116958113045143268e-03	9.920930665149815548e-04	7.547045757892979171e-06	1.166418992927042147e-05	3.429901586515536873e-06	3.003651078765796623e-01	3.140787188469204017e-01	2.866514969062389229e-01	2.484677324700896184e-03	4.027253202828580923e-03	9.421014465732112288e-04	6.960881421631804900e-01	7.083907842641570252e-01	6.837855000622039547e-01
-8.963372551435853097e-01	1.061260954677377801e-03	1.125389904638717745e-03	9.971320047160378564e-04	7.572371749116388708e-06	1.175661697841720077e-05	3.388126519815576649e-06	3.011821275626637151e-01	3.151862117392080775e-01	2.871780433861193527e-01	2.468430533278810624e-03	4.020776124620782654e-03	9.160849419368388095e-04	6.952806085776301881e-01	7.078776130184143422e-01	6.826836041368460339e-01
-8.804217608343964940e-01	1.067978707205282426e-03	1.133660547613172783e-03	1.002296866797392069e-03	7.601012413153012027e-06	1.185830757080746356e-05	3.343717255498560498e-06	3.019892986339959284e-01	3.162494883694209058e-01	2.877291088985709511e-01	2.455303127777091685e-03	4.021109677511387412e-03	8.894965780427963910e-04	6.944798185186077388e-01	7.073361613610287257e-01	6.816234756761867519e-01
-8.645062665252059020e-01	1.074676329131158195e-03	1.141758856369428808e-03	1.007593801892887582e-03	7.633306620897955847e-06	1.196971592675622964e-05	3.296897315039681207e-06	3.027862901440375731e-01	3.172668242236437175e-01	2.883057560644314288e-01	2.445553105489911561e-03	4.028627243821740478e-03	8.624789671580830770e-04	6.936858471147197003e-01	7.067651764204833098e-01	6.806065178089560908e-01
-8.485907722160170863e-01	1.081351485577221804e-03	1.149674601868132858e-03	1.013028369286310751e-03	7.669568988479423999e-06	1.209120531144631082e-05	3.247932665512537174e-06	3.035728158760722661e-01	3.182367392951231944e-01	2.889088924570213379e-01	2.439405540886710379e-03	4.043601942502745954e-03	8.352091392706750220e-04	6.928987575284744072e-01	7.061635893793167806e-01	6.796339256776320337e-01
-8.326752779068282706e-01	1.088002044690096265e-03	1.157398494088562402e-03	1.018605595291630127e-03	7.710085650468138512e-06	1.222304316271752858e-05	3.197128138218748440e-06	3.043486364324201610e-01	3.191579872600108225e-01	2.895392856048294994e-01	2.437049921036113856e-03	4.066204178642444066e-03	8.078956634297838630e-04	6.921186015162024141e-01	7.055305014128524510e-01	6.787067016195523772e-01
-8.167597835976376786e-01	1.094626096137101337e-03	1.164922175816822131e-03	1.024330016457380543e-03	7.755110188366477048e-06	1.236539791219225473e-05	3.144822464540700210e-06	3.051135610083081096e-01	3.200295472157876353e-01	2.901975748008285838e-01	2.438637823406222555e-03	4.096502196579555714e-03	7.807734502328896129e-04	6.913454199619591956e-01	7.048651730030066620e-01	6.778256669209117291e-01
-8.008442892884488629e-01	1.101221968221541237e-03	1.172238224736216108e-03	1.030205711706866367e-03	7.804859768092532607e-06	1.251833739364157036e-05	3.091382142543494005e-06	3.058674488323600560e-01	3.208506173191479904e-01	2.908842803455721215e-01	2.444280962495250665e-03	4.134465286611944609e-03	7.540966383785571540e-04	6.905792433771543726e-01	7.041670157542281316e-01	6.769914710000806135e-01
-7.849287949792582708e-01	1.107788243417524377e-03	1.179340161477387744e-03	1.036236325357661010e-03	7.859511539905078762e-06	1.268182867753866384e-05	3.037194402271493681e-06	3.066102102585548383e-01	3.216206098196391916e-01	2.915998106974704851e-01	2.454049628114211932e-03	4.179969113452001658e-03	7.281301427764219885e-04	6.898200923583724942e-01	7.034355860654649684e-01	6.762045986512800200e-01
-7.690133006700694551e-01	1.114323772135771082e-03	1.186222461823247410e-03	1.042425082448294755e-03	7.919199353141843299e-06	1.285573913795339275e-05	2.982659568330293850e-06	3.073418074975510783e-01	3.223391471111377582e-01	2.923444678839643984e-01	2.467971534243377195e-03	4.232802546007027704e-03	7.031405224797264691e-04	6.890679779967159302e-01	7.026705801764980830e-01	6.754653758169337774e-01
-7.530978063608806394e-01	1.120827684545434248e-03	1.192880571695038427e-03	1.048774797395830068e-03	7.984010836241155413e-06	1.303983854686090050e-05	2.928183125621411176e-06	3.080622549784717834e-01	3.230060585241407711e-01	2.931184514328027957e-01	2.486031093255318489e-03	4.292675371693645617e-03	6.793868148169909284e-04	6.883229022328904989e-01	7.018718302335643644e-01	6.747739742322166334e-01
-7.371823120516900474e-01	1.127299400293095772e-03	1.199310923905411034e-03	1.055287876680780510e-03	8.053984889775384144e-06	1.323380199850536366e-05	2.874167781045403783e-06	3.087716193355466432e-01	3.236213776655160190e-01	2.939218610055772674e-01	2.508169125981031360e-03	4.359226355029212525e-03	6.571118969328504106e-04	6.875848581532888470e-01	7.010393011126808682e-01	6.741304151938968259e-01
-7.212668177425012317e-01	1.133738635978685967e-03	1.205510955978400739e-03	1.061966315978971195e-03	8.129109636649110604e-06	1.343721348797453531e-05	2.821005785323685901e-06	3.094700190173907961e-01	3.241853401847417104e-01	2.947546978500398818e-01	2.534283013635779160e-03	4.432031220894490538e-03	6.365348063770677814e-04	6.868538302233574422e-01	7.001730878158461957e-01	6.735345726308686887e-01
-7.053513234333106396e-01	1.140145410268934671e-03	1.211479128629414960e-03	1.068811691908454382e-03	8.209320869227569492e-06	1.364956999828115347e-05	2.769071740173985509e-06	3.101576235201259912e-01	3.246983819122775117e-01	2.956168651279744708e-01	2.564227293063871434e-03	4.510610278404691628e-03	6.178443077230516729e-04	6.861297944556713491e-01	6.992734133165074972e-01	6.729861755948352009e-01
-6.894358291241218240e-01	1.146520046551899319e-03	1.217214944792170163e-03	1.075825148311628475e-03	8.294501027999312079e-06	1.387028598394910854e-05	2.718716072049515614e-06	3.108346522489860431e-01	3.251611373816370443e-01	2.965081671163350419e-01	2.597814692153786482e-03	4.594435528519839884e-03	6.011938557877326457e-04	6.854127185112794951e-01	6.983406267861308470e-01	6.724848102364281432e-01
-6.735203348149330083e-01	1.152863173060908984e-03	1.222718969397935430e-03	1.083007376723882538e-03	8.384478740496523411e-06	1.409869817215458006e-05	2.670259308838465911e-06	3.115013730164601369e-01	3.255744388176148307e-01	2.974283072153054430e-01	2.634817597665298564e-03	4.682937202906345235e-03	5.866979924242518921e-04	6.847025617340725123e-01	6.973752021862634765e-01	6.720299212818815482e-01
-6.576048405057424162e-01	1.159175720422565923e-03	1.227992850483875182e-03	1.090358590361256664e-03	8.479028942666973017e-06	1.433407063181583459e-05	2.623987253518111440e-06	3.121581001883822482e-01	3.259393157555700582e-01	2.983768846211944381e-01	2.674969943147330765e-03	4.775509757155368615e-03	5.744301291392929151e-04	6.839992751191045217e-01	6.963777372672973476e-01	6.716208129709116958e-01
-6.416893461965536005e-01	1.165458916611035196e-03	1.233039342667536717e-03	1.097878490554533674e-03	8.577873597799146263e-06	1.457560008479178409e-05	2.580147110806508434e-06	3.128051924926352201e-01	3.262569955594682436e-01	2.993533894258021966e-01	2.717969500157852401e-03	4.871517388719267400e-03	5.644216115964378368e-04	6.833028012169977128e-01	6.953489530816375774e-01	6.712566493523578481e-01
-6.257738518873630085e-01	1.171714279319295690e-03	1.237862334624963102e-03	1.105566224013628277e-03	8.680683020546110500e-06	1.482242145072514347e-05	2.538944590367076680e-06	3.134430505082708707e-01	3.265289052420546900e-01	3.003571957744870513e-01	2.763480551673600048e-03	4.970299173134268278e-03	5.566619302129313836e-04	6.826130739777149792e-01	6.942896942062694032e-01	6.709364537491605551e-01
-6.098583575781741928e-01	1.177943605787017643e-03	1.242466883024896706e-03	1.113420328549138581e-03	8.787077805685582503e-06	1.507361362805903298e-05	2.500541983312131181e-06	3.140721138558257852e-01	3.267566751772107980e-01	3.013875525344407724e-01	2.811136922444702323e-03	5.071173917131191304e-03	5.510999277582133427e-04	6.819300185381361734e-01	6.932009299902233135e-01	6.706591070860490333e-01
-5.939428632689836007e-01	1.184148960153859950e-03	1.246859256512736300e-03	1.121438663794983599e-03	8.896631353115511785e-06	1.532820551893898425e-05	2.465057187292038470e-06	3.146928581123965563e-01	3.269421455603432336e-01	3.024435706644498789e-01	2.860545337153143006e-03	5.173444819986572699e-03	5.476458543197133128e-04	6.812535509589426885e-01	6.920837573218012739e-01	6.704233445960841031e-01
-5.780273689597947850e-01	1.190332658435839163e-03	1.251046994979551890e-03	1.129618321892126437e-03	9.008872972346201050e-06	1.558518230598882452e-05	2.432563638703577575e-06	3.153057914776060122e-01	3.270873768613878352e-01	3.035242060938241893e-01	2.911289073617680159e-03	5.276404019971019793e-03	5.461741272643405240e-04	6.805835779173673439e-01	6.909394056835664877e-01	6.702277501511682001e-01
-5.621118746506059694e-01	1.196497251250631770e-03	1.255038991765175180e-03	1.137955510736088360e-03	9.123291541546904698e-06	1.584349198536220998e-05	2.403091097731599419e-06	3.159114512189146740e-01	3.271946660961529973e-01	3.046282363416763506e-01	2.962931874992411237e-03	5.379337084863423241e-03	5.465266651213996664e-04	6.799199963633000277e-01	6.897692457015500711e-01	6.700707470250499842e-01
-5.461963803414153773e-01	1.202645504444795630e-03	1.258845610068473142e-03	1.146445398821118117e-03	9.239339688175492277e-06	1.610205215407160503e-05	2.376627222279378679e-06	3.165103999267815937e-01	3.272665716289966387e-01	3.057542282245665488e-01	3.015022081969238703e-03	5.481527486902287513e-03	5.485166770361894588e-04	6.792626931471156260e-01	6.885748031147460591e-01	6.699505831794851929e-01
-5.302808860322265616e-01	1.208780377801574974e-03	1.262478850381203426e-03	1.155081905221946523e-03	9.356438450502587250e-06	1.635975704135211241e-05	2.353119859653061246e-06	3.171032216119377134e-01	3.273059505994123097e-01	3.069004926244631171e-01	3.067096943450538672e-03	5.582261084934861048e-03	5.519328019662167288e-04	6.786115446283593755e-01	6.873577813165371309e-01	6.698653079401816202e-01
-5.143653917230359696e-01	1.214905002031761543e-03	1.265952594395046080e-03	1.163857409668477005e-03	9.473982372072263191e-06	1.661548476457241279e-05	2.332479979572112749e-06	3.176905176784822760e-01	3.273160152488498453e-01	3.080650201081147066e-01	3.118687062037732785e-03	5.680830620848292475e-03	5.565435032271726611e-04	6.779664162750758116e-01	6.861200977776682475e-01	6.698127347724833758e-01
-4.984498974138471539e-01	1.221022654271706901e-03	1.269282964498643111e-03	1.172762344044770691e-03	9.591344974450230894e-06	1.686810478065894705e-05	2.314585168241514740e-06	3.182729028076308198e-01	3.273004179364218946e-01	3.092453876788397449e-01	3.169320929010371879e-03	5.776540224050641034e-03	5.621016339701031574e-04	6.773271622641119372e-01	6.848639436018463256e-01	6.697903809263775488e-01
-4.825344031046583382e-01	1.227136732331639973e-03	1.272488859933307726e-03	1.181784604729972220e-03	9.707884547619258803e-06	1.711648549471092793e-05	2.299283600527588833e-06	3.188510007877221608e-01	3.272633803572418953e-01	3.104386212182024263e-01	3.218529502270332451e-03	5.868709906903753215e-03	5.683490976369116876e-04	6.766936250931278041e-01	6.835918829641449701e-01	6.697953672221106380e-01
-4.666189087954677461e-01	1.233250727953687318e-03	1.275592766307200943e-03	1.190908689600173693e-03	9.822950192201359602e-06	1.735950197888310020e-05	2.286398405519619849e-06	3.194254403265214259e-01	3.272098918836921499e-01	3.116409887693507019e-01	3.265850780013580031e-03	5.956680025489693477e-03	5.750215345374665860e-04	6.760656352153184834e-01	6.823070241010323889e-01	6.698242463296045779e-01
-4.507034144862789304e-01	1.239368199352095835e-03	1.278621993174697616e-03	1.200114405529494055e-03	9.935888043414234643e-06	1.759604374701729911e-05	2.275732339811170179e-06	3.199968508819296398e-01	3.271460173608224942e-01	3.128476844030367854e-01	3.310834322679178862e-03	6.039815673711815963e-03	5.818529716465417612e-04	6.754430107079950618e-01	6.810133246955163422e-01	6.698726967204737814e-01
-4.347879201770883384e-01	1.245492743318000854e-03	1.281610587669142600e-03	1.209374898966859109e-03	1.004604760338858402e-05	1.782502252413817689e-05	2.267072682638991146e-06	3.205658585469255417e-01	3.270793792848833981e-01	3.140523378089676854e-01	3.353045676018169205e-03	6.117510974246563246e-03	5.885803777897751637e-04	6.748255569861343339e-01	6.797161631687225203e-01	6.699349508035461476e-01
-4.188724258678995227e-01	1.251627967177373728e-03	1.284602315436245623e-03	1.218653618918501833e-03	1.015278810624663341e-05	1.804537994493896243e-05	2.260196267554304383e-06	3.211330820239264305e-01	3.270199154595177515e-01	3.152462485883351095e-01	3.392070648924583407e-03	6.189193227025438331e-03	5.949480708237284837e-04	6.742130665718647498e-01	6.784234667336531688e-01	6.700026664100763307e-01
-4.029569315587107070e-01	1.257777460893527190e-03	1.287655292237067407e-03	1.227899629549986972e-03	1.025548483921810596e-05	1.825609511185634793e-05	2.254874566579865693e-06	3.216991287227679575e-01	3.269810539583022369e-01	3.164172034872336781e-01	3.427519400972545063e-03	6.254326874508478809e-03	6.007119274366108826e-04	6.736053189305263311e-01	6.771480716412268119e-01	6.700625662198258503e-01
-3.870414372495201150e-01	1.263944769604612162e-03	1.290849000453062013e-03	1.237040538756162310e-03	1.035353534307308798e-05	1.845619194130355023e-05	2.250878744842627416e-06	3.222645910151691329e-01	3.269814439723450206e-01	3.175477380579932452e-01	3.459030296397142164e-03	6.312417242805721564e-03	6.056433499885627639e-04	6.730020803834855236e-01	6.759129040581779435e-01	6.700912567087931038e-01
-3.711259429403312993e-01	1.270133366881922091e-03	1.294294114088254989e-03	1.245972619675589192e-03	1.044636541628847524e-05	1.864474622609192187e-05	2.247984606485028611e-06	3.228300426768948017e-01	3.270471491263446384e-01	3.186129362274449650e-01	3.486273483527060207e-03	6.363014018533494354e-03	6.095329485206256274e-04	6.724031041072798809e-01	6.747622220817061089e-01	6.700439861328536528e-01
-3.552104486311407072e-01	1.276346628986588542e-03	1.298143440556552260e-03	1.254549817416624824e-03	1.053343484962117618e-05	1.882089234298614037e-05	2.245977356256211998e-06	3.233960355468545322e-01	3.272132622364154475e-01	3.195788088572936170e-01	3.508954161403028422e-03	6.405714423005000671e-03	6.121938998010561725e-04	6.718081302279057532e-01	6.737801850619101751e-01	6.698360753939013312e-01
-3.392949543219518915e-01	1.282587810390507267e-03	1.302595580402039939e-03	1.262580040378974595e-03	1.061424282110224552e-05	1.898382953663877955e-05	2.244656105565713178e-06	3.239630964301231653e-01	3.275216878486618688e-01	3.204045050115844617e-01	3.526815498472028396e-03	6.440166047818416534e-03	6.134649491256398239e-04	6.712168860181927377e-01	6.730852536914619932e-01	6.693485183449234821e-01
-3.233794600127630758e-01	1.288860020812193077e-03	1.307871178793300207e-03	1.269848862831085947e-03	1.068833288583778968e-05	1.913282771474974990e-05	2.243838056925829454e-06	3.245317242693278592e-01	3.280102438000586096e-01	3.210532047385971088e-01	3.539641171802005402e-03	6.466069319007620303e-03	6.132130245963905019e-04	6.706290862051714763e-01	6.727277458603374560e-01	6.685304265500054965e-01
-3.074639657035724838e-01	1.295166204000006713e-03	1.314143053020309319e-03	1.276189354979704108e-03	1.075529750033207588e-05	1.926723269408601552e-05	2.243362306578137937e-06	3.251023876060864515e-01	3.286947710785928511e-01	3.215100041335800518e-01	3.547257499180124160e-03	6.483179560561600982e-03	6.113354377986469045e-04	6.700444333932324970e-01	6.726230239972770253e-01	6.674658427891879686e-01
-2.915484713943836681e-01	1.301509118473993809e-03	1.321451079739292605e-03	1.281567157208695013e-03	1.081478202724708577e-05	1.938647084285468559e-05	2.243093211639485951e-06	3.256755223511850761e-01	3.295598998094153576e-01	3.217911448929547946e-01	3.549535140699484111e-03	6.491308632210803994e-03	6.077616491881637946e-04	6.694626186076138019e-01	6.726610605318720237e-01	6.662641766833555801e-01
-2.756329770851930761e-01	1.307891320413796235e-03	1.329685064376795499e-03	1.286097576450796970e-03	1.086648817347635295e-05	1.949005307171197405e-05	2.242923275240730143e-06	3.262515298790208407e-01	3.305693895582566544e-01	3.219336701997850270e-01	3.546390350960957737e-03	6.490326120842266136e-03	6.024545810796489050e-04	6.688833219614302994e-01	6.727740091637991471e-01	6.649926347590614517e-01
-2.597174827760042604e-01	1.314315148854013028e-03	1.338654404573854338e-03	1.289975893134171717e-03	1.091017682202349685e-05	1.957757813326515748e-05	2.242775510781837921e-06	3.268307754585103586e-01	3.316837071947834059e-01	3.219778437222373113e-01	3.537785767771376311e-03	6.480160069666509974e-03	5.954114658762426487e-04	6.683062134480415306e-01	6.729265136717011986e-01	6.636859132243818626e-01
-2.438019884668154447e-01	1.320782713320409847e-03	1.348167936168892782e-03	1.293397490471926911e-03	1.094567022631016681e-05	1.964873519813164799e-05	2.242605254488683937e-06	3.274135870292342321e-01	3.328701117786256325e-01	3.219570622798428317e-01	3.523730728156276686e-03	6.460797234248631671e-03	5.866642220639212667e-04	6.677309538590621152e-01	6.730994371735303794e-01	6.623624705445938510e-01
-2.278864941576248526e-01	1.327295884010859560e-03	1.358071462116714877e-03	1.296520305905004243e-03	1.097285354406038460e-05	1.970330568429985789e-05	2.242401403820911321e-06	3.280002543280706173e-01	3.341044810869661652e-01	3.218960275691750694e-01	3.504281107572305813e-03	6.432282859667506555e-03	5.762793554771050708e-04	6.671571958268016633e-01	6.732813373662878131e-01	6.610330542873155135e-01
-2.119709998484360369e-01	1.333856284594267874e-03	1.368251263289770644e-03	1.299461305898765105e-03	1.099167569667946958e-05	1.974116432553008090e-05	2.242187067828858258e-06	3.285910283680187338e-01	3.353696782306917479e-01	3.218123785053457198e-01	3.479538683346647832e-03	6.394719978317017772e-03	5.643573883762774586e-04	6.665845849883429430e-01	6.734645889177235389e-01	6.597045810589623471e-01
-1.960555055392454449e-01	1.340465287669423324e-03	1.378625340681381185e-03	1.302305234657465463e-03	1.100214954892526643e-05	1.976227947368048007e-05	2.242019624170052790e-06	3.291861212673525272e-01	3.366534565505084897e-01	3.217187859841965647e-01	3.449650028532339971e-03	6.348268233150254972e-03	5.510318239144249702e-04	6.660127612668962360e-01	6.736435891519749752e-01	6.583819333818174968e-01
-1.801400112300566292e-01	1.347124012894106463e-03	1.389133793020202101e-03	1.305114232768010826e-03	1.100435141251670574e-05	1.976671263898543081e-05	2.241990186047980671e-06	3.297857064237197933e-01	3.379468240460555828e-01	3.216245888013840037e-01	3.414804947492719282e-03	6.293142236431907739e-03	5.364676585535308254e-04	6.654413602644803083e-01	6.738138828482805875e-01	6.570688376806800290e-01
-1.642245169208678135e-01	1.353833327763354901e-03	1.399731495539021688e-03	1.307935159987688115e-03	1.099841988600438080e-05	1.975461728129939315e-05	2.242222490709368444e-06	3.303899190243510531e-01	3.392429348878840401e-01	3.215369031608180661e-01	3.375234469558513126e-03	6.229609479248319516e-03	5.208594598687067354e-04	6.648700147584406528e-01	6.739717109422770358e-01	6.557683185746042698e-01
-1.483090226116772214e-01	1.360593850984907543e-03	1.410383137989904738e-03	1.310804563979910348e-03	1.098455405160810032e-05	1.972623687400477965e-05	2.242871229211419295e-06	3.309988568801991438e-01	3.405363733922113223e-01	3.214613403681869652e-01	3.331208421981093296e-03	6.157987812073262117e-03	5.044290318889244756e-04	6.642983562927827768e-01	6.741137661275348192e-01	6.544829464580307343e-01
-1.323935283024884058e-01	1.367405958369938236e-03	1.421059994908495340e-03	1.313751921831381132e-03	1.096301105768646905e-05	1.968190227053247493e-05	2.244119844840461477e-06	3.316125815686327138e-01	3.418226969291696116e-01	3.214024662080958161e-01	3.283032608080005584e-03	6.078642521547849599e-03	4.874226946121615681e-04	6.637260168538590133e-01	6.742370551809454549e-01	6.532149785267725717e-01
-1.164780339932978137e-01	1.374269791128644161e-03	1.431737844894913347e-03	1.316801737362374974e-03	1.093410312293149161e-05	1.962202841113500960e-05	2.246177834727973617e-06	3.322311198662890042e-01	3.430981431121428171e-01	3.213640966204351912e-01	3.231045620898703643e-03	5.991983033255250321e-03	4.701082085421569648e-04	6.631526306185600017e-01	6.743388191676058518e-01	6.519664420695141516e-01
-1.005625396841089980e-01	1.381185266433366740e-03	1.442395627090427941e-03	1.319974905776305539e-03	1.089819400517759090e-05	1.954711041457661544e-05	2.249277595778566367e-06	3.328544654508898692e-01	3.443594404770573547e-01	3.213494904247223838e-01	3.175615326788465767e-03	5.898459274608884237e-03	4.527713789680468635e-04	6.625778357618827830e-01	6.744164864503569001e-01	6.507391850734086658e-01
-8.464704537492018233e-02	1.388152090087130816e-03	1.453014568044342118e-03	1.323289612129919515e-03	1.085569498379453660e-05	1.945771910566433834e-05	2.253670861924736557e-06	3.334825808482627663e-01	3.456036848188371313e-01	3.213614768776884012e-01	3.117135057088766918e-03	5.798557735984561680e-03	4.357123781929721565e-04	6.620012763095770580e-01	6.744676450159903247e-01	6.495349076031637914e-01
-6.873155106572959028e-02	1.395169771112918016e-03	1.463577610874765246e-03	1.326761931351070787e-03	1.080706040992658808e-05	1.935449603496205214e-05	2.259624784891125720e-06	3.341153995985220448e-01	3.468282577457003635e-01	3.214025414513437262e-01	3.056019549418355526e-03	5.692797271874990711e-03	4.192418269617207739e-04	6.614226040205362089e-01	6.744900265505797687e-01	6.483551814904926491e-01
-5.281605675654077459e-02	1.402237638059067358e-03	1.474069041206009251e-03	1.330406234912125465e-03	1.075278288329078942e-05	1.923814805153920297e-05	2.267417715042375874e-06	3.347528286133727438e-01	3.480307728153167468e-01	3.214748844114287407e-01	2.992700682994573272e-03	5.581724687097464575e-03	4.036766788916819684e-04	6.608414802826897416e-01	6.744814978558408836e-01	6.472014627095385997e-01
-3.690056244735018254e-02	1.409354856798980754e-03	1.484474243138447693e-03	1.334235470459513816e-03	1.069338811781759428e-05	1.910944149316253377e-05	2.277334742472656475e-06	3.353947506948306012e-01	3.492090399871661255e-01	3.215804614024950769e-01	2.927623054823185345e-03	5.465910155916233956e-03	3.893359537301371680e-04	6.602575780054289467e-01	6.744400569486269648e-01	6.460750990622309287e-01
-2.098506813816136685e-02	1.416520449589068120e-03	1.494779542467940476e-03	1.338261356710195764e-03	1.062942956108296879e-05	1.896919606090934334e-05	2.289663061256592554e-06	3.360410271843148333e-01	3.503610424281237701e-01	3.217210119405058966e-01	2.861239445516280781e-03	5.345942524330285148e-03	3.765363667022764149e-04	6.596705834910180366e-01	6.743638321914021683e-01	6.449773347906339049e-01
-5.069573828970774798e-03	1.423733315137668508e-03	1.504972109290471458e-03	1.342494520984865557e-03	1.056148283423669468e-05	1.881827844675134178e-05	2.304687221722049269e-06	3.366915007100908519e-01	3.514849217655093838e-01	3.218980796546723200e-01	2.794006224876230838e-03	5.222424547713098650e-03	3.655879020393634597e-04	6.590801982670604353e-01	6.742510833969076467e-01	6.439093131372132239e-01
1.084592048021804089e-02	1.430990095359734038e-03	1.515037636023487460e-03	1.346942554695980615e-03	1.048786556479240865e-05	1.865468048077620046e-05	2.321050648808616843e-06	3.373459191255137046e-01	3.525788903916378114e-01	3.221129478593895978e-01	2.726191543738112899e-03	5.095699626671812942e-03	3.566834608044128566e-04	6.584864113698227772e-01	6.741003395587209512e-01	6.428724831809246032e-01
2.676141478940685658e-02	1.438258893802093954e-03	1.524932607008213986e-03	1.351585180595973922e-03	1.040084044871908670e-05	1.846868798926156233e-05	2.332992908176611076e-06	3.380029537123078187e-01	3.536402333495002881e-01	3.223656740751153493e-01	2.657563104756831187e-03	4.965412613442026987e-03	3.497135960716349530e-04	6.578908234486837703e-01	6.739115676383853337e-01	6.418700792589822068e-01
4.267690909859744863e-02	1.445487474413499444e-03	1.534592774585262888e-03	1.356382174241736000e-03	1.030055625849002088e-05	1.826073042691436484e-05	2.340382090065676931e-06	3.386605003962059879e-01	3.546656014455589201e-01	3.226553993468530557e-01	2.588521122286841555e-03	4.832135131691648461e-03	3.449071128820346485e-04	6.572951904508345100e-01	6.736855538726004289e-01	6.409048270290685911e-01
5.859240340778626432e-02	1.452623319281100582e-03	1.543954240347606126e-03	1.361292398214595037e-03	1.018826545144697470e-05	1.803262793780294399e-05	2.343902965091007099e-06	3.393164349694302584e-01	3.556517740065981426e-01	3.229810959322623742e-01	2.519523933623573492e-03	4.696533662013836243e-03	3.425142052333107409e-04	6.567012295122128807e-01	6.734232247347989864e-01	6.399792342896267749e-01
7.450789771697685637e-02	1.459614585737923362e-03	1.552954511107551084e-03	1.366274660368295641e-03	1.006552315024109854e-05	1.778656475086765515e-05	2.344481549614540238e-06	3.399686380579396983e-01	3.565956838885186997e-01	3.233415922273606968e-01	2.451020000172565889e-03	4.559273539806214456e-03	3.427664605389168888e-04	6.561106618329988205e-01	6.731256412596976491e-01	6.390956824062999919e-01
9.042339202616567206e-02	1.466410633279078071e-03	1.561533113447085425e-03	1.371288153111070718e-03	9.934144833616562691e-06	1.752504169553520039e-05	2.343247971697925840e-06	3.406150029337420282e-01	3.574944259714433747e-01	3.237355798960406816e-01	2.383443864966123746e-03	4.421015431100967785e-03	3.458722988312792727e-04	6.555252084231785181e-01	6.727939956825549350e-01	6.382564211638021012e-01
1.063388863353544878e-01	1.472962545547156464e-03	1.569632210117716904e-03	1.376292880976596024e-03	9.796154606670010037e-06	1.725082103486929883e-05	2.341488178470722089e-06	3.412534432212891988e-01	3.583452663457997733e-01	3.241616200967786243e-01	2.317212308513966028e-03	4.282412512904489911e-03	3.520121041234421447e-04	6.549465857700421667e-01	6.724296080635198125e-01	6.374635634765645209e-01
1.222543806445450798e-01	1.479223640296011520e-03	1.577197207883502313e-03	1.381250072708520727e-03	9.653725893582866465e-06	1.696686568195082291e-05	2.340586105214910869e-06	3.418819004605306855e-01	3.591456519399257030e-01	3.246181489811356680e-01	2.252720742857555573e-03	4.144108497225375970e-03	3.613329884897356105e-04	6.543765014304213645e-01	6.720339228749674376e-01	6.367190799858752914e-01
1.381698749537338955e-01	1.485149960124364406e-03	1.584177346711249101e-03	1.386122573537479710e-03	9.509116696650467667e-06	1.667627490255484948e-05	2.341958490746085007e-06	3.424983514908134796e-01	3.598932204069211771e-01	3.251034825747057821e-01	2.190339880836382046e-03	4.006736648595710451e-03	3.739431130770538587e-04	6.538166495515281840e-01	6.716085055527988290e-01	6.360247935502575389e-01
1.540853692629244875e-01	1.490700736800822579e-03	1.590526260613982527e-03	1.390875212987662630e-03	9.364601780796230648e-06	1.638221851952856929e-05	2.346985042063890308e-06	3.431008156216658889e-01	3.605858101414384786e-01	3.256158211018932991e-01	2.130412714314289073e-03	3.870919957866892150e-03	3.899054707616857792e-04	6.532687063254373205e-01	6.711550390317219117e-01	6.353823736191527294e-01
1.700008635721133032e-01	1.495838822186779148e-03	1.596202500990027149e-03	1.395475143383531147e-03	9.222404263820458878e-06	1.608787143205040468e-05	2.356937095590512227e-06	3.436873615585719355e-01	3.612214703408693217e-01	3.261532527762745493e-01	2.073251831492752169e-03	3.737272649848713720e-03	4.092310131367906181e-04	6.527343253834838599e-01	6.706753203021672549e-01	6.347933304648004649e-01
1.859163578813021189e-01	1.500531079105318693e-03	1.601170013997592649e-03	1.399892144213044738e-03	9.084629114525590471e-06	1.579634996542875680e-05	2.372908263622422451e-06	3.442561140541138265e-01	3.617984710636151791e-01	3.267137570446124739e-01	2.019137099497571915e-03	3.606403216694717070e-03	4.318709823004267603e-04	6.522151331381680350e-01	6.701712570432988292e-01	6.342590092330372409e-01
2.018318521904927110e-01	1.504748725999711066e-03	1.605398564377371294e-03	1.404098887622050838e-03	8.953200982891967684e-06	1.551065120228280758e-05	2.395750763501126937e-06	3.448052602572866387e-01	3.623153132728693659e-01	3.272952072417039115e-01	1.968313734210880208e-03	3.478919177090562288e-03	4.577082913311979109e-04	6.517127240815190348e-01	6.696448644033352604e-01	6.337805837597028091e-01
2.177473464996815267e-01	1.508467629866364675e-03	1.608864099186729357e-03	1.408071160545999994e-03	8.829808612155644044e-06	1.523359605071097998e-05	2.426021173600307266e-06	3.453330557363802344e-01	3.627707388891705520e-01	3.278953725835899169e-01	1.920990774879474628e-03	3.355433750997958813e-03	4.865477987609906612e-04	6.512286560502609234e-01	6.690982620166061601e-01	6.333590500839156867e-01
2.336628408088721187e-01	1.511668542721478952e-03	1.611549046133990172e-03	1.411788039308967731e-03	8.715857819502590643e-06	1.496777642535152503e-05	2.463939213653656255e-06	3.458378301535048327e-01	3.631637409114369941e-01	3.285119193955726713e-01	1.877339976413558952e-03	3.236574586889447505e-03	5.181053659376706148e-04	6.507644454695395986e-01	6.685336713666345521e-01	6.329952195724446451e-01
2.495783351180609344e-01	1.514337277750920285e-03	1.613442542589078790e-03	1.415232012912761780e-03	8.612434691381636270e-06	1.471550660783403428e-05	2.509362774929238258e-06	3.463179925716354801e-01	3.634935737047985671e-01	3.291424114384723931e-01	1.837495127548888522e-03	3.122994538978618277e-03	5.519957161191585502e-04	6.503215625883724815e-01	6.679534136268600042e-01	6.326897115498849589e-01
2.654938294272497501e-01	1.516464822278100998e-03	1.614540592880430543e-03	1.418389051675771452e-03	8.520280235595504778e-06	1.447877867546888612e-05	2.561781795722123441e-06	3.467720363778820092e-01	3.637597635967285692e-01	3.297843091590354492e-01	1.801551798233123674e-03	3.015384190185656579e-03	5.877194062805909860e-04	6.499014267213700791e-01	6.673599081365160224e-01	6.324429453062241357e-01
2.814093237364403421e-01	1.518047385740718680e-03	1.614846153148864327e-03	1.421248618332573033e-03	8.439777282372507759e-06	1.425922190326561612e-05	2.620332661479400243e-06	3.471985438095784304e-01	3.639621199710297295e-01	3.304349676481271314e-01	1.769567514767560711e-03	2.914485232864731483e-03	6.246497966703897214e-04	6.495054015126300317e-01	6.667556716986665633e-01	6.322551313265935002e-01
2.973248180456291578e-01	1.519086381967770785e-03	1.614369144793499286e-03	1.423803619142042284e-03	8.370949949399193504e-06	1.405806630508212851e-05	2.683833593716258500e-06	3.475961900726634579e-01	3.641007471037676635e-01	3.310916330415592523e-01	1.741562356441879152e-03	2.821102788214924564e-03	6.620219246688335227e-04	6.491347902389763558e-01	6.661433189224358342e-01	6.321262615555168773e-01
3.132403123548197499e-01	1.519588346165516059e-03	1.613126399389260479e-03	1.426050292941771639e-03	8.313475501168787480e-06	1.387611100413891225e-05	2.750839998198663558e-06	3.479637470446912961e-01	3.641760570464499525e-01	3.317514370429326398e-01	1.717519962695105524e-03	2.736113094101537413e-03	6.989268312886734186e-04	6.487908311709459364e-01	6.655255638708073018e-01	6.320560984710845709e-01
3.291558066640085656e-01	1.519564788126857770e-03	1.611141539853241282e-03	1.427988036400474258e-03	8.266707960990170561e-06	1.371369887396216942e-05	2.819717048018170853e-06	3.483000865576218463e-01	3.641887839296251705e-01	3.324113891856185221e-01	1.697388935272487473e-03	2.660460681053374195e-03	7.343171894916007518e-04	6.484746930110167895e-01	6.649052233210717144e-01	6.320441627009618646e-01
3.450713009731973813e-01	1.519031984245433099e-03	1.608444804556315123e-03	1.429619163934551076e-03	8.229712393922122965e-06	1.357069975094813955e-05	2.888725036896106383e-06	3.486041832582894018e-01	3.641400001324031632e-01	3.330683663841756403e-01	1.681084615475346910e-03	2.595136612430847846e-03	7.670326185198459747e-04	6.481874704295950140e-01	6.642852219951079773e-01	6.320897188640820508e-01
3.609867952823879733e-01	1.518010711917362277e-03	1.605072822976919391e-03	1.430948600857805163e-03	8.201308388532477182e-06	1.344650528486733043e-05	2.956111492197623935e-06	3.488751170470970053e-01	3.640311348357391785e-01	3.337190992584548321e-01	1.668491212467126386e-03	2.541128001568919176e-03	7.958544233653337035e-04	6.479301797201288959e-01	6.636686001705355276e-01	6.321917592697222643e-01
3.769022895915767890e-01	1.516525930826611007e-03	1.601068353311075904e-03	1.431983508342146109e-03	8.180120940235066868e-06	1.334003889672491603e-05	3.020202983745217708e-06	3.491120750980165055e-01	3.638639955397679482e-01	3.343601546562650628e-01	1.659464254748673579e-03	2.499331600052375445e-03	8.195969094449718226e-04	6.477037545954670295e-01	6.630585241358301074e-01	6.323489850551039515e-01
3.928177839007673811e-01	1.514606416413594083e-03	1.596479994084825131e-03	1.432732838742363035e-03	8.164636691598735343e-06	1.324978409009274784e-05	3.079489293104722844e-06	3.493143534653725402e-01	3.636407931598703014e-01	3.349879137708747789e-01	1.653833333391113930e-03	2.470434005891322671e-03	8.372326608909049731e-04	6.475090421481303204e-01	6.624582999965028529e-01	6.325597842997577880e-01
4.087332782099561967e-01	1.512284351504477242e-03	1.591361883076201694e-03	1.433206819932752790e-03	8.153263324573776605e-06	1.317383334688033026e-05	3.132693302267222949e-06	3.494813582851339917e-01	3.633641712904800425e-01	3.355985452797879409e-01	1.651405102453526235e-03	2.454778269032264690e-03	8.480319358747878894e-04	6.473467989975825176e-01	6.618713913583121888e-01	6.328222066368528465e-01
4.246487725191450124e-01	1.509594882618071031e-03	1.585773397424323442e-03	1.433416367811818620e-03	8.144389831350905807e-06	1.310995805743907610e-05	3.178821605262734669e-06	3.496126065805054139e-01	3.630372400860316651e-01	3.361879730749791628e-01	1.651966499248971312e-03	2.452254138644903783e-03	8.516788598530389493e-04	6.472176876477953034e-01	6.613014413836676431e-01	6.331339339119229637e-01
4.405642668283356045e-01	1.506575647860556883e-03	1.579778868122984088e-03	1.433372427598129679e-03	8.136445415859553610e-06	1.305569764524326789e-05	3.217193186475839328e-06	3.497077266835023068e-01	3.626636148675858595e-01	3.367518384994187541e-01	1.655288144785932360e-03	2.462252794329419792e-03	8.483234952424450375e-04	6.471222730784345067e-01	6.607522995958389211e-01	6.334922465610300923e-01
4.564797611375244202e-01	1.503266283562392598e-03	1.573447319224642550e-03	1.433085247900142646e-03	8.127954894008106957e-06	1.300846368935037597e-05	3.247446098665837101e-06	3.497664582858835414e-01	3.622474588861739342e-01	3.372854576855931485e-01	1.661127882827594104e-03	2.483707261284178250e-03	8.385485043710100674e-04	6.470610195928315767e-01	6.602280535247776472e-01	6.338939856608855061e-01
4.723952554467150122e-01	1.499707916908155601e-03	1.566852235500453862e-03	1.432563598315857341e-03	8.117588661089852677e-06	1.296565291924261333e-05	3.269524402937092029e-06	3.497886521343031574e-01	3.617935284618299940e-01	3.377837758067763207e-01	1.669234414598620101e-03	2.515205604639146435e-03	8.232632245580936590e-04	6.470342879455281970e-01	6.597330647469085152e-01	6.343355111441478789e-01
4.883107497559038279e-01	1.495942651764816051e-03	1.560071349706125066e-03	1.431813953823507036e-03	8.104205569214102434e-06	1.292476184841488351e-05	3.283649290013321357e-06	3.497742693858117424e-01	3.613072167035448201e-01	3.382413220680786647e-01	1.679350985242815310e-03	2.555138020164558592e-03	8.035639503210722460e-04	6.470423327716104955e-01	6.592720079194684946e-01	6.348126576237524965e-01
5.042262440650926436e-01	1.492013054736817008e-03	1.553186418814398546e-03	1.430839690659235471e-03	8.086887393013458434e-06	1.288349569658567842e-05	3.290279089441238444e-06	3.497233806408939771e-01	3.607945888878157925e-01	3.386521723939721618e-01	1.691219077704653791e-03	2.601836177146904950e-03	7.806019782624027412e-04	6.470853003392705860e-01	6.588499098494425832e-01	6.353206908290985888e-01
5.201417383742832357e-01	1.487961648180853060e-03	1.546282923930403274e-03	1.429640372431302845e-03	8.064963942629477334e-06	1.283986504979439349e-05	3.290062835464560330e-06	3.496361646720619332e-01	3.602623980724643515e-01	3.390099312716595148e-01	1.704582069777199052e-03	2.653679011154181679e-03	7.554851284002165332e-04	6.471632266460364269e-01	6.584721832340414416e-01	6.358542700580314122e-01
5.360572326834720513e-01	1.483830416515410054e-03	1.539449578556367337e-03	1.428211254474452772e-03	8.038028291774179836e-06	1.279226516203791145e-05	3.283791421510449071e-06	3.495129068666317784e-01	3.597180636788456232e-01	3.393077500544179337e-01	1.719188810626867464e-03	2.709158692490548116e-03	7.292189287631865944e-04	6.472760358779333645e-01	6.581446462569262579e-01	6.364074254989404711e-01
5.519727269926626434e-01	1.479660331678094758e-03	1.532777466938903699e-03	1.426543196417285816e-03	8.005942007253164061e-06	1.273953457466893751e-05	3.272349439837390615e-06	3.493539974027031758e-01	3.591695893644832327e-01	3.395384054409231189e-01	1.734797074165046228e-03	2.766913243828120206e-03	7.026809045019720337e-04	6.474235392494455121e-01	6.578735147012628737e-01	6.369735637976281506e-01
5.678882213018514591e-01	1.475490903036834420e-03	1.526358573330746822e-03	1.424623232742922019e-03	7.968830676350508737e-06	1.268099151098454972e-05	3.256669841716467752e-06	3.491599291775367431e-01	3.586253917121576262e-01	3.396944666429158599e-01	1.751176848175567662e-03	2.825736611875043387e-03	6.766170844760921541e-04	6.476054342405734854e-01	6.576653481074603569e-01	6.375455203736866139e-01
5.838037156110420511e-01	1.471359756468745492e-03	1.520283440836335195e-03	1.422436072101155788e-03	7.927070412252716213e-06	1.261644807390057668e-05	3.237692750604856592e-06	3.489312955074834743e-01	3.580940122545124282e-01	3.397685787604545204e-01	1.768113420108057042e-03	2.884576040346878423e-03	6.516507998692354451e-04	6.478213042455265303e-01	6.575269271575939767e-01	6.381156813334590838e-01
5.997192099202308668e-01	1.467302246702025751e-03	1.514637776932476138e-03	1.419966716471575364e-03	7.881266359044297154e-06	1.254620352111686154e-05	3.216329196971733611e-06	3.486687876183872659e-01	3.575836979686632389e-01	3.397538772681112929e-01	1.785410222887912415e-03	2.942523742601502700e-03	6.282967031743223480e-04	6.480706186456629547e-01	6.574650387037741517e-01	6.386761985875517578e-01
6.156347042294196825e-01	1.463351106389584313e-03	1.509498068005138373e-03	1.417204144774030254e-03	7.832224502742895643e-06	1.247101879025060177e-05	3.193430215235190359e-06	3.483731919449483683e-01	3.571018645373738032e-01	3.396445193525229334e-01	1.802891406946960113e-03	2.998807089470598500e-03	6.069757244233219429e-04	6.483527333172115492e-01	6.574861518535389804e-01	6.392193147808841180e-01
6.315501985386102746e-01	1.459536134764304310e-03	1.504926685597992621e-03	1.414145583930615999e-03	7.780918312142919710e-06	1.239207502897612750e-05	3.169761595309711077e-06	3.480453872569260199e-01	3.566545009319223580e-01	3.394362735819296817e-01	1.820404107913054870e-03	3.052779490778304971e-03	5.880287250478047692e-04	6.486668915820835712e-01	6.575959875136444532e-01	6.397377956505226893e-01
6.474656928477990903e-01	1.455883928128508774e-03	1.500967429763534191e-03	1.410800426493483356e-03	7.728451874942659060e-06	1.231091921244370293e-05	3.145984537441614343e-06	3.476863416292787501e-01	3.562456195946001603e-01	3.391270636639573399e-01	1.837820382976293465e-03	3.103912875910530209e-03	5.717278900420569385e-04	6.490122256077408558e-01	6.577990156996241788e-01	6.402254355158575327e-01
6.633811871569896823e-01	1.452417653865178699e-03	1.497642677248043220e-03	1.407192630482314178e-03	7.676021256350336948e-06	1.222940006787991783e-05	3.122642444820756913e-06	3.472971092724141950e-01	3.558768787035540559e-01	3.387173398412743341e-01	1.855038792834607471e-03	3.151791971310690874e-03	5.582856143585242844e-04	6.493877582596289111e-01	6.580979528788682975e-01	6.406775636403895247e-01
6.792966814661784980e-01	1.449156869133481169e-03	1.494953020664353512e-03	1.403360717602608826e-03	7.624875788431731306e-06	1.214959753305383736e-05	3.100154043809624404e-06	3.468788272376583381e-01	3.555474789607283581e-01	3.382101755145883182e-01	1.871985610269313654e-03	3.196110223089992930e-03	5.478609974486343785e-04	6.497924054071496647e-01	6.584933592709282246e-01	6.410914515433711047e-01
6.952121757753673137e-01	1.446117384930742898e-03	1.492879525751417136e-03	1.399355244110068661e-03	7.576280901912190807e-06	1.207374889718873667e-05	3.078812906635644949e-06	3.464327120118649850e-01	3.552543669717964647e-01	3.376110570519335052e-01	1.888615640766057790e-03	3.236667066435145942e-03	5.405642150969698547e-04	6.502249786815353927e-01	6.589834337700443134e-01	6.414665235930264719e-01
7.111276700845579057e-01	1.443311175768623687e-03	1.491387888615351926e-03	1.395234462921895449e-03	7.531483944534105948e-06	1.200417464076934870e-05	3.058793248298863199e-06	3.459600560138211267e-01	3.549926906455553866e-01	3.369274213820868669e-01	1.904912645130182273e-03	3.273366200978435493e-03	5.364590892819290531e-04	6.506841886813345965e-01	6.595640631045828206e-01	6.418043142580863725e-01
7.270431643937467214e-01	1.440746334821395563e-03	1.490433311581303502e-03	1.391059358061487623e-03	7.491684201123641783e-06	1.194320681930826210e-05	3.040161582939022315e-06	3.454622240037326097e-01	3.547563910387318553e-01	3.361680569687333642e-01	1.920889358697837118e-03	3.306214534205613800e-03	5.355641831900602185e-04	6.511686486185461753e-01	6.602291150335665160e-01	6.421081822035258346e-01
7.429586587029373135e-01	1.438427074055014443e-03	1.489965004685519763e-03	1.386889143424509122e-03	7.458008052649182553e-06	1.189312262389085516e-05	3.022893481407509946e-06	3.449406494156724290e-01	3.545388037593834585e-01	3.353424950719613995e-01	1.936587106463556101e-03	3.335321470420358515e-03	5.378527425067534690e-04	6.516768783957551658e-01	6.609709029001189506e-01	6.423828538913913810e-01
7.588741530121261292e-01	1.436353768530947237e-03	1.489929665081262712e-03	1.382777871980631762e-03	7.431489899247733221e-06	1.185608548151106668e-05	3.006894316984400608e-06	3.443968306214214570e-01	3.543331745737493543e-01	3.344604866690935596e-01	1.952075018179264898e-03	3.360898232740025353e-03	5.432518036185046608e-04	6.522073091019683355e-01	6.617807179998423939e-01	6.426339002040942772e-01
7.747896473213149449e-01	1.434523043791003640e-03	1.490273771336880293e-03	1.378772316245126988e-03	7.413059141323458301e-06	1.183409570349665702e-05	2.992022579150260428e-06	3.438323271326642061e-01	3.541330426874495507e-01	3.335316115778788615e-01	1.967448852176052060e-03	3.383256900306244770e-03	5.516408040458591327e-04	6.527582879122264536e-01	6.626493340527502829e-01	6.428672417717026244e-01
7.907051416305055369e-01	1.432927904960363229e-03	1.490944852915281711e-03	1.374910957005444747e-03	7.403533179879042858e-06	1.182895222165029087e-05	2.978114138107794848e-06	3.432487557470574324e-01	3.539324876724053714e-01	3.325650238217094934e-01	1.982829441266294093e-03	3.402808817395805777e-03	5.628500651367826253e-04	6.533280833735350956e-01	6.635674213006828026e-01	6.430887454463873887e-01
8.066206359396943526e-01	1.431557905946886054e-03	1.491892024581186567e-03	1.371223787312585542e-03	7.403616078565991464e-06	1.184222635129973306e-05	2.965005805832249868e-06	3.426477866422519836e-01	3.537262614582370457e-01	3.315693118262669215e-01	1.998360778548224394e-03	3.420061984060424574e-03	5.766595730360244299e-04	6.539148910571737083e-01	6.645258461654026672e-01	6.433039359489447495e-01
8.225361302488849446e-01	1.430399356857637791e-03	1.493066072074398240e-03	1.367732641640877342e-03	7.413902240955031283e-06	1.187524779564116760e-05	2.952556686268894962e-06	3.420311394205885480e-01	3.535098359516768984e-01	3.305524428895001976e-01	2.014207765207822517e-03	3.435616972074937749e-03	5.927985583407075019e-04	6.545168395551042018e-01	6.655158616519508685e-01	6.435178174582575350e-01
8.384516245580737603e-01	1.429435567491209574e-03	1.494419312589355744e-03	1.364451822393063403e-03	7.434884211015812587e-06	1.192910229875701741e-05	2.940666123274608610e-06	3.414005791058772332e-01	3.532793955026359844e-01	3.295217627091184820e-01	2.030553646445691727e-03	3.450160834068526777e-03	6.109464588228564596e-04	6.551319967959741142e-01	6.665292092788376310e-01	6.437347843131105973e-01
8.543671188672625760e-01	1.428647124491424451e-03	1.495905380578155643e-03	1.361388868404693258e-03	7.466963514265063115e-06	1.200463954228275472e-05	2.929287486247371505e-06	3.407579120924678628e-01	3.530317974214154941e-01	3.284840267635202316e-01	2.047597165403807797e-03	3.464458405195117163e-03	6.307359256124986466e-04	6.557583766541218440e-01	6.675581576045537258e-01	6.439585957036899622e-01
8.702826131764531681e-01	1.428012199461070261e-03	1.497479028580173295e-03	1.358545370341967228e-03	7.510463330201030660e-06	1.210248916166393378e-05	2.918437498738126695e-06	3.401049820457239803e-01	3.527645168920824914e-01	3.274454471993654692e-01	2.065549468385886791e-03	3.479340364406228753e-03	6.517585723655448283e-04	6.563939458230980684e-01	6.685955000213125166e-01	6.441923916248836202e-01
8.861981074856419838e-01	1.427506885032371435e-03	1.499095989665547198e-03	1.355917780399195673e-03	7.565641729001681467e-06	1.222308223054177756e-05	2.908201227461585376e-06	3.394436657520454870e-01	3.524755867527653574e-01	3.264117447513256165e-01	2.084630797716473683e-03	3.495687467380435062e-03	6.735741280525123047e-04	6.570366309234756397e-01	6.696345294026202488e-01	6.444387324443310305e-01
9.021136017948325758e-01	1.427105555575617322e-03	1.500712920527610700e-03	1.353498190623623944e-03	7.632704219099339124e-06	1.236667529879440391e-05	2.898733139404274342e-06	3.387758689157709391e-01	3.521635382582717910e-01	3.253881995732700871e-01	2.105067011232301076e-03	3.514410534784457099e-03	6.957234876801452698e-04	6.576843258132012426e-01	6.706690018755466776e-01	6.446996497508558077e-01
9.180290961040213915e-01	1.426781248903031228e-03	1.502287428032850853e-03	1.351275069773211603e-03	7.711814435713722205e-06	1.253337410009730524e-05	2.890254771330140017e-06	3.381035218996311098e-01	3.518273460029108235e-01	3.243796977963513961e-01	2.127085969614072106e-03	3.536426123419685562e-03	7.177458158084584327e-04	6.583348990674151580e-01	6.716930975583950136e-01	6.449767005764353023e-01
9.339445904132102072e-01	1.426506064998300056e-03	1.503778173213996851e-03	1.349233956782603262e-03	7.803101948855463213e-06	1.272315434850730285e-05	2.883049549203624421e-06	3.374285754049522468e-01	3.514663783419212928e-01	3.233907724679832008e-01	2.150913834521184318e-03	3.562628344057078376e-03	7.391993249852902605e-04	6.589862015935784578e-01	6.727013828405683515e-01	6.452710203465885641e-01
9.498600847224007993e-01	1.426251577482379098e-03	1.505145042357265098e-03	1.347358112607493098e-03	7.906666374645930631e-06	1.293587756020445344e-05	2.877455189087406975e-06	3.367529960875041417e-01	3.510803535775183781e-01	3.224256385974899053e-01	2.176771321764735170e-03	3.593857984836028481e-03	7.596846586934420751e-04	6.596360743468729915e-01	6.736887765734123068e-01	6.455833721203336761e-01
9.657755790315896149e-01	1.425989253224175038e-03	1.506349373060934718e-03	1.345629133387415358e-03	8.022577225190846616e-06	1.317130048356187735e-05	2.873853966819816729e-06	3.360787621048009766e-01	3.506693016015097197e-01	3.214882226080922334e-01	2.204869954529363896e-03	3.630870843162672945e-03	7.788690658960550645e-04	6.602823561102192373e-01	6.746505211447992867e-01	6.459141910756391880e-01
9.816910733407802070e-01	1.425690875232907273e-03	1.507354222745039673e-03	1.344027527720774873e-03	8.150869216587036499e-06	1.342907741332324218e-05	2.872661019850830818e-06	3.354078585907573906e-01	3.502335304190195564e-01	3.205821867624952248e-01	2.235408361921408568e-03	3.674307777999508487e-03	7.965089458433086481e-04	6.609228913028707408e-01	6.755821585848122979e-01	6.462636240209291838e-01
9.976065676499690227e-01	1.425328963740659337e-03	1.508124667385230206e-03	1.342533260096088468e-03	8.291533057195886637e-06	1.370875533145158016e-05	2.874310782940193117e-06	3.347422730539133529e-01	3.497735968883541879e-01	3.197109492194725178e-01	2.268568667874617476e-03	3.724669253304631507e-03	8.124680824446034455e-04	6.615555377814130722e-01	6.764795113993103959e-01	6.466315641635157485e-01
1.013522061959157838e+00	1.424877190212105139e-03	1.508628118856589206e-03	1.341126261567621072e-03	8.444502043425751897e-06	1.400976240833460946e-05	2.879241678516894330e-06	3.340839906959619521e-01	3.492902810196847341e-01	3.188777003722391701e-01	2.304513014685819622e-03	3.782296888407514750e-03	8.267291409641244933e-04	6.621781745970956035e-01	6.773386676121087024e-01	6.470176815820825045e-01
1.029437556268348430e+00	1.424310778916635864e-03	1.508834650015863964e-03	1.339786907817407764e-03	8.609635082101011757e-06	1.433139088596014953e-05	2.887879278241873988e-06	3.334349896480262032e-01	3.487845632311674660e-01	3.180854160648849405e-01	2.343380264188080642e-03	3.847363737729788194e-03	8.393967906463728739e-04	6.627887096737858919e-01	6.781559694187274667e-01	6.474214499288443170e-01
1.045353050577537246e+00	1.423606890677637767e-03	1.508717317439569119e-03	1.338496463915706414e-03	8.786697021822028719e-06	1.467277573989835607e-05	2.900618303745701365e-06	3.327972361230567278e-01	3.482576040366075487e-01	3.173368682095059068e-01	2.385282917810066083e-03	3.919873846418649513e-03	8.506919892014824357e-04	6.633850873714327578e-01	6.789280048543141488e-01	6.478421698885513669e-01
1.061268544886727838e+00	1.422744983484314262e-03	1.508252472541118504e-03	1.337237494427510019e-03	8.975337396627105908e-06	1.503287078158760485e-05	2.917804011666606121e-06	3.321726794838382735e-01	3.477107257183668643e-01	3.166346332493096827e-01	2.430304294535316594e-03	3.999670364533085450e-03	8.609382245375477374e-04	6.639652959007444899e-01	6.796516019190055324e-01	6.482789898824834474e-01
1.077184039195916654e+00	1.421707144820453725e-03	1.507420052611017740e-03	1.335994237029889710e-03	9.175068851840689752e-06	1.541042402427569629e-05	2.939713679405684057e-06	3.315632472273832843e-01	3.471453956150395981e-01	3.159810988397269704e-01	2.478496003087077206e-03	4.086450470183640438e-03	8.705415359905137578e-04	6.645273745558565315e-01	6.803238246606824191e-01	6.487309244510306439e-01
1.093099533505105470e+00	1.420478390836253744e-03	1.506203844167941291e-03	1.334752937504566197e-03	9.385246624894588008e-06	1.580395420403294461e-05	2.966539045756230555e-06	3.309708398879667723e-01	3.465632107215658730e-01	3.153784690543676716e-01	2.529875741551703729e-03	4.179784772811081378e-03	8.799667102923258623e-04	6.650694207330193342e-01	6.809419707784134523e-01	6.491968706876252160e-01
1.109015027814296062e+00	1.419046927864724703e-03	1.504591711886670707e-03	1.333502143842778698e-03	9.605050486839977918e-06	1.621173032949788803e-05	2.998370644182066961e-06	3.303973258626738962e-01	3.459658833591285343e-01	3.148287683662192582e-01	2.584425454149566048e-03	4.279138796172296533e-03	8.897121121268351286e-04	6.655895967048240935e-01	6.815035703700305092e-01	6.496756230396176779e-01
1.124930522123484877e+00	1.417404372260726297e-03	1.502575787288668420e-03	1.332232957232784175e-03	9.833470510282565875e-06	1.663175603682283822e-05	3.035184983742295227e-06	3.298445361650918506e-01	3.453552277234764323e-01	3.143338446067072689e-01	2.642089871004907765e-03	4.383894478106583129e-03	9.002852639032328345e-04	6.660861361211313225e-01	6.820063855037457046e-01	6.501658867385169405e-01
1.140846016432675469e+00	1.415545925112064252e-03	1.500152612347817023e-03	1.330939237876311481e-03	1.006929791714329453e-05	1.706176035508889032e-05	3.076835479197699581e-06	3.293142591146548392e-01	3.447331471639286660e-01	3.138953710653810125e-01	2.702775452597123550e-03	4.493370190625704461e-03	9.121807145685428570e-04	6.665573502097178471e-01	6.824484103428961612e-01	6.506662900765395330e-01
1.156761510741864285e+00	1.413470499028596011e-03	1.497323234174425350e-03	1.329617763882766672e-03	1.031112207906025495e-05	1.749919624790726772e-05	3.123047910213243025e-06	3.288082349711195507e-01	3.441016220826459415e-01	3.135148478595931598e-01	2.766349756141216892e-03	4.606838398173612389e-03	9.258611141088211784e-04	6.670016336516307875e-01	6.828278715971117796e-01	6.511753957061497955e-01
1.172677005051054877e+00	1.411180794943731227e-03	1.494093247990305531e-03	1.328268341897156923e-03	1.055733450183982916e-05	1.794124799608624860e-05	3.173421007593411428e-06	3.283281505256838706e-01	3.434626983757298468e-01	3.131936026756378944e-01	2.832641236493818777e-03	4.723540604823330338e-03	9.417418681643069996e-04	6.674174701083758210e-01	6.831432291105373755e-01	6.516917111062142665e-01
1.188592499360243693e+00	1.408683327647091517e-03	1.490472786685878613e-03	1.326893868608304420e-03	1.080614033359665451e-05	1.838484813349053091e-05	3.227432533702778120e-06	3.278756336623470102e-01	3.428184763656840217e-01	3.129327909590099988e-01	2.901439489364520709e-03	4.842699630462759045e-03	9.601793482662825899e-04	6.678034373803067858e-01	6.833931764305564149e-01	6.522136983300571567e-01
1.204507993669432508e+00	1.405988399588916152e-03	1.486476456342781952e-03	1.325500342835050352e-03	1.105557760710872373e-05	1.882670425564174474e-05	3.284450958575702711e-06	3.274522479052006663e-01	3.421711001998814505e-01	3.127333956105198820e-01	2.972495939684420899e-03	4.963529494248474123e-03	9.814623851203676738e-04	6.681582121779180428e-01	6.835766412291456318e-01	6.527397831266904538e-01
1.220423487978623101e+00	1.403110023335919516e-03	1.482123218197111758e-03	1.324096828474727273e-03	1.130354407543925961e-05	1.926333560292296950e-05	3.343752547955551409e-06	3.270594869694251616e-01	3.415227477132230516e-01	3.125962262256272717e-01	3.045524972999621386e-03	5.085243295685266778e-03	1.005806650313975995e-03	6.684805744901629598e-01	6.836927854737180343e-01	6.532683635066078853e-01
1.236338982287811916e+00	1.400065793893396368e-03	1.477436218593346923e-03	1.322695369193445814e-03	1.154783114230483476e-05	1.969111889428930279e-05	3.404543390320365046e-06	3.266987693358030520e-01	3.408756207763459223e-01	3.125219178952601817e-01	3.120205502773316496e-03	5.207059506339038399e-03	1.033351499207594594e-03	6.687694115363869152e-01	6.837410052665712223e-01	6.537978178062026080e-01
1.252254476597002508e+00	1.396876712918069001e-03	1.472442569520655050e-03	1.321310856315482951e-03	1.178616404179721917e-05	2.010634247127281713e-05	3.465985612321622903e-06	3.263714328705272782e-01	3.402319361752781379e-01	3.125109295657764186e-01	3.196182961552139663e-03	5.328207053615066982e-03	1.064158869489212345e-03	6.690237212909596609e-01	6.837209302922383491e-01	6.543265122896809727e-01
1.268169970906191324e+00	1.393566967609527170e-03	1.467173083320145056e-03	1.319960851898909285e-03	1.201624710244527782e-05	2.050526742420997480e-05	3.527226780680582535e-06	3.260787295139473962e-01	3.395939170960139419e-01	3.125635419318808506e-01	3.273071699136727037e-03	5.447929519758151241e-03	1.098213878515302833e-03	6.692426155722031034e-01	6.836324228311931872e-01	6.548528083132130195e-01
1.284085465215380140e+00	1.390163667765626681e-03	1.461661966094728472e-03	1.318665369436524890e-03	1.223581265376407610e-05	2.088419403065364392e-05	3.587431276874506573e-06	3.258218200636250894e-01	3.389637853209850893e-01	3.126798548062650895e-01	3.350457766247633314e-03	5.565488712864001715e-03	1.135426819631264912e-03	6.694253226897068920e-01	6.834755763162911890e-01	6.553750690631225950e-01
1.300000959524570732e+00	1.386696545101485196e-03	1.455946475243287495e-03	1.317446614959682898e-03	1.244267191316187432e-05	2.123953155573561329e-05	3.645812270588135351e-06	3.256017690786482399e-01	3.383437542868636405e-01	3.128597838704328393e-01	3.427902057749042126e-03	5.680167803198090358e-03	1.175636312299993894e-03	6.695711896465873503e-01	6.832507134275104255e-01	6.558916658656642751e-01
1.315916453833759547e+00	1.383197619448170998e-03	1.450066547387422787e-03	1.316328691508919209e-03	1.263476603873447452e-05	2.156786925906309144e-05	3.701662818405859304e-06	3.254195399335278460e-01	3.377360232105753868e-01	3.131030566564803053e-01	3.504943785334888647e-03	5.791274162914196791e-03	1.218613407755580937e-03	6.696796838956493580e-01	6.829583837408963465e-01	6.564009840504023696e-01
1.331831948142950139e+00	1.379700836854510799e-03	1.444064403791127382e-03	1.315337269917894215e-03	1.281021545748588037e-05	2.186604633248918301e-05	3.754384582482577729e-06	3.252759900511865143e-01	3.371427725694030042e-01	3.134092075329700244e-01	3.581104245742897270e-03	5.898142002204545889e-03	1.264066489281248217e-03	6.697503946507576966e-01	6.825993609706442200e-01	6.569014283308711732e-01
1.347747442452138955e+00	1.376241684906166990e-03	1.437984141242885016e-03	1.314499228569448964e-03	1.296736558391213158e-05	2.213121846392018412e-05	3.803512703904079036e-06	3.251718663454695735e-01	3.365661613348467918e-01	3.137775713560923552e-01	3.655890847086094159e-03	6.000134859827516327e-03	1.311646834344671990e-03	6.697830337569534720e-01	6.821746398728673055e-01	6.573914276410396385e-01
1.363662936761327771e+00	1.372856790746801144e-03	1.431871317366762352e-03	1.313842264126839935e-03	1.310482713206585939e-05	2.236091878627564044e-05	3.848735477856080043e-06	3.251078009042996930e-01	3.360083265258635987e-01	3.142072752827357873e-01	3.728801352818759789e-03	6.096647979695491576e-03	1.360954725942028001e-03	6.697774361250019570e-01	6.816854329165277226e-01	6.578694393334761914e-01
1.379578431070518363e+00	1.369583507337336159e-03	1.425772540606509708e-03	1.313394474068162610e-03	1.322150939282824294e-05	2.255311112574497789e-05	3.889907659911509685e-06	3.250843069449921297e-01	3.354713858960489681e-01	3.146972279939352912e-01	3.799328300220534017e-03	6.187110586265478877e-03	1.411546014175589156e-03	6.697335597380564831e-01	6.811331668800306716e-01	6.583339525960822947e-01
1.395493925379707179e+00	1.366459493425767899e-03	1.419735076935133705e-03	1.313183909916402093e-03	1.331664509112026586e-05	2.270623370355195921e-05	3.927056478688572508e-06	3.251017750733581346e-01	3.349574449494137074e-01	3.152461051973025619e-01	3.866963548119330043e-03	6.270988058359036263e-03	1.462939037879623389e-03	6.696514852400050621e-01	6.805194796067801644e-01	6.587834908732299599e-01
1.411409419688897771e+00	1.363522292530138609e-03	1.413806488101177188e-03	1.313238096959100029e-03	1.338980574570710743e-05	2.281923176084675681e-05	3.960379730567458047e-06	3.251604698780369285e-01	3.344686100714885368e-01	3.158523296845853201e-01	3.931202906906393693e-03	6.347783992409887846e-03	1.514621821402899974e-03	6.695314151167798267e-01	6.798462172675370230e-01	6.592166129660226304e-01
1.427324913998086586e+00	1.360808915972986288e-03	1.408034320644630921e-03	1.313583511301341655e-03	1.344090681456027743e-05	2.289157795419998257e-05	3.990235674920573994e-06	3.252605268909831704e-01	3.340070105048335014e-01	3.165140432771328394e-01	3.991550802745307686e-03	6.417042140880514257e-03	1.566059464610101114e-03	6.693736724834832286e-01	6.791154326547174103e-01	6.596319123122490469e-01
1.443240408307275402e+00	1.358355434661573553e-03	1.402465872230569547e-03	1.314244997092577560e-03	1.347020230639693055e-05	2.292327979397710782e-05	4.017124818816754982e-06	3.254019499442197261e-01	3.335748334277229832e-01	3.172290664607164690e-01	4.047524927255096751e-03	6.478348208806480012e-03	1.616701645703713490e-03	6.691786994915566167e-01	6.783293853226011194e-01	6.600280136605121140e-01
1.459155902616465994e+00	1.356196583901294337e-03	1.397148074239920167e-03	1.315245093562668506e-03	1.347826895710759788e-05	2.291487385221995264e-05	4.041664061995244822e-06	3.255846089518166231e-01	3.331743789333092565e-01	3.179948389703239897e-01	4.098660823863878658e-03	6.531331490415901928e-03	1.665990157311855388e-03	6.689470553714602641e-01	6.774905448667102315e-01	6.604035658762102967e-01
1.475071396925654810e+00	1.354365385078177848e-03	1.392127550965082533e-03	1.316603219191273162e-03	1.346598049028693206e-05	2.286740693199805347e-05	4.064554048575810645e-06	3.258082381445973619e-01	3.328081460082837340e-01	3.188083302809109898e-01	4.144516362485614440e-03	6.575666327989334453e-03	1.713366396981893993e-03	6.686794141273477710e-01	6.766015994683278745e-01	6.607572287863676674e-01
1.490986891234845402e+00	1.352892787569232773e-03	1.387450953436213151e-03	1.318334621702252395e-03	1.343447288564785281e-05	2.278240484760875843e-05	4.086540923686948879e-06	3.260724347832982817e-01	3.324789680457090335e-01	3.196659015208875299e-01	4.184676055164352274e-03	6.611073376156939227e-03	1.758278734171764886e-03	6.683765619010817449e-01	6.756654733219086273e-01	6.610876504802548626e-01
1.506902385544034217e+00	1.351807333755178017e-03	1.383165733292201485e-03	1.320448934218154549e-03	1.338510194987882818e-05	2.266182989603642882e-05	4.108374003721227541e-06	3.263766583738305638e-01	3.321902294825182511e-01	3.205630872651428764e-01	4.218755166847392053e-03	6.637320656360231295e-03	1.800189677334552811e-03	6.680393940236161177e-01	6.746853593512813774e-01	6.613934286959508579e-01
1.522817879853223033e+00	1.351134849536535449e-03	1.379321643821053303e-03	1.322948055252017594e-03	1.331939480494571325e-05	2.250802848748113420e-05	4.130761122410292290e-06	3.267202304059266260e-01	3.319462182053571908e-01	3.214942426064960612e-01	4.246403577474598678e-03	6.654224387996639407e-03	1.838582766952557949e-03	6.676689117722562905e-01	6.736647790759947574e-01	6.616730444685178236e-01
1.538733374162413625e+00	1.350898162306998253e-03	1.375973473568352021e-03	1.325822851045644485e-03	1.323899716444401137e-05	2.232367073121318131e-05	4.154323597674841443e-06	3.271023346338151061e-01	3.317527083520801501e-01	3.224519609155500621e-01	4.267309354083707179e-03	6.661649584640360819e-03	1.872969123527053106e-03	6.672662188526290450e-01	6.726076927264571514e-01	6.619247449788009385e-01
1.554648868471602441e+00	1.351116847930818087e-03	1.373185889888449461e-03	1.329047805973186712e-03	1.314561844758733484e-05	2.211168402972266052e-05	4.179552865452007470e-06	3.275220179146763333e-01	3.316179322044034428e-01	3.234261036249492238e-01	4.281201994602721467e-03	6.659510405566096761e-03	1.902893583639346606e-03	6.668325176243417030e-01	6.715187072582555761e-01	6.621463279904278298e-01
1.570564362780793033e+00	1.351807007914140272e-03	1.371041793740898455e-03	1.332572222087382088e-03	1.304097687424547854e-05	2.187518290938306382e-05	4.206770839107891558e-06	3.279781916175101286e-01	3.315541761123377285e-01	3.244022071226825288e-01	4.287855308397652172e-03	6.647770254510285137e-03	1.927940362285018774e-03	6.663691050893030265e-01	6.704034872677463452e-01	6.623347229108597078e-01
1.586479857089981849e+00	1.352981077660717546e-03	1.369655785702201655e-03	1.336306369619233436e-03	1.292674668825755837e-05	2.161739740331737977e-05	4.236095973197736967e-06	3.284696336117227666e-01	3.315802028028122517e-01	3.253590644206332816e-01	4.287089902428850401e-03	6.626441619143358386e-03	1.947738185714342849e-03	6.658773686614984921e-01	6.692696180927886207e-01	6.624851192302083636e-01
1.602395351399170664e+00	1.354647666463659490e-03	1.369191651585852185e-03	1.340103681341466794e-03	1.280450956908562175e-05	2.134160229915809607e-05	4.267416839013147428e-06	3.289949908412456159e-01	3.317240341729784103e-01	3.262659475095128214e-01	4.278775245999751238e-03	6.595585646088419039e-03	1.961964845911083437e-03	6.653587817367209167e-01	6.681285618377572622e-01	6.625890016356845713e-01
1.618310845708361256e+00	1.356811429706447809e-03	1.369869346029510288e-03	1.343753513383385331e-03	1.267571211676488340e-05	2.105104947193524138e-05	4.300374761594527104e-06	3.295527824863536126e-01	3.320230136325232895e-01	3.270825513401839357e-01	4.262831291511719189e-03	6.555311447533232125e-03	1.970351135490205820e-03	6.648148990803106617e-01	6.670004653373545755e-01	6.626293328232667479e-01
1.634226340017550072e+00	1.359472973624360195e-03	1.371918440158486881e-03	1.347027507090233509e-03	1.254163103894380864e-05	2.074890534501369133e-05	4.334356732873925945e-06	3.301414037116021660e-01	3.325137698416927856e-01	3.277690375815115464e-01	4.239229633318269096e-03	6.505775136601929520e-03	1.972684130034608237e-03	6.642473520504154072e-01	6.659264956821930870e-01	6.625682084186377274e-01
1.650141834326740664e+00	1.362628792904396931e-03	1.375449897239348516e-03	1.349807688569445345e-03	1.240334734208177457e-05	2.043819526780647460e-05	4.368499416357074549e-06	3.307591299944792063e-01	3.332099667808330890e-01	3.283082932081253236e-01	4.207994191648843120e-03	6.447178589766748916e-03	1.968809793530936891e-03	6.636578436736243480e-01	6.649946756908287071e-01	6.623210116564199890e-01
1.666057328635929480e+00	1.366271241367546891e-03	1.380360547858524569e-03	1.352181934876569213e-03	1.226173044523106303e-05	2.012175627891032515e-05	4.401704611551802610e-06	3.314041220254937969e-01	3.340892161011158046e-01	3.287190279498717893e-01	4.169201413591796211e-03	6.379767935797308297e-03	1.958634891386284126e-03	6.630481435891008024e-01	6.643352537239740618e-01	6.617610334542275430e-01
1.681972822945118295e+00	1.370388535969088066e-03	1.386407719729307710e-03	1.354369352208868423e-03	1.211743271049559271e-05	1.980219935092729047e-05	4.432666070063893268e-06	3.320744311665603243e-01	3.351078561434808756e-01	3.290410061896397731e-01	4.122979988232390591e-03	6.303831772187927507e-03	1.942128204276853676e-03	6.624200828765266502e-01	6.639679621194660708e-01	6.608722036335872296e-01
1.697888317254308888e+00	1.374964794356447377e-03	1.393345600038126651e-03	1.356583988674768104e-03	1.197089443732954755e-05	1.948188180423546440e-05	4.459907070423632395e-06	3.327680054506978458e-01	3.362232778796546695e-01	3.293127330217410220e-01	4.069510078177134178e-03	6.219699111798706118e-03	1.919321044555561805e-03	6.617755487823303584e-01	6.637665182479118853e-01	6.597845793167488315e-01
1.713803811563497703e+00	1.379980106224663232e-03	1.400984847803568535e-03	1.358975364645757930e-03	1.182235891750616532e-05	1.916289014862018248e-05	4.481827686392149012e-06	3.334826961022903102e-01	3.374032560325563312e-01	3.295621361720242892e-01	4.009022074803489030e-03	6.127737064709680610e-03	1.890307084897297450e-03	6.611164793577631871e-01	6.636287671373705122e-01	6.586041915781558620e-01
1.729719305872688295e+00	1.385410638691521659e-03	1.409189537769018480e-03	1.361631739614024839e-03	1.167189671329702930e-05	1.884703318228926727e-05	4.496760244304791332e-06	3.342162645534976217e-01	3.386253544838651597e-01	3.298071746231300838e-01	3.941794889597216404e-03	6.028348263112074876e-03	1.855241516082357933e-03	6.604448580214993259e-01	6.635079027286218123e-01	6.573818133143768394e-01
1.745634800181877111e+00	1.391228775863456377e-03	1.417858953514014413e-03	1.364598598212898341e-03	1.151943792200637594e-05	1.853584476615874967e-05	4.503031077854003915e-06	3.349663899288745639e-01	3.398738927922479447e-01	3.300588870655011831e-01	3.868153798822163841e-03	5.921968040501087403e-03	1.814339557143240279e-03	6.597627080585171111e-01	6.633838561002185497e-01	6.561415600168156725e-01
1.761550294491065927e+00	1.397403292666294164e-03	1.426912756104244985e-03	1.367893829228343343e-03	1.136481084293062002e-05	1.823059531601282826e-05	4.499026369848410942e-06	3.357306769669072821e-01	3.411374246146291478e-01	3.303239293191854165e-01	3.788467863455613656e-03	5.809061380493652123e-03	1.767874346417575189e-03	6.590720870661270769e-01	6.632474951338843683e-01	6.548966789983697856e-01
1.777465788800256519e+00	1.403899562861263576e-03	1.436281651435239492e-03	1.371517474287287661e-03	1.120778518329483333e-05	1.793231073381659408e-05	4.483259632773072592e-06	3.365066643440280947e-01	3.424071064299884504e-01	3.306062222580677390e-01	3.703146950764296761e-03	5.690119655214445626e-03	1.716174246314148329e-03	6.583750813571620508e-01	6.630944440170865040e-01	6.536557186972375977e-01
1.793381283109445334e+00	1.410679800948468543e-03	1.445901966838360978e-03	1.375457635058576107e-03	1.104811774012044355e-05	1.764179724767014968e-05	4.454438232570737425e-06	3.372918333637496824e-01	3.436757159855275412e-01	3.309079507419718236e-01	3.612638388043271608e-03	5.565657178249793294e-03	1.659619597836749921e-03	6.576738003295176105e-01	6.629226147989469853e-01	6.524249858600882357e-01
1.809296777418635926e+00	1.417703337372937722e-03	1.455712594929716667e-03	1.379694079816158776e-03	1.088559838424905868e-05	1.735967045994699521e-05	4.411526308551123005e-06	3.380836169709142136e-01	3.449370703388682236e-01	3.312301636029602037e-01	3.517423282846575145e-03	5.436207602472988357e-03	1.598638963220161933e-03	6.569703708104813744e-01	6.627311353723346343e-01	6.512096062486281145e-01
1.825212271727824742e+00	1.424926926091719340e-03	1.465653321158713910e-03	1.384200531024724770e-03	1.072009415600844031e-05	1.708638682275926112e-05	4.353801489257617802e-06	3.388794090486739741e-01	3.461856787167024163e-01	3.315731393806455318e-01	3.418012547463717809e-03	5.302320198349788974e-03	1.533704896577646861e-03	6.562669313836135832e-01	6.625198419286074669e-01	6.500140208386196994e-01
1.841127766037015334e+00	1.432305083137610765e-03	1.475663967537691129e-03	1.388946198737530400e-03	1.055158936032442321e-05	1.682227577095028780e-05	4.280902949698559469e-06	3.396765739537641604e-01	3.474165330043027522e-01	3.319366149032255686e-01	3.314942668402602773e-03	5.164556053352566123e-03	1.465329283452639422e-03	6.555656267053344699e-01	6.622890193490571509e-01	6.488422340616117889e-01
1.857043260346204150e+00	1.439790454333252263e-03	1.485684031475466467e-03	1.393896877191038060e-03	1.038021971940340305e-05	1.656757084081548657e-05	4.192868597991320381e-06	3.404724562438796731e-01	3.486249800747690530e-01	3.323199324129902932e-01	3.208771264195337935e-03	5.023484237539222602e-03	1.394058290851453701e-03	6.548686018178715429e-01	6.620392590803260147e-01	6.476979445554170711e-01
1.872958754655392966e+00	1.447334209779481970e-03	1.495652635947683062e-03	1.399015783611280879e-03	1.020629889638759744e-05	1.632243827699608971e-05	4.090159515779105166e-06	3.412643905495787999e-01	3.498066438124004529e-01	3.327221372867571469e-01	3.100072476921670716e-03	4.879677983889461890e-03	1.320466969953879759e-03	6.541779964648227752e-01	6.617713764473900362e-01	6.465846164822555142e-01
1.888874248964583558e+00	1.454886462178489560e-03	1.505508682887732709e-03	1.404264241469246411e-03	1.003033603287325684e-05	1.608700186491914200e-05	3.973670200827370841e-06	3.420497115420742529e-01	3.509573780040710078e-01	3.331420450800774979e-01	2.989432244424008577e-03	4.733710934373078390e-03	1.245153554474938981e-03	6.534959394152894951e-01	6.614863597622716584e-01	6.455055190683073318e-01
1.904789743273772373e+00	1.462396705472731370e-03	1.515191143658720053e-03	1.409602267286742686e-03	9.853043332897219226e-06	1.586136300357743594e-05	3.844723662217002511e-06	3.428257639475825735e-01	3.520732388321322071e-01	3.335782890630329400e-01	2.877443501252310420e-03	4.586153503752484970e-03	1.168733498752136087e-03	6.528245428023583541e-01	6.611853372676973484e-01	6.444637483370193598e-01
1.920705237582962965e+00	1.469814269704326206e-03	1.524639444073206751e-03	1.414989095335445661e-03	9.675333159320408040e-06	1.564561533511774606e-05	3.705050983523070022e-06	3.435899125585802349e-01	3.531504700659973128e-01	3.340293550511631571e-01	2.764701356916621743e-03	4.437569412681068720e-03	1.091833301152174548e-03	6.521658964816388071e-01	6.608695545013741901e-01	6.434622384619034241e-01
1.936620731892151781e+00	1.477088787447809097e-03	1.533793914893956910e-03	1.420383660001661285e-03	9.498304566931505867e-06	1.543985355757653314e-05	3.556755576286480287e-06	3.443395521923286462e-01	3.541854966227093726e-01	3.344936077619479198e-01	2.651798300035542334e-03	4.288512439738025039e-03	1.015084160333059845e-03	6.515220624156201623e-01	6.605403579702551209e-01	6.425037668609852037e-01
1.952536226201340597e+00	1.484170666663188563e-03	1.542596286540863330e-03	1.425745046785513795e-03	9.323219660410009374e-06	1.524417635248271674e-05	3.402262968337302012e-06	3.450721175474418256e-01	3.551749237162419304e-01	3.349693113786417209e-01	2.539319476452283827e-03	4.139523438734178315e-03	9.391155141703895568e-04	6.508950690897813418e-01	6.601991827732885953e-01	6.415909554062740883e-01
1.968451720510531189e+00	1.491011564377723794e-03	1.550990211304002862e-03	1.431032917451444727e-03	9.151470614613047599e-06	1.505868365054678445e-05	3.244257578679310753e-06	3.457850929099967052e-01	3.561155397722768901e-01	3.354546460477165204e-01	2.427838088353931681e-03	3.991127663130232713e-03	8.645485135776308661e-04	6.502869059666561702e-01	6.598475427780827740e-01	6.407262691552295664e-01
1.984367214819720004e+00	1.497564855253680433e-03	1.558921799111819039e-03	1.436207911395541827e-03	8.984538610175598608e-06	1.488346872907652800e-05	3.085608491274670059e-06	3.464760216617884803e-01	3.570043218882446578e-01	3.359477214353323027e-01	2.317910959887379933e-03	3.843832434013308950e-03	7.919894857614509162e-04	6.496995179844593515e-01	6.594870225109875639e-01	6.399120134579311392e-01
2.000282709128910597e+00	1.503786088853694379e-03	1.566340154627317944e-03	1.441232023080070814e-03	8.823946301270701195e-06	1.471860587762215505e-05	2.929286724919246498e-06	3.471425155447424582e-01	3.578384430091938739e-01	3.364465880802910425e-01	2.210074312736240790e-03	3.698125182128450799e-03	7.220234433440307804e-04	6.491348001073653506e-01	6.591192702510236812e-01	6.391503299637070201e-01
2.016198203438099412e+00	1.509633429290440677e-03	1.573197904619008528e-03	1.446068953961872827e-03	8.671205728911930610e-06	1.456413457674344769e-05	2.778276881080412685e-06	3.477822636372326914e-01	3.586152802492265645e-01	3.369492470252388183e-01	2.104839792631090813e-03	3.554471888339786733e-03	6.552076969223948923e-04	6.485945919351158162e-01	6.587459920234977062e-01	6.384431918467339262e-01
2.032113697747288228e+00	1.515068070954677304e-03	1.579451705464691817e-03	1.450684436444662790e-03	8.527763809635973742e-06	1.442004130102182106e-05	2.635486318250125581e-06	3.483930410000875555e-01	3.593324239659556052e-01	3.374536580342195058e-01	2.002690784839943148e-03	3.413315940982370247e-03	5.920656286975160484e-04	6.480806723803071989e-01	6.583689463206496839e-01	6.377923984399647139e-01
2.048029192056478820e+00	1.520054624162864472e-03	1.585062721470486798e-03	1.455046526855242146e-03	8.394947656463653079e-06	1.428624017358814542e-05	2.503655139339161583e-06	3.489727169523669792e-01	3.599876873217209838e-01	3.379577465830129746e-01	1.904079053360934956e-03	3.275077423206399115e-03	5.330806835154707976e-04	6.475947544224517349e-01	6.579899394668841106e-01	6.371995693780193593e-01
2.063944686365667636e+00	1.524561464855516725e-03	1.589997065530892239e-03	1.459125864180141211e-03	8.273912021233242357e-06	1.416255375849832294e-05	2.385270283968161773e-06	3.495192629395537653e-01	3.605791161595943706e-01	3.384594097195131601e-01	1.809421734852885216e-03	3.140152838887277139e-03	4.786906308184932929e-04	6.471384799487155393e-01	6.576108216101212989e-01	6.366661382873097796e-01
2.079860180674858228e+00	1.528561042908310264e-03	1.594226194582824916e-03	1.462895891233795612e-03	8.165591083336233284e-06	1.404869527450740605e-05	2.282486892165061364e-06	3.500307599595876562e-01	3.611049990965224943e-01	3.389565208226528181e-01	1.719098714333848000e-03	3.008915282149794874e-03	4.292821465179009078e-04	6.467134146920858750e-01	6.572334833713429081e-01	6.361933460128288420e-01
2.095775674984047043e+00	1.532030144183305900e-03	1.597727253350032317e-03	1.466333035016579482e-03	8.070656652297990809e-06	1.394425344776548470e-05	2.197059856830496073e-06	3.505054055151562986e-01	3.615638777991172503e-01	3.394469332311953469e-01	1.633450405398219384e-03	2.881715053057452933e-03	3.851857577389858345e-04	6.463210432786087312e-01	6.568598532264211531e-01	6.357822333307963092e-01
2.111691169293235859e+00	1.534950102136180793e-03	1.600483361048842717e-03	1.469416843223518869e-03	7.989484607270777878e-06	1.384868109425978447e-05	2.130288120281771289e-06	3.509415200638094645e-01	3.619545574652545117e-01	3.399284826623644173e-01	1.552775953197546664e-03	2.758880720368847052e-03	3.466711860262462752e-04	6.459627643962484456e-01	6.564918957324041848e-01	6.354336330600927063e-01
2.127606663602426451e+00	1.537306955591727278e-03	1.602483837027929205e-03	1.472130074155525350e-03	7.922131075781733585e-06	1.376128834209042429e-05	2.082973809473043731e-06	3.513375529407678499e-01	3.622761175908796316e-01	3.403989882906560682e-01	1.477331873749351647e-03	2.640720630989321603e-03	3.139431165093816908e-04	6.456398860988141752e-01	6.561316107495307470e-01	6.351481614480976035e-01
2.143522157911615267e+00	1.539091550184812883e-03	1.603724362730359586e-03	1.474458737639266180e-03	7.868319470677849359e-06	1.368124117917992585e-05	2.055397762175773713e-06	3.516920877327074368e-01	3.625279231600283536e-01	3.408562523053865201e-01	1.407331138334042301e-03	2.527524863938924050e-03	2.871374127291605530e-04	6.453536212593019572e-01	6.557810338488306856e-01	6.349262086697732288e-01
2.159437652220805859e+00	1.540299581915287623e-03	1.604207078867763087e-03	1.476392084962812159e-03	7.827439074442921026e-06	1.360756575695338792e-05	2.047312391932454974e-06	3.520038470842922762e-01	3.627096364595953637e-01	3.412980577089891887e-01	1.342942706865544360e-03	2.419567622744022220e-03	2.663177909870667170e-04	6.451050831878514247e-01	6.554422381381224127e-01	6.347679282375804366e-01
2.175353146529994675e+00	1.540931582258306181e-03	1.603940618248251735e-03	1.477922546268360627e-03	7.798555402155643121e-06	1.353915860994909872e-05	2.057952194362186675e-06	3.522716969227759898e-01	3.628212297906851513e-01	3.417221640548668282e-01	1.284291509230386279e-03	2.317110051547686955e-03	2.514729669130856028e-04	6.448952814303321457e-01	6.551173377848117374e-01	6.346732250758525540e-01
2.191268640839183490e+00	1.540992845280318973e-03	1.602940076246164944e-03	1.479045614314473001e-03	7.780432107662299060e-06	1.347480268103868825e-05	2.086061534285909022e-06	3.524946500895629331e-01	3.628629994268054992e-01	3.421263007523203670e-01	1.231458868736240659e-03	2.220403442790204809e-03	2.425142946822767247e-04	6.447251177643117392e-01	6.548084935625990699e-01	6.346417419660244086e-01
2.207184135148374082e+00	1.540493298209022130e-03	1.601226922373046513e-03	1.479759674044997747e-03	7.771563741678507193e-06	1.341318878730882297e-05	2.129938696048191418e-06	3.526718693711711206e-01	3.628355812558814453e-01	3.425081574864607958e-01	1.184483357047370466e-03	2.129692771654579080e-03	2.392739424401617429e-04	6.445953824098296092e-01	6.545179207979624492e-01	6.346728440216967693e-01
2.223099629457562898e+00	1.539447317866855010e-03	1.598828857702117500e-03	1.480065778031592521e-03	7.770218244564874687e-06	1.335294193636698736e-05	2.187494552762762014e-06	3.528026699255659149e-01	3.627399686342554497e-01	3.428653712168763801e-01	1.143362065362873948e-03	2.045220435148363460e-03	2.415036955773845447e-04	6.445067504729586894e-01	6.542479001367268454e-01	6.347656008091905333e-01
2.239015123766753490e+00	1.537873496277622444e-03	1.595779623865987594e-03	1.479967368689257294e-03	7.774487678096179152e-06	1.329265171772615107e-05	2.256323638466207237e-06	3.528865211032873317e-01	3.625775330695054088e-01	3.431955091370692545e-01	1.108052272164089871e-03	1.967229978524764715e-03	2.488745658034148111e-04	6.444597786405915629e-01	6.540007915798576876e-01	6.349187657013254382e-01
2.254930618075942306e+00	1.535794359572028884e-03	1.592118769777479612e-03	1.479469949366578156e-03	7.782345385163023140e-06	1.323090585597103813e-05	2.333784914355007299e-06	3.529230476661586180e-01	3.623500484178703851e-01	3.434960469144468509e-01	1.078473483667732099e-03	1.895969442146653444e-03	2.609775251888108620e-04	6.444549021452152804e-01	6.537790522337402210e-01	6.351307520566903397e-01
2.270846112385131121e+00	1.533236045031076411e-03	1.587891381804305314e-03	1.478580708257847508e-03	7.791707526694345795e-06	1.316632592395749595e-05	2.417089129431196485e-06	3.529120304096013960e-01	3.620597192999746583e-01	3.437643415192281338e-01	1.054509819216266570e-03	1.831693740878210901e-03	2.773258975543221308e-04	6.444924320186234956e-01	6.535852581524471683e-01	6.353996058847998230e-01
2.286761606694321713e+00	1.530227941700626005e-03	1.583147781418105813e-03	1.477308101983146197e-03	7.800496790507062408e-06	1.309760417275189089e-05	2.503389408262233931e-06	3.528534061976997815e-01	3.617092143479580524e-01	3.439975980474415107e-01	1.036012710258314620e-03	1.774665187134276097e-03	2.973602333823531420e-04	6.445725526535496241e-01	6.534221304689842302e-01	6.357229748381150181e-01
2.302677101003510529e+00	1.526802300474364637e-03	1.577943190735505135e-03	1.475661410213224140e-03	7.806706002885391369e-06	1.302354043316426630e-05	2.589871572606516434e-06	3.527472674230819893e-01	3.613017046020576828e-01	3.441928302441062959e-01	1.022803878357541729e-03	1.725150907131297326e-03	3.204568495837861308e-04	6.446953196920820472e-01	6.532925656425139227e-01	6.360980737416501718e-01
2.318592595312701121e+00	1.522993819868827606e-03	1.572337360115262520e-03	1.473650279622392692e-03	7.808459402131671037e-06	1.294307807082861175e-05	2.673840733434729474e-06	3.525938609064536156e-01	3.608409067170554319e-01	3.443468150958517993e-01	1.014678554852360215e-03	1.683415558433548707e-03	3.459415512711718323e-04	6.448606582594219594e-01	6.531996689780152909e-01	6.365216475408286279e-01
2.334508089621889937e+00	1.518839213900399472e-03	1.566394142268453561e-03	1.471284285532345384e-03	7.804069451792422822e-06	1.285533802047766627e-05	2.752800883107179374e-06	3.523935862531723529e-01	3.603311293793720615e-01	3.444560431269726442e-01	1.011408902400370239e-03	1.649707621186268479e-03	3.731101836144721075e-04	6.450683615610738331e-01	6.531467894500522231e-01	6.369899336720954430e-01
2.350423583931078753e+00	1.514376768522318053e-03	1.560180983633526830e-03	1.468572553411109276e-03	7.792087273577620780e-06	1.275964997391185860e-05	2.824524573243382114e-06	3.521469936865854189e-01	3.597773191392372172e-01	3.445166682339336206e-01	1.012747596705469797e-03	1.624237920773742355e-03	4.012572726371972393e-04	6.453180898609121030e-01	6.531375520999184170e-01	6.374986276219057890e-01
2.366339078240269345e+00	1.509645892995770643e-03	1.553768286474544250e-03	1.465523499516997036e-03	7.771345056441941553e-06	1.265557984242530874e-05	2.887110270458575217e-06	3.518547813799723922e-01	3.591850983256179575e-01	3.445244644343268270e-01	1.018431525261731226e-03	1.607150329798938491e-03	4.297127207245239611e-04	6.456093698567124672e-01	6.531758817042957466e-01	6.380428580091291879e-01
2.382254572549458160e+00	1.504686672363457966e-03	1.547228576825916777e-03	1.462144767900999155e-03	7.740989136083058843e-06	1.254295265643009391e-05	2.939025615736024623e-06	3.515177923107942193e-01	3.585607825018498618e-01	3.444748021197385768e-01	1.028185558971073457e-03	1.598487008946443411e-03	4.578841089957033953e-04	6.459415944687340039e-01	6.532660079827674604e-01	6.386171809547005473e-01
2.398170066858648752e+00	1.499539426879744914e-03	1.540635400370469685e-03	1.458443453389020143e-03	7.700502822938706132e-06	1.242187010830174618e-05	2.979135537575665234e-06	3.511370106625774090e-01	3.579113581179361736e-01	3.443626632072186444e-01	1.041726352010700733e-03	1.598153718548273126e-03	4.852989854731282323e-04	6.463140230557082866e-01	6.534124386183809419e-01	6.392156074930356313e-01
2.414085561167837568e+00	1.494244283845054056e-03	1.534061872019059367e-03	1.454426695671048745e-03	7.649718469542714103e-06	1.229272200144509944e-05	3.006714937640328768e-06	3.507135578011217336e-01	3.572443937972579198e-01	3.441827218049855475e-01	1.058766125345128204e-03	1.605893409441344274e-03	5.116388412489120260e-04	6.467257820712174476e-01	6.536198827825252522e-01	6.398316813599096431e-01
2.430001055477028160e+00	1.488840766811363710e-03	1.527578840877544600e-03	1.450102692745182820e-03	7.588818691720434786e-06	1.215619095603442891e-05	3.021446427406440663e-06	3.502486878528338621e-01	3.565678542766628767e-01	3.439295214290048475e-01	1.079016389794794448e-03	1.621276645175149470e-03	5.367561344144393181e-04	6.471758661718672867e-01	6.538931067020677945e-01	6.404586256416667789e-01
2.445916549786216976e+00	1.483367406589821682e-03	1.521252713746690287e-03	1.445482099432953077e-03	7.518327074247807361e-06	1.201324985699331557e-05	3.023404291502299149e-06	3.497437829138316800e-01	3.558897902904547550e-01	3.435977755372086051e-01	1.102191565581917866e-03	1.643714213414346637e-03	5.606689177494892035e-04	6.476631397869213602e-01	6.542367071769666920e-01	6.410895723968760285e-01
2.461832044095405791e+00	1.477861377919986122e-03	1.515143105230260965e-03	1.440579650609711279e-03	7.439089082554542785e-06	1.186515172540734622e-05	3.013026439701738502e-06	3.492003479190591841e-01	3.552178980088127047e-01	3.431827978293056636e-01	1.128012456762020202e-03	1.672491330345679105e-03	5.835335831783612995e-04	6.481863391571752731e-01	6.546548021112048588e-01	6.417178762031456873e-01
2.477747538404596384e+00	1.472358165072066910e-03	1.509300618591257739e-03	1.435415711552876080e-03	7.352244251498066595e-06	1.171341195500424428e-05	2.991076547991888910e-06	3.486200052009914563e-01	3.545589818414821570e-01	3.426810285605007556e-01	1.156209540899146493e-03	1.706816866463299869e-03	6.056022153349931159e-04	6.487440748487847131e-01	6.551506600813784553e-01	6.423374896161909708e-01
2.493663032713785199e+00	1.466891259066369600e-03	1.503765144693926768e-03	1.430017373438812432e-03	7.259191015949612883e-06	1.155978317368623783e-05	2.958598858212987940e-06	3.480044887675952658e-01	3.539184064793314266e-01	3.420905710558591051e-01	1.186526036731735956e-03	1.745877890557646136e-03	6.271741829058256673e-04	6.493348347455897285e-01	6.557263191843275552e-01	6.429433503068519018e-01
2.509578527022975791e+00	1.461491888623816550e-03	1.498565029177909968e-03	1.424418748069723132e-03	7.161545774409699021e-06	1.140622334788741296e-05	2.916868200931985086e-06	3.473556383290680727e-01	3.532996633147458265e-01	3.414116133433903189e-01	1.218720715377296857e-03	1.788890506829944561e-03	6.485509239246491520e-04	6.499569875211556047e-01	6.563822672899470856e-01	6.435317077523641238e-01
2.525494021332164607e+00	1.456188786421134997e-03	1.493717280374654141e-03	1.418660292467615854e-03	7.061097927797923495e-06	1.125485811669821743e-05	2.867337738897629559e-06	3.466753931025013946e-01	3.527041715773889807e-01	3.406466146276138085e-01	1.252570423805890931e-03	1.835141204490904013e-03	6.699996431208777399e-04	6.506087865893428468e-01	6.571172569134188235e-01	6.441003162652668701e-01
2.541409515641353423e+00	1.451007991724505286e-03	1.489228732552244985e-03	1.412787250896765587e-03	6.959762706167264312e-06	1.110793868934453154e-05	2.811586722989997087e-06	3.459657854230256402e-01	3.521313733002512936e-01	3.398001975457999868e-01	1.287872292839241156e-03	1.884016656392107627e-03	6.917279292863746844e-04	6.512883745297033400e-01	6.579283008544195566e-01	6.446484482049871234e-01
2.557325009950544015e+00	1.445972690023371787e-03	1.485097854400499896e-03	1.406847525646243678e-03	6.859533585309978797e-06	1.096779692857140432e-05	2.751270242048552428e-06	3.452289341892006425e-01	3.515790889721907564e-01	3.388787794062105285e-01	1.324445605764635334e-03	1.935022602322304663e-03	7.138686092069658961e-04	6.519937879814250437e-01	6.588108477019278819e-01	6.451767282609222054e-01
2.573240504259732830e+00	1.441103089885738611e-03	1.481316794462636185e-03	1.400889385308841037e-03	6.762436005696557435e-06	1.083679944186122343e-05	2.688072569531892285e-06	3.444670381694449057e-01	3.510440265996784825e-01	3.378900497392113289e-01	1.362133307747927582e-03	1.987793716653868913e-03	7.364728988419862524e-04	6.527229629969147906e-01	6.597590902953740510e-01	6.456868356984555302e-01
2.589155998568923422e+00	1.436416336908328531e-03	1.477873299903542312e-03	1.394959373913114749e-03	6.670483944113948919e-06	1.071730258732974403e-05	2.623665300898152959e-06	3.436823691951564341e-01	3.505223157469822826e-01	3.368424226433305857e-01	1.400803140542253127e-03	2.042096501011438255e-03	7.595097800730679985e-04	6.534737408434477812e-01	6.607663353450824451e-01	6.461811463418131174e-01
2.605071492878112238e+00	1.431926464337360478e-03	1.474752278374132737e-03	1.389100650300588219e-03	6.585640663158495863e-06	1.061161025642655913e-05	2.559671069890431749e-06	3.428772652648885977e-01	3.500099672989469557e-01	3.357445632308302397e-01	1.440348391470524332e-03	2.097826786572800934e-03	7.828699963682477295e-04	6.542438742386395001e-01	6.618253649936505223e-01	6.466623834836284779e-01
2.620986987187301054e+00	1.427644379683409327e-03	1.471936920040874727e-03	1.383351839325943928e-03	6.509784687557510261e-06	1.052193611738861580e-05	2.497633257726405570e-06	3.420541235825376725e-01	3.495032105709850456e-01	3.346050365940902993e-01	1.480688250260564845e-03	2.155002810901258080e-03	8.063736896198718269e-04	6.550310340028296929e-01	6.629287427916038533e-01	6.471333252140555325e-01
2.636902481496491646e+00	1.423577886440041901e-03	1.469409407064798181e-03	1.377746365815285621e-03	6.444681743464771900e-06	1.045037169988949203e-05	2.438991787040050922e-06	3.412153935509780744e-01	3.489987039475920261e-01	3.334320831543641228e-01	1.521767771980506905e-03	2.213754313959300033e-03	8.297812300017138850e-04	6.558328161088564645e-01	6.640690433199817333e-01	6.475965888977311957e-01
2.652817975805680462e+00	1.419731739831890443e-03	1.467151295918858733e-03	1.372312183744922153e-03	6.391963063193150098e-06	1.039886129226432199e-05	2.385064834121978207e-06	3.403635697409896355e-01	3.484936409652950595e-01	3.322334985166842114e-01	1.563557449006959792e-03	2.274307804753467575e-03	8.528070932604519009e-04	6.566467491071071860e-01	6.652390059928653399e-01	6.480544922213490322e-01
2.668733470114871054e+00	1.416107735354155172e-03	1.465143673341870673e-03	1.367071797366439670e-03	6.353110119827386195e-06	1.036918413813375542e-05	2.337036101521017813e-06	3.395011848536599874e-01	3.479857819787830486e-01	3.310165877285369262e-01	1.606052399606998056e-03	2.336968127224546034e-03	8.751366719894502957e-04	6.574703019012578808e-01	6.664316256312267095e-01	6.485089781712890522e-01
2.684648964424059869e+00	1.412704828712292235e-03	1.463367176848414958e-03	1.362042480576169511e-03	6.329445530259003729e-06	1.036294389708331058e-05	2.295947163434696032e-06	3.386308026927653536e-01	3.474734391556490443e-01	3.297881662298816630e-01	1.649271185275385208e-03	2.402096688637303697e-03	8.964456819134666117e-04	6.583008918477156746e-01	6.676401964210323392e-01	6.489615872743990099e-01
2.700564458733248685e+00	1.409519285618507064e-03	1.461801950548250557e-03	1.357236620688763570e-03	6.322129567033723132e-06	1.038156481642534448e-05	2.262694317642102627e-06	3.377550111619228579e-01	3.469554359586302095e-01	3.285545863652155063e-01	1.693254273389462050e-03	2.470087141021711386e-03	9.164214057572128225e-04	6.591358931495008289e-01	6.688583249042066026e-01	6.494134613947950552e-01
2.716479953042439277e+00	1.406544859742178515e-03	1.460427585868625784e-03	1.352662133615731245e-03	6.332161463074518343e-06	1.042629359007775197e-05	2.238029336071284715e-06	3.368764152996316374e-01	3.464310553754276212e-01	3.273217752238356537e-01	1.738062165976142839e-03	2.541339807528754033e-03	9.347845244235318627e-04	6.599726455131857961e-01	6.700799244982232894e-01	6.498653665281483027e-01
2.732395447351628093e+00	1.403772996937731983e-03	1.459223078905199592e-03	1.348322914970264373e-03	6.360384490711041361e-06	1.049820549384377361e-05	2.222563487578308265e-06	3.359976303636608708e-01	3.458999855866484729e-01	3.260952751406732686e-01	1.783773219380748809e-03	2.616236561632997570e-03	9.513098771285000491e-04	6.608084630355287592e-01	6.712992004986211292e-01	6.503177255724363892e-01
2.748310941660818685e+00	1.401193063681002975e-03	1.458166822700697821e-03	1.344219304661308130e-03	6.407493656629095524e-06	1.059821311320153375e-05	2.216774200056656451e-06	3.351212749746606545e-01	3.453622678427538673e-01	3.248802821065674418e-01	1.830481183340791455e-03	2.695118038386384168e-03	9.658443282951988508e-04	6.616406432846595465e-01	6.725106314544122554e-01	6.507706551149068375e-01
2.764226435970007500e+00	1.398792597431562819e-03	1.457236643385114491e-03	1.340348551478011147e-03	6.474044783310244141e-06	1.072707583871316869e-05	2.221013727907319592e-06	3.342499643273545429e-01	3.448182488098804344e-01	3.236816798448286514e-01	1.878292491357014911e-03	2.778264882694465605e-03	9.783201000195642164e-04	6.624664765390723131e-01	6.737089504885321878e-01	6.512240025896124385e-01
2.780141930279196316e+00	1.396557576404069100e-03	1.456409882912133467e-03	1.336705269896004732e-03	6.560463747793362409e-06	1.088540830241033647e-05	2.235519193176389192e-06	3.333863034762696853e-01	3.442685381550925627e-01	3.225040687974468079e-01	1.927323337280266750e-03	2.865884227142500087e-03	9.887624474180331958e-04	6.632832551462969350e-01	6.748891285262946793e-01	6.516773817662991908e-01
2.796057424588386908e+00	1.394472705979686936e-03	1.455663527173956667e-03	1.333281884785417204e-03	6.667054719160398228e-06	1.107368606223406232e-05	2.260423376086733293e-06	3.325328807016710853e-01	3.437139713277267417e-01	3.213517900756154289e-01	1.977696575661307826e-03	2.958101863280395826e-03	9.972912880422198263e-04	6.640882829619676464e-01	6.760463603509355712e-01	6.521302055729997216e-01
2.811972918897575724e+00	1.392521718724624383e-03	1.454974375828251920e-03	1.330069061620996846e-03	6.794006372567263380e-06	1.129224709787790150e-05	2.295765647256626110e-06	3.316922609602183658e-01	3.431555770952769979e-01	3.202289448251597337e-01	2.029538485610779455e-03	3.054959815855300305e-03	1.004117155366258604e-03	6.648788848290725362e-01	6.771760537673159330e-01	6.525817158908291393e-01
2.827888413206766316e+00	1.390687684715104754e-03	1.454319248683444855e-03	1.327056120746764652e-03	6.941395252208189979e-06	1.154128804017408281e-05	2.341502464242297150e-06	3.308669794238687234e-01	3.425945492357598821e-01	3.191394096119775647e-01	2.082975439662496445e-03	3.156418431314698177e-03	1.009532448010294712e-03	6.656524160565004955e-01	6.782738217896098210e-01	6.530310103233911700e-01
2.843803907515955132e+00	1.388953328606854247e-03	1.453675222601748642e-03	1.324231434611959852e-03	7.109185697759496906e-06	1.182085449225748813e-05	2.397516903261506526e-06	3.300595351097260766e-01	3.420322217636529438e-01	3.180868484557992093e-01	2.138130520403963217e-03	3.262361758480356293e-03	1.013899282327570140e-03	6.664062718555644471e-01	6.793354775789436362e-01	6.534770661321852581e-01
2.859719401825143947e+00	1.387301349644273025e-03	1.453019892361979070e-03	1.321582806926566980e-03	7.297226025689235000e-06	1.213082528534584620e-05	2.463626766032623805e-06	3.292723846028847712e-01	3.414700471076421162e-01	3.170747220981274261e-01	2.195120128417893998e-03	3.372604942508735087e-03	1.017635314327052908e-03	6.671378966930263665e-01	6.803570317721436833e-01	6.539187616139090498e-01
2.875634896134334539e+00	1.385714740592686916e-03	1.452331648640638878e-03	1.319097832544734953e-03	7.505240953710675420e-06	1.247089101411050319e-05	2.539590893310847647e-06	3.285079358738652866e-01	3.409095767275593936e-01	3.161062950201711796e-01	2.254050625357233942e-03	3.486902509252843511e-03	1.021198741461624374e-03	6.678447935192300955e-01	6.813346918215362757e-01	6.543548952169239152e-01
2.891550390443523355e+00	1.384177101409694768e-03	1.451589966142260036e-03	1.316764236677129499e-03	7.732820557945326704e-06	1.284052768458747852e-05	2.625113431303174040e-06	3.277685421919679931e-01	3.403524437350512466e-01	3.151846406488847396e-01	2.315015055749025750e-03	3.604956689287898766e-03	1.025073422210152517e-03	6.685245328303140999e-01	6.822648629772355422e-01	6.547842026833926576e-01
2.907465884752713947e+00	1.382672943361388509e-03	1.450775694900398143e-03	1.314570191822378876e-03	7.979406342120984812e-06	1.323896675073091880e-05	2.719845933511050827e-06	3.270564961358129463e-01	3.398003471565860800e-01	3.143126451150398126e-01	2.378089990390441430e-03	3.726425229254678832e-03	1.029754751526204245e-03	6.691747615240921654e-01	6.831441505715479812e-01	6.552053724766363496e-01
2.923381379061902763e+00	1.381187979248086999e-03	1.449871347860450009e-03	1.312504610635723988e-03	8.244275260933520551e-06	1.366516318645766558e-05	2.823387335409375523e-06	3.263740237024620461e-01	3.392550375445881894e-01	3.134930098603359028e-01	2.443332532969909408e-03	3.850928401468083594e-03	1.035736664471735222e-03	6.697932115100582173e-01	6.839693633014040097e-01	6.556170597187124249e-01
2.939296873371091579e+00	1.379709395442195495e-03	1.448861378039901972e-03	1.310557412844489018e-03	8.526522761357828537e-06	1.411776351599192011e-05	2.935282006723737807e-06	3.257232785168555633e-01	3.387183037003701491e-01	3.127282533333409775e-01	2.510777529829919582e-03	3.978055121816979553e-03	1.043499937842859177e-03	6.703777080351099871e-01	6.847375172401874988e-01	6.560178988300324754e-01
2.955212367680282171e+00	1.378226101565783535e-03	1.447732438839921835e-03	1.308719764291645235e-03	8.825046073940789274e-06	1.459507589110145266e-05	3.055016256780125040e-06	3.251063361438116250e-01	3.381919603219710746e-01	3.120207119656521755e-01	2.580435020603411619e-03	4.107368216594999011e-03	1.053501824611824227e-03	6.709261776879442696e-01	6.854458403462433402e-01	6.564065150296451989e-01
2.971127861989470986e+00	1.376728953852487686e-03	1.446473621454511319e-03	1.306984286250464054e-03	9.138529091207886037e-06	1.509504435207325337e-05	3.182013830342518703e-06	3.245251885055494001e-01	3.376778364310003000e-01	3.113725405800985002e-01	2.652287964825928053e-03	4.238408951075760614e-03	1.066166978576095275e-03	6.714366560466799028e-01	6.860917772671258907e-01	6.567815348262339148e-01
2.987043356298661578e+00	1.375210948549128107e-03	1.445076663791273032e-03	1.305345233306983181e-03	9.465430205533359096e-06	1.561522934076311160e-05	3.315631070303605740e-06	3.239817384085694196e-01	3.371777644669715079e-01	3.107857123501673313e-01	2.726290276579114349e-03	4.370700961729468564e-03	1.081879591428759916e-03	6.719072949360955782e-01	6.866729942670836140e-01	6.571415956051075424e-01
3.002958850607850394e+00	1.373667382115402111e-03	1.443536125876635759e-03	1.303798638354168463e-03	9.803974440778088801e-06	1.615279635672469479e-05	3.455152524831482815e-06	3.234777941847636895e-01	3.366935699659155401e-01	3.102620184036118389e-01	2.802365195790815222e-03	4.503753735010282769e-03	1.100976656571347675e-03	6.723363692628879784e-01	6.871873841311740838e-01	6.574853543946018730e-01
3.018874344917040986e+00	1.372095975469867467e-03	1.441849527365169368e-03	1.302342423574565566e-03	1.015215110084216763e-05	1.670451437481012492e-05	3.599787826874209494e-06	3.230150644528085868e-01	3.362270617635949588e-01	3.098030671420222149e-01	2.880404021040641055e-03	4.637065760736938831e-03	1.123742281344343062e-03	6.727222833995789575e-01	6.876330709216978976e-01	6.578114958774600174e-01
3.034789839226229802e+00	1.370496960098453558e-03	1.440017443497344134e-03	1.300976476699562982e-03	1.050771797772202241e-05	1.726676529191934753e-05	3.748670663524698145e-06	3.225951530071927698e-01	3.357800226833088098e-01	3.094102833310767298e-01	2.960265224638987652e-03	4.770127465814033921e-03	1.150402983463940949e-03	6.730635770900909032e-01	6.880084144828363391e-01	6.581187396973454673e-01
3.050705333535418617e+00	1.368873124475851986e-03	1.438043556643511627e-03	1.299702692308192346e-03	1.086821291883042606e-05	1.783556526078128513e-05	3.900860576879568677e-06	3.222195538436369855e-01	3.353542006848380108e-01	3.090849070024359602e-01	3.041773966407618213e-03	4.902424009841329852e-03	1.181123922973906139e-03	6.733589308525594896e-01	6.883120146068275602e-01	6.584058470982914191e-01
3.066620827844609209e+00	1.367229819935329455e-03	1.435934661420489597e-03	1.298524978450169313e-03	1.123097325846777130e-05	1.840659831921274040e-05	4.055348197722802203e-06	3.218896463311463618e-01	3.349513004651776260e-01	3.088279921971150976e-01	3.124722018039378501e-03	5.033438001119635088e-03	1.216006034959121480e-03	6.736071708576193418e-01	6.885427147918257162e-01	6.586716269234129673e-01
3.082536322153798025e+00	1.365574925841426352e-03	1.433700622256145907e-03	1.297449229426706797e-03	1.159316328432001374e-05	1.897526225316749612e-05	4.211064315472531357e-06	3.216066905424677658e-01	3.345729755140061101e-01	3.086404055709294214e-01	3.208868105204638974e-03	5.162652171178179483e-03	1.255084039231098899e-03	6.738072732632005568e-01	6.886996055359339008e-01	6.589149409904672128e-01
3.098451816462988617e+00	1.363918774653343413e-03	1.431354283192648501e-03	1.296483266114038324e-03	1.195180955167913248e-05	1.953672615905812699e-05	4.366892944300139654e-06	3.213718227562888941e-01	3.342208206378854962e-01	3.085228248746922919e-01	3.293938669755608339e-03	5.289552028737603759e-03	1.298325310773612486e-03	6.739583679897493962e-01	6.887820271258868754e-01	6.591347088536119170e-01
3.114367310772177433e+00	1.362274038194414769e-03	1.428911330642734052e-03	1.295636745746095485e-03	1.230384349211532910e-05	2.008599871221385892e-05	4.521688272016799275e-06	3.211860511460740697e-01	3.338963649772672682e-01	3.084757373148808712e-01	3.379629049511503718e-03	5.413628499962195098e-03	1.345629599060812337e-03	6.740597419227269960e-01	6.887895718924028632e-01	6.593299119530511287e-01
3.130282805081366249e+00	1.360655577144204067e-03	1.426390110732872561e-03	1.294921043555535573e-03	1.264615040661019155e-05	2.061800571971082231e-05	4.674295093509559101e-06	3.210502516719611066e-01	3.336010655501841504e-01	3.084994377937380627e-01	3.465605068242826395e-03	5.534380550665679056e-03	1.396829585819973733e-03	6.741108415322442093e-01	6.887220859164259190e-01	6.594995971480624997e-01
3.146198299390556841e+00	1.359080256424511106e-03	1.423811403766318427e-03	1.294349109082703784e-03	1.297562360259003952e-05	2.112767515177259265e-05	4.823572053407486397e-06	3.209651641936144273e-01	3.333363013662801744e-01	3.085940270209486802e-01	3.551505023667455522e-03	5.651317777451751734e-03	1.451692269883158876e-03	6.741112749026898499e-01	6.885796701836632838e-01	6.596428796217164159e-01
3.162113793699745656e+00	1.357566729740087089e-03	1.421198159206008655e-03	1.293935300274165522e-03	1.328922214586873132e-05	2.161002751971574556e-05	4.968416772021718778e-06	3.209313888233125134e-01	3.331033681650960587e-01	3.087594094815289680e-01	3.636942056579889424e-03	5.763962948235373113e-03	1.509921164924405736e-03	6.740608131682204185e-01	6.883626811974913329e-01	6.597589451389495041e-01
3.178029288008936248e+00	1.356135197042483524e-03	1.418575195402163678e-03	1.293695198682803370e-03	1.358403046654371729e-05	2.206026921155142327e-05	5.107791721536011312e-06	3.209493825398087585e-01	3.329034738438618746e-01	3.089952912357556425e-01	3.721506879711770736e-03	5.871854467899075523e-03	1.571159291524465949e-03	6.739593913529691172e-01	6.880717310732016312e-01	6.598470516327366031e-01
3.193944782318125064e+00	1.354807139097303744e-03	1.415968869061929713e-03	1.293645409132677775e-03	1.385731789437391357e-05	2.247388621827943179e-05	5.240749570468395345e-06	3.210194560846278411e-01	3.327377346528420099e-01	3.093011775164136723e-01	3.804770840619148796e-03	5.974548741755910698e-03	1.634992939482386894e-03	6.738071086177600533e-01	6.877076871505344302e-01	6.599065300849856763e-01
3.209860276627313880e+00	1.353605033640478987e-03	1.413406720174424300e-03	1.293803347106533674e-03	1.410659611316826262e-05	2.284673559148005272e-05	5.366456634856470818e-06	3.211417711634066419e-01	3.326071722514259976e-01	3.096763700753872861e-01	3.886289288859640437e-03	6.071622407855590056e-03	1.700956169863690384e-03	6.736042279179790260e-01	6.872716711761162056e-01	6.599367846598418463e-01
3.225775770936504472e+00	1.352552057801273671e-03	1.410917098757853054e-03	1.294187016844694288e-03	1.432967252092980379e-05	2.317513196985076547e-05	5.484213072008842102e-06	3.213163379756366345e-01	3.325127117363791962e-01	3.101199642148940727e-01	3.965605214007743469e-03	6.162674408887653700e-03	1.768536019127833238e-03	6.733511750800321716e-01	6.867650581228433859e-01	6.599372920372209572e-01
3.241691265245693288e+00	1.351671781545613635e-03	1.408528780384606365e-03	1.294814782706620905e-03	1.452469756496680519e-05	2.345592659930914055e-05	5.593468530624468138e-06	3.215430130966978606e-01	3.324551807759128508e-01	3.106308454174828704e-01	4.042253117702670519e-03	6.247327875464316060e-03	1.837178359941024977e-03	6.730485373064877264e-01	6.861894747303195485e-01	6.599075998826559042e-01
3.257606759554883880e+00	1.350987856854388982e-03	1.406270577964769189e-03	1.295705135744008776e-03	1.469020428713620667e-05	2.368657644506570555e-05	5.693832129206707795e-06	3.218214977363628160e-01	3.324353100107982906e-01	3.112076854619273414e-01	4.115763079969525506e-03	6.325231794906800709e-03	1.906294365032250738e-03	6.726970611225249197e-01	6.855467978696523357e-01	6.598473243753975037e-01
3.273522253864072695e+00	1.350523707202894944e-03	1.404170957731118745e-03	1.296876456674671144e-03	1.482513855829973283e-05	2.386520124792381541e-05	5.785075868675650248e-06	3.221513363979746636e-01	3.324537349181503898e-01	3.118489378777989374e-01	4.185664977536744658e-03	6.396062443335842965e-03	1.975267511737646784e-03	6.722976497787260808e-01	6.848391528550500373e-01	6.597561467024021242e-01
3.289437748173261511e+00	1.350302221658844330e-03	1.402257667774695201e-03	1.298346775542993459e-03	1.492887879386935307e-05	2.399062670080041160e-05	5.867130886938292839e-06	3.225319159622631604e-01	3.325109993760931859e-01	3.125528325484331349e-01	4.251492809820298438e-03	6.459524563907805342e-03	2.043461055732791968e-03	6.718513601274626046e-01	6.840689118476132036e-01	6.596338084073120056e-01
3.305353242482452103e+00	1.350345457579970416e-03	1.400557387845992709e-03	1.300133527313948123e-03	1.500124431173124519e-05	2.406241230182510141e-05	5.940076321637387282e-06	3.229624652192257805e-01	3.326075612204947296e-01	3.133173692179568315e-01	4.312789086683437370e-03	6.515352280448781681e-03	2.110225892918093059e-03	6.713593989921980976e-01	6.832386925191803462e-01	6.594801054652158490e-01
3.321268736791640919e+00	1.350674355483749700e-03	1.399095409487079384e-03	1.302253301480420017e-03	1.504249190493279825e-05	2.408086286163454962e-05	6.004120948231046875e-06	3.234420548706731791e-01	3.327438001497663445e-01	3.141403095915800137e-01	4.369109231028703473e-03	6.563309743479578927e-03	2.174908718577828019e-03	6.708231190509081898e-01	6.823513571676913525e-01	6.592948809341250271e-01
3.337184231100831511e+00	1.351308469198929342e-03	1.397895355947617428e-03	1.304721582450241255e-03	1.505330063733221143e-05	2.404702308726003139e-05	6.059578187404391465e-06	3.239695980249094887e-01	3.329200284113997821e-01	3.150191676384191952e-01	4.420025948750345816e-03	6.603191514574165838e-03	2.236860382926526229e-03	6.702440142565027070e-01	6.814100124968665018e-01	6.590780160161389123e-01
3.353099725410020326e+00	1.352265713910629462e-03	1.396978951845285642e-03	1.307552475975973282e-03	1.503474531268968330e-05	2.396265511536435974e-05	6.106835510015008557e-06	3.245438512035846435e-01	3.331365047940903490e-01	3.159511976130789379e-01	4.465133518577460957e-03	6.634822704923230320e-03	2.295444332231691593e-03	6.696237148186132693e-01	6.804180102901044025e-01	6.588294193471221361e-01
3.369015219719209142e+00	1.353562134197653635e-03	1.396365853303216603e-03	1.310758415092090666e-03	1.498825949767248832e-05	2.383019930634403254e-05	6.146319689000945798e-06	3.251634158790245865e-01	3.333934525472490029e-01	3.169333792108001702e-01	4.504051954872718457e-03	6.658058894514429227e-03	2.350045015231007253e-03	6.689639817724060133e-01	6.793789492123221141e-01	6.585490143324899126e-01
3.384930714028399734e+00	1.355211693651925658e-03	1.396073550562962253e-03	1.314349836740889062e-03	1.491558937853602890e-05	2.365271902318208223e-05	6.178459733889973867e-06	3.258267405583186171e-01	3.336910819437632347e-01	3.179623991728739996e-01	4.536430997513662099e-03	6.672785868964484224e-03	2.400076126062839973e-03	6.682667011611360675e-01	6.782966779572361382e-01	6.582367243650359967e-01
3.400846208337588550e+00	1.357226087184428519e-03	1.396117357183139507e-03	1.318334817185717531e-03	1.481874008256100307e-05	2.343383049439123168e-05	6.203649670730774460e-06	3.265321234281349794e-01	3.340296182652185419e-01	3.190346285910514168e-01	4.561953884562650226e-03	6.678919221055618430e-03	2.444988548069682022e-03	6.675338778600342637e-01	6.771752999014074570e-01	6.578924558186610705e-01
3.416761702646779142e+00	1.359614576676257619e-03	1.396510503435589553e-03	1.322718649916925686e-03	1.469991638332697790e-05	2.317761919472762817e-05	6.222213571926329319e-06	3.272777155716532493e-01	3.344093359690690215e-01	3.201460951742374772e-01	4.580340865510839667e-03	6.676403872605464473e-03	2.484277858416214426e-03	6.667676290697751584e-01	6.760191793053987874e-01	6.575160788341515294e-01
3.432677196955967958e+00	1.362383850241916583e-03	1.397264357181940333e-03	1.327503343301892832e-03	1.456145992085015821e-05	2.288854447473915788e-05	6.234375366961158544e-06	3.280615247661738398e-01	3.348305995952623459e-01	3.212924499370853337e-01	4.591352415438659969e-03	6.665213578503255409e-03	2.517491252374064094e-03	6.659701775082234043e-01	6.748329488773862073e-01	6.571074061390606014e-01
3.448592691265156773e+00	1.365537905045753836e-03	1.398388804449428270e-03	1.332687005642079403e-03	1.440578519396512815e-05	2.257133444467154996e-05	6.240235943258706341e-06	3.288814198668977284e-01	3.352939114114134034e-01	3.224689283223820535e-01	4.594792113442326166e-03	6.645350477626871602e-03	2.544233749257781164e-03	6.651438443294190872e-01	6.736215181268856433e-01	6.566661705319525311e-01
3.464508185574347365e+00	1.369077953359153568e-03	1.399892835485644881e-03	1.338263071232662256e-03	1.423531661717657707e-05	2.223087339391824596e-05	6.239759840434906492e-06	3.297351357790994086e-01	3.357999645901392771e-01	3.236703069680595402e-01	4.590509152099670961e-03	6.616844754058525888e-03	2.564173550140816035e-03	6.642910417988232563e-01	6.723900813104606300e-01	6.561920022871858826e-01
3.480423679883536181e+00	1.373002351369484409e-03	1.401785401524892772e-03	1.344219301214076047e-03	1.405242887555011672e-05	2.187208433600584042e-05	6.232773415094391319e-06	3.306202790174664341e-01	3.363496984122040234e-01	3.248908596227288448e-01	4.578400448551262804e-03	6.579754465906981556e-03	2.577046431195543618e-03	6.634142657537360765e-01	6.711441228108078194e-01	6.556844086966643337e-01
3.496339174192726773e+00	1.377306550151670981e-03	1.404076632628570385e-03	1.350536467674771576e-03	1.385939266108154067e-05	2.149980964453901980e-05	6.218975677624059836e-06	3.315343338477715895e-01	3.369443479934046692e-01	3.261243197021385098e-01	4.558412331912146606e-03	6.534165587843545307e-03	2.582659075980747905e-03	6.625160878775023798e-01	6.698894164048178057e-01	6.551427593501869540e-01
3.512254668501915589e+00	1.381983068185423276e-03	1.406779531898235238e-03	1.357186604472611314e-03	1.365832763836719540e-05	2.111869321110822282e-05	6.197962065626167121e-06	3.324746690023255846e-01	3.375854747258094646e-01	3.273638632788417047e-01	4.530541786159286884e-03	6.480192297356845814e-03	2.580891274961727953e-03	6.615991478156901806e-01	6.686320130149523422e-01	6.545662826164280190e-01
3.528170162811104404e+00	1.387021484838042544e-03	1.409912263460136447e-03	1.364130706215948641e-03	1.345116417600034360e-05	2.073306810858336144e-05	6.169260243417327465e-06	3.334385449568532667e-01	3.382749548719645727e-01	3.286021350417419606e-01	4.494837232310825749e-03	6.417977514449732003e-03	2.571696950171919495e-03	6.606661451618207614e-01	6.673782093045942387e-01	6.539540810190472842e-01
3.544085657120294997e+00	1.392408454323142185e-03	1.413501065734166324e-03	1.371315842912118046e-03	1.323961500595172321e-05	2.034685433266328683e-05	6.132375679240159583e-06	3.344231217525754363e-01	3.390148940181764714e-01	3.298313494869744011e-01	4.451398838573012752e-03	6.347693681291199409e-03	2.555103995854826095e-03	6.597198313395210567e-01	6.661344872704009212e-01	6.533051754086411922e-01
3.560001151429483812e+00	1.398127739776127603e-03	1.417583493035369079e-03	1.378671986516886126e-03	1.302515755202857762e-05	1.996347170863028465e-05	6.086843395426871441e-06	3.354254673434165501e-01	3.398074292229768534e-01	3.310435054638562469e-01	4.400378352125120657e-03	6.269543743890286860e-03	2.531212960359954453e-03	6.587630014071289564e-01	6.649074137244592730e-01	6.526185890897986397e-01
3.575916645738674404e+00	1.404160267242034708e-03	1.422210838136420651e-03	1.386109696347648766e-03	1.280902721819213920e-05	1.958577331198363820e-05	6.032281124400640194e-06	3.364425664444090081e-01	3.406543882829789482e-01	3.322307446058390679e-01	4.341978451285840972e-03	6.183762274148633248e-03	2.500194628423048262e-03	6.577984858098436804e-01	6.637034898091265234e-01	6.518934818105608375e-01
3.591832140047863220e+00	1.410484199533607345e-03	1.427446989936314095e-03	1.393521409130900595e-03	1.259222146720439705e-05	1.921600454284729984e-05	5.968438391561494257e-06	3.374713298535921280e-01	3.415568085440063850e-01	3.333858511631778709e-01	4.276451621899810852e-03	6.090616649704440506e-03	2.462286594095181198e-03	6.568291421035058475e-01	6.625289464640822246e-01	6.511293377429294704e-01
3.607747634357053812e+00	1.417075030069940306e-03	1.433359357828873021e-03	1.400790702311007592e-03	1.237551406940150763e-05	1.885579211023389240e-05	5.895236028569121164e-06	3.385086042160113107e-01	3.425143799373291942e-01	3.345028284946934272e-01	4.204098566843352501e-03	5.990408192647551575e-03	2.417788941039153428e-03	6.558578466730046186e-01	6.613894936112114653e-01	6.503261997347977719e-01
3.623663128666242628e+00	1.423905696931809838e-03	1.439999034359651809e-03	1.407812359503967867e-03	1.215947847960511756e-05	1.850616551068271659e-05	5.812791448527517678e-06	3.395511821948904996e-01	3.435249477191416045e-01	3.355774166706393946e-01	4.125266162517605972e-03	5.883473157900153197e-03	2.367059167135058314e-03	6.548874864671789808e-01	6.602900480333996347e-01	6.494849249009583270e-01
3.639578622975431443e+00	1.430946717453505023e-03	1.447375865328329051e-03	1.414517569578680996e-03	1.194451892531763618e-05	1.816761118134701175e-05	5.721426669288262300e-06	3.405958130116710780e-01	3.445842411321650145e-01	3.366073848911771416e-01	4.040344981019654801e-03	5.770183458685201709e-03	2.310506503354107892e-03	6.539209507709291547e-01	6.592344826986870077e-01	6.486074188431713017e-01
3.655494117284622035e+00	1.438166343699018085e-03	1.455444097134643393e-03	1.420888590263392776e-03	1.173090747742885078e-05	1.784015662886731144e-05	5.621658325990390117e-06	3.416392133134472653e-01	3.456859410778995167e-01	3.375924855489950138e-01	3.949766401304497833e-03	5.650947020258830118e-03	2.248585782350165548e-03	6.529611230340706118e-01	6.582254498745546689e-01	6.476967961935865548e-01
3.671409611593810851e+00	1.445530739132176896e-03	1.464109878505908324e-03	1.426951599758445469e-03	1.151882513900717053e-05	1.752347891100743723e-05	5.514171367006903820e-06	3.426780783234050221e-01	3.468220756979177866e-01	3.385340809488922575e-01	3.853999337021463568e-03	5.526207663542402442e-03	2.181791010500524694e-03	6.520108727753011202e-01	6.572643231506377637e-01	6.467574223999644767e-01
3.687325105903001443e+00	1.453004176678365008e-03	1.473253639809919777e-03	1.432754713546810239e-03	1.130840483838334592e-05	1.721702937221757725e-05	5.399780304549112905e-06	3.437090932272122701e-01	3.479836128610434010e-01	3.394345735933811392e-01	3.753546612779500719e-03	5.396444436499181659e-03	2.110648789059819778e-03	6.510730475784902715e-01	6.563512776992116438e-01	6.457948174577688993e-01
3.703240600212190259e+00	1.460549258186127864e-03	1.482751431043361195e-03	1.438347085328894534e-03	1.109977415594999951e-05	1.692016492702297381e-05	5.279383384877024355e-06	3.447289447459476741e-01	3.491610757520902109e-01	3.402968137398051374e-01	3.648941024321983393e-03	5.262170331727412942e-03	2.035711716916553844e-03	6.501504651973868398e-01	6.554854927382940399e-01	6.448154376564796397e-01
3.719156094521379075e+00	1.468127155030683447e-03	1.492486860938612185e-03	1.443767449122754709e-03	1.089309565217689420e-05	1.663227567560073434e-05	5.153915628753053212e-06	3.457343328441258024e-01	3.503450492522268145e-01	3.411236164360247902e-01	3.540741121432245796e-03	5.123930352263056029e-03	1.957551890601435564e-03	6.492459057837577374e-01	6.546654307563504194e-01	6.438263808111650555e-01
3.735071588830569667e+00	1.475697869262411390e-03	1.502354726735865512e-03	1.449041011788957268e-03	1.068860279545005371e-05	1.635289921736949925e-05	5.024306373530609861e-06	3.467219825196722893e-01	3.515265221711234567e-01	3.419174428682211220e-01	3.429526755309568811e-03	4.982298912464293815e-03	1.876754598154843591e-03	6.483621042529587042e-01	6.538891366375860770e-01	6.428350718683313314e-01
3.750987083139758482e+00	1.483220514300284372e-03	1.512260354727202553e-03	1.454180673873366192e-03	1.048662970661803047e-05	1.608181349705866726e-05	4.891445916177392831e-06	3.476886556213817925e-01	3.526970739334941429e-01	3.426802373092694420e-01	3.315894434620108785e-03	4.837876585680118621e-03	1.793912283560099383e-03	6.475017427999898434e-01	6.531545077565193980e-01	6.418489778434602888e-01
3.766902577448949074e+00	1.490653613714814632e-03	1.522117601316344505e-03	1.459189626113284758e-03	1.028763323292989462e-05	1.581910206796745293e-05	4.756164397892337149e-06	3.486311626384280271e-01	3.538489450926038393e-01	3.434133801842522149e-01	3.200452536411870115e-03	4.691286234009733706e-03	1.709618838814006741e-03	6.466674435782110431e-01	6.524595054391415516e-01	6.408753817172805345e-01
3.782818071758137890e+00	1.497955416152779154e-03	1.531846897740665129e-03	1.464063934564893178e-03	1.009220622437980983e-05	1.556518798585934245e-05	4.619224462900278046e-06	3.495463744059367772e-01	3.549750352642737083e-01	3.441177135475998461e-01	3.083816419566168775e-03	4.543168576935326976e-03	1.624464262197010574e-03	6.458617615521184963e-01	6.518022986310740841e-01	6.399212244731629085e-01
3.798733566067326706e+00	1.505084223944448121e-03	1.541373779169108319e-03	1.468794668719787923e-03	9.901081294546121175e-06	1.532083492532102832e-05	4.481327663771214029e-06	3.504312336704518138e-01	3.560688632902507811e-01	3.447936040506528466e-01	2.966603489424755012e-03	4.394177274330468043e-03	1.539029704519042198e-03	6.450871775348830939e-01	6.511813454319895778e-01	6.389930096377766100e-01
3.814649060376517298e+00	1.511998732423073004e-03	1.550627934868782165e-03	1.473369529977363842e-03	9.715124787947327343e-06	1.508711640467171718e-05	4.343133171222937505e-06	3.512827664593584642e-01	3.571245127779330564e-01	3.454410201407838721e-01	2.849428262672268689e-03	4.244973614923426390e-03	1.453882910421110987e-03	6.443460914207568280e-01	6.505954255972324907e-01	6.380967572442811653e-01
3.830564554685706113e+00	1.518658376496648732e-03	1.559542687594812817e-03	1.477774065398484646e-03	9.535321127533567315e-06	1.486535615186237682e-05	4.205286103204757811e-06	3.520980931989486362e-01	3.581365763831628746e-01	3.460596100147343979e-01	2.732897481464431448e-03	4.096220913526854232e-03	1.369574049402009098e-03	6.436408156219611820e-01	6.500436386863623905e-01	6.372379925575599735e-01
3.846480048994896705e+00	1.525023680564400541e-03	1.568054791577206493e-03	1.481992569551594590e-03	9.362748159516912918e-06	1.465704459762202152e-05	4.068451721411805166e-06	3.528744395268311185e-01	3.591001054785638025e-01	3.466487735750984345e-01	2.617605325175257226e-03	3.948578729153550369e-03	1.286631921196964299e-03	6.429735687192682514e-01	6.495253807601961693e-01	6.364217566783403335e-01
3.862395543304085521e+00	1.531056607485210613e-03	1.576104454050290251e-03	1.486008760920130975e-03	9.198544529023822971e-06	1.446373816649112311e-05	3.933350891556522831e-06	3.536091467457935789e-01	3.600105677785535030e-01	3.472077257130336547e-01	2.504128767000090607e-03	3.802697021504387528e-03	1.205560512495793468e-03	6.423464693351905730e-01	6.490403094790003768e-01	6.356526291913807691e-01
3.878311037613274337e+00	1.536720902000882939e-03	1.583635506718878566e-03	1.489806297282887312e-03	9.043870490960363655e-06	1.428694931361597931e-05	3.800791668304748000e-06	3.542996818680021476e-01	3.608638132762870265e-01	3.477355504597172686e-01	2.393023121008775247e-03	3.659210365236507251e-03	1.126835876781043027e-03	6.417615302384956921e-01	6.485883043984247420e-01	6.349347560785666422e-01
3.894226531922464929e+00	1.541982423809911329e-03	1.590595672106544234e-03	1.493369175513278423e-03	8.899863869956982297e-06	1.412803593740126440e-05	3.671691802512700199e-06	3.549436472005592091e-01	3.616560477805553786e-01	3.482312466205630397e-01	2.284817823114522906e-03	3.518732339877800493e-03	1.050903306351245103e-03	6.412206526886450320e-01	6.481694267554080069e-01	6.342718786218820570e-01
3.910142026231653745e+00	1.546809465390283720e-03	1.596936883788402243e-03	1.496682046992165198e-03	8.767593117951279032e-06	1.398809870052945817e-05	3.547087535373100741e-06	3.555387894259161574e-01	3.623838129244548178e-01	3.486937659273774970e-01	2.180012486833377700e-03	3.381850208202278815e-03	9.781747654644768006e-04	6.407256210287408660e-01	6.477838812078496877e-01	6.336673608496320442e-01
3.926057520540844337e+00	1.551173049692138083e-03	1.602615629667055418e-03	1.499730469717220748e-03	8.648009567805771977e-06	1.386789381315460144e-05	3.428125322456941668e-06	3.560830081334387387e-01	3.630439714401478279e-01	3.491220448267296494e-01	2.079073271686463983e-03	3.249119987258439028e-03	9.090265561144889386e-04	6.402780975356135995e-01	6.474319807657081816e-01	6.331242143055190175e-01
3.941973014850033152e+00	1.555047202967884193e-03	1.607593294725898677e-03	1.502501111209869709e-03	8.541901039986260144e-06	1.376776702874457495e-05	3.316035051227944487e-06	3.565743637615061967e-01	3.636336965767829055e-01	3.495150309462294880e-01	1.982429598676638607e-03	3.121062004002641069e-03	8.437971933506363629e-04	6.398796175358080207e-01	6.471141153831272419e-01	6.326451196884887995e-01
3.957888509159221968e+00	1.558409198279419325e-03	1.611836484986102448e-03	1.504981911572736203e-03	8.449848924370156777e-06	1.368761221797317541e-05	3.212085630767138141e-06	3.570110849128930175e-01	3.641504646821359659e-01	3.498717051436500691e-01	1.890471243491326399e-03	2.998157011646674502e-03	7.827854753359782952e-04	6.395315847964104794e-01	6.468307242338107166e-01	6.322324453590102422e-01
3.973804003468412560e+00	1.561239765615433971e-03	1.615317318375671107e-03	1.507162212855196835e-03	8.372190732409442085e-06	1.362685530718934289e-05	3.117526157629541277e-06	3.573915750097751975e-01	3.645920501256187385e-01	3.501910998939316566e-01	1.803545833986610388e-03	2.880842923519357987e-03	7.262487444538625724e-04	6.392352671998889901e-01	6.465822714548706829e-01	6.318882629449072974e-01
3.989719497777601376e+00	1.563523265058185726e-03	1.618013671358140698e-03	1.509032858758230754e-03	8.308989901820167692e-06	1.358446202565505369e-05	3.033517777985281699e-06	3.577144182585134669e-01	3.649565218864998517e-01	3.504723146305270820e-01	1.721956774139607200e-03	2.769512198788902889e-03	6.744013494903115108e-04	6.389917927123855979e-01	6.463692250369472703e-01	6.316143603878239254e-01
4.005634992086791968e+00	1.565247820046186417e-03	1.619909372774335811e-03	1.510586267318037024e-03	8.260014346112048755e-06	1.355896615012016469e-05	2.961062542103931978e-06	3.579783848983504879e-01	3.652422412593632206e-01	3.507145285373377552e-01	1.645961612065358938e-03	2.664509889371997724e-03	6.274133347587201523e-04	6.388021456551905564e-01	6.461920385076509454e-01	6.314122528027301673e-01
4.021550486395980784e+00	1.566405408470649763e-03	1.620994338629266071e-03	1.511816478312033455e-03	8.224724887305022035e-06	1.354851394626952455e-05	2.900935828340520362e-06	3.581824357122861957e-01	3.654478602362233319e-01	3.509170111883490595e-01	1.575770864931546949e-03	2.566132330656454089e-03	5.854093992066395930e-04	6.386671632894229678e-01	6.460511350661728436e-01	6.312831915126730919e-01
4.037465980705169599e+00	1.566991910100251672e-03	1.621264643631483478e-03	1.512719176569019865e-03	8.202274307529831271e-06	1.355092027004738576e-05	2.853628345012275938e-06	3.583257257826314435e-01	3.655723202140062633e-01	3.510791313512566236e-01	1.511547308721649177e-03	2.474626431539474463e-03	5.484681859038237827e-04	6.385875327242377386e-01	6.459468938588890374e-01	6.312281715895864398e-01
4.053381475014360191e+00	1.567007109628960893e-03	1.620722527247260396e-03	1.513291692010661389e-03	8.191517321341566766e-06	1.356373214201648936e-05	2.819302500666645015e-06	3.584076074780523924e-01	3.656148507485251220e-01	3.512003642075796628e-01	1.453405735848226380e-03	2.390189493381903070e-03	5.166219783145495825e-04	6.385637881591477161e-01	6.458796381255922370e-01	6.312479381927031952e-01
4.069296969323549007e+00	1.566454655462348137e-03	1.619376333915847508e-03	1.513532977008848765e-03	8.191031324219939441e-06	1.358429630610958621e-05	2.797766342330293520e-06	3.584276326632666598e-01	3.655749681356939007e-01	3.512802971908394190e-01	1.401413178656784253e-03	2.312969464853948526e-03	4.898568924596198712e-04	6.385963084712886761e-01	6.458496249877444528e-01	6.313429919548328995e-01
4.085212463632739599e+00	1.565341975174980955e-03	1.617240388919703340e-03	1.513443561430258570e-03	8.199147333059161495e-06	1.360982809737006899e-05	2.788466568748254002e-06	3.583855541269052036e-01	3.654524736498764859e-01	3.513186346039339214e-01	1.355589591941042983e-03	2.243065522729095068e-03	4.681136611529906812e-04	6.386853151586443511e-01	6.458570366892611991e-01	6.315135936280275031e-01
4.101127957941928415e+00	1.563680149361738924e-03	1.614334813245742704e-03	1.513025485477735143e-03	8.213990120232930877e-06	1.363747969622598534e-05	2.790500544239876417e-06	3.582813262273831789e-01	3.652474513093484920e-01	3.513152011454178658e-01	1.315908982765702550e-03	2.180528860181839106e-03	4.512891053495657768e-04	6.388308706503678103e-01	6.459019731370392314e-01	6.317597681636963891e-01
4.117043452251117230e+00	1.561483746346633379e-03	1.610685282650744544e-03	1.512282210042522213e-03	8.233526171603097824e-06	1.366440644033817584e-05	2.802645902868018960e-06	3.581151047608762128e-01	3.649602650738605902e-01	3.512699444478918354e-01	1.282300971214891385e-03	2.125363566858162745e-03	4.392383755716202428e-04	6.390328769953893540e-01	6.459844456204585361e-01	6.320813083703201718e-01
4.132958946560307822e+00	1.558770620883552591e-03	1.606322738114327993e-03	1.511218503652777189e-03	8.255617786186744645e-06	1.368783026838659235e-05	2.823405303986896943e-06	3.578872460596695393e-01	3.645915554085741306e-01	3.511829367107649480e-01	1.254652761203704867e-03	2.077527501446496325e-03	4.317780209609136267e-04	6.392910749404557835e-01	6.461043716180767671e-01	6.324777782628348000e-01
4.148874440869496638e+00	1.555561680566500951e-03	1.601283057025380081e-03	1.509840304107621821e-03	8.278081394013353099e-06	1.370509960008994019e-05	2.851063187936766858e-06	3.575983053331845962e-01	3.641422351755712605e-01	3.510543754907979319e-01	1.232811496254439991e-03	2.036933089397662336e-03	4.286899031112177553e-04	6.396050434085992498e-01	6.462615706279462024e-01	6.329485161892522971e-01
4.164789935178687230e+00	1.551880624147949960e-03	1.595606696962022231e-03	1.508154551333877689e-03	8.298748008694676635e-06	1.371374505481257633e-05	2.883750962576776094e-06	3.572490342678655839e-01	3.636134848397212793e-01	3.508845836960098885e-01	1.216586971193387833e-03	2.003448025979980441e-03	4.297259164067953338e-04	6.399741993887829716e-01	6.464557609830394735e-01	6.334926377945264697e-01
4.180705429487876046e+00	1.547753656332266116e-03	1.589338327049473910e-03	1.506168985615058322e-03	8.315523658489803048e-06	1.371153042559363507e-05	2.919516891385971028e-06	3.568403779058130221e-01	3.630067470009308850e-01	3.506740088106951592e-01	1.205754667110186173e-03	1.976895925748806820e-03	4.346134084715655259e-04	6.403977982470847596e-01	6.466865576427469620e-01	6.341090388514225573e-01
4.196620923797066638e+00	1.543209183860429299e-03	1.582526466026021490e-03	1.503891901694837108e-03	8.326447656420742961e-06	1.369649830029615262e-05	2.956397012545333301e-06	3.563734708255337780e-01	3.623237202935101764e-01	3.504232213575573796e-01	1.200059073677717638e-03	1.957057028348325751e-03	4.430611190071095246e-04	6.408749344692704630e-01	6.469534709834915409e-01	6.347963979550493852e-01
4.212536418106255454e+00	1.538277497830170754e-03	1.575223151962281678e-03	1.501331843698059830e-03	8.329746674603835983e-06	1.366700969139457450e-05	2.992483657813098316e-06	3.558496326514408170e-01	3.615663527269793454e-01	3.501329125759022887e-01	1.199217260090417988e-03	1.943669138545978592e-03	4.547653816348573835e-04	6.414045428439625329e-01	6.472559066532033167e-01	6.355531790347217491e-01
4.228451912415444269e+00	1.532990447204427486e-03	1.567483677054779586e-03	1.498497217354075386e-03	8.323882774918289195e-06	1.362177702496528917e-05	3.025988524871289217e-06	3.552703629217339176e-01	3.607368345879610194e-01	3.498038912555068158e-01	1.202922653471983272e-03	1.936429034000405718e-03	4.694162729435608257e-04	6.419854000948133077e-01	6.475931666141028220e-01	6.363776335755237934e-01
4.244367406724634861e+00	1.527381108356704867e-03	1.559366433512769483e-03	1.495395783200640250e-03	8.307593808403398880e-06	1.355988986293453933e-05	3.055297753872259280e-06	3.546373353470271828e-01	3.598375910876183137e-01	3.494370796064360518e-01	1.210848981654618533e-03	1.934994605078068806e-03	4.867033582311682590e-04	6.426161269691516020e-01	6.479644515859631637e-01	6.372678023523400404e-01
4.260282901033823677e+00	1.521483455294378711e-03	1.550932935223431775e-03	1.492033975365325647e-03	8.279924917218662176e-06	1.348083279871533407e-05	3.079017035721989434e-06	3.539523914945383876e-01	3.588712750384299710e-01	3.490335079506468041e-01	1.222654335760819423e-03	1.938987986677149144e-03	5.063206848444897022e-04	6.432951907894878252e-01	6.483688652417513021e-01	6.382215163372243483e-01
4.276198395343014269e+00	1.515332034903141452e-03	1.542248106550458964e-03	1.488415963255823940e-03	8.240250240928961815e-06	1.338449507793639933e-05	3.096005403921523454e-06	3.532175339347979337e-01	3.578407600076071171e-01	3.485943078619887503e-01	1.237985307039692973e-03	1.947999897371678439e-03	5.279707167077076152e-04	6.440209084730167399e-01	6.488054207398719075e-01	6.392363962061615723e-01
4.292113889652203085e+00	1.508961651183081485e-03	1.533380963919202039e-03	1.484542338446960931e-03	8.188284326736278433e-06	1.327117165200246928e-05	3.105397001470087590e-06	3.524349188896760965e-01	3.567491346747277969e-01	3.481207031046243960e-01	1.256481151932205362e-03	1.961595318828816218e-03	5.513669850355945069e-04	6.447914500228805190e-01	6.492730505742970726e-01	6.403098494714639655e-01
4.308029383961391900e+00	1.502407062016625867e-03	1.524405847189949864e-03	1.480408276843301870e-03	8.124083153401784197e-06	1.314155556850420088e-05	3.106610738299366669e-06	3.516068484220460921e-01	3.555996996278613653e-01	3.476139972162308189e-01	1.277777939367177699e-03	1.979320539058132458e-03	5.762353396762228330e-04	6.456048424934153207e-01	6.497706214392107160e-01	6.414390635476199254e-01
4.323944878270582493e+00	1.495702691538905796e-03	1.515404342257627331e-03	1.476001040820184261e-03	8.048035083006385105e-06	1.299672183191962082e-05	3.099348334093150239e-06	3.507357622086098026e-01	3.543959687930772207e-01	3.470755556241423845e-01	1.301512634820619144e-03	2.000711463228780924e-03	6.023138064124572552e-04	6.464589744299464869e-01	6.502969571369480173e-01	6.426209917229449564e-01
4.339860372579771308e+00	1.488882360690520386e-03	1.506467838133829099e-03	1.471296883247211673e-03	7.960842435896986675e-06	1.283810312079702184e-05	3.083581750996952356e-06	3.498242289382823555e-01	3.531416796150643744e-01	3.465067782615003367e-01	1.327327076697988779e-03	2.025302983780924437e-03	6.293511696150530131e-04	6.473516007818919116e-01	6.508508751685685434e-01	6.438523263952152798e-01
4.355775866888961900e+00	1.481979038038954604e-03	1.497699946310618530e-03	1.466258129767290678e-03	7.863494725946611411e-06	1.266745801134425674e-05	3.059531440548966934e-06	3.488749373791069641e-01	3.518408201897890719e-01	3.459090545684248563e-01	1.354871802109699304e-03	2.052639112317798491e-03	6.571044919016000080e-04	6.482803482860169941e-01	6.514312480344687240e-01	6.451294485375652643e-01
4.371691361198150716e+00	1.475024612474591570e-03	1.489216220792348618e-03	1.460833004156834522e-03	7.757234881397596243e-06	1.248683261765859319e-05	3.027637145136599300e-06	3.478906871569056869e-01	3.504976908576158956e-01	3.452836834561954782e-01	1.383809681086949376e-03	2.082283517205736015e-03	6.853358449681627371e-04	6.492427213146502174e-01	6.520371120977693780e-01	6.464483305315310568e-01
4.387606855507339532e+00	1.468049688934788908e-03	1.481135780437352291e-03	1.454963597432225525e-03	7.643519999447558635e-06	1.229851679998482543e-05	2.988523198910291839e-06	3.468743792888205335e-01	3.491170408184235407e-01	3.446317177592175263e-01	1.413819320705206502e-03	2.113830082481205595e-03	7.138085589292071913e-04	6.502361081815385413e-01	6.526678747343281906e-01	6.478043416287488920e-01
4.403522349816530124e+00	1.461083407896855788e-03	1.473559077658673916e-03	1.448607738135037661e-03	7.523978331879281760e-06	1.210499629838535261e-05	2.942960365373210906e-06	3.458290065145357972e-01	3.477043835025824259e-01	3.439536295264891685e-01	1.444598203418812673e-03	2.146913098104308824e-03	7.422833087333165214e-04	6.512577878958153432e-01	6.533237418186904621e-01	6.491918339729402243e-01
4.419437844125718939e+00	1.454153289017025286e-03	1.466536368900576374e-03	1.441770209133474197e-03	7.400364269392496640e-06	1.190890230501994828e-05	2.891826233765044997e-06	3.447576434673295664e-01	3.462667902100410311e-01	3.432484967246181018e-01	1.475865527130533483e-03	2.181216697589263842e-03	7.705143566718033413e-04	6.523049373522522565e-01	6.540066878960668628e-01	6.506031868084376502e-01
4.435353338434909531e+00	1.447285098983374860e-03	1.460049615538695257e-03	1.434520582428054462e-03	7.274513082491308119e-06	1.171296008109565104e-05	2.836066083886966040e-06	3.436634367261916512e-01	3.448151641816806778e-01	3.425117092707026245e-01	1.507364718088262650e-03	2.216483165581492523e-03	7.982462705950328858e-04	6.533746389436528856e-01	6.547229083461547638e-01	6.520263695411510074e-01
4.451268832744098347e+00	1.440502743398729699e-03	1.454027168796760954e-03	1.426978318000698444e-03	7.148297089121827638e-06	1.151993824511251917e-05	2.776655933131136953e-06	3.425495947890735415e-01	3.433719109812910508e-01	3.417272785968560322e-01	1.538865591577946723e-03	2.252519737896815834e-03	8.252114452590776118e-04	6.544638885788596205e-01	6.554896623489155916e-01	6.534381148088036495e-01
4.467184327053287163e+00	1.433828182314076435e-03	1.448378647027165084e-03	1.419277717600987785e-03	7.023584759587520114e-06	1.133260030227358081e-05	2.714569216901458575e-06	3.414193780059372463e-01	3.419988038912220030e-01	3.408399521206524896e-01	1.570166139523910881e-03	2.289203509360152652e-03	8.511287696876692179e-04	6.555696040874637864e-01	6.563536721759352099e-01	6.547855359989923629e-01
4.483099821362477755e+00	1.427281368890178682e-03	1.443022924472544708e-03	1.411539813307812656e-03	6.902204046677814635e-06	1.115365985068444950e-05	2.650748242671179767e-06	3.402760885086590359e-01	3.408335432625095307e-01	3.397186337548085411e-01	1.601093928469366108e-03	2.326484058180286734e-03	8.757037987584453736e-04	6.566886339899333791e-01	6.574085035891645834e-01	6.559687643907021748e-01
4.499015315671666571e+00	1.420880210568470879e-03	1.437899129492348780e-03	1.403861291644592979e-03	6.785910955297472615e-06	1.098574069308362654e-05	2.586081217511318692e-06	3.391230601730306216e-01	3.398999783706684319e-01	3.383461419753928112e-01	1.631507095942582360e-03	2.364383405772331817e-03	8.986307861128326867e-04	6.578177666095018639e-01	6.586965172319050321e-01	6.569390159870986956e-01
4.514930809980857163e+00	1.414640552073328237e-03	1.432966280893401131e-03	1.396314823253255342e-03	6.676364055258639699e-06	1.083134281291652759e-05	2.521385297600750958e-06	3.379636486461417566e-01	3.390651367509373570e-01	3.368621605413461562e-01	1.661294937867897718e-03	2.402992980905935098e-03	9.195968948298603382e-04	6.589537394998606912e-01	6.601298200932710358e-01	6.577776589064503465e-01
4.530846304290045978e+00	1.408576179536201803e-03	1.428198909082788962e-03	1.388953449989614643e-03	6.575105308908690314e-06	1.069281485435579134e-05	2.457395763461589285e-06	3.368012214703078877e-01	3.382625616437122673e-01	3.353398812969035081e-01	1.690378084403929568e-03	2.442467372074502534e-03	9.382887967333563856e-04	6.600932491604418750e-01	6.616275982128996258e-01	6.585589001079841243e-01
4.546761798599234794e+00	1.402698845016718239e-03	1.423582476486297960e-03	1.381815213547138519e-03	6.483547248324058846e-06	1.057233339443512442e-05	2.394761102212993276e-06	3.356391483324868696e-01	3.374729667086421858e-01	3.338053299563315535e-01	1.718708266331786050e-03	2.483014851325627149e-03	9.544016813379448431e-04	6.612329610089152654e-01	6.631526339185396246e-01	6.593132880992909062e-01
4.562677292908425386e+00	1.397018310685191854e-03	1.419109764888639401e-03	1.374926856481744307e-03	6.402966211332966826e-06	1.047188893110378042e-05	2.334043491562152386e-06	3.344807914658131653e-01	3.366909815194440436e-01	3.322706014121822871e-01	1.746267678821203590e-03	2.524884938485801467e-03	9.676504191566058207e-04	6.623695195784676804e-01	6.646873361640575073e-01	6.600517029928778534e-01
4.578592787217614202e+00	1.391542411914094800e-03	1.414778296390121646e-03	1.368306527438067953e-03	6.334501047318513363e-06	1.039327815410599372e-05	2.275723940531033857e-06	3.333294962275117346e-01	3.359156790147974081e-01	3.307433134402260611e-01	1.773067954020302126e-03	2.568353620461406861e-03	9.777822875791973914e-04	6.634995589055052712e-01	6.662214286870368207e-01	6.607776891239737216e-01
4.594508281526804794e+00	1.386277138492867560e-03	1.410588559404114557e-03	1.361965717581620564e-03	6.279156446796196291e-06	1.033810173641858559e-05	2.220211157173806993e-06	3.321885818750439645e-01	3.351478217046337527e-01	3.292293420454541764e-01	1.799148758393673362e-03	2.613707186830919061e-03	9.845903299564276630e-04	6.646197130716217094e-01	6.677475951034022028e-01	6.614918310398412160e-01
4.610423775835993609e+00	1.381226733122767076e-03	1.406542800476818069e-03	1.355910665768716083e-03	6.237809845212507699e-06	1.030776660155905539e-05	2.167853088865959162e-06	3.310613325599376933e-01	3.343889104354423880e-01	3.277337546844329985e-01	1.824576035024083522e-03	2.661225906517555601e-03	9.879261635306114432e-04	6.657266268620690708e-01	6.692598681151639139e-01	6.621933856089742276e-01
4.626339270145182425e+00	1.376393806260099544e-03	1.402644200306253554e-03	1.350143412213945533e-03	6.211220710630313515e-06	1.030349140311027686e-05	2.118950018150351013e-06	3.299509885563676193e-01	3.336408007306116419e-01	3.262611763821235966e-01	1.849439915147332077e-03	2.711168866915723147e-03	9.877109633789410079e-04	6.668169665015131198e-01	6.707529721904983422e-01	6.628809608125278974e-01
4.642254764454373017e+00	1.371779466253636231e-03	1.398896310026575109e-03	1.344662622480697354e-03	6.200040953179290345e-06	1.032631381076801964e-05	2.073768095590560204e-06	3.288607377392165354e-01	3.329055269679837004e-01	3.248159485104493704e-01	1.873852326962456311e-03	2.763761175336662285e-03	9.839434785882503372e-04	6.678874304266128048e-01	6.722220312665853070e-01	6.635528295866403026e-01
4.658170258763561833e+00	1.367383463564414946e-03	1.395302666849014767e-03	1.339464260279815125e-03	6.204825194171153163e-06	1.037709814157559792e-05	2.032552246766707563e-06	3.277937073240949073e-01	3.321852125481641882e-01	3.234022021000256264e-01	1.897944333208255192e-03	2.819184391642262210e-03	9.767042747742481733e-04	6.689347600539369276e-01	6.736624307684692115e-01	6.642070893394046438e-01
4.674085753072752425e+00	1.363204347665681422e-03	1.391866537216431346e-03	1.334542158114931498e-03	6.226039703891828184e-06	1.045654191064993383e-05	1.995537497133722534e-06	3.267529558796370970e-01	3.314820192979859304e-01	3.220238924612882636e-01	1.921863232083258861e-03	2.877570592828571257e-03	9.661558713379462485e-04	6.699557505009088310e-01	6.750697507447231960e-01	6.648417502570944659e-01
4.690001247381941241e+00	1.359239635002368329e-03	1.388590754435608263e-03	1.329888515569128396e-03	6.264068955078994315e-06	1.056518000251155132e-05	1.962957907646437308e-06	3.257414656203558856e-01	3.307981162642249506e-01	3.206848149764868205e-01	1.945769458774877867e-03	2.938999977206178255e-03	9.525389403435776964e-04	6.709472612169103956e-01	6.764397342285063397e-01	6.654547882053144514e-01
4.705916741691130056e+00	1.355485986150837228e-03	1.385477629610843255e-03	1.325494342690831202e-03	6.319218936483944301e-06	1.070338537679615780e-05	1.935052496171731650e-06	3.247621349864496798e-01	3.301356587543463061e-01	3.193886112185530535e-01	1.969833327124069413e-03	3.003501508387162663e-03	9.361651458609761625e-04	6.719062264813375762e-01	6.777682741119330778e-01	6.660441788507420746e-01
4.721832236000320648e+00	1.351939390070553467e-03	1.382528921971703465e-03	1.321349858169403469e-03	6.391716617292256615e-06	1.087136551018073252e-05	1.912067724403780709e-06	3.238177715152275038e-01	3.294967731184788584e-01	3.181387699119761492e-01	1.994231652758582819e-03	3.071055849504624249e-03	9.174074560125413877e-04	6.728296657253249879e-01	6.790514102203932811e-01	6.666079212302566948e-01
4.737747730309509464e+00	1.348595353091639653e-03	1.379745858921185842e-03	1.317444847262093464e-03	6.481705235706227017e-06	1.106915412451394811e-05	1.894256346898505925e-06	3.229110850072693384e-01	3.288835449248603271e-01	3.169386250896783497e-01	2.019144300359804797e-03	3.141599762839118390e-03	8.966888378804914201e-04	6.737146936340423498e-01	6.802853322063519004e-01	6.671440550617327991e-01
4.753663224618700056e+00	1.345449090048846715e-03	1.377129198340332596e-03	1.313768981757360834e-03	6.589235389032536120e-06	1.129659813996498536e-05	1.881872638100086038e-06	3.220446809890852857e-01	3.282980092481350143e-01	3.157913527300355572e-01	2.044750698569821040e-03	3.215031218837249242e-03	8.744701783023928372e-04	6.745585299869060192e-01	6.814663858325312740e-01	6.676506741412807644e-01
4.769578718927888872e+00	1.342495714766944823e-03	1.374679326545424777e-03	1.310312102988464870e-03	6.714252212418209075e-06	1.155334019894762860e-05	1.875164225888790392e-06	3.212210544728876793e-01	3.277421423455639804e-01	3.146999666002113782e-01	2.071226366386377197e-03	3.291214615940614256e-03	8.512381168321403544e-04	6.753585091937450713e-01	6.825910812320842291e-01	6.681259371554059134e-01
4.785494213237077687e+00	1.339730426938391672e-03	1.372396385276092399e-03	1.307064468600690945e-03	6.856579232824037456e-06	1.183879750733438278e-05	1.874360958313692132e-06	3.204425840131582826e-01	3.272178542990170635e-01	3.136673137272995016e-01	2.098739494729263272e-03	3.369985701763532522e-03	8.274932876949940216e-04	6.761120894859399266e-01	6.836561022861605830e-01	6.685680766857192703e-01
4.801409707546268280e+00	1.337148692324020621e-03	1.370280420557466652e-03	1.304016964090574590e-03	7.015899758214294465e-06	1.215213810958192195e-05	1.879661406846666979e-06	3.197115260589705188e-01	3.267269823724825994e-01	3.126960697454584381e-01	2.127447626193406782e-03	3.451155963886588622e-03	8.037392885002249410e-04	6.768168617227526829e-01	6.846583165749225985e-01	6.689754068705827672e-01
4.817325201855457095e+00	1.334746413162598471e-03	1.368331545513955597e-03	1.301161280811241345e-03	7.191736894734737877e-06	1.249225603089573541e-05	1.891217758573739497e-06	3.190300096005423414e-01	3.262712849355799416e-01	3.117887342655047411e-01	2.157494474838272253e-03	3.534516400711204803e-03	7.804725489653397026e-04	6.774705577745609997e-01	6.855947855410281511e-01	6.693463300080938483e-01
4.833240696164647687e+00	1.332520085704526390e-03	1.366550108453958284e-03	1.298490062955094497e-03	7.383433464170747184e-06	1.285774696263109422e-05	1.909119965710399297e-06	3.184000311082147983e-01	3.258524358652293285e-01	3.109476263512002681e-01	2.189006926212398729e-03	3.619840681804672652e-03	7.581731706201245893e-04	6.780710584464029189e-01	6.864627746185875123e-01	6.696793422742183255e-01
4.849156190473836503e+00	1.330466941895086215e-03	1.364936856988781559e-03	1.295997026801390872e-03	7.590133210027040206e-06	1.324688632136497803e-05	1.933380098689102387e-06	3.178234497620007759e-01	3.254720193760714531e-01	3.101748801479300988e-01	2.222092255693911087e-03	3.706887766179888920e-03	7.372967452079332538e-04	6.786164009071988801e-01	6.872597631500891868e-01	6.699730386643085733e-01
4.865071684783027095e+00	1.328585072426825787e-03	1.363493088744373305e-03	1.293677056109278269e-03	7.810764725934730163e-06	1.365761156747224843e-05	1.963917884397211892e-06	3.173019829700032268e-01	3.251315252552957613e-01	3.094724406847106923e-01	2.256835600665798355e-03	3.795404074452182318e-03	7.182671268794143908e-04	6.791047855921771292e-01	6.879834539609129829e-01	6.702261172234412756e-01
4.880987179092215911e+00	1.326873528658815190e-03	1.362220779477543850e-03	1.291526277840086530e-03	8.044029510903147274e-06	1.408751062145062036e-05	2.000548400355674187e-06	3.168372021743555700e-01	3.248323444942063931e-01	3.088420598545047469e-01	2.293297719066973630e-03	3.885125316395140246e-03	7.014701217388070141e-04	6.795345825484065960e-01	6.886317824917127517e-01	6.704373826051004404e-01
4.896902673401404726e+00	1.325332401259152020e-03	1.361122680168850478e-03	1.289542122349453561e-03	8.288395451885131470e-06	1.453381806737900836e-05	2.042972836391254577e-06	3.164305289438814062e-01	3.245757653205402216e-01	3.082852925672225908e-01	2.331513063499721875e-03	3.975778067546830233e-03	6.872480594526139512e-04	6.799043371959068160e-01	6.892029254112832515e-01	6.706057489805303806e-01
4.912818167710595318e+00	1.323962873859017841e-03	1.360202375949283666e-03	1.287723371768752017e-03	8.542096858511822368e-06	1.499342058993022210e-05	2.090773127093422640e-06	3.160832313533831206e-01	3.243629696437549947e-01	3.078034930630112465e-01	2.371488196368675815e-03	4.067081173659467183e-03	6.758952190778844474e-04	6.802127754795297410e-01	6.896953086493503582e-01	6.707302423097091237e-01
4.928733662019784134e+00	1.322767250501573994e-03	1.359464301483812639e-03	1.286070199519335350e-03	8.803141934458120642e-06	1.546287276617797464e-05	2.143411102738267486e-06	3.157964206503307558e-01	3.241950299319010798e-01	3.073978113687604319e-01	2.413200567517607888e-03	4.158747044362683630e-03	6.676540906725321467e-04	6.804588083897143980e-01	6.901076148004957611e-01	6.708100019789330348e-01
4.944649156328974726e+00	1.321748956213554278e-03	1.358913709611406749e-03	1.284584202815701806e-03	9.069328274703767067e-06	1.593842394170770965e-05	2.200232607699825327e-06	3.155710482107242920e-01	3.240729065432448874e-01	3.070691898782036966e-01	2.456597671563240382e-03	4.250482880165369279e-03	6.627124629611110505e-04	6.806415358332230658e-01	6.904387898611884511e-01	6.708442818052576806e-01
4.960564650638163542e+00	1.320912510605805508e-03	1.358556592510440581e-03	1.283268428701170435e-03	9.338266640705101699e-06	1.641605648067268470e-05	2.260476800737517849e-06	3.154079027869965968e-01	3.239974455399762809e-01	3.068183600340169126e-01	2.501596597648425568e-03	4.341991861374249612e-03	6.612013339226010915e-04	6.807602498381073453e-01	6.906880492701503726e-01	6.708324504060643179e-01
4.976480144947352358e+00	1.320263475003419966e-03	1.358399557275767350e-03	1.282127392731072582e-03	9.607412901136102752e-06	1.689153521153598372e-05	2.323290590736223478e-06	3.153076080520175184e-01	3.239693770141638951e-01	3.066458390898711417e-01	2.548083979701225559e-03	4.432974314376507581e-03	6.631936450259435373e-04	6.808144370803755896e-01	6.908548832288856634e-01	6.707739909318655158e-01
4.992395639256542950e+00	1.319808374197669817e-03	1.358449660385165026e-03	1.281167088010174608e-03	9.874107650871270423e-06	1.736046741510432239e-05	2.387747886638217605e-06	3.152706204444890581e-01	3.239893139591131788e-01	3.065519269298649374e-01	2.595916350544593548e-03	4.523128860254489562e-03	6.687038408346973172e-04	6.808037807231164251e-01	6.909390612853844038e-01	6.706685001608484464e-01
5.008311133565731765e+00	1.319554594481199853e-03	1.358714207914176559e-03	1.280394981048223147e-03	1.013562265252606802e-05	1.781837223965598057e-05	2.452873065396153783e-06	3.152972273222950372e-01	3.240577517210879721e-01	3.065367029235021024e-01	2.644920898407825821e-03	4.612153542850078169e-03	6.776882539655739064e-04	6.807281615621622040e-01	6.909406361683834152e-01	6.705156869559409927e-01
5.024226627874922357e+00	1.319510260156063009e-03	1.359200530342158722e-03	1.279819989969967296e-03	1.038921290039485223e-05	1.826075799899878487e-05	2.517667801790921285e-06	3.153875454316235616e-01	3.241750680682444763e-01	3.066000227950026469e-01	2.694896619600758297e-03	4.699746928033550486e-03	6.900463111679656751e-04	6.805876584757180048e-01	6.908599468632056206e-01	6.703153700882303889e-01
5.040142122184111173e+00	1.319684091173201372e-03	1.359915742224012455e-03	1.279452440122390289e-03	1.063217280248322197e-05	1.868320543087604267e-05	2.581140174090402965e-06	3.155415197009156514e-01	3.243415239143693785e-01	3.067415154874619243e-01	2.745615856380079125e-03	4.785609162876046548e-03	7.056225498841117022e-04	6.803825481787274532e-01	6.906976209210933249e-01	6.700674754363615815e-01
5.056057616493299989e+00	1.320085244956185032e-03	1.360866497764877999e-03	1.279303992147492065e-03	1.086189472740603219e-05	1.908145468054739600e-05	2.642334774264668392e-06	3.157589223698562542e-01	3.245572647352675255e-01	3.069605800044449828e-01	2.796826204418826137e-03	4.869442982493548192e-03	7.242094263441040819e-04	6.801133042860401101e-01	6.904545759947293693e-01	6.697720325773508510e-01
5.071973110802490581e+00	1.320723145768072301e-03	1.362058753385127479e-03	1.279387538151017124e-03	1.107592798183536494e-05	1.945149353991570994e-05	2.700362423755021634e-06	3.160393524647023833e-01	3.248223227143346437e-01	3.072563822150701229e-01	2.848252769838710043e-03	4.950954653347999432e-03	7.455508863294206534e-04	6.797805956917076786e-01	6.901320205887780945e-01	6.694291707946372627e-01
5.087888605111679396e+00	1.321607305188149959e-03	1.363497547730985323e-03	1.279717062645314594e-03	1.127203618068794003e-05	1.978964432515339510e-05	2.754428036222484954e-06	3.163822356321977503e-01	3.251366196509256068e-01	3.076278516134698937e-01	2.899600751532258741e-03	5.029854844581906417e-03	7.693466584826110649e-04	6.793852842748997478e-01	6.897314540092136514e-01	6.690391145405858442e-01
5.103804099420869989e+00	1.322747137368670027e-03	1.365186808375591946e-03	1.280307466361748107e-03	1.144825095275101763e-05	2.009264672058771019e-05	2.803855184914326765e-06	3.167868243451290589e-01	3.254999706598085130e-01	3.080736780304496047e-01	2.950558320537287511e-03	5.105859423333115009e-03	7.952572177414600138e-04	6.789284219460109959e-01	6.892546654843754173e-01	6.686021784076465746e-01
5.119719593730058804e+00	1.324151772738055375e-03	1.367129192832760957e-03	1.281174352643349793e-03	1.160291999169971751e-05	2.035773395492772645e-05	2.848106028471710262e-06	3.172521984932183403e-01	3.259120886807562734e-01	3.085923083056804073e-01	3.000799764576461345e-03	5.178690175693650283e-03	8.229093534592728416e-04	6.784112470494741975e-01	6.887037324168048258e-01	6.681187616821435693e-01
5.135635088039247620e+00	1.325829873708080650e-03	1.369325969665719043e-03	1.282333777750442258e-03	1.173474761536114191e-05	2.058269980514464647e-05	2.886795425577635670e-06	3.177772663734773073e-01	3.263725898038018491e-01	3.091819429431527655e-01	3.049988862582729207e-03	5.248075461746643140e-03	8.519022634188152740e-04	6.778351801426154566e-01	6.880810177031108088e-01	6.675893425821201044e-01
5.151550582348438212e+00	1.327789455733884884e-03	1.371776943617219633e-03	1.283801967850550134e-03	1.184282622970678091e-05	2.076595413710605686e-05	2.919698322307503268e-06	3.183607660943737483e-01	3.268809993948770254e-01	3.098405327938704712e-01	3.097782451136147849e-03	5.313750820565758468e-03	8.818140817065376648e-04	6.772018191725253100e-01	6.873891660327263731e-01	6.670144723123242469e-01
5.167466076657627028e+00	1.330037716776923899e-03	1.374480426986874433e-03	1.285595006566973364e-03	1.192665739982860218e-05	2.090656498071572113e-05	2.946749818941481536e-06	3.190012674081387223e-01	3.274367589774336840e-01	3.105657758388437606e-01	3.143834142273602486e-03	5.375459548730454271e-03	9.122087358167507015e-04	6.765129340754097997e-01	6.866310990396430336e-01	6.663947691111765659e-01
5.183381570966817620e+00	1.332580877844948084e-03	1.377433258067999001e-03	1.287728497621897167e-03	1.198616159619626318e-05	2.100428548838848117e-05	2.968037704004043500e-06	3.196971739852709771e-01	3.280392337844576511e-01	3.113551141860843030e-01	3.187798150129820835e-03	5.432953283248772441e-03	9.426430170108692289e-04	6.757704608251569045e-01	6.858100091384505825e-01	6.657309125118632265e-01
5.199297065276006435e+00	1.335424036845758418e-03	1.380630866403992048e-03	1.290217207287524788e-03	1.202167609611283678e-05	2.105956452489306875e-05	2.983787667332606512e-06	3.204467261447629944e-01	3.286877208392625094e-01	3.122057314502634795e-01	3.229333182350171451e-03	5.485992626166934574e-03	9.726737385334083275e-04	6.749764949599437180e-01	6.849293518228934952e-01	6.650236380969939409e-01
5.215212559585195251e+00	1.338571037510826248e-03	1.384067383962079905e-03	1.293074691059572590e-03	1.203394096061047149e-05	2.107354006889502752e-05	2.994341852325913773e-06	3.212480040527550540e-01	3.293814573490706499e-01	3.131145507564394581e-01	3.268106351201806141e-03	5.534347852923685029e-03	1.001864849479926819e-03	6.741332846175706051e-01	6.839928361461449224e-01	6.642737330889962877e-01
5.231128053894385843e+00	1.342024354640534425e-03	1.387735801035067888e-03	1.296312908246000963e-03	1.202407345772474125e-05	2.104801505757108125e-05	3.000131857878401249e-06	3.220989314012376314e-01	3.301196290986744275e-01	3.140782337038008354e-01	3.303797058812840259e-03	5.577799749029773574e-03	1.029794368595906943e-03	6.732432231118498089e-01	6.830044130378540856e-01	6.634820331858455322e-01
5.247043548203574659e+00	1.345784996414887708e-03	1.391628165736166333e-03	1.299941827093609083e-03	1.199353174516591500e-05	2.098541576337478791e-05	3.001647726957043784e-06	3.229972795770483240e-01	3.309013784102401989e-01	3.150931807438564491e-01	3.336100810996339792e-03	5.616140619346440821e-03	1.056061002646239196e-03	6.723088410837942952e-01	6.819682610496162756e-01	6.626494211179723148e-01
5.262959042512765251e+00	1.349852424022209181e-03	1.395735826288904430e-03	1.303969021755513932e-03	1.194406904004998093e-05	2.088873324833659810e-05	2.999404831763363753e-06	3.239406723297570956e-01	3.317258110888126055e-01	3.161555335707015857e-01	3.364732914668067034e-03	5.649175510672111572e-03	1.080290318664022496e-03	6.713327982625115764e-01	6.808887690678171456e-01	6.617768274572060072e-01
5.278874536821954067e+00	1.354224488402428535e-03	1.400049715874312085e-03	1.308399260930544986e-03	1.187767987274446027e-05	2.076144889365146424e-05	2.993910851837456303e-06	3.249265909451117817e-01	3.325920016049062622e-01	3.172611802853173013e-01	3.389432014938916805e-03	5.676723681306766918e-03	1.102140348571066693e-03	6.703178748716731583e-01	6.797705154986088960e-01	6.608652342447374206e-01
5.294790031131142882e+00	1.358897383498200396e-03	1.404560680495784732e-03	1.313234086500616061e-03	1.179654033000165851e-05	2.060744545476716639e-05	2.985635205236150631e-06	3.259523799285281576e-01	3.334989955864287037e-01	3.184057642706276114e-01	3.409963429543803968e-03	5.698620340799107412e-03	1.121306518288500090e-03	6.692669627180989345e-01	6.786182434374347094e-01	6.599156819987631595e-01
5.310705525440333474e+00	1.363865615070810602e-03	1.409259851035331778e-03	1.318471379106289426e-03	1.170294442587954621e-05	2.043090555512294541e-05	2.974983296636145321e-06	3.270152532006734836e-01	3.344458085229313760e-01	3.195846978784155912e-01	3.426122240341289600e-03	5.714718669541886051e-03	1.137525811140693583e-03	6.681830559994872409e-01	6.774368313971721456e-01	6.589292806018023363e-01
5.326621019749522290e+00	1.369121983879833995e-03	1.414139061197372928e-03	1.324104906562295061e-03	1.159923888708947545e-05	2.023620001971116936e-05	2.962277754467783242e-06	3.281123008045289668e-01	3.354314194605824695e-01	3.207931821484754642e-01	3.437736104159721043e-03	5.724892111912568277e-03	1.150580096406873375e-03	6.670692418685432168e-01	6.762312593104333747e-01	6.579072244266530589e-01
5.342536514058712882e+00	1.374657581853542827e-03	1.419191312998985006e-03	1.330123850708100647e-03	1.148775869555479994e-05	2.002776897666841660e-05	2.947748414441183284e-06	3.292404961204385971e-01	3.364547584368611788e-01	3.220262338040160155e-01	3.444667748247990258e-03	5.729036919167077371e-03	1.160298577328902712e-03	6.659286907907631115e-01	6.750065697597451564e-01	6.568508118217810665e-01
5.358452008367901698e+00	1.380461799794602002e-03	1.424411290234275408e-03	1.336512309354928596e-03	1.137076569221770875e-05	1.980999922627464240e-05	2.931532158160775098e-06	3.303967035825932097e-01	3.375146865345922120e-01	3.232787206305942074e-01	3.446817118978691072e-03	5.727074900377861211e-03	1.166559337579520499e-03	6.647646467329403341e-01	6.737678247309268897e-01	6.557614687349537785e-01
5.374367502677090513e+00	1.386522345172261925e-03	1.429795916836311929e-03	1.343248773508211921e-03	1.125039241365362844e-05	1.958710197756175132e-05	2.913682849745503859e-06	3.315776868871783689e-01	3.386099677962587928e-01	3.245454059780979450e-01	3.444123156210535715e-03	5.718956322545370487e-03	1.169289989875700944e-03	6.635804172190240546e-01	6.725200586273415437e-01	6.546407758107065655e-01
5.390282996986281105e+00	1.392825268643314938e-03	1.435344949573744144e-03	1.350305587712885731e-03	1.112859311203114885e-05	1.936299563770368289e-05	2.894190586358614810e-06	3.327801176790706750e-01	3.397392328891489233e-01	3.258210024689924267e-01	3.436565169803009259e-03	5.704662885758675708e-03	1.168467453847342810e-03	6.623793632893698602e-01	6.712682287897315803e-01	6.534904977890081401e-01
5.406198491295469921e+00	1.399354998111185721e-03	1.441061580515592185e-03	1.357648415706779257e-03	1.100710360839615095e-05	1.914119882414334908e-05	2.873008392648952823e-06	3.340005847005211859e-01	3.409009353680611532e-01	3.271002340329812186e-01	3.424163799143047342e-03	5.684210686952538560e-03	1.164116911333556558e-03	6.611648893986150632e-01	6.700171652853058601e-01	6.523126135119242663e-01
5.422113985604660513e+00	1.406094379363625460e-03	1.446953000866102283e-03	1.365235757861148636e-03	1.088741126161142843e-05	1.892473903233319097e-05	2.850083490889667579e-06	3.352356033817662784e-01	3.420933025868401200e-01	3.283779041766924367e-01	3.406981541141819187e-03	5.657653077188237040e-03	1.156310005095400901e-03	6.599404332864654554e-01	6.687715221723170567e-01	6.511093444006138542e-01
5.438029479913849329e+00	1.413024722609698778e-03	1.453030840724695927e-03	1.373018604494701629e-03	1.077073591591082470e-05	1.871608229024982492e-05	2.825389541571826172e-06	3.364816258499728763e-01	3.433142846067983034e-01	3.296489670931474492e-01	3.385122836937128933e-03	5.625083312961973517e-03	1.145162360912283916e-03	6.587094558545634193e-01	6.675357327213123915e-01	6.498831789878144471e-01
5.453944974223039921e+00	1.420125854549080533e-03	1.459311347772571403e-03	1.380940361325589663e-03	1.065802223654996838e-05	1.851708853341198490e-05	2.798955939687950158e-06	3.377350513294107293e-01	3.445615055810069549e-01	3.309085970778145036e-01	3.358733712439511063e-03	5.586636901983721946e-03	1.130830522895300179e-03	6.574754310813630820e-01	6.663139710908272395e-01	6.486368910718989245e-01
5.469860468532228737e+00	1.427376175932322262e-03	1.465815107364093614e-03	1.388937244500550909e-03	1.054994337457126570e-05	1.832899626575784681e-05	2.770890483384684576e-06	3.389922369022764781e-01	3.458322227470837507e-01	3.321522510574692055e-01	3.328000972831915514e-03	5.542493548027421953e-03	1.113508397636409075e-03	6.562418360055835009e-01	6.651101226608135963e-01	6.473735493503534055e-01
5.485775962841417552e+00	1.434752724890670786e-03	1.472566056828886021e-03	1.396939392952455550e-03	1.044691543803810735e-05	1.815243835514544101e-05	2.741392520930773690e-06	3.402495085962090604e-01	3.471232980605626905e-01	3.333757191318554303e-01	3.293150956117770790e-03	5.492878607420007171e-03	1.093423304815534410e-03	6.550121408073432683e-01	6.639277646260532961e-01	6.460965169886332404e-01
5.501691457150608144e+00	1.442231246609115272e-03	1.479589549146209096e-03	1.404872944072021448e-03	1.034912180783530467e-05	1.798748869000207565e-05	2.710754925668531999e-06	3.415031727612831691e-01	3.484311865161556221e-01	3.345751590064107162e-01	3.254447855753277424e-03	5.438063980902598654e-03	1.070831730603955759e-03	6.537897990145452587e-01	6.627701576111562076e-01	6.448094404179343098e-01
5.517606951459796960e+00	1.449786270168829582e-03	1.486909334201423280e-03	1.412663206136235885e-03	1.025654593984710819e-05	1.783373714513786858e-05	2.679354734556346103e-06	3.427495276961675108e-01	3.497519434349682377e-01	3.357471119573667839e-01	3.212191627241263794e-03	5.378368378229239286e-03	1.046014876253288303e-03	6.525782378604813028e-01	6.616402481152556803e-01	6.435162276057069253e-01
5.533522445768987552e+00	1.457391193579067427e-03	1.494543594667336727e-03	1.420238792490798128e-03	1.016901095873422055e-05	1.769038817585481046e-05	2.647633741613628959e-06	3.439848754802356523e-01	3.510812507742824828e-01	3.368885001861888218e-01	3.166715498250613145e-03	5.314156908188498799e-03	1.019274088312727058e-03	6.513808488169746669e-01	6.605406806802229802e-01	6.422210169537263535e-01
5.549437940078176368e+00	1.465018378140672643e-03	1.502500567202329522e-03	1.427536189079015765e-03	1.008622408579359968e-05	1.755637666942624998e-05	2.616071502160949384e-06	3.452055339657472688e-01	3.524144603159140021e-01	3.379966076155805355e-01	3.118383106304324897e-03	5.245839962983920440e-03	9.909262496247293536e-04	6.502009783257204356e-01	6.594738179422607871e-01	6.409281387091800841e-01
5.565353434387365184e+00	1.472639253323671698e-03	1.510774638927987442e-03	1.434503867719355953e-03	1.000782376546946023e-05	1.743049363398681319e-05	2.585153896952106414e-06	3.464078488818098656e-01	3.537466498688434102e-01	3.390690478947763209e-01	3.067585292299659580e-03	5.173871382406891768e-03	9.612992021924273919e-04	6.490419187488002395e-01	6.584417662723685005e-01	6.396420712252319785e-01
5.581268928696555776e+00	1.480224433293731226e-03	1.519343892353294595e-03	1.441104974234167857e-03	9.933427269303542062e-06	1.731151396995556194e-05	2.555340568651522185e-06	3.475882059997108531e-01	3.550726876814854216e-01	3.401037243179362846e-01	3.014736582038178136e-03	5.098745899404689627e-03	9.307272646716666445e-04	6.479068995576868772e-01	6.574464045690271430e-01	6.383673945463466115e-01
5.597184423005744591e+00	1.487743846084491886e-03	1.528169732913805179e-03	1.447317959255178593e-03	9.862676565803194800e-06	1.719831889107583842e-05	2.527034240530549481e-06	3.487430433074221181e-01	3.563873001639545346e-01	3.410987864508897016e-01	2.960271391507251094e-03	5.020995884036627208e-03	8.995468989778749799e-04	6.467990787784191342e-01	6.564894139097358083e-01	6.371087436471024601e-01
5.613099917314935183e+00	1.495166876186986927e-03	1.537198593281143217e-03	1.453135159092830636e-03	9.795280349086629259e-06	1.709000638826613071e-05	2.500554309907129506e-06	3.498688631396112414e-01	3.576851386264973676e-01	3.420525876527251152e-01	2.904639994827908512e-03	4.941187417099901155e-03	8.680925725559154350e-04	6.457215347090236035e-01	6.555723061240275040e-01	6.358707632940197030e-01
5.629015411624123999e+00	1.502462521019772013e-03	1.546365107481475825e-03	1.458559934558068200e-03	9.731050313376575137e-06	1.698598426499708247e-05	2.476116361756067804e-06	3.509622442084083249e-01	3.589608417749449720e-01	3.429636466418716778e-01	2.848304296530811477e-03	4.859915737688867698e-03	8.366928553727556901e-04	6.446772579237266543e-01	6.546964498259092435e-01	6.346580660215440650e-01
5.644930905933312815e+00	1.509599561364262073e-03	1.555595880888817730e-03	1.463603241839706416e-03	9.669930035735517832e-06	1.688604153306606304e-05	2.453818538404974316e-06	3.520198534794614087e-01	3.602090918797755115e-01	3.438306150791473059e-01	2.791733452111973962e-03	4.777800120523105834e-03	8.056667837008425238e-04	6.436691435770253156e-01	6.538630929499283928e-01	6.334751942041222383e-01
5.660846400242503407e+00	1.516546745412636907e-03	1.564813091955166539e-03	1.468280398870107275e-03	9.612015173670415910e-06	1.679039520399940556e-05	2.433635143341426259e-06	3.530384578374928806e-01	3.614246636226514653e-01	3.446522520523342958e-01	2.735399382626853716e-03	4.695478249014584451e-03	7.753205162391234133e-04	6.426999840192927360e-01	6.530733813035193291e-01	6.323265867350661429e-01
5.676761894551692222e+00	1.523272985597373457e-03	1.573937476343466053e-03	1.472608494851280862e-03	9.557564082246739558e-06	1.669971066789276617e-05	2.415417496600713789e-06	3.540149354856446662e-01	3.626024654871716213e-01	3.454274054841177111e-01	2.679772230385622008e-03	4.613600158769346447e-03	7.459443020018975690e-04	6.417724617342887017e-01	6.523283730347549936e-01	6.312165504338224098e-01
[truncated: 2,784 more rows]
