# Supplementary material for: Gain engineering and atom lasing in a topological edge state in synthetic dimensions
Source: Nat Commun. 2025 Dec 13;17:421. doi: 10.1038/s41467-025-67106-8 (PMC12795819; doi:10.1038/s41467-025-67106-8)
Supplement: Supplementary file 3 — Source Data [file 41467_2025_67106_MOESM3_ESM.zip › data.figure/Fig4/Fig4e.csv]

# "Site number"	"Population"
1.000000000000000000e+00	1.413064577411360162e-03
2.000000000000000000e+00	1.649271559061272448e-37
3.000000000000000000e+00	3.339682640791623580e-01
4.000000000000000000e+00	1.823564741228840584e-32
5.000000000000000000e+00	6.646186713434263371e-01
