# Supplementary material for: Gain engineering and atom lasing in a topological edge state in synthetic dimensions
Source: Nat Commun. 2025 Dec 13;17:421. doi: 10.1038/s41467-025-67106-8 (PMC12795819; doi:10.1038/s41467-025-67106-8)
Supplement: Supplementary file 3 — Source Data [file 41467_2025_67106_MOESM3_ESM.zip › data.figure/Fig4/Fig4f.csv]

# "Time"	"Relative population (site 1+3+5) (BEC)"	"Higher values of shaded area (site 1+3+5)"	"Lower values of shaded area (site 1+3+5)"	"Relative population (site 2+4) (BEC)"	"Higher values of shaded area (site 2+4)"	"Lower values of shaded area (site 2+4)"
-1.000000000000000000e+01	5.929407222561600133e-01	8.104646630617098335e-01	3.754167814506101930e-01	4.070592777438398757e-01	6.108876242432187409e-01	2.032309312444609828e-01
-9.984084505690811184e+00	5.929407222561600133e-01	8.104646630617098335e-01	3.754167814506101930e-01	4.070592777438398757e-01	6.108876242432187409e-01	2.032309312444609828e-01
-9.968169011381620592e+00	5.929407222561600133e-01	8.104646630617098335e-01	3.754167814506101930e-01	4.070592777438398757e-01	6.108876242432187409e-01	2.032309312444609828e-01
-9.952253517072431777e+00	5.929407222561600133e-01	8.104646630617098335e-01	3.754167814506101930e-01	4.070592777438398757e-01	6.108876242432187409e-01	2.032309312444609828e-01
-9.936338022763241185e+00	5.929407222561600133e-01	8.104646630617098335e-01	3.754167814506101930e-01	4.070592777438398757e-01	6.108876242432187409e-01	2.032309312444609828e-01
-9.920422528454052369e+00	5.929407222561600133e-01	8.104646630617098335e-01	3.754167814506101930e-01	4.070592777438398757e-01	6.108876242432187409e-01	2.032309312444609828e-01
-9.904507034144863553e+00	5.929407222561600133e-01	8.104646630617098335e-01	3.754167814506101930e-01	4.070592777438398757e-01	6.108876242432187409e-01	2.032309312444609828e-01
-9.888591539835672961e+00	5.929407222561600133e-01	8.104646630617098335e-01	3.754167814506101930e-01	4.070592777438398757e-01	6.108876242432187409e-01	2.032309312444609828e-01
-9.872676045526484145e+00	5.929407222561600133e-01	8.104646630617098335e-01	3.754167814506101930e-01	4.070592777438398757e-01	6.108876242432187409e-01	2.032309312444609828e-01
-9.856760551217293553e+00	5.929407222561600133e-01	8.104646630617098335e-01	3.754167814506101930e-01	4.070592777438398757e-01	6.108876242432187409e-01	2.032309312444609828e-01
-9.840845056908104738e+00	5.929407222561600133e-01	8.104646630617098335e-01	3.754167814506101930e-01	4.070592777438398757e-01	6.108876242432187409e-01	2.032309312444609828e-01
-9.824929562598915922e+00	5.929407222561600133e-01	8.104646630617098335e-01	3.754167814506101930e-01	4.070592777438398757e-01	6.108876242432187409e-01	2.032309312444609828e-01
-9.809014068289725330e+00	5.929407222561600133e-01	8.104646630617098335e-01	3.754167814506101930e-01	4.070592777438398757e-01	6.108876242432187409e-01	2.032309312444609828e-01
-9.793098573980536514e+00	5.929407222561600133e-01	8.104646630617098335e-01	3.754167814506101930e-01	4.070592777438398757e-01	6.108876242432187409e-01	2.032309312444609828e-01
-9.777183079671345922e+00	5.929407222561600133e-01	8.104646630617098335e-01	3.754167814506101930e-01	4.070592777438398757e-01	6.108876242432187409e-01	2.032309312444609828e-01
-9.761267585362157106e+00	5.929407222561600133e-01	8.104646630617098335e-01	3.754167814506101930e-01	4.070592777438398757e-01	6.108876242432187409e-01	2.032309312444609828e-01
-9.745352091052968291e+00	5.929407222561600133e-01	8.104646630617098335e-01	3.754167814506101930e-01	4.070592777438398757e-01	6.108876242432187409e-01	2.032309312444609828e-01
-9.729436596743777699e+00	5.929407222561600133e-01	8.104646630617098335e-01	3.754167814506101930e-01	4.070592777438398757e-01	6.108876242432187409e-01	2.032309312444609828e-01
-9.713521102434588883e+00	5.929407222561600133e-01	8.104646630617098335e-01	3.754167814506101930e-01	4.070592777438398757e-01	6.108876242432187409e-01	2.032309312444609828e-01
-9.697605608125398291e+00	5.929407222561600133e-01	8.104646630617098335e-01	3.754167814506101930e-01	4.070592777438398757e-01	6.108876242432187409e-01	2.032309312444609828e-01
-9.681690113816209475e+00	5.929407222561600133e-01	8.104646630617098335e-01	3.754167814506101930e-01	4.070592777438398757e-01	6.108876242432187409e-01	2.032309312444609828e-01
-9.665774619507018883e+00	5.929407222561600133e-01	8.104646630617098335e-01	3.754167814506101930e-01	4.070592777438398757e-01	6.108876242432187409e-01	2.032309312444609828e-01
-9.649859125197830068e+00	5.929407222561600133e-01	8.104646630617098335e-01	3.754167814506101930e-01	4.070592777438398757e-01	6.108876242432187409e-01	2.032309312444609828e-01
-9.633943630888641252e+00	5.929407222561600133e-01	8.104646630617098335e-01	3.754167814506101930e-01	4.070592777438398757e-01	6.108876242432187409e-01	2.032309312444609828e-01
-9.618028136579450660e+00	5.929407222561600133e-01	8.104646630617098335e-01	3.754167814506101930e-01	4.070592777438398757e-01	6.108876242432187409e-01	2.032309312444609828e-01
-9.602112642270261844e+00	5.929407222561600133e-01	8.104646630617098335e-01	3.754167814506101930e-01	4.070592777438398757e-01	6.108876242432187409e-01	2.032309312444609828e-01
-9.586197147961071252e+00	5.929407222561600133e-01	8.104646630617098335e-01	3.754167814506101930e-01	4.070592777438398757e-01	6.108876242432187409e-01	2.032309312444609828e-01
-9.570281653651882436e+00	5.929407222561600133e-01	8.104646630617098335e-01	3.754167814506101930e-01	4.070592777438398757e-01	6.108876242432187409e-01	2.032309312444609828e-01
-9.554366159342693621e+00	5.929407222561600133e-01	8.104646630617098335e-01	3.754167814506101930e-01	4.070592777438398757e-01	6.108876242432187409e-01	2.032309312444609828e-01
-9.538450665033503029e+00	5.929407222561600133e-01	8.104646630617098335e-01	3.754167814506101930e-01	4.070592777438398757e-01	6.108876242432187409e-01	2.032309312444609828e-01
-9.522535170724314213e+00	5.929407222561600133e-01	8.104646630617098335e-01	3.754167814506101930e-01	4.070592777438398757e-01	6.108876242432187409e-01	2.032309312444609828e-01
-9.506619676415123621e+00	5.929407222561600133e-01	8.104646630617098335e-01	3.754167814506101930e-01	4.070592777438398757e-01	6.108876242432187409e-01	2.032309312444609828e-01
-9.490704182105934805e+00	5.929407222561600133e-01	8.104646630617098335e-01	3.754167814506101930e-01	4.070592777438398757e-01	6.108876242432187409e-01	2.032309312444609828e-01
-9.474788687796745990e+00	5.929407222561600133e-01	8.104646630617098335e-01	3.754167814506101930e-01	4.070592777438398757e-01	6.108876242432187409e-01	2.032309312444609828e-01
-9.458873193487555397e+00	5.929407222561600133e-01	8.104646630617098335e-01	3.754167814506101930e-01	4.070592777438398757e-01	6.108876242432187409e-01	2.032309312444609828e-01
-9.442957699178366582e+00	5.929407222561600133e-01	8.104646630617098335e-01	3.754167814506101930e-01	4.070592777438398757e-01	6.108876242432187409e-01	2.032309312444609828e-01
-9.427042204869175990e+00	5.929407222561600133e-01	8.104646630617098335e-01	3.754167814506101930e-01	4.070592777438398757e-01	6.108876242432187409e-01	2.032309312444609828e-01
-9.411126710559987174e+00	5.929407222561600133e-01	8.104646630617098335e-01	3.754167814506101930e-01	4.070592777438398757e-01	6.108876242432187409e-01	2.032309312444609828e-01
-9.395211216250798358e+00	5.929407222561600133e-01	8.104646630617098335e-01	3.754167814506101930e-01	4.070592777438398757e-01	6.108876242432187409e-01	2.032309312444609828e-01
-9.379295721941607766e+00	5.929407222561600133e-01	8.104646630617098335e-01	3.754167814506101930e-01	4.070592777438398757e-01	6.108876242432187409e-01	2.032309312444609828e-01
-9.363380227632418951e+00	5.929407222561600133e-01	8.104646630617098335e-01	3.754167814506101930e-01	4.070592777438398757e-01	6.108876242432187409e-01	2.032309312444609828e-01
-9.347464733323228359e+00	5.929407222561600133e-01	8.104646630617098335e-01	3.754167814506101930e-01	4.070592777438398757e-01	6.108876242432187409e-01	2.032309312444609828e-01
-9.331549239014039543e+00	5.929407222561600133e-01	8.104646630617098335e-01	3.754167814506101930e-01	4.070592777438398757e-01	6.108876242432187409e-01	2.032309312444609828e-01
-9.315633744704850727e+00	5.929407222561600133e-01	8.104646630617098335e-01	3.754167814506101930e-01	4.070592777438398757e-01	6.108876242432187409e-01	2.032309312444609828e-01
-9.299718250395660135e+00	5.929407222561600133e-01	8.104646630617098335e-01	3.754167814506101930e-01	4.070592777438398757e-01	6.108876242432187409e-01	2.032309312444609828e-01
-9.283802756086471319e+00	5.929407222561600133e-01	8.104646630617098335e-01	3.754167814506101930e-01	4.070592777438398757e-01	6.108876242432187409e-01	2.032309312444609828e-01
-9.267887261777280727e+00	5.929407222561600133e-01	8.104646630617098335e-01	3.754167814506101930e-01	4.070592777438398757e-01	6.108876242432187409e-01	2.032309312444609828e-01
-9.251971767468091912e+00	5.929407222561600133e-01	8.104646630617098335e-01	3.754167814506101930e-01	4.070592777438398757e-01	6.108876242432187409e-01	2.032309312444609828e-01
-9.236056273158903096e+00	5.929407222561600133e-01	8.104646630617098335e-01	3.754167814506101930e-01	4.070592777438398757e-01	6.108876242432187409e-01	2.032309312444609828e-01
-9.220140778849712504e+00	5.929407222561600133e-01	8.104646630617098335e-01	3.754167814506101930e-01	4.070592777438398757e-01	6.108876242432187409e-01	2.032309312444609828e-01
-9.204225284540523688e+00	5.929407222561600133e-01	8.104646630617098335e-01	3.754167814506101930e-01	4.070592777438398757e-01	6.108876242432187409e-01	2.032309312444609828e-01
-9.188309790231333096e+00	5.929407222561600133e-01	8.104646630617098335e-01	3.754167814506101930e-01	4.070592777438398757e-01	6.108876242432187409e-01	2.032309312444609828e-01
-9.172394295922144281e+00	5.929407222561600133e-01	8.104646630617098335e-01	3.754167814506101930e-01	4.070592777438398757e-01	6.108876242432187409e-01	2.032309312444609828e-01
-9.156478801612955465e+00	5.929407222561600133e-01	8.104646630617098335e-01	3.754167814506101930e-01	4.070592777438398757e-01	6.108876242432187409e-01	2.032309312444609828e-01
-9.140563307303764873e+00	5.929407222561600133e-01	8.104646630617098335e-01	3.754167814506101930e-01	4.070592777438398757e-01	6.108876242432187409e-01	2.032309312444609828e-01
-9.124647812994576057e+00	5.929407222561600133e-01	8.104646630617098335e-01	3.754167814506101930e-01	4.070592777438398757e-01	6.108876242432187409e-01	2.032309312444609828e-01
-9.108732318685385465e+00	5.929407222561600133e-01	8.104646630617098335e-01	3.754167814506101930e-01	4.070592777438398757e-01	6.108876242432187409e-01	2.032309312444609828e-01
-9.092816824376196649e+00	5.929407222561600133e-01	8.104646630617098335e-01	3.754167814506101930e-01	4.070592777438398757e-01	6.108876242432187409e-01	2.032309312444609828e-01
-9.076901330067006057e+00	5.929407222561600133e-01	8.104646630617098335e-01	3.754167814506101930e-01	4.070592777438398757e-01	6.108876242432187409e-01	2.032309312444609828e-01
-9.060985835757817242e+00	5.929407222561600133e-01	8.104646630617098335e-01	3.754167814506101930e-01	4.070592777438398757e-01	6.108876242432187409e-01	2.032309312444609828e-01
-9.045070341448628426e+00	5.929407222561600133e-01	8.104646630617098335e-01	3.754167814506101930e-01	4.070592777438398757e-01	6.108876242432187409e-01	2.032309312444609828e-01
-9.029154847139437834e+00	5.929407222561600133e-01	8.104646630617098335e-01	3.754167814506101930e-01	4.070592777438398757e-01	6.108876242432187409e-01	2.032309312444609828e-01
-9.013239352830249018e+00	5.929407222561600133e-01	8.104646630617098335e-01	3.754167814506101930e-01	4.070592777438398757e-01	6.108876242432187409e-01	2.032309312444609828e-01
-8.997323858521060203e+00	5.929407222561600133e-01	8.104646630617098335e-01	3.754167814506101930e-01	4.070592777438398757e-01	6.108876242432187409e-01	2.032309312444609828e-01
-8.981408364211869610e+00	5.929407222561600133e-01	8.104646630617098335e-01	3.754167814506101930e-01	4.070592777438398757e-01	6.108876242432187409e-01	2.032309312444609828e-01
-8.965492869902680795e+00	5.929407222561600133e-01	8.104646630617098335e-01	3.754167814506101930e-01	4.070592777438398757e-01	6.108876242432187409e-01	2.032309312444609828e-01
-8.949577375593490203e+00	5.929407222561600133e-01	8.104646630617098335e-01	3.754167814506101930e-01	4.070592777438398757e-01	6.108876242432187409e-01	2.032309312444609828e-01
-8.933661881284301387e+00	5.929407222561600133e-01	8.104646630617098335e-01	3.754167814506101930e-01	4.070592777438398757e-01	6.108876242432187409e-01	2.032309312444609828e-01
-8.917746386975110795e+00	5.929407222561600133e-01	8.104646630617098335e-01	3.754167814506101930e-01	4.070592777438398757e-01	6.108876242432187409e-01	2.032309312444609828e-01
-8.901830892665921979e+00	5.929407222561600133e-01	8.104646630617098335e-01	3.754167814506101930e-01	4.070592777438398757e-01	6.108876242432187409e-01	2.032309312444609828e-01
-8.885915398356733164e+00	5.929407222561600133e-01	8.104646630617098335e-01	3.754167814506101930e-01	4.070592777438398757e-01	6.108876242432187409e-01	2.032309312444609828e-01
-8.869999904047542572e+00	5.929407222561600133e-01	8.104646630617098335e-01	3.754167814506101930e-01	4.070592777438398757e-01	6.108876242432187409e-01	2.032309312444609828e-01
-8.854084409738353756e+00	5.929407222561600133e-01	8.104646630617098335e-01	3.754167814506101930e-01	4.070592777438398757e-01	6.108876242432187409e-01	2.032309312444609828e-01
-8.838168915429163164e+00	5.929407222561600133e-01	8.104646630617098335e-01	3.754167814506101930e-01	4.070592777438398757e-01	6.108876242432187409e-01	2.032309312444609828e-01
-8.822253421119974348e+00	5.929407222561600133e-01	8.104646630617098335e-01	3.754167814506101930e-01	4.070592777438398757e-01	6.108876242432187409e-01	2.032309312444609828e-01
-8.806337926810785532e+00	5.929407222561600133e-01	8.104646630617098335e-01	3.754167814506101930e-01	4.070592777438398757e-01	6.108876242432187409e-01	2.032309312444609828e-01
-8.790422432501594940e+00	5.929407222561600133e-01	8.104646630617098335e-01	3.754167814506101930e-01	4.070592777438398757e-01	6.108876242432187409e-01	2.032309312444609828e-01
-8.774506938192406125e+00	5.929407222561600133e-01	8.104646630617098335e-01	3.754167814506101930e-01	4.070592777438398757e-01	6.108876242432187409e-01	2.032309312444609828e-01
-8.758591443883215533e+00	5.929407222561600133e-01	8.104646630617098335e-01	3.754167814506101930e-01	4.070592777438398757e-01	6.108876242432187409e-01	2.032309312444609828e-01
-8.742675949574026717e+00	5.929407222561600133e-01	8.104646630617098335e-01	3.754167814506101930e-01	4.070592777438398757e-01	6.108876242432187409e-01	2.032309312444609828e-01
-8.726760455264837901e+00	5.929407222561600133e-01	8.104646630617098335e-01	3.754167814506101930e-01	4.070592777438398757e-01	6.108876242432187409e-01	2.032309312444609828e-01
-8.710844960955647309e+00	5.929407222561600133e-01	8.104646630617098335e-01	3.754167814506101930e-01	4.070592777438398757e-01	6.108876242432187409e-01	2.032309312444609828e-01
-8.694929466646458494e+00	5.929407222561600133e-01	8.104646630617098335e-01	3.754167814506101930e-01	4.070592777438398757e-01	6.108876242432187409e-01	2.032309312444609828e-01
-8.679013972337267901e+00	5.929407222561600133e-01	8.104646630617098335e-01	3.754167814506101930e-01	4.070592777438398757e-01	6.108876242432187409e-01	2.032309312444609828e-01
-8.663098478028079086e+00	5.929407222561600133e-01	8.104646630617098335e-01	3.754167814506101930e-01	4.070592777438398757e-01	6.108876242432187409e-01	2.032309312444609828e-01
-8.647182983718888494e+00	5.929407222561600133e-01	8.104646630617098335e-01	3.754167814506101930e-01	4.070592777438398757e-01	6.108876242432187409e-01	2.032309312444609828e-01
-8.631267489409699678e+00	5.929407222561600133e-01	8.104646630617098335e-01	3.754167814506101930e-01	4.070592777438398757e-01	6.108876242432187409e-01	2.032309312444609828e-01
-8.615351995100510862e+00	5.929407222561600133e-01	8.104646630617098335e-01	3.754167814506101930e-01	4.070592777438398757e-01	6.108876242432187409e-01	2.032309312444609828e-01
-8.599436500791320270e+00	5.929407222561600133e-01	8.104646630617098335e-01	3.754167814506101930e-01	4.070592777438398757e-01	6.108876242432187409e-01	2.032309312444609828e-01
-8.583521006482131455e+00	5.929407222561600133e-01	8.104646630617098335e-01	3.754167814506101930e-01	4.070592777438398757e-01	6.108876242432187409e-01	2.032309312444609828e-01
-8.567605512172942639e+00	5.929407222561600133e-01	8.104646630617098335e-01	3.754167814506101930e-01	4.070592777438398757e-01	6.108876242432187409e-01	2.032309312444609828e-01
-8.551690017863752047e+00	5.929407222561600133e-01	8.104646630617098335e-01	3.754167814506101930e-01	4.070592777438398757e-01	6.108876242432187409e-01	2.032309312444609828e-01
-8.535774523554563231e+00	5.929407222561600133e-01	8.104646630617098335e-01	3.754167814506101930e-01	4.070592777438398757e-01	6.108876242432187409e-01	2.032309312444609828e-01
-8.519859029245372639e+00	5.929407222561600133e-01	8.104646630617098335e-01	3.754167814506101930e-01	4.070592777438398757e-01	6.108876242432187409e-01	2.032309312444609828e-01
-8.503943534936183823e+00	5.929407222561600133e-01	8.104646630617098335e-01	3.754167814506101930e-01	4.070592777438398757e-01	6.108876242432187409e-01	2.032309312444609828e-01
-8.488028040626993231e+00	5.929407222561600133e-01	8.104646630617098335e-01	3.754167814506101930e-01	4.070592777438398757e-01	6.108876242432187409e-01	2.032309312444609828e-01
-8.472112546317804416e+00	5.929407222561600133e-01	8.104646630617098335e-01	3.754167814506101930e-01	4.070592777438398757e-01	6.108876242432187409e-01	2.032309312444609828e-01
-8.456197052008615600e+00	5.929407222561600133e-01	8.104646630617098335e-01	3.754167814506101930e-01	4.070592777438398757e-01	6.108876242432187409e-01	2.032309312444609828e-01
-8.440281557699425008e+00	5.929407222561600133e-01	8.104646630617098335e-01	3.754167814506101930e-01	4.070592777438398757e-01	6.108876242432187409e-01	2.032309312444609828e-01
-8.424366063390236192e+00	5.929407222561600133e-01	8.104646630617098335e-01	3.754167814506101930e-01	4.070592777438398757e-01	6.108876242432187409e-01	2.032309312444609828e-01
-8.408450569081047377e+00	5.929407222561600133e-01	8.104646630617098335e-01	3.754167814506101930e-01	4.070592777438398757e-01	6.108876242432187409e-01	2.032309312444609828e-01
-8.392535074771856785e+00	5.929407222561600133e-01	8.104646630617098335e-01	3.754167814506101930e-01	4.070592777438398757e-01	6.108876242432187409e-01	2.032309312444609828e-01
-8.376619580462667969e+00	5.929407222561600133e-01	8.104646630617098335e-01	3.754167814506101930e-01	4.070592777438398757e-01	6.108876242432187409e-01	2.032309312444609828e-01
-8.360704086153477377e+00	5.929407222561600133e-01	8.104646630617098335e-01	3.754167814506101930e-01	4.070592777438398757e-01	6.108876242432187409e-01	2.032309312444609828e-01
-8.344788591844288561e+00	5.929407222561600133e-01	8.104646630617098335e-01	3.754167814506101930e-01	4.070592777438398757e-01	6.108876242432187409e-01	2.032309312444609828e-01
-8.328873097535097969e+00	5.929407222561600133e-01	8.104646630617098335e-01	3.754167814506101930e-01	4.070592777438398757e-01	6.108876242432187409e-01	2.032309312444609828e-01
-8.312957603225909153e+00	5.929407222561600133e-01	8.104646630617098335e-01	3.754167814506101930e-01	4.070592777438398757e-01	6.108876242432187409e-01	2.032309312444609828e-01
-8.297042108916720338e+00	5.929407222561600133e-01	8.104646630617098335e-01	3.754167814506101930e-01	4.070592777438398757e-01	6.108876242432187409e-01	2.032309312444609828e-01
-8.281126614607529746e+00	5.929407222561600133e-01	8.104646630617098335e-01	3.754167814506101930e-01	4.070592777438398757e-01	6.108876242432187409e-01	2.032309312444609828e-01
-8.265211120298340930e+00	5.929407222561600133e-01	8.104646630617098335e-01	3.754167814506101930e-01	4.070592777438398757e-01	6.108876242432187409e-01	2.032309312444609828e-01
-8.249295625989150338e+00	5.929407222561600133e-01	8.104646630617098335e-01	3.754167814506101930e-01	4.070592777438398757e-01	6.108876242432187409e-01	2.032309312444609828e-01
-8.233380131679961522e+00	5.929407222561600133e-01	8.104646630617098335e-01	3.754167814506101930e-01	4.070592777438398757e-01	6.108876242432187409e-01	2.032309312444609828e-01
-8.217464637370772707e+00	5.929407222561600133e-01	8.104646630617098335e-01	3.754167814506101930e-01	4.070592777438398757e-01	6.108876242432187409e-01	2.032309312444609828e-01
-8.201549143061582114e+00	5.929407222561600133e-01	8.104646630617098335e-01	3.754167814506101930e-01	4.070592777438398757e-01	6.108876242432187409e-01	2.032309312444609828e-01
-8.185633648752393299e+00	5.929407222561600133e-01	8.104646630617098335e-01	3.754167814506101930e-01	4.070592777438398757e-01	6.108876242432187409e-01	2.032309312444609828e-01
-8.169718154443202707e+00	5.929407222561600133e-01	8.104646630617098335e-01	3.754167814506101930e-01	4.070592777438398757e-01	6.108876242432187409e-01	2.032309312444609828e-01
-8.153802660134013891e+00	5.929407222561600133e-01	8.104646630617098335e-01	3.754167814506101930e-01	4.070592777438398757e-01	6.108876242432187409e-01	2.032309312444609828e-01
-8.137887165824825075e+00	5.929407222561600133e-01	8.104646630617098335e-01	3.754167814506101930e-01	4.070592777438398757e-01	6.108876242432187409e-01	2.032309312444609828e-01
-8.121971671515634483e+00	5.929407222561600133e-01	8.104646630617098335e-01	3.754167814506101930e-01	4.070592777438398757e-01	6.108876242432187409e-01	2.032309312444609828e-01
-8.106056177206445668e+00	5.929407222561600133e-01	8.104646630617098335e-01	3.754167814506101930e-01	4.070592777438398757e-01	6.108876242432187409e-01	2.032309312444609828e-01
-8.090140682897255076e+00	5.929407222561600133e-01	8.104646630617098335e-01	3.754167814506101930e-01	4.070592777438398757e-01	6.108876242432187409e-01	2.032309312444609828e-01
-8.074225188588066260e+00	5.929407222561600133e-01	8.104646630617098335e-01	3.754167814506101930e-01	4.070592777438398757e-01	6.108876242432187409e-01	2.032309312444609828e-01
-8.058309694278875668e+00	5.929407222561600133e-01	8.104646630617098335e-01	3.754167814506101930e-01	4.070592777438398757e-01	6.108876242432187409e-01	2.032309312444609828e-01
-8.042394199969686852e+00	5.929407222561600133e-01	8.104646630617098335e-01	3.754167814506101930e-01	4.070592777438398757e-01	6.108876242432187409e-01	2.032309312444609828e-01
-8.026478705660498036e+00	5.929407222561600133e-01	8.104646630617098335e-01	3.754167814506101930e-01	4.070592777438398757e-01	6.108876242432187409e-01	2.032309312444609828e-01
-8.010563211351307444e+00	5.929407222561600133e-01	8.104646630617098335e-01	3.754167814506101930e-01	4.070592777438398757e-01	6.108876242432187409e-01	2.032309312444609828e-01
-7.994647717042118629e+00	5.929407222561600133e-01	8.104646630617098335e-01	3.754167814506101930e-01	4.070592777438398757e-01	6.108876242432187409e-01	2.032309312444609828e-01
-7.978732222732928925e+00	5.929407222561600133e-01	8.104646630617098335e-01	3.754167814506101930e-01	4.070592777438398757e-01	6.108876242432187409e-01	2.032309312444609828e-01
-7.962816728423739221e+00	5.929407222561600133e-01	8.104646630617098335e-01	3.754167814506101930e-01	4.070592777438398757e-01	6.108876242432187409e-01	2.032309312444609828e-01
-7.946901234114550405e+00	5.929407222561600133e-01	8.104646630617098335e-01	3.754167814506101930e-01	4.070592777438398757e-01	6.108876242432187409e-01	2.032309312444609828e-01
-7.930985739805359813e+00	5.929407222561600133e-01	8.104646630617098335e-01	3.754167814506101930e-01	4.070592777438398757e-01	6.108876242432187409e-01	2.032309312444609828e-01
-7.915070245496170998e+00	5.929407222561600133e-01	8.104646630617098335e-01	3.754167814506101930e-01	4.070592777438398757e-01	6.108876242432187409e-01	2.032309312444609828e-01
-7.899154751186981294e+00	5.929407222561600133e-01	8.104646630617098335e-01	3.754167814506101930e-01	4.070592777438398757e-01	6.108876242432187409e-01	2.032309312444609828e-01
-7.883239256877791590e+00	5.929407222561600133e-01	8.104646630617098335e-01	3.754167814506101930e-01	4.070592777438398757e-01	6.108876242432187409e-01	2.032309312444609828e-01
-7.867323762568602774e+00	5.929407222561600133e-01	8.104646630617098335e-01	3.754167814506101930e-01	4.070592777438398757e-01	6.108876242432187409e-01	2.032309312444609828e-01
-7.851408268259412182e+00	5.929407222561600133e-01	8.104646630617098335e-01	3.754167814506101930e-01	4.070592777438398757e-01	6.108876242432187409e-01	2.032309312444609828e-01
-7.835492773950223366e+00	5.929407222561600133e-01	8.104646630617098335e-01	3.754167814506101930e-01	4.070592777438398757e-01	6.108876242432187409e-01	2.032309312444609828e-01
-7.819577279641033662e+00	5.929407222561600133e-01	8.104646630617098335e-01	3.754167814506101930e-01	4.070592777438398757e-01	6.108876242432187409e-01	2.032309312444609828e-01
-7.803661785331843959e+00	5.929407222561600133e-01	8.104646630617098335e-01	3.754167814506101930e-01	4.070592777438398757e-01	6.108876242432187409e-01	2.032309312444609828e-01
-7.787746291022655143e+00	5.929407222561600133e-01	8.104646630617098335e-01	3.754167814506101930e-01	4.070592777438398757e-01	6.108876242432187409e-01	2.032309312444609828e-01
-7.771830796713464551e+00	5.929407222561600133e-01	8.104646630617098335e-01	3.754167814506101930e-01	4.070592777438398757e-01	6.108876242432187409e-01	2.032309312444609828e-01
-7.755915302404275735e+00	5.929407222561600133e-01	8.104646630617098335e-01	3.754167814506101930e-01	4.070592777438398757e-01	6.108876242432187409e-01	2.032309312444609828e-01
-7.739999808095086031e+00	5.929407222561600133e-01	8.104646630617098335e-01	3.754167814506101930e-01	4.070592777438398757e-01	6.108876242432187409e-01	2.032309312444609828e-01
-7.724084313785896327e+00	5.929407222561600133e-01	8.104646630617098335e-01	3.754167814506101930e-01	4.070592777438398757e-01	6.108876242432187409e-01	2.032309312444609828e-01
-7.708168819476707512e+00	5.929407222561600133e-01	8.104646630617098335e-01	3.754167814506101930e-01	4.070592777438398757e-01	6.108876242432187409e-01	2.032309312444609828e-01
-7.692253325167516920e+00	5.929407222561600133e-01	8.104646630617098335e-01	3.754167814506101930e-01	4.070592777438398757e-01	6.108876242432187409e-01	2.032309312444609828e-01
-7.676337830858328104e+00	5.929407222561600133e-01	8.104646630617098335e-01	3.754167814506101930e-01	4.070592777438398757e-01	6.108876242432187409e-01	2.032309312444609828e-01
-7.660422336549138400e+00	5.929407222561600133e-01	8.104646630617098335e-01	3.754167814506101930e-01	4.070592777438398757e-01	6.108876242432187409e-01	2.032309312444609828e-01
-7.644506842239948696e+00	5.929407222561600133e-01	8.104646630617098335e-01	3.754167814506101930e-01	4.070592777438398757e-01	6.108876242432187409e-01	2.032309312444609828e-01
-7.628591347930758992e+00	5.929407222561600133e-01	8.104646630617098335e-01	3.754167814506101930e-01	4.070592777438398757e-01	6.108876242432187409e-01	2.032309312444609828e-01
-7.612675853621569289e+00	5.929407222561600133e-01	8.104646630617098335e-01	3.754167814506101930e-01	4.070592777438398757e-01	6.108876242432187409e-01	2.032309312444609828e-01
-7.596760359312380473e+00	5.929407222561600133e-01	8.104646630617098335e-01	3.754167814506101930e-01	4.070592777438398757e-01	6.108876242432187409e-01	2.032309312444609828e-01
-7.580844865003190769e+00	5.929407222561600133e-01	8.104646630617098335e-01	3.754167814506101930e-01	4.070592777438398757e-01	6.108876242432187409e-01	2.032309312444609828e-01
-7.564929370694001065e+00	5.929407222561600133e-01	8.104646630617098335e-01	3.754167814506101930e-01	4.070592777438398757e-01	6.108876242432187409e-01	2.032309312444609828e-01
-7.549013876384811361e+00	5.929407222561600133e-01	8.104646630617098335e-01	3.754167814506101930e-01	4.070592777438398757e-01	6.108876242432187409e-01	2.032309312444609828e-01
-7.533098382075621657e+00	5.929407222561600133e-01	8.104646630617098335e-01	3.754167814506101930e-01	4.070592777438398757e-01	6.108876242432187409e-01	2.032309312444609828e-01
-7.517182887766432842e+00	5.929407222561600133e-01	8.104646630617098335e-01	3.754167814506101930e-01	4.070592777438398757e-01	6.108876242432187409e-01	2.032309312444609828e-01
-7.501267393457242250e+00	5.929407222561600133e-01	8.104646630617098335e-01	3.754167814506101930e-01	4.070592777438398757e-01	6.108876242432187409e-01	2.032309312444609828e-01
-7.485351899148053434e+00	5.929407222561600133e-01	8.104646630617098335e-01	3.754167814506101930e-01	4.070592777438398757e-01	6.108876242432187409e-01	2.032309312444609828e-01
-7.469436404838863730e+00	5.929407222561600133e-01	8.104646630617098335e-01	3.754167814506101930e-01	4.070592777438398757e-01	6.108876242432187409e-01	2.032309312444609828e-01
-7.453520910529674026e+00	5.929407222561600133e-01	8.104646630617098335e-01	3.754167814506101930e-01	4.070592777438398757e-01	6.108876242432187409e-01	2.032309312444609828e-01
-7.437605416220485210e+00	5.929407222561600133e-01	8.104646630617098335e-01	3.754167814506101930e-01	4.070592777438398757e-01	6.108876242432187409e-01	2.032309312444609828e-01
-7.421689921911294618e+00	5.929407222561600133e-01	8.104646630617098335e-01	3.754167814506101930e-01	4.070592777438398757e-01	6.108876242432187409e-01	2.032309312444609828e-01
-7.405774427602105803e+00	5.929407222561600133e-01	8.104646630617098335e-01	3.754167814506101930e-01	4.070592777438398757e-01	6.108876242432187409e-01	2.032309312444609828e-01
-7.389858933292916099e+00	5.929407222561600133e-01	8.104646630617098335e-01	3.754167814506101930e-01	4.070592777438398757e-01	6.108876242432187409e-01	2.032309312444609828e-01
-7.373943438983726395e+00	5.929407222561600133e-01	8.104646630617098335e-01	3.754167814506101930e-01	4.070592777438398757e-01	6.108876242432187409e-01	2.032309312444609828e-01
-7.358027944674537579e+00	5.929407222561600133e-01	8.104646630617098335e-01	3.754167814506101930e-01	4.070592777438398757e-01	6.108876242432187409e-01	2.032309312444609828e-01
-7.342112450365346987e+00	5.929407222561600133e-01	8.104646630617098335e-01	3.754167814506101930e-01	4.070592777438398757e-01	6.108876242432187409e-01	2.032309312444609828e-01
-7.326196956056158172e+00	5.929407222561600133e-01	8.104646630617098335e-01	3.754167814506101930e-01	4.070592777438398757e-01	6.108876242432187409e-01	2.032309312444609828e-01
-7.310281461746968468e+00	5.929407222561600133e-01	8.104646630617098335e-01	3.754167814506101930e-01	4.070592777438398757e-01	6.108876242432187409e-01	2.032309312444609828e-01
-7.294365967437778764e+00	5.929407222561600133e-01	8.104646630617098335e-01	3.754167814506101930e-01	4.070592777438398757e-01	6.108876242432187409e-01	2.032309312444609828e-01
-7.278450473128589948e+00	5.929407222561600133e-01	8.104646630617098335e-01	3.754167814506101930e-01	4.070592777438398757e-01	6.108876242432187409e-01	2.032309312444609828e-01
-7.262534978819399356e+00	5.929407222561600133e-01	8.104646630617098335e-01	3.754167814506101930e-01	4.070592777438398757e-01	6.108876242432187409e-01	2.032309312444609828e-01
-7.246619484510210540e+00	5.929407222561600133e-01	8.104646630617098335e-01	3.754167814506101930e-01	4.070592777438398757e-01	6.108876242432187409e-01	2.032309312444609828e-01
-7.230703990201020837e+00	5.929407222561600133e-01	8.104646630617098335e-01	3.754167814506101930e-01	4.070592777438398757e-01	6.108876242432187409e-01	2.032309312444609828e-01
-7.214788495891831133e+00	5.929407222561600133e-01	8.104646630617098335e-01	3.754167814506101930e-01	4.070592777438398757e-01	6.108876242432187409e-01	2.032309312444609828e-01
-7.198873001582642317e+00	5.929407222561600133e-01	8.104646630617098335e-01	3.754167814506101930e-01	4.070592777438398757e-01	6.108876242432187409e-01	2.032309312444609828e-01
-7.182957507273451725e+00	5.929407222561600133e-01	8.104646630617098335e-01	3.754167814506101930e-01	4.070592777438398757e-01	6.108876242432187409e-01	2.032309312444609828e-01
-7.167042012964262909e+00	5.929407222561600133e-01	8.104646630617098335e-01	3.754167814506101930e-01	4.070592777438398757e-01	6.108876242432187409e-01	2.032309312444609828e-01
-7.151126518655073205e+00	5.929407222561600133e-01	8.104646630617098335e-01	3.754167814506101930e-01	4.070592777438398757e-01	6.108876242432187409e-01	2.032309312444609828e-01
-7.135211024345883501e+00	5.929407222561600133e-01	8.104646630617098335e-01	3.754167814506101930e-01	4.070592777438398757e-01	6.108876242432187409e-01	2.032309312444609828e-01
-7.119295530036694686e+00	5.929407222561600133e-01	8.104646630617098335e-01	3.754167814506101930e-01	4.070592777438398757e-01	6.108876242432187409e-01	2.032309312444609828e-01
-7.103380035727504094e+00	5.929407222561600133e-01	8.104646630617098335e-01	3.754167814506101930e-01	4.070592777438398757e-01	6.108876242432187409e-01	2.032309312444609828e-01
-7.087464541418315278e+00	5.929407222561600133e-01	8.104646630617098335e-01	3.754167814506101930e-01	4.070592777438398757e-01	6.108876242432187409e-01	2.032309312444609828e-01
-7.071549047109125574e+00	5.929407222561600133e-01	8.104646630617098335e-01	3.754167814506101930e-01	4.070592777438398757e-01	6.108876242432187409e-01	2.032309312444609828e-01
-7.055633552799935870e+00	5.929407222561600133e-01	8.104646630617098335e-01	3.754167814506101930e-01	4.070592777438398757e-01	6.108876242432187409e-01	2.032309312444609828e-01
-7.039718058490746166e+00	5.929407222561600133e-01	8.104646630617098335e-01	3.754167814506101930e-01	4.070592777438398757e-01	6.108876242432187409e-01	2.032309312444609828e-01
-7.023802564181556463e+00	5.929407222561600133e-01	8.104646630617098335e-01	3.754167814506101930e-01	4.070592777438398757e-01	6.108876242432187409e-01	2.032309312444609828e-01
-7.007887069872367647e+00	5.929407222561600133e-01	8.104646630617098335e-01	3.754167814506101930e-01	4.070592777438398757e-01	6.108876242432187409e-01	2.032309312444609828e-01
-6.991971575563177943e+00	5.929407222561600133e-01	8.104646630617098335e-01	3.754167814506101930e-01	4.070592777438398757e-01	6.108876242432187409e-01	2.032309312444609828e-01
-6.976056081253988239e+00	5.929407222561600133e-01	8.104646630617098335e-01	3.754167814506101930e-01	4.070592777438398757e-01	6.108876242432187409e-01	2.032309312444609828e-01
-6.960140586944798535e+00	5.929407222561600133e-01	8.104646630617098335e-01	3.754167814506101930e-01	4.070592777438398757e-01	6.108876242432187409e-01	2.032309312444609828e-01
-6.944225092635608831e+00	5.929407222561600133e-01	8.104646630617098335e-01	3.754167814506101930e-01	4.070592777438398757e-01	6.108876242432187409e-01	2.032309312444609828e-01
-6.928309598326420016e+00	5.929407222561600133e-01	8.104646630617098335e-01	3.754167814506101930e-01	4.070592777438398757e-01	6.108876242432187409e-01	2.032309312444609828e-01
-6.912394104017230312e+00	5.929407222561600133e-01	8.104646630617098335e-01	3.754167814506101930e-01	4.070592777438398757e-01	6.108876242432187409e-01	2.032309312444609828e-01
-6.896478609708040608e+00	5.929407222561600133e-01	8.104646630617098335e-01	3.754167814506101930e-01	4.070592777438398757e-01	6.108876242432187409e-01	2.032309312444609828e-01
-6.880563115398850904e+00	5.929407222561600133e-01	8.104646630617098335e-01	3.754167814506101930e-01	4.070592777438398757e-01	6.108876242432187409e-01	2.032309312444609828e-01
-6.864647621089661200e+00	5.929407222561600133e-01	8.104646630617098335e-01	3.754167814506101930e-01	4.070592777438398757e-01	6.108876242432187409e-01	2.032309312444609828e-01
-6.848732126780472385e+00	5.929407222561600133e-01	8.104646630617098335e-01	3.754167814506101930e-01	4.070592777438398757e-01	6.108876242432187409e-01	2.032309312444609828e-01
-6.832816632471281793e+00	5.929407222561600133e-01	8.104646630617098335e-01	3.754167814506101930e-01	4.070592777438398757e-01	6.108876242432187409e-01	2.032309312444609828e-01
-6.816901138162092977e+00	5.929407222561600133e-01	8.104646630617098335e-01	3.754167814506101930e-01	4.070592777438398757e-01	6.108876242432187409e-01	2.032309312444609828e-01
-6.800985643852903273e+00	5.929407222561600133e-01	8.104646630617098335e-01	3.754167814506101930e-01	4.070592777438398757e-01	6.108876242432187409e-01	2.032309312444609828e-01
-6.785070149543713569e+00	5.929407222561600133e-01	8.104646630617098335e-01	3.754167814506101930e-01	4.070592777438398757e-01	6.108876242432187409e-01	2.032309312444609828e-01
-6.769154655234524753e+00	5.929407222561600133e-01	8.104646630617098335e-01	3.754167814506101930e-01	4.070592777438398757e-01	6.108876242432187409e-01	2.032309312444609828e-01
-6.753239160925334161e+00	5.929407222561600133e-01	8.104646630617098335e-01	3.754167814506101930e-01	4.070592777438398757e-01	6.108876242432187409e-01	2.032309312444609828e-01
-6.737323666616145346e+00	5.929407222561600133e-01	8.104646630617098335e-01	3.754167814506101930e-01	4.070592777438398757e-01	6.108876242432187409e-01	2.032309312444609828e-01
-6.721408172306955642e+00	5.929407222561600133e-01	8.104646630617098335e-01	3.754167814506101930e-01	4.070592777438398757e-01	6.108876242432187409e-01	2.032309312444609828e-01
-6.705492677997765938e+00	5.929407222561600133e-01	8.104646630617098335e-01	3.754167814506101930e-01	4.070592777438398757e-01	6.108876242432187409e-01	2.032309312444609828e-01
-6.689577183688577122e+00	5.929407222561600133e-01	8.104646630617098335e-01	3.754167814506101930e-01	4.070592777438398757e-01	6.108876242432187409e-01	2.032309312444609828e-01
-6.673661689379386530e+00	5.929407222561600133e-01	8.104646630617098335e-01	3.754167814506101930e-01	4.070592777438398757e-01	6.108876242432187409e-01	2.032309312444609828e-01
-6.657746195070197714e+00	5.929407222561600133e-01	8.104646630617098335e-01	3.754167814506101930e-01	4.070592777438398757e-01	6.108876242432187409e-01	2.032309312444609828e-01
-6.641830700761008011e+00	5.929407222561600133e-01	8.104646630617098335e-01	3.754167814506101930e-01	4.070592777438398757e-01	6.108876242432187409e-01	2.032309312444609828e-01
-6.625915206451818307e+00	5.929407222561600133e-01	8.104646630617098335e-01	3.754167814506101930e-01	4.070592777438398757e-01	6.108876242432187409e-01	2.032309312444609828e-01
-6.609999712142629491e+00	5.929407222561600133e-01	8.104646630617098335e-01	3.754167814506101930e-01	4.070592777438398757e-01	6.108876242432187409e-01	2.032309312444609828e-01
-6.594084217833438899e+00	5.929407222561600133e-01	8.104646630617098335e-01	3.754167814506101930e-01	4.070592777438398757e-01	6.108876242432187409e-01	2.032309312444609828e-01
-6.578168723524250083e+00	5.929407222561600133e-01	8.104646630617098335e-01	3.754167814506101930e-01	4.070592777438398757e-01	6.108876242432187409e-01	2.032309312444609828e-01
-6.562253229215060379e+00	5.929407222561600133e-01	8.104646630617098335e-01	3.754167814506101930e-01	4.070592777438398757e-01	6.108876242432187409e-01	2.032309312444609828e-01
-6.546337734905870676e+00	5.929407222561600133e-01	8.104646630617098335e-01	3.754167814506101930e-01	4.070592777438398757e-01	6.108876242432187409e-01	2.032309312444609828e-01
-6.530422240596681860e+00	5.929407222561600133e-01	8.104646630617098335e-01	3.754167814506101930e-01	4.070592777438398757e-01	6.108876242432187409e-01	2.032309312444609828e-01
-6.514506746287491268e+00	5.929407222561600133e-01	8.104646630617098335e-01	3.754167814506101930e-01	4.070592777438398757e-01	6.108876242432187409e-01	2.032309312444609828e-01
-6.498591251978302452e+00	5.929407222561600133e-01	8.104646630617098335e-01	3.754167814506101930e-01	4.070592777438398757e-01	6.108876242432187409e-01	2.032309312444609828e-01
-6.482675757669112748e+00	5.929407222561600133e-01	8.104646630617098335e-01	3.754167814506101930e-01	4.070592777438398757e-01	6.108876242432187409e-01	2.032309312444609828e-01
-6.466760263359923044e+00	5.929407222561600133e-01	8.104646630617098335e-01	3.754167814506101930e-01	4.070592777438398757e-01	6.108876242432187409e-01	2.032309312444609828e-01
-6.450844769050733341e+00	5.929407222561600133e-01	8.104646630617098335e-01	3.754167814506101930e-01	4.070592777438398757e-01	6.108876242432187409e-01	2.032309312444609828e-01
-6.434929274741543637e+00	5.929407222561600133e-01	8.104646630617098335e-01	3.754167814506101930e-01	4.070592777438398757e-01	6.108876242432187409e-01	2.032309312444609828e-01
-6.419013780432354821e+00	5.929407222561600133e-01	8.104646630617098335e-01	3.754167814506101930e-01	4.070592777438398757e-01	6.108876242432187409e-01	2.032309312444609828e-01
-6.403098286123165117e+00	5.929407222561600133e-01	8.104646630617098335e-01	3.754167814506101930e-01	4.070592777438398757e-01	6.108876242432187409e-01	2.032309312444609828e-01
-6.387182791813975413e+00	5.929407222561600133e-01	8.104646630617098335e-01	3.754167814506101930e-01	4.070592777438398757e-01	6.108876242432187409e-01	2.032309312444609828e-01
-6.371267297504785709e+00	5.929407222561600133e-01	8.104646630617098335e-01	3.754167814506101930e-01	4.070592777438398757e-01	6.108876242432187409e-01	2.032309312444609828e-01
-6.355351803195596005e+00	5.929407222561600133e-01	8.104646630617098335e-01	3.754167814506101930e-01	4.070592777438398757e-01	6.108876242432187409e-01	2.032309312444609828e-01
-6.339436308886407190e+00	5.929407222561600133e-01	8.104646630617098335e-01	3.754167814506101930e-01	4.070592777438398757e-01	6.108876242432187409e-01	2.032309312444609828e-01
-6.323520814577217486e+00	5.929407222561600133e-01	8.104646630617098335e-01	3.754167814506101930e-01	4.070592777438398757e-01	6.108876242432187409e-01	2.032309312444609828e-01
-6.307605320268027782e+00	5.929407222561600133e-01	8.104646630617098335e-01	3.754167814506101930e-01	4.070592777438398757e-01	6.108876242432187409e-01	2.032309312444609828e-01
-6.291689825958838078e+00	5.929407222561600133e-01	8.104646630617098335e-01	3.754167814506101930e-01	4.070592777438398757e-01	6.108876242432187409e-01	2.032309312444609828e-01
-6.275774331649648374e+00	5.929407222561600133e-01	8.104646630617098335e-01	3.754167814506101930e-01	4.070592777438398757e-01	6.108876242432187409e-01	2.032309312444609828e-01
-6.259858837340459559e+00	5.929407222561600133e-01	8.104646630617098335e-01	3.754167814506101930e-01	4.070592777438398757e-01	6.108876242432187409e-01	2.032309312444609828e-01
-6.243943343031268967e+00	5.929407222561600133e-01	8.104646630617098335e-01	3.754167814506101930e-01	4.070592777438398757e-01	6.108876242432187409e-01	2.032309312444609828e-01
-6.228027848722080151e+00	5.929407222561600133e-01	8.104646630617098335e-01	3.754167814506101930e-01	4.070592777438398757e-01	6.108876242432187409e-01	2.032309312444609828e-01
-6.212112354412890447e+00	5.929407222561600133e-01	8.104646630617098335e-01	3.754167814506101930e-01	4.070592777438398757e-01	6.108876242432187409e-01	2.032309312444609828e-01
-6.196196860103700743e+00	5.929407222561600133e-01	8.104646630617098335e-01	3.754167814506101930e-01	4.070592777438398757e-01	6.108876242432187409e-01	2.032309312444609828e-01
-6.180281365794511927e+00	5.929407222561600133e-01	8.104646630617098335e-01	3.754167814506101930e-01	4.070592777438398757e-01	6.108876242432187409e-01	2.032309312444609828e-01
-6.164365871485321335e+00	5.929407222561600133e-01	8.104646630617098335e-01	3.754167814506101930e-01	4.070592777438398757e-01	6.108876242432187409e-01	2.032309312444609828e-01
-6.148450377176132520e+00	5.929407222561600133e-01	8.104646630617098335e-01	3.754167814506101930e-01	4.070592777438398757e-01	6.108876242432187409e-01	2.032309312444609828e-01
-6.132534882866942816e+00	5.929407222561600133e-01	8.104646630617098335e-01	3.754167814506101930e-01	4.070592777438398757e-01	6.108876242432187409e-01	2.032309312444609828e-01
-6.116619388557753112e+00	5.929407222561600133e-01	8.104646630617098335e-01	3.754167814506101930e-01	4.070592777438398757e-01	6.108876242432187409e-01	2.032309312444609828e-01
-6.100703894248564296e+00	5.929407222561600133e-01	8.104646630617098335e-01	3.754167814506101930e-01	4.070592777438398757e-01	6.108876242432187409e-01	2.032309312444609828e-01
-6.084788399939373704e+00	5.929407222561600133e-01	8.104646630617098335e-01	3.754167814506101930e-01	4.070592777438398757e-01	6.108876242432187409e-01	2.032309312444609828e-01
-6.068872905630184889e+00	5.929407222561600133e-01	8.104646630617098335e-01	3.754167814506101930e-01	4.070592777438398757e-01	6.108876242432187409e-01	2.032309312444609828e-01
-6.052957411320995185e+00	5.929407222561600133e-01	8.104646630617098335e-01	3.754167814506101930e-01	4.070592777438398757e-01	6.108876242432187409e-01	2.032309312444609828e-01
-6.037041917011805481e+00	5.929407222561600133e-01	8.104646630617098335e-01	3.754167814506101930e-01	4.070592777438398757e-01	6.108876242432187409e-01	2.032309312444609828e-01
-6.021126422702616665e+00	5.929407222561600133e-01	8.104646630617098335e-01	3.754167814506101930e-01	4.070592777438398757e-01	6.108876242432187409e-01	2.032309312444609828e-01
-6.005210928393426073e+00	5.929407222561600133e-01	8.104646630617098335e-01	3.754167814506101930e-01	4.070592777438398757e-01	6.108876242432187409e-01	2.032309312444609828e-01
-5.989295434084237257e+00	5.929407222561600133e-01	8.104646630617098335e-01	3.754167814506101930e-01	4.070592777438398757e-01	6.108876242432187409e-01	2.032309312444609828e-01
-5.973379939775047553e+00	5.929407222561600133e-01	8.104646630617098335e-01	3.754167814506101930e-01	4.070592777438398757e-01	6.108876242432187409e-01	2.032309312444609828e-01
-5.957464445465857850e+00	5.929407222561600133e-01	8.104646630617098335e-01	3.754167814506101930e-01	4.070592777438398757e-01	6.108876242432187409e-01	2.032309312444609828e-01
-5.941548951156668146e+00	5.929407222561600133e-01	8.104646630617098335e-01	3.754167814506101930e-01	4.070592777438398757e-01	6.108876242432187409e-01	2.032309312444609828e-01
-5.925633456847478442e+00	5.929407222561600133e-01	8.104646630617098335e-01	3.754167814506101930e-01	4.070592777438398757e-01	6.108876242432187409e-01	2.032309312444609828e-01
-5.909717962538289626e+00	5.929407222561600133e-01	8.104646630617098335e-01	3.754167814506101930e-01	4.070592777438398757e-01	6.108876242432187409e-01	2.032309312444609828e-01
-5.893802468229099922e+00	5.929407222561600133e-01	8.104646630617098335e-01	3.754167814506101930e-01	4.070592777438398757e-01	6.108876242432187409e-01	2.032309312444609828e-01
-5.877886973919910218e+00	5.929407222561600133e-01	8.104646630617098335e-01	3.754167814506101930e-01	4.070592777438398757e-01	6.108876242432187409e-01	2.032309312444609828e-01
-5.861971479610720515e+00	5.929407222561600133e-01	8.104646630617098335e-01	3.754167814506101930e-01	4.070592777438398757e-01	6.108876242432187409e-01	2.032309312444609828e-01
-5.846055985301530811e+00	5.929407222561600133e-01	8.104646630617098335e-01	3.754167814506101930e-01	4.070592777438398757e-01	6.108876242432187409e-01	2.032309312444609828e-01
-5.830140490992341995e+00	5.929407222561600133e-01	8.104646630617098335e-01	3.754167814506101930e-01	4.070592777438398757e-01	6.108876242432187409e-01	2.032309312444609828e-01
-5.814224996683152291e+00	5.929407222561600133e-01	8.104646630617098335e-01	3.754167814506101930e-01	4.070592777438398757e-01	6.108876242432187409e-01	2.032309312444609828e-01
-5.798309502373962587e+00	5.929407222561600133e-01	8.104646630617098335e-01	3.754167814506101930e-01	4.070592777438398757e-01	6.108876242432187409e-01	2.032309312444609828e-01
-5.782394008064772883e+00	5.929407222561600133e-01	8.104646630617098335e-01	3.754167814506101930e-01	4.070592777438398757e-01	6.108876242432187409e-01	2.032309312444609828e-01
-5.766478513755583180e+00	5.929407222561600133e-01	8.104646630617098335e-01	3.754167814506101930e-01	4.070592777438398757e-01	6.108876242432187409e-01	2.032309312444609828e-01
-5.750563019446394364e+00	5.929407222561600133e-01	8.104646630617098335e-01	3.754167814506101930e-01	4.070592777438398757e-01	6.108876242432187409e-01	2.032309312444609828e-01
-5.734647525137204660e+00	5.929407222561600133e-01	8.104646630617098335e-01	3.754167814506101930e-01	4.070592777438398757e-01	6.108876242432187409e-01	2.032309312444609828e-01
-5.718732030828014956e+00	5.929407222561600133e-01	8.104646630617098335e-01	3.754167814506101930e-01	4.070592777438398757e-01	6.108876242432187409e-01	2.032309312444609828e-01
-5.702816536518825252e+00	5.929407222561600133e-01	8.104646630617098335e-01	3.754167814506101930e-01	4.070592777438398757e-01	6.108876242432187409e-01	2.032309312444609828e-01
-5.686901042209635548e+00	5.929407222561600133e-01	8.104646630617098335e-01	3.754167814506101930e-01	4.070592777438398757e-01	6.108876242432187409e-01	2.032309312444609828e-01
-5.670985547900446733e+00	5.929407222561600133e-01	8.104646630617098335e-01	3.754167814506101930e-01	4.070592777438398757e-01	6.108876242432187409e-01	2.032309312444609828e-01
-5.655070053591257029e+00	5.929407222561600133e-01	8.104646630617098335e-01	3.754167814506101930e-01	4.070592777438398757e-01	6.108876242432187409e-01	2.032309312444609828e-01
-5.639154559282067325e+00	5.929407222561600133e-01	8.104646630617098335e-01	3.754167814506101930e-01	4.070592777438398757e-01	6.108876242432187409e-01	2.032309312444609828e-01
-5.623239064972877621e+00	5.929407222561600133e-01	8.104646630617098335e-01	3.754167814506101930e-01	4.070592777438398757e-01	6.108876242432187409e-01	2.032309312444609828e-01
-5.607323570663687917e+00	5.929407222561600133e-01	8.104646630617098335e-01	3.754167814506101930e-01	4.070592777438398757e-01	6.108876242432187409e-01	2.032309312444609828e-01
-5.591408076354498213e+00	5.929407222561600133e-01	8.104646630617098335e-01	3.754167814506101930e-01	4.070592777438398757e-01	6.108876242432187409e-01	2.032309312444609828e-01
-5.575492582045309398e+00	5.929407222561600133e-01	8.104646630617098335e-01	3.754167814506101930e-01	4.070592777438398757e-01	6.108876242432187409e-01	2.032309312444609828e-01
-5.559577087736119694e+00	5.929407222561600133e-01	8.104646630617098335e-01	3.754167814506101930e-01	4.070592777438398757e-01	6.108876242432187409e-01	2.032309312444609828e-01
-5.543661593426929990e+00	5.929407222561600133e-01	8.104646630617098335e-01	3.754167814506101930e-01	4.070592777438398757e-01	6.108876242432187409e-01	2.032309312444609828e-01
-5.527746099117740286e+00	5.929407222561600133e-01	8.104646630617098335e-01	3.754167814506101930e-01	4.070592777438398757e-01	6.108876242432187409e-01	2.032309312444609828e-01
-5.511830604808550582e+00	5.929407222561600133e-01	8.104646630617098335e-01	3.754167814506101930e-01	4.070592777438398757e-01	6.108876242432187409e-01	2.032309312444609828e-01
-5.495915110499361766e+00	5.929407222561600133e-01	8.104646630617098335e-01	3.754167814506101930e-01	4.070592777438398757e-01	6.108876242432187409e-01	2.032309312444609828e-01
-5.479999616190172063e+00	5.929407222561600133e-01	8.104646630617098335e-01	3.754167814506101930e-01	4.070592777438398757e-01	6.108876242432187409e-01	2.032309312444609828e-01
-5.464084121880982359e+00	5.929407222561600133e-01	8.104646630617098335e-01	3.754167814506101930e-01	4.070592777438398757e-01	6.108876242432187409e-01	2.032309312444609828e-01
-5.448168627571792655e+00	5.929407222561600133e-01	8.104646630617098335e-01	3.754167814506101930e-01	4.070592777438398757e-01	6.108876242432187409e-01	2.032309312444609828e-01
-5.432253133262602951e+00	5.929407222561600133e-01	8.104646630617098335e-01	3.754167814506101930e-01	4.070592777438398757e-01	6.108876242432187409e-01	2.032309312444609828e-01
-5.416337638953414135e+00	5.929407222561600133e-01	8.104646630617098335e-01	3.754167814506101930e-01	4.070592777438398757e-01	6.108876242432187409e-01	2.032309312444609828e-01
-5.400422144644224431e+00	5.929407222561600133e-01	8.104646630617098335e-01	3.754167814506101930e-01	4.070592777438398757e-01	6.108876242432187409e-01	2.032309312444609828e-01
-5.384506650335034728e+00	5.929407222561600133e-01	8.104646630617098335e-01	3.754167814506101930e-01	4.070592777438398757e-01	6.108876242432187409e-01	2.032309312444609828e-01
-5.368591156025845024e+00	5.929407222561600133e-01	8.104646630617098335e-01	3.754167814506101930e-01	4.070592777438398757e-01	6.108876242432187409e-01	2.032309312444609828e-01
-5.352675661716655320e+00	5.929407222561600133e-01	8.104646630617098335e-01	3.754167814506101930e-01	4.070592777438398757e-01	6.108876242432187409e-01	2.032309312444609828e-01
-5.336760167407466504e+00	5.929407222561600133e-01	8.104646630617098335e-01	3.754167814506101930e-01	4.070592777438398757e-01	6.108876242432187409e-01	2.032309312444609828e-01
-5.320844673098276800e+00	5.929407222561600133e-01	8.104646630617098335e-01	3.754167814506101930e-01	4.070592777438398757e-01	6.108876242432187409e-01	2.032309312444609828e-01
-5.304929178789087096e+00	5.929407222561600133e-01	8.104646630617098335e-01	3.754167814506101930e-01	4.070592777438398757e-01	6.108876242432187409e-01	2.032309312444609828e-01
-5.289013684479897393e+00	5.929407222561600133e-01	8.104646630617098335e-01	3.754167814506101930e-01	4.070592777438398757e-01	6.108876242432187409e-01	2.032309312444609828e-01
-5.273098190170707689e+00	5.929407222561600133e-01	8.104646630617098335e-01	3.754167814506101930e-01	4.070592777438398757e-01	6.108876242432187409e-01	2.032309312444609828e-01
-5.257182695861517985e+00	5.929407222561600133e-01	8.104646630617098335e-01	3.754167814506101930e-01	4.070592777438398757e-01	6.108876242432187409e-01	2.032309312444609828e-01
-5.241267201552329169e+00	5.929407222561600133e-01	8.104646630617098335e-01	3.754167814506101930e-01	4.070592777438398757e-01	6.108876242432187409e-01	2.032309312444609828e-01
-5.225351707243139465e+00	5.929407222561600133e-01	8.104646630617098335e-01	3.754167814506101930e-01	4.070592777438398757e-01	6.108876242432187409e-01	2.032309312444609828e-01
-5.209436212933949761e+00	5.929407222561600133e-01	8.104646630617098335e-01	3.754167814506101930e-01	4.070592777438398757e-01	6.108876242432187409e-01	2.032309312444609828e-01
-5.193520718624760057e+00	5.929407222561600133e-01	8.104646630617098335e-01	3.754167814506101930e-01	4.070592777438398757e-01	6.108876242432187409e-01	2.032309312444609828e-01
-5.177605224315570354e+00	5.929407222561600133e-01	8.104646630617098335e-01	3.754167814506101930e-01	4.070592777438398757e-01	6.108876242432187409e-01	2.032309312444609828e-01
-5.161689730006381538e+00	5.929407222561600133e-01	8.104646630617098335e-01	3.754167814506101930e-01	4.070592777438398757e-01	6.108876242432187409e-01	2.032309312444609828e-01
-5.145774235697191834e+00	5.929407222561600133e-01	8.104646630617098335e-01	3.754167814506101930e-01	4.070592777438398757e-01	6.108876242432187409e-01	2.032309312444609828e-01
-5.129858741388002130e+00	5.929407222561600133e-01	8.104646630617098335e-01	3.754167814506101930e-01	4.070592777438398757e-01	6.108876242432187409e-01	2.032309312444609828e-01
-5.113943247078812426e+00	5.929407222561600133e-01	8.104646630617098335e-01	3.754167814506101930e-01	4.070592777438398757e-01	6.108876242432187409e-01	2.032309312444609828e-01
-5.098027752769622722e+00	5.929407222561600133e-01	8.104646630617098335e-01	3.754167814506101930e-01	4.070592777438398757e-01	6.108876242432187409e-01	2.032309312444609828e-01
-5.082112258460433907e+00	5.929407222561600133e-01	8.104646630617098335e-01	3.754167814506101930e-01	4.070592777438398757e-01	6.108876242432187409e-01	2.032309312444609828e-01
-5.066196764151244203e+00	5.929407222561600133e-01	8.104646630617098335e-01	3.754167814506101930e-01	4.070592777438398757e-01	6.108876242432187409e-01	2.032309312444609828e-01
-5.050281269842054499e+00	5.929407222561600133e-01	8.104646630617098335e-01	3.754167814506101930e-01	4.070592777438398757e-01	6.108876242432187409e-01	2.032309312444609828e-01
-5.034365775532864795e+00	5.929407222561600133e-01	8.104646630617098335e-01	3.754167814506101930e-01	4.070592777438398757e-01	6.108876242432187409e-01	2.032309312444609828e-01
-5.018450281223675091e+00	5.929407222561600133e-01	8.104646630617098335e-01	3.754167814506101930e-01	4.070592777438398757e-01	6.108876242432187409e-01	2.032309312444609828e-01
-5.002534786914485387e+00	5.929407222561600133e-01	8.104646630617098335e-01	3.754167814506101930e-01	4.070592777438398757e-01	6.108876242432187409e-01	2.032309312444609828e-01
-4.986619292605296572e+00	5.929407222561600133e-01	8.104646630617098335e-01	3.754167814506101930e-01	4.070592777438398757e-01	6.108876242432187409e-01	2.032309312444609828e-01
-4.970703798296106868e+00	5.929407222561600133e-01	8.104646630617098335e-01	3.754167814506101930e-01	4.070592777438398757e-01	6.108876242432187409e-01	2.032309312444609828e-01
-4.954788303986917164e+00	5.929407222561600133e-01	8.104646630617098335e-01	3.754167814506101930e-01	4.070592777438398757e-01	6.108876242432187409e-01	2.032309312444609828e-01
-4.938872809677727460e+00	5.929407222561600133e-01	8.104646630617098335e-01	3.754167814506101930e-01	4.070592777438398757e-01	6.108876242432187409e-01	2.032309312444609828e-01
-4.922957315368537756e+00	5.929407222561600133e-01	8.104646630617098335e-01	3.754167814506101930e-01	4.070592777438398757e-01	6.108876242432187409e-01	2.032309312444609828e-01
-4.907041821059348941e+00	5.929407222561600133e-01	8.104646630617098335e-01	3.754167814506101930e-01	4.070592777438398757e-01	6.108876242432187409e-01	2.032309312444609828e-01
-4.891126326750159237e+00	5.929407222561600133e-01	8.104646630617098335e-01	3.754167814506101930e-01	4.070592777438398757e-01	6.108876242432187409e-01	2.032309312444609828e-01
-4.875210832440969533e+00	5.929407222561600133e-01	8.104646630617098335e-01	3.754167814506101930e-01	4.070592777438398757e-01	6.108876242432187409e-01	2.032309312444609828e-01
-4.859295338131779829e+00	5.929407222561600133e-01	8.104646630617098335e-01	3.754167814506101930e-01	4.070592777438398757e-01	6.108876242432187409e-01	2.032309312444609828e-01
-4.843379843822590125e+00	5.929407222561600133e-01	8.104646630617098335e-01	3.754167814506101930e-01	4.070592777438398757e-01	6.108876242432187409e-01	2.032309312444609828e-01
-4.827464349513401309e+00	5.929407222561600133e-01	8.104646630617098335e-01	3.754167814506101930e-01	4.070592777438398757e-01	6.108876242432187409e-01	2.032309312444609828e-01
-4.811548855204211605e+00	5.929407222561600133e-01	8.104646630617098335e-01	3.754167814506101930e-01	4.070592777438398757e-01	6.108876242432187409e-01	2.032309312444609828e-01
-4.795633360895021902e+00	5.929407222561600133e-01	8.104646630617098335e-01	3.754167814506101930e-01	4.070592777438398757e-01	6.108876242432187409e-01	2.032309312444609828e-01
-4.779717866585832198e+00	5.929407222561600133e-01	8.104646630617098335e-01	3.754167814506101930e-01	4.070592777438398757e-01	6.108876242432187409e-01	2.032309312444609828e-01
-4.763802372276642494e+00	5.929407222561600133e-01	8.104646630617098335e-01	3.754167814506101930e-01	4.070592777438398757e-01	6.108876242432187409e-01	2.032309312444609828e-01
-4.747886877967453678e+00	5.929407222561600133e-01	8.104646630617098335e-01	3.754167814506101930e-01	4.070592777438398757e-01	6.108876242432187409e-01	2.032309312444609828e-01
-4.731971383658263974e+00	5.929407222561600133e-01	8.104646630617098335e-01	3.754167814506101930e-01	4.070592777438398757e-01	6.108876242432187409e-01	2.032309312444609828e-01
-4.716055889349074270e+00	5.929407222561600133e-01	8.104646630617098335e-01	3.754167814506101930e-01	4.070592777438398757e-01	6.108876242432187409e-01	2.032309312444609828e-01
-4.700140395039884567e+00	5.929407222561600133e-01	8.104646630617098335e-01	3.754167814506101930e-01	4.070592777438398757e-01	6.108876242432187409e-01	2.032309312444609828e-01
-4.684224900730694863e+00	5.929407222561600133e-01	8.104646630617098335e-01	3.754167814506101930e-01	4.070592777438398757e-01	6.108876242432187409e-01	2.032309312444609828e-01
-4.668309406421505159e+00	5.929407222561600133e-01	8.104646630617098335e-01	3.754167814506101930e-01	4.070592777438398757e-01	6.108876242432187409e-01	2.032309312444609828e-01
-4.652393912112316343e+00	5.929407222561600133e-01	8.104646630617098335e-01	3.754167814506101930e-01	4.070592777438398757e-01	6.108876242432187409e-01	2.032309312444609828e-01
-4.636478417803126639e+00	5.929407222561600133e-01	8.104646630617098335e-01	3.754167814506101930e-01	4.070592777438398757e-01	6.108876242432187409e-01	2.032309312444609828e-01
-4.620562923493936935e+00	5.929407222561600133e-01	8.104646630617098335e-01	3.754167814506101930e-01	4.070592777438398757e-01	6.108876242432187409e-01	2.032309312444609828e-01
-4.604647429184747232e+00	5.929407222561600133e-01	8.104646630617098335e-01	3.754167814506101930e-01	4.070592777438398757e-01	6.108876242432187409e-01	2.032309312444609828e-01
-4.588731934875557528e+00	5.929407222561600133e-01	8.104646630617098335e-01	3.754167814506101930e-01	4.070592777438398757e-01	6.108876242432187409e-01	2.032309312444609828e-01
-4.572816440566368712e+00	5.929407222561600133e-01	8.104646630617098335e-01	3.754167814506101930e-01	4.070592777438398757e-01	6.108876242432187409e-01	2.032309312444609828e-01
-4.556900946257179008e+00	5.929407222561600133e-01	8.104646630617098335e-01	3.754167814506101930e-01	4.070592777438398757e-01	6.108876242432187409e-01	2.032309312444609828e-01
-4.540985451947989304e+00	5.929407222561600133e-01	8.104646630617098335e-01	3.754167814506101930e-01	4.070592777438398757e-01	6.108876242432187409e-01	2.032309312444609828e-01
-4.525069957638799600e+00	5.929407222561600133e-01	8.104646630617098335e-01	3.754167814506101930e-01	4.070592777438398757e-01	6.108876242432187409e-01	2.032309312444609828e-01
-4.509154463329609897e+00	5.929407222561600133e-01	8.104646630617098335e-01	3.754167814506101930e-01	4.070592777438398757e-01	6.108876242432187409e-01	2.032309312444609828e-01
-4.493238969020421081e+00	5.929407222561600133e-01	8.104646630617098335e-01	3.754167814506101930e-01	4.070592777438398757e-01	6.108876242432187409e-01	2.032309312444609828e-01
-4.477323474711231377e+00	5.929407222561600133e-01	8.104646630617098335e-01	3.754167814506101930e-01	4.070592777438398757e-01	6.108876242432187409e-01	2.032309312444609828e-01
-4.461407980402041673e+00	5.929407222561600133e-01	8.104646630617098335e-01	3.754167814506101930e-01	4.070592777438398757e-01	6.108876242432187409e-01	2.032309312444609828e-01
-4.445492486092851969e+00	5.929407222561600133e-01	8.104646630617098335e-01	3.754167814506101930e-01	4.070592777438398757e-01	6.108876242432187409e-01	2.032309312444609828e-01
-4.429576991783662265e+00	5.929407222561600133e-01	8.104646630617098335e-01	3.754167814506101930e-01	4.070592777438398757e-01	6.108876242432187409e-01	2.032309312444609828e-01
-4.413661497474472561e+00	5.929407222561600133e-01	8.104646630617098335e-01	3.754167814506101930e-01	4.070592777438398757e-01	6.108876242432187409e-01	2.032309312444609828e-01
-4.397746003165283746e+00	5.929407222561600133e-01	8.104646630617098335e-01	3.754167814506101930e-01	4.070592777438398757e-01	6.108876242432187409e-01	2.032309312444609828e-01
-4.381830508856094042e+00	5.929407222561600133e-01	8.104646630617098335e-01	3.754167814506101930e-01	4.070592777438398757e-01	6.108876242432187409e-01	2.032309312444609828e-01
-4.365915014546904338e+00	5.929407222561600133e-01	8.104646630617098335e-01	3.754167814506101930e-01	4.070592777438398757e-01	6.108876242432187409e-01	2.032309312444609828e-01
-4.349999520237714634e+00	5.929407222561600133e-01	8.104646630617098335e-01	3.754167814506101930e-01	4.070592777438398757e-01	6.108876242432187409e-01	2.032309312444609828e-01
-4.334084025928524930e+00	5.929407222561600133e-01	8.104646630617098335e-01	3.754167814506101930e-01	4.070592777438398757e-01	6.108876242432187409e-01	2.032309312444609828e-01
-4.318168531619336115e+00	5.929407222561600133e-01	8.104646630617098335e-01	3.754167814506101930e-01	4.070592777438398757e-01	6.108876242432187409e-01	2.032309312444609828e-01
-4.302253037310146411e+00	5.929407222561600133e-01	8.104646630617098335e-01	3.754167814506101930e-01	4.070592777438398757e-01	6.108876242432187409e-01	2.032309312444609828e-01
-4.286337543000956707e+00	5.929407222561600133e-01	8.104646630617098335e-01	3.754167814506101930e-01	4.070592777438398757e-01	6.108876242432187409e-01	2.032309312444609828e-01
-4.270422048691767003e+00	5.929407222561600133e-01	8.104646630617098335e-01	3.754167814506101930e-01	4.070592777438398757e-01	6.108876242432187409e-01	2.032309312444609828e-01
-4.254506554382577299e+00	5.929407222561600133e-01	8.104646630617098335e-01	3.754167814506101930e-01	4.070592777438398757e-01	6.108876242432187409e-01	2.032309312444609828e-01
-4.238591060073388483e+00	5.929407222561600133e-01	8.104646630617098335e-01	3.754167814506101930e-01	4.070592777438398757e-01	6.108876242432187409e-01	2.032309312444609828e-01
-4.222675565764198780e+00	5.929407222561600133e-01	8.104646630617098335e-01	3.754167814506101930e-01	4.070592777438398757e-01	6.108876242432187409e-01	2.032309312444609828e-01
-4.206760071455009076e+00	5.929407222561600133e-01	8.104646630617098335e-01	3.754167814506101930e-01	4.070592777438398757e-01	6.108876242432187409e-01	2.032309312444609828e-01
-4.190844577145819372e+00	5.929407222561600133e-01	8.104646630617098335e-01	3.754167814506101930e-01	4.070592777438398757e-01	6.108876242432187409e-01	2.032309312444609828e-01
-4.174929082836629668e+00	5.929407222561600133e-01	8.104646630617098335e-01	3.754167814506101930e-01	4.070592777438398757e-01	6.108876242432187409e-01	2.032309312444609828e-01
-4.159013588527440852e+00	5.929407222561600133e-01	8.104646630617098335e-01	3.754167814506101930e-01	4.070592777438398757e-01	6.108876242432187409e-01	2.032309312444609828e-01
-4.143098094218251148e+00	5.929407222561600133e-01	8.104646630617098335e-01	3.754167814506101930e-01	4.070592777438398757e-01	6.108876242432187409e-01	2.032309312444609828e-01
-4.127182599909061445e+00	5.929407222561600133e-01	8.104646630617098335e-01	3.754167814506101930e-01	4.070592777438398757e-01	6.108876242432187409e-01	2.032309312444609828e-01
-4.111267105599871741e+00	5.929407222561600133e-01	8.104646630617098335e-01	3.754167814506101930e-01	4.070592777438398757e-01	6.108876242432187409e-01	2.032309312444609828e-01
-4.095351611290682037e+00	5.929407222561600133e-01	8.104646630617098335e-01	3.754167814506101930e-01	4.070592777438398757e-01	6.108876242432187409e-01	2.032309312444609828e-01
-4.079436116981492333e+00	5.929407222561600133e-01	8.104646630617098335e-01	3.754167814506101930e-01	4.070592777438398757e-01	6.108876242432187409e-01	2.032309312444609828e-01
-4.063520622672303517e+00	5.929407222561600133e-01	8.104646630617098335e-01	3.754167814506101930e-01	4.070592777438398757e-01	6.108876242432187409e-01	2.032309312444609828e-01
-4.047605128363113813e+00	5.929407222561600133e-01	8.104646630617098335e-01	3.754167814506101930e-01	4.070592777438398757e-01	6.108876242432187409e-01	2.032309312444609828e-01
-4.031689634053924109e+00	5.929407222561600133e-01	8.104646630617098335e-01	3.754167814506101930e-01	4.070592777438398757e-01	6.108876242432187409e-01	2.032309312444609828e-01
-4.015774139744734406e+00	5.929407222561600133e-01	8.104646630617098335e-01	3.754167814506101930e-01	4.070592777438398757e-01	6.108876242432187409e-01	2.032309312444609828e-01
-3.999858645435544702e+00	5.929407222561600133e-01	8.104646630617098335e-01	3.754167814506101930e-01	4.070592777438398757e-01	6.108876242432187409e-01	2.032309312444609828e-01
-3.983943151126355886e+00	5.929407222561600133e-01	8.104646630617098335e-01	3.754167814506101930e-01	4.070592777438398757e-01	6.108876242432187409e-01	2.032309312444609828e-01
-3.968027656817166182e+00	5.929407222561600133e-01	8.104646630617098335e-01	3.754167814506101930e-01	4.070592777438398757e-01	6.108876242432187409e-01	2.032309312444609828e-01
-3.952112162507976478e+00	5.929407222561600133e-01	8.104646630617098335e-01	3.754167814506101930e-01	4.070592777438398757e-01	6.108876242432187409e-01	2.032309312444609828e-01
-3.936196668198786774e+00	5.929407222561600133e-01	8.104646630617098335e-01	3.754167814506101930e-01	4.070592777438398757e-01	6.108876242432187409e-01	2.032309312444609828e-01
-3.920281173889597071e+00	5.929407222561600133e-01	8.104646630617098335e-01	3.754167814506101930e-01	4.070592777438398757e-01	6.108876242432187409e-01	2.032309312444609828e-01
-3.904365679580408255e+00	5.929407222561600133e-01	8.104646630617098335e-01	3.754167814506101930e-01	4.070592777438398757e-01	6.108876242432187409e-01	2.032309312444609828e-01
-3.888450185271218551e+00	5.929407222561600133e-01	8.104646630617098335e-01	3.754167814506101930e-01	4.070592777438398757e-01	6.108876242432187409e-01	2.032309312444609828e-01
-3.872534690962028847e+00	5.929407222561600133e-01	8.104646630617098335e-01	3.754167814506101930e-01	4.070592777438398757e-01	6.108876242432187409e-01	2.032309312444609828e-01
-3.856619196652839143e+00	5.929407222561600133e-01	8.104646630617098335e-01	3.754167814506101930e-01	4.070592777438398757e-01	6.108876242432187409e-01	2.032309312444609828e-01
-3.840703702343649439e+00	5.929407222561600133e-01	8.104646630617098335e-01	3.754167814506101930e-01	4.070592777438398757e-01	6.108876242432187409e-01	2.032309312444609828e-01
-3.824788208034460624e+00	5.929407222561600133e-01	8.104646630617098335e-01	3.754167814506101930e-01	4.070592777438398757e-01	6.108876242432187409e-01	2.032309312444609828e-01
-3.808872713725270920e+00	5.929407222561600133e-01	8.104646630617098335e-01	3.754167814506101930e-01	4.070592777438398757e-01	6.108876242432187409e-01	2.032309312444609828e-01
-3.792957219416081216e+00	5.929407222561600133e-01	8.104646630617098335e-01	3.754167814506101930e-01	4.070592777438398757e-01	6.108876242432187409e-01	2.032309312444609828e-01
-3.777041725106891512e+00	5.929407222561600133e-01	8.104646630617098335e-01	3.754167814506101930e-01	4.070592777438398757e-01	6.108876242432187409e-01	2.032309312444609828e-01
-3.761126230797701808e+00	5.929407222561600133e-01	8.104646630617098335e-01	3.754167814506101930e-01	4.070592777438398757e-01	6.108876242432187409e-01	2.032309312444609828e-01
-3.745210736488512104e+00	5.929407222561600133e-01	8.104646630617098335e-01	3.754167814506101930e-01	4.070592777438398757e-01	6.108876242432187409e-01	2.032309312444609828e-01
-3.729295242179323289e+00	5.929407222561600133e-01	8.104646630617098335e-01	3.754167814506101930e-01	4.070592777438398757e-01	6.108876242432187409e-01	2.032309312444609828e-01
-3.713379747870133585e+00	5.929407222561600133e-01	8.104646630617098335e-01	3.754167814506101930e-01	4.070592777438398757e-01	6.108876242432187409e-01	2.032309312444609828e-01
-3.697464253560943881e+00	5.929407222561600133e-01	8.104646630617098335e-01	3.754167814506101930e-01	4.070592777438398757e-01	6.108876242432187409e-01	2.032309312444609828e-01
-3.681548759251754177e+00	5.929407222561600133e-01	8.104646630617098335e-01	3.754167814506101930e-01	4.070592777438398757e-01	6.108876242432187409e-01	2.032309312444609828e-01
-3.665633264942564473e+00	5.929407222561600133e-01	8.104646630617098335e-01	3.754167814506101930e-01	4.070592777438398757e-01	6.108876242432187409e-01	2.032309312444609828e-01
-3.649717770633375657e+00	5.929407222561600133e-01	8.104646630617098335e-01	3.754167814506101930e-01	4.070592777438398757e-01	6.108876242432187409e-01	2.032309312444609828e-01
-3.633802276324185954e+00	5.929407222561600133e-01	8.104646630617098335e-01	3.754167814506101930e-01	4.070592777438398757e-01	6.108876242432187409e-01	2.032309312444609828e-01
-3.617886782014996250e+00	5.929407222561600133e-01	8.104646630617098335e-01	3.754167814506101930e-01	4.070592777438398757e-01	6.108876242432187409e-01	2.032309312444609828e-01
-3.601971287705806546e+00	5.929407222561600133e-01	8.104646630617098335e-01	3.754167814506101930e-01	4.070592777438398757e-01	6.108876242432187409e-01	2.032309312444609828e-01
-3.586055793396616842e+00	5.929407222561600133e-01	8.104646630617098335e-01	3.754167814506101930e-01	4.070592777438398757e-01	6.108876242432187409e-01	2.032309312444609828e-01
-3.570140299087428026e+00	5.929407222561600133e-01	8.104646630617098335e-01	3.754167814506101930e-01	4.070592777438398757e-01	6.108876242432187409e-01	2.032309312444609828e-01
-3.554224804778238322e+00	5.929407222561600133e-01	8.104646630617098335e-01	3.754167814506101930e-01	4.070592777438398757e-01	6.108876242432187409e-01	2.032309312444609828e-01
-3.538309310469048619e+00	5.929407222561600133e-01	8.104646630617098335e-01	3.754167814506101930e-01	4.070592777438398757e-01	6.108876242432187409e-01	2.032309312444609828e-01
-3.522393816159858915e+00	5.929407222561600133e-01	8.104646630617098335e-01	3.754167814506101930e-01	4.070592777438398757e-01	6.108876242432187409e-01	2.032309312444609828e-01
-3.506478321850669211e+00	5.929407222561600133e-01	8.104646630617098335e-01	3.754167814506101930e-01	4.070592777438398757e-01	6.108876242432187409e-01	2.032309312444609828e-01
-3.490562827541479507e+00	5.929407222561600133e-01	8.104646630617098335e-01	3.754167814506101930e-01	4.070592777438398757e-01	6.108876242432187409e-01	2.032309312444609828e-01
-3.474647333232290691e+00	5.929407222561600133e-01	8.104646630617098335e-01	3.754167814506101930e-01	4.070592777438398757e-01	6.108876242432187409e-01	2.032309312444609828e-01
-3.458731838923100987e+00	5.929407222561600133e-01	8.104646630617098335e-01	3.754167814506101930e-01	4.070592777438398757e-01	6.108876242432187409e-01	2.032309312444609828e-01
-3.442816344613911284e+00	5.929407222561600133e-01	8.104646630617098335e-01	3.754167814506101930e-01	4.070592777438398757e-01	6.108876242432187409e-01	2.032309312444609828e-01
-3.426900850304721580e+00	5.929407222561600133e-01	8.104646630617098335e-01	3.754167814506101930e-01	4.070592777438398757e-01	6.108876242432187409e-01	2.032309312444609828e-01
-3.410985355995531876e+00	5.929407222561600133e-01	8.104646630617098335e-01	3.754167814506101930e-01	4.070592777438398757e-01	6.108876242432187409e-01	2.032309312444609828e-01
-3.395069861686343060e+00	5.929407222561600133e-01	8.104646630617098335e-01	3.754167814506101930e-01	4.070592777438398757e-01	6.108876242432187409e-01	2.032309312444609828e-01
-3.379154367377153356e+00	5.929407222561600133e-01	8.104646630617098335e-01	3.754167814506101930e-01	4.070592777438398757e-01	6.108876242432187409e-01	2.032309312444609828e-01
-3.363238873067963652e+00	5.929407222561600133e-01	8.104646630617098335e-01	3.754167814506101930e-01	4.070592777438398757e-01	6.108876242432187409e-01	2.032309312444609828e-01
-3.347323378758773949e+00	5.929407222561600133e-01	8.104646630617098335e-01	3.754167814506101930e-01	4.070592777438398757e-01	6.108876242432187409e-01	2.032309312444609828e-01
-3.331407884449584245e+00	5.929407222561600133e-01	8.104646630617098335e-01	3.754167814506101930e-01	4.070592777438398757e-01	6.108876242432187409e-01	2.032309312444609828e-01
-3.315492390140395429e+00	5.929407222561600133e-01	8.104646630617098335e-01	3.754167814506101930e-01	4.070592777438398757e-01	6.108876242432187409e-01	2.032309312444609828e-01
-3.299576895831205725e+00	5.929407222561600133e-01	8.104646630617098335e-01	3.754167814506101930e-01	4.070592777438398757e-01	6.108876242432187409e-01	2.032309312444609828e-01
-3.283661401522016021e+00	5.929407222561600133e-01	8.104646630617098335e-01	3.754167814506101930e-01	4.070592777438398757e-01	6.108876242432187409e-01	2.032309312444609828e-01
-3.267745907212826317e+00	5.929407222561600133e-01	8.104646630617098335e-01	3.754167814506101930e-01	4.070592777438398757e-01	6.108876242432187409e-01	2.032309312444609828e-01
-3.251830412903636613e+00	5.929407222561600133e-01	8.104646630617098335e-01	3.754167814506101930e-01	4.070592777438398757e-01	6.108876242432187409e-01	2.032309312444609828e-01
-3.235914918594447798e+00	5.929407222561600133e-01	8.104646630617098335e-01	3.754167814506101930e-01	4.070592777438398757e-01	6.108876242432187409e-01	2.032309312444609828e-01
-3.219999424285258094e+00	5.929407222561600133e-01	8.104646630617098335e-01	3.754167814506101930e-01	4.070592777438398757e-01	6.108876242432187409e-01	2.032309312444609828e-01
-3.204083929976068390e+00	5.929407222561600133e-01	8.104646630617098335e-01	3.754167814506101930e-01	4.070592777438398757e-01	6.108876242432187409e-01	2.032309312444609828e-01
-3.188168435666878686e+00	5.929407222561600133e-01	8.104646630617098335e-01	3.754167814506101930e-01	4.070592777438398757e-01	6.108876242432187409e-01	2.032309312444609828e-01
-3.172252941357688982e+00	5.929407222561600133e-01	8.104646630617098335e-01	3.754167814506101930e-01	4.070592777438398757e-01	6.108876242432187409e-01	2.032309312444609828e-01
-3.156337447048499278e+00	5.929407222561600133e-01	8.104646630617098335e-01	3.754167814506101930e-01	4.070592777438398757e-01	6.108876242432187409e-01	2.032309312444609828e-01
-3.140421952739310463e+00	5.929407222561600133e-01	8.104646630617098335e-01	3.754167814506101930e-01	4.070592777438398757e-01	6.108876242432187409e-01	2.032309312444609828e-01
-3.124506458430120759e+00	5.929407222561600133e-01	8.104646630617098335e-01	3.754167814506101930e-01	4.070592777438398757e-01	6.108876242432187409e-01	2.032309312444609828e-01
-3.108590964120931055e+00	5.929407222561600133e-01	8.104646630617098335e-01	3.754167814506101930e-01	4.070592777438398757e-01	6.108876242432187409e-01	2.032309312444609828e-01
-3.092675469811741351e+00	5.929407222561600133e-01	8.104646630617098335e-01	3.754167814506101930e-01	4.070592777438398757e-01	6.108876242432187409e-01	2.032309312444609828e-01
-3.076759975502551647e+00	5.929407222561600133e-01	8.104646630617098335e-01	3.754167814506101930e-01	4.070592777438398757e-01	6.108876242432187409e-01	2.032309312444609828e-01
-3.060844481193362832e+00	5.929407222561600133e-01	8.104646630617098335e-01	3.754167814506101930e-01	4.070592777438398757e-01	6.108876242432187409e-01	2.032309312444609828e-01
-3.044928986884173128e+00	5.929407222561600133e-01	8.104646630617098335e-01	3.754167814506101930e-01	4.070592777438398757e-01	6.108876242432187409e-01	2.032309312444609828e-01
-3.029013492574983424e+00	5.929407222561600133e-01	8.104646630617098335e-01	3.754167814506101930e-01	4.070592777438398757e-01	6.108876242432187409e-01	2.032309312444609828e-01
-3.013097998265793720e+00	5.929407222561600133e-01	8.104646630617098335e-01	3.754167814506101930e-01	4.070592777438398757e-01	6.108876242432187409e-01	2.032309312444609828e-01
-2.997182503956604016e+00	5.929407222561600133e-01	8.104646630617098335e-01	3.754167814506101930e-01	4.070592777438398757e-01	6.108876242432187409e-01	2.032309312444609828e-01
-2.981267009647415200e+00	5.929407222561600133e-01	8.104646630617098335e-01	3.754167814506101930e-01	4.070592777438398757e-01	6.108876242432187409e-01	2.032309312444609828e-01
-2.965351515338225497e+00	5.929407222561600133e-01	8.104646630617098335e-01	3.754167814506101930e-01	4.070592777438398757e-01	6.108876242432187409e-01	2.032309312444609828e-01
-2.949436021029035793e+00	5.929407222561600133e-01	8.104646630617098335e-01	3.754167814506101930e-01	4.070592777438398757e-01	6.108876242432187409e-01	2.032309312444609828e-01
-2.933520526719846089e+00	5.929407222561600133e-01	8.104646630617098335e-01	3.754167814506101930e-01	4.070592777438398757e-01	6.108876242432187409e-01	2.032309312444609828e-01
-2.917605032410656385e+00	5.929407222561600133e-01	8.104646630617098335e-01	3.754167814506101930e-01	4.070592777438398757e-01	6.108876242432187409e-01	2.032309312444609828e-01
-2.901689538101466681e+00	5.929407222561600133e-01	8.104646630617098335e-01	3.754167814506101930e-01	4.070592777438398757e-01	6.108876242432187409e-01	2.032309312444609828e-01
-2.885774043792277865e+00	5.929407222561600133e-01	8.104646630617098335e-01	3.754167814506101930e-01	4.070592777438398757e-01	6.108876242432187409e-01	2.032309312444609828e-01
-2.869858549483088161e+00	5.929407222561600133e-01	8.104646630617098335e-01	3.754167814506101930e-01	4.070592777438398757e-01	6.108876242432187409e-01	2.032309312444609828e-01
-2.853943055173898458e+00	5.929407222561600133e-01	8.104646630617098335e-01	3.754167814506101930e-01	4.070592777438398757e-01	6.108876242432187409e-01	2.032309312444609828e-01
-2.838027560864708754e+00	5.929407222561600133e-01	8.104646630617098335e-01	3.754167814506101930e-01	4.070592777438398757e-01	6.108876242432187409e-01	2.032309312444609828e-01
-2.822112066555519050e+00	5.929407222561600133e-01	8.104646630617098335e-01	3.754167814506101930e-01	4.070592777438398757e-01	6.108876242432187409e-01	2.032309312444609828e-01
-2.806196572246330234e+00	5.929407222561600133e-01	8.104646630617098335e-01	3.754167814506101930e-01	4.070592777438398757e-01	6.108876242432187409e-01	2.032309312444609828e-01
-2.790281077937140530e+00	5.929407222561600133e-01	8.104646630617098335e-01	3.754167814506101930e-01	4.070592777438398757e-01	6.108876242432187409e-01	2.032309312444609828e-01
-2.774365583627950826e+00	5.929407222561600133e-01	8.104646630617098335e-01	3.754167814506101930e-01	4.070592777438398757e-01	6.108876242432187409e-01	2.032309312444609828e-01
-2.758450089318761123e+00	5.929407222561600133e-01	8.104646630617098335e-01	3.754167814506101930e-01	4.070592777438398757e-01	6.108876242432187409e-01	2.032309312444609828e-01
-2.742534595009571419e+00	5.929407222561600133e-01	8.104646630617098335e-01	3.754167814506101930e-01	4.070592777438398757e-01	6.108876242432187409e-01	2.032309312444609828e-01
-2.726619100700382603e+00	5.929407222561600133e-01	8.104646630617098335e-01	3.754167814506101930e-01	4.070592777438398757e-01	6.108876242432187409e-01	2.032309312444609828e-01
-2.710703606391192899e+00	5.929407222561600133e-01	8.104646630617098335e-01	3.754167814506101930e-01	4.070592777438398757e-01	6.108876242432187409e-01	2.032309312444609828e-01
-2.694788112082003195e+00	5.929407222561600133e-01	8.104646630617098335e-01	3.754167814506101930e-01	4.070592777438398757e-01	6.108876242432187409e-01	2.032309312444609828e-01
-2.678872617772813491e+00	5.929407222561600133e-01	8.104646630617098335e-01	3.754167814506101930e-01	4.070592777438398757e-01	6.108876242432187409e-01	2.032309312444609828e-01
-2.662957123463623788e+00	5.929407222561600133e-01	8.104646630617098335e-01	3.754167814506101930e-01	4.070592777438398757e-01	6.108876242432187409e-01	2.032309312444609828e-01
-2.647041629154434972e+00	5.929407222561600133e-01	8.104646630617098335e-01	3.754167814506101930e-01	4.070592777438398757e-01	6.108876242432187409e-01	2.032309312444609828e-01
-2.631126134845245268e+00	5.929407222561600133e-01	8.104646630617098335e-01	3.754167814506101930e-01	4.070592777438398757e-01	6.108876242432187409e-01	2.032309312444609828e-01
-2.615210640536055564e+00	5.929407222561600133e-01	8.104646630617098335e-01	3.754167814506101930e-01	4.070592777438398757e-01	6.108876242432187409e-01	2.032309312444609828e-01
-2.599295146226865860e+00	5.929407222561600133e-01	8.104646630617098335e-01	3.754167814506101930e-01	4.070592777438398757e-01	6.108876242432187409e-01	2.032309312444609828e-01
-2.583379651917676156e+00	5.929407222561600133e-01	8.104646630617098335e-01	3.754167814506101930e-01	4.070592777438398757e-01	6.108876242432187409e-01	2.032309312444609828e-01
-2.567464157608486452e+00	5.929407222561600133e-01	8.104646630617098335e-01	3.754167814506101930e-01	4.070592777438398757e-01	6.108876242432187409e-01	2.032309312444609828e-01
-2.551548663299297637e+00	5.929407222561600133e-01	8.104646630617098335e-01	3.754167814506101930e-01	4.070592777438398757e-01	6.108876242432187409e-01	2.032309312444609828e-01
-2.535633168990107933e+00	5.929407222561600133e-01	8.104646630617098335e-01	3.754167814506101930e-01	4.070592777438398757e-01	6.108876242432187409e-01	2.032309312444609828e-01
-2.519717674680918229e+00	5.929407222561600133e-01	8.104646630617098335e-01	3.754167814506101930e-01	4.070592777438398757e-01	6.108876242432187409e-01	2.032309312444609828e-01
-2.503802180371728525e+00	5.929407222561600133e-01	8.104646630617098335e-01	3.754167814506101930e-01	4.070592777438398757e-01	6.108876242432187409e-01	2.032309312444609828e-01
-2.487886686062538821e+00	5.929407222561600133e-01	8.104646630617098335e-01	3.754167814506101930e-01	4.070592777438398757e-01	6.108876242432187409e-01	2.032309312444609828e-01
-2.471971191753350006e+00	5.929407222561600133e-01	8.104646630617098335e-01	3.754167814506101930e-01	4.070592777438398757e-01	6.108876242432187409e-01	2.032309312444609828e-01
-2.456055697444160302e+00	5.929407222561600133e-01	8.104646630617098335e-01	3.754167814506101930e-01	4.070592777438398757e-01	6.108876242432187409e-01	2.032309312444609828e-01
-2.440140203134970598e+00	5.929407222561600133e-01	8.104646630617098335e-01	3.754167814506101930e-01	4.070592777438398757e-01	6.108876242432187409e-01	2.032309312444609828e-01
-2.424224708825780894e+00	5.929407222561600133e-01	8.104646630617098335e-01	3.754167814506101930e-01	4.070592777438398757e-01	6.108876242432187409e-01	2.032309312444609828e-01
-2.408309214516591190e+00	5.929407222561600133e-01	8.104646630617098335e-01	3.754167814506101930e-01	4.070592777438398757e-01	6.108876242432187409e-01	2.032309312444609828e-01
-2.392393720207402374e+00	5.929407222561600133e-01	8.104646630617098335e-01	3.754167814506101930e-01	4.070592777438398757e-01	6.108876242432187409e-01	2.032309312444609828e-01
-2.376478225898212671e+00	5.929407222561600133e-01	8.104646630617098335e-01	3.754167814506101930e-01	4.070592777438398757e-01	6.108876242432187409e-01	2.032309312444609828e-01
-2.360562731589022967e+00	5.929407222561600133e-01	8.104646630617098335e-01	3.754167814506101930e-01	4.070592777438398757e-01	6.108876242432187409e-01	2.032309312444609828e-01
-2.344647237279833263e+00	5.929407222561600133e-01	8.104646630617098335e-01	3.754167814506101930e-01	4.070592777438398757e-01	6.108876242432187409e-01	2.032309312444609828e-01
-2.328731742970643559e+00	5.929407222561600133e-01	8.104646630617098335e-01	3.754167814506101930e-01	4.070592777438398757e-01	6.108876242432187409e-01	2.032309312444609828e-01
-2.312816248661454743e+00	5.929407222561600133e-01	8.104646630617098335e-01	3.754167814506101930e-01	4.070592777438398757e-01	6.108876242432187409e-01	2.032309312444609828e-01
-2.296900754352265039e+00	5.929407222561600133e-01	8.104646630617098335e-01	3.754167814506101930e-01	4.070592777438398757e-01	6.108876242432187409e-01	2.032309312444609828e-01
-2.280985260043075336e+00	5.929407222561600133e-01	8.104646630617098335e-01	3.754167814506101930e-01	4.070592777438398757e-01	6.108876242432187409e-01	2.032309312444609828e-01
-2.265069765733885632e+00	5.929407222561600133e-01	8.104646630617098335e-01	3.754167814506101930e-01	4.070592777438398757e-01	6.108876242432187409e-01	2.032309312444609828e-01
-2.249154271424695928e+00	5.929407222561600133e-01	8.104646630617098335e-01	3.754167814506101930e-01	4.070592777438398757e-01	6.108876242432187409e-01	2.032309312444609828e-01
-2.233238777115506224e+00	5.929407222561600133e-01	8.104646630617098335e-01	3.754167814506101930e-01	4.070592777438398757e-01	6.108876242432187409e-01	2.032309312444609828e-01
-2.217323282806317408e+00	5.929407222561600133e-01	8.104646630617098335e-01	3.754167814506101930e-01	4.070592777438398757e-01	6.108876242432187409e-01	2.032309312444609828e-01
-2.201407788497127704e+00	5.929407222561600133e-01	8.104646630617098335e-01	3.754167814506101930e-01	4.070592777438398757e-01	6.108876242432187409e-01	2.032309312444609828e-01
-2.185492294187938001e+00	5.929407222561600133e-01	8.104646630617098335e-01	3.754167814506101930e-01	4.070592777438398757e-01	6.108876242432187409e-01	2.032309312444609828e-01
-2.169576799878748297e+00	5.929407222561600133e-01	8.104646630617098335e-01	3.754167814506101930e-01	4.070592777438398757e-01	6.108876242432187409e-01	2.032309312444609828e-01
-2.153661305569558593e+00	5.929407222561600133e-01	8.104646630617098335e-01	3.754167814506101930e-01	4.070592777438398757e-01	6.108876242432187409e-01	2.032309312444609828e-01
-2.137745811260369777e+00	5.929407222561600133e-01	8.104646630617098335e-01	3.754167814506101930e-01	4.070592777438398757e-01	6.108876242432187409e-01	2.032309312444609828e-01
-2.121830316951180073e+00	5.929407222561600133e-01	8.104646630617098335e-01	3.754167814506101930e-01	4.070592777438398757e-01	6.108876242432187409e-01	2.032309312444609828e-01
-2.105914822641990369e+00	5.929407222561600133e-01	8.104646630617098335e-01	3.754167814506101930e-01	4.070592777438398757e-01	6.108876242432187409e-01	2.032309312444609828e-01
-2.089999328332800665e+00	5.929407222561600133e-01	8.104646630617098335e-01	3.754167814506101930e-01	4.070592777438398757e-01	6.108876242432187409e-01	2.032309312444609828e-01
-2.074083834023610962e+00	5.929407222561600133e-01	8.104646630617098335e-01	3.754167814506101930e-01	4.070592777438398757e-01	6.108876242432187409e-01	2.032309312444609828e-01
-2.058168339714422146e+00	5.929407222561600133e-01	8.104646630617098335e-01	3.754167814506101930e-01	4.070592777438398757e-01	6.108876242432187409e-01	2.032309312444609828e-01
-2.042252845405232442e+00	5.929407222561600133e-01	8.104646630617098335e-01	3.754167814506101930e-01	4.070592777438398757e-01	6.108876242432187409e-01	2.032309312444609828e-01
-2.026337351096042738e+00	5.929407222561600133e-01	8.104646630617098335e-01	3.754167814506101930e-01	4.070592777438398757e-01	6.108876242432187409e-01	2.032309312444609828e-01
-2.010421856786853034e+00	5.929407222561600133e-01	8.104646630617098335e-01	3.754167814506101930e-01	4.070592777438398757e-01	6.108876242432187409e-01	2.032309312444609828e-01
-1.994506362477663330e+00	5.929407222561600133e-01	8.104646630617098335e-01	3.754167814506101930e-01	4.070592777438398757e-01	6.108876242432187409e-01	2.032309312444609828e-01
-1.978590868168474515e+00	5.929407222561600133e-01	8.104646630617098335e-01	3.754167814506101930e-01	4.070592777438398757e-01	6.108876242432187409e-01	2.032309312444609828e-01
-1.962675373859283923e+00	5.929407222561600133e-01	8.104646630617098335e-01	3.754167814506101930e-01	4.070592777438398757e-01	6.108876242432187409e-01	2.032309312444609828e-01
-1.946759879550095107e+00	5.929407222561600133e-01	8.104646630617098335e-01	3.754167814506101930e-01	4.070592777438398757e-01	6.108876242432187409e-01	2.032309312444609828e-01
-1.930844385240906291e+00	5.929407222561600133e-01	8.104646630617098335e-01	3.754167814506101930e-01	4.070592777438398757e-01	6.108876242432187409e-01	2.032309312444609828e-01
-1.914928890931715699e+00	5.929407222561600133e-01	8.104646630617098335e-01	3.754167814506101930e-01	4.070592777438398757e-01	6.108876242432187409e-01	2.032309312444609828e-01
-1.899013396622526884e+00	5.929407222561600133e-01	8.104646630617098335e-01	3.754167814506101930e-01	4.070592777438398757e-01	6.108876242432187409e-01	2.032309312444609828e-01
-1.883097902313336292e+00	5.929407222561600133e-01	8.104646630617098335e-01	3.754167814506101930e-01	4.070592777438398757e-01	6.108876242432187409e-01	2.032309312444609828e-01
-1.867182408004147476e+00	5.929407222561600133e-01	8.104646630617098335e-01	3.754167814506101930e-01	4.070592777438398757e-01	6.108876242432187409e-01	2.032309312444609828e-01
-1.851266913694956884e+00	5.929407222561600133e-01	8.104646630617098335e-01	3.754167814506101930e-01	4.070592777438398757e-01	6.108876242432187409e-01	2.032309312444609828e-01
-1.835351419385768068e+00	5.929407222561600133e-01	8.104646630617098335e-01	3.754167814506101930e-01	4.070592777438398757e-01	6.108876242432187409e-01	2.032309312444609828e-01
-1.819435925076579252e+00	5.929407222561600133e-01	8.104646630617098335e-01	3.754167814506101930e-01	4.070592777438398757e-01	6.108876242432187409e-01	2.032309312444609828e-01
-1.803520430767388660e+00	5.929407222561600133e-01	8.104646630617098335e-01	3.754167814506101930e-01	4.070592777438398757e-01	6.108876242432187409e-01	2.032309312444609828e-01
-1.787604936458199845e+00	5.929407222561600133e-01	8.104646630617098335e-01	3.754167814506101930e-01	4.070592777438398757e-01	6.108876242432187409e-01	2.032309312444609828e-01
-1.771689442149009253e+00	5.929407222561600133e-01	8.104646630617098335e-01	3.754167814506101930e-01	4.070592777438398757e-01	6.108876242432187409e-01	2.032309312444609828e-01
-1.755773947839820437e+00	5.929407222561600133e-01	8.104646630617098335e-01	3.754167814506101930e-01	4.070592777438398757e-01	6.108876242432187409e-01	2.032309312444609828e-01
-1.739858453530631621e+00	5.929407222561600133e-01	8.104646630617098335e-01	3.754167814506101930e-01	4.070592777438398757e-01	6.108876242432187409e-01	2.032309312444609828e-01
-1.723942959221441029e+00	5.929407222561600133e-01	8.104646630617098335e-01	3.754167814506101930e-01	4.070592777438398757e-01	6.108876242432187409e-01	2.032309312444609828e-01
-1.708027464912252213e+00	5.929407222561600133e-01	8.104646630617098335e-01	3.754167814506101930e-01	4.070592777438398757e-01	6.108876242432187409e-01	2.032309312444609828e-01
-1.692111970603061621e+00	5.929407222561600133e-01	8.104646630617098335e-01	3.754167814506101930e-01	4.070592777438398757e-01	6.108876242432187409e-01	2.032309312444609828e-01
-1.676196476293872806e+00	5.929407222561600133e-01	8.104646630617098335e-01	3.754167814506101930e-01	4.070592777438398757e-01	6.108876242432187409e-01	2.032309312444609828e-01
-1.660280981984683990e+00	5.929407222561600133e-01	8.104646630617098335e-01	3.754167814506101930e-01	4.070592777438398757e-01	6.108876242432187409e-01	2.032309312444609828e-01
-1.644365487675493398e+00	5.929407222561600133e-01	8.104646630617098335e-01	3.754167814506101930e-01	4.070592777438398757e-01	6.108876242432187409e-01	2.032309312444609828e-01
-1.628449993366304582e+00	5.929407222561600133e-01	8.104646630617098335e-01	3.754167814506101930e-01	4.070592777438398757e-01	6.108876242432187409e-01	2.032309312444609828e-01
-1.612534499057113990e+00	5.929407222561600133e-01	8.104646630617098335e-01	3.754167814506101930e-01	4.070592777438398757e-01	6.108876242432187409e-01	2.032309312444609828e-01
-1.596619004747925175e+00	5.929407222561600133e-01	8.104646630617098335e-01	3.754167814506101930e-01	4.070592777438398757e-01	6.108876242432187409e-01	2.032309312444609828e-01
-1.580703510438736359e+00	5.929407222561600133e-01	8.104646630617098335e-01	3.754167814506101930e-01	4.070592777438398757e-01	6.108876242432187409e-01	2.032309312444609828e-01
-1.564788016129545767e+00	5.929407222561600133e-01	8.104646630617098335e-01	3.754167814506101930e-01	4.070592777438398757e-01	6.108876242432187409e-01	2.032309312444609828e-01
-1.548872521820356951e+00	5.929407222561600133e-01	8.104646630617098335e-01	3.754167814506101930e-01	4.070592777438398757e-01	6.108876242432187409e-01	2.032309312444609828e-01
-1.532957027511166359e+00	5.929407222561600133e-01	8.104646630617098335e-01	3.754167814506101930e-01	4.070592777438398757e-01	6.108876242432187409e-01	2.032309312444609828e-01
-1.517041533201977543e+00	5.929407222561600133e-01	8.104646630617098335e-01	3.754167814506101930e-01	4.070592777438398757e-01	6.108876242432187409e-01	2.032309312444609828e-01
-1.501126038892788728e+00	5.929407222561600133e-01	8.104646630617098335e-01	3.754167814506101930e-01	4.070592777438398757e-01	6.108876242432187409e-01	2.032309312444609828e-01
-1.485210544583598136e+00	5.929407222561600133e-01	8.104646630617098335e-01	3.754167814506101930e-01	4.070592777438398757e-01	6.108876242432187409e-01	2.032309312444609828e-01
-1.469295050274409320e+00	5.929407222561600133e-01	8.104646630617098335e-01	3.754167814506101930e-01	4.070592777438398757e-01	6.108876242432187409e-01	2.032309312444609828e-01
-1.453379555965218728e+00	5.929407222561600133e-01	8.104646630617098335e-01	3.754167814506101930e-01	4.070592777438398757e-01	6.108876242432187409e-01	2.032309312444609828e-01
-1.437464061656029912e+00	5.929407222561600133e-01	8.104646630617098335e-01	3.754167814506101930e-01	4.070592777438398757e-01	6.108876242432187409e-01	2.032309312444609828e-01
-1.421548567346841097e+00	5.929407222561600133e-01	8.104646630617098335e-01	3.754167814506101930e-01	4.070592777438398757e-01	6.108876242432187409e-01	2.032309312444609828e-01
-1.405633073037650504e+00	5.929407222561600133e-01	8.104646630617098335e-01	3.754167814506101930e-01	4.070592777438398757e-01	6.108876242432187409e-01	2.032309312444609828e-01
-1.389717578728461689e+00	5.929407222561600133e-01	8.104646630617098335e-01	3.754167814506101930e-01	4.070592777438398757e-01	6.108876242432187409e-01	2.032309312444609828e-01
-1.373802084419271097e+00	5.929407222561600133e-01	8.104646630617098335e-01	3.754167814506101930e-01	4.070592777438398757e-01	6.108876242432187409e-01	2.032309312444609828e-01
-1.357886590110082281e+00	5.929407222561600133e-01	8.104646630617098335e-01	3.754167814506101930e-01	4.070592777438398757e-01	6.108876242432187409e-01	2.032309312444609828e-01
-1.341971095800893465e+00	5.929407222561600133e-01	8.104646630617098335e-01	3.754167814506101930e-01	4.070592777438398757e-01	6.108876242432187409e-01	2.032309312444609828e-01
-1.326055601491702873e+00	5.929407222561600133e-01	8.104646630617098335e-01	3.754167814506101930e-01	4.070592777438398757e-01	6.108876242432187409e-01	2.032309312444609828e-01
-1.310140107182514058e+00	5.929407222561600133e-01	8.104646630617098335e-01	3.754167814506101930e-01	4.070592777438398757e-01	6.108876242432187409e-01	2.032309312444609828e-01
-1.294224612873323466e+00	5.929407222561600133e-01	8.104646630617098335e-01	3.754167814506101930e-01	4.070592777438398757e-01	6.108876242432187409e-01	2.032309312444609828e-01
-1.278309118564134650e+00	5.929407222561600133e-01	8.104646630617098335e-01	3.754167814506101930e-01	4.070592777438398757e-01	6.108876242432187409e-01	2.032309312444609828e-01
-1.262393624254945834e+00	5.929407222561600133e-01	8.104646630617098335e-01	3.754167814506101930e-01	4.070592777438398757e-01	6.108876242432187409e-01	2.032309312444609828e-01
-1.246478129945755242e+00	5.929407222561600133e-01	8.104646630617098335e-01	3.754167814506101930e-01	4.070592777438398757e-01	6.108876242432187409e-01	2.032309312444609828e-01
-1.230562635636566426e+00	5.929407222561600133e-01	8.104646630617098335e-01	3.754167814506101930e-01	4.070592777438398757e-01	6.108876242432187409e-01	2.032309312444609828e-01
-1.214647141327375834e+00	5.929407222561600133e-01	8.104646630617098335e-01	3.754167814506101930e-01	4.070592777438398757e-01	6.108876242432187409e-01	2.032309312444609828e-01
-1.198731647018187019e+00	5.929407222561600133e-01	8.104646630617098335e-01	3.754167814506101930e-01	4.070592777438398757e-01	6.108876242432187409e-01	2.032309312444609828e-01
-1.182816152708996427e+00	5.929407222561600133e-01	8.104646630617098335e-01	3.754167814506101930e-01	4.070592777438398757e-01	6.108876242432187409e-01	2.032309312444609828e-01
-1.166900658399807611e+00	5.929407222561600133e-01	8.104646630617098335e-01	3.754167814506101930e-01	4.070592777438398757e-01	6.108876242432187409e-01	2.032309312444609828e-01
-1.150985164090618795e+00	5.929407222561600133e-01	8.104646630617098335e-01	3.754167814506101930e-01	4.070592777438398757e-01	6.108876242432187409e-01	2.032309312444609828e-01
-1.135069669781428203e+00	5.929407222561600133e-01	8.104646630617098335e-01	3.754167814506101930e-01	4.070592777438398757e-01	6.108876242432187409e-01	2.032309312444609828e-01
-1.119154175472239388e+00	5.929407222561600133e-01	8.104646630617098335e-01	3.754167814506101930e-01	4.070592777438398757e-01	6.108876242432187409e-01	2.032309312444609828e-01
-1.103238681163048795e+00	5.929407222561600133e-01	8.104646630617098335e-01	3.754167814506101930e-01	4.070592777438398757e-01	6.108876242432187409e-01	2.032309312444609828e-01
-1.087323186853859980e+00	5.929407222561600133e-01	8.104646630617098335e-01	3.754167814506101930e-01	4.070592777438398757e-01	6.108876242432187409e-01	2.032309312444609828e-01
-1.071407692544671164e+00	5.929407222561600133e-01	8.104646630617098335e-01	3.754167814506101930e-01	4.070592777438398757e-01	6.108876242432187409e-01	2.032309312444609828e-01
-1.055492198235480572e+00	5.929407222561600133e-01	8.104646630617098335e-01	3.754167814506101930e-01	4.070592777438398757e-01	6.108876242432187409e-01	2.032309312444609828e-01
-1.039576703926291756e+00	5.929407222561600133e-01	8.104646630617098335e-01	3.754167814506101930e-01	4.070592777438398757e-01	6.108876242432187409e-01	2.032309312444609828e-01
-1.023661209617101164e+00	5.929407222561600133e-01	8.104646630617098335e-01	3.754167814506101930e-01	4.070592777438398757e-01	6.108876242432187409e-01	2.032309312444609828e-01
-1.007745715307912349e+00	5.929407222561600133e-01	8.104646630617098335e-01	3.754167814506101930e-01	4.070592777438398757e-01	6.108876242432187409e-01	2.032309312444609828e-01
-9.918302209987235329e-01	5.929407222561600133e-01	8.104646630617098335e-01	3.754167814506101930e-01	4.070592777438398757e-01	6.108876242432187409e-01	2.032309312444609828e-01
-9.759147266895329409e-01	5.929407222561600133e-01	8.104646630617098335e-01	3.754167814506101930e-01	4.070592777438398757e-01	6.108876242432187409e-01	2.032309312444609828e-01
-9.599992323803441252e-01	5.929407222561600133e-01	8.104646630617098335e-01	3.754167814506101930e-01	4.070592777438398757e-01	6.108876242432187409e-01	2.032309312444609828e-01
-9.440837380711535332e-01	5.929407222561600133e-01	8.104646630617098335e-01	3.754167814506101930e-01	4.070592777438398757e-01	6.108876242432187409e-01	2.032309312444609828e-01
-9.281682437619647175e-01	5.929407222561600133e-01	8.104646630617098335e-01	3.754167814506101930e-01	4.070592777438398757e-01	6.108876242432187409e-01	2.032309312444609828e-01
-9.122527494527759018e-01	5.929407222561600133e-01	8.104646630617098335e-01	3.754167814506101930e-01	4.070592777438398757e-01	6.108876242432187409e-01	2.032309312444609828e-01
-8.963372551435853097e-01	5.929407222561600133e-01	8.104646630617098335e-01	3.754167814506101930e-01	4.070592777438398757e-01	6.108876242432187409e-01	2.032309312444609828e-01
-8.804217608343964940e-01	5.929407222561600133e-01	8.104646630617098335e-01	3.754167814506101930e-01	4.070592777438398757e-01	6.108876242432187409e-01	2.032309312444609828e-01
-8.645062665252059020e-01	5.929407222561600133e-01	8.104646630617098335e-01	3.754167814506101930e-01	4.070592777438398757e-01	6.108876242432187409e-01	2.032309312444609828e-01
-8.485907722160170863e-01	5.929407222561600133e-01	8.104646630617098335e-01	3.754167814506101930e-01	4.070592777438398757e-01	6.108876242432187409e-01	2.032309312444609828e-01
-8.326752779068282706e-01	5.929407222561600133e-01	8.104646630617098335e-01	3.754167814506101930e-01	4.070592777438398757e-01	6.108876242432187409e-01	2.032309312444609828e-01
-8.167597835976376786e-01	5.929407222561600133e-01	8.104646630617098335e-01	3.754167814506101930e-01	4.070592777438398757e-01	6.108876242432187409e-01	2.032309312444609828e-01
-8.008442892884488629e-01	5.929407222561600133e-01	8.104646630617098335e-01	3.754167814506101930e-01	4.070592777438398757e-01	6.108876242432187409e-01	2.032309312444609828e-01
-7.849287949792582708e-01	5.929407222561600133e-01	8.104646630617098335e-01	3.754167814506101930e-01	4.070592777438398757e-01	6.108876242432187409e-01	2.032309312444609828e-01
-7.690133006700694551e-01	5.929407222561600133e-01	8.104646630617098335e-01	3.754167814506101930e-01	4.070592777438398757e-01	6.108876242432187409e-01	2.032309312444609828e-01
-7.530978063608806394e-01	5.929407222561600133e-01	8.104646630617098335e-01	3.754167814506101930e-01	4.070592777438398757e-01	6.108876242432187409e-01	2.032309312444609828e-01
-7.371823120516900474e-01	5.929407222561600133e-01	8.104646630617098335e-01	3.754167814506101930e-01	4.070592777438398757e-01	6.108876242432187409e-01	2.032309312444609828e-01
-7.212668177425012317e-01	5.929407222561600133e-01	8.104646630617098335e-01	3.754167814506101930e-01	4.070592777438398757e-01	6.108876242432187409e-01	2.032309312444609828e-01
-7.053513234333106396e-01	5.929407222561600133e-01	8.104646630617098335e-01	3.754167814506101930e-01	4.070592777438398757e-01	6.108876242432187409e-01	2.032309312444609828e-01
-6.894358291241218240e-01	5.929407222561600133e-01	8.104646630617098335e-01	3.754167814506101930e-01	4.070592777438398757e-01	6.108876242432187409e-01	2.032309312444609828e-01
-6.735203348149330083e-01	5.929407222561600133e-01	8.104646630617098335e-01	3.754167814506101930e-01	4.070592777438398757e-01	6.108876242432187409e-01	2.032309312444609828e-01
-6.576048405057424162e-01	5.929407222561600133e-01	8.104646630617098335e-01	3.754167814506101930e-01	4.070592777438398757e-01	6.108876242432187409e-01	2.032309312444609828e-01
-6.416893461965536005e-01	5.929407222561600133e-01	8.104646630617098335e-01	3.754167814506101930e-01	4.070592777438398757e-01	6.108876242432187409e-01	2.032309312444609828e-01
-6.257738518873630085e-01	5.929407222561600133e-01	8.104646630617098335e-01	3.754167814506101930e-01	4.070592777438398757e-01	6.108876242432187409e-01	2.032309312444609828e-01
-6.098583575781741928e-01	5.929407222561600133e-01	8.104646630617098335e-01	3.754167814506101930e-01	4.070592777438398757e-01	6.108876242432187409e-01	2.032309312444609828e-01
-5.939428632689836007e-01	5.929407222561600133e-01	8.104646630617098335e-01	3.754167814506101930e-01	4.070592777438398757e-01	6.108876242432187409e-01	2.032309312444609828e-01
-5.780273689597947850e-01	5.929407222561600133e-01	8.104646630617098335e-01	3.754167814506101930e-01	4.070592777438398757e-01	6.108876242432187409e-01	2.032309312444609828e-01
-5.621118746506059694e-01	5.929407222561600133e-01	8.104646630617098335e-01	3.754167814506101930e-01	4.070592777438398757e-01	6.108876242432187409e-01	2.032309312444609828e-01
-5.461963803414153773e-01	5.929407222561600133e-01	8.104646630617098335e-01	3.754167814506101930e-01	4.070592777438398757e-01	6.108876242432187409e-01	2.032309312444609828e-01
-5.302808860322265616e-01	5.929407222561600133e-01	8.104646630617098335e-01	3.754167814506101930e-01	4.070592777438398757e-01	6.108876242432187409e-01	2.032309312444609828e-01
-5.143653917230359696e-01	5.929407222561600133e-01	8.104646630617098335e-01	3.754167814506101930e-01	4.070592777438398757e-01	6.108876242432187409e-01	2.032309312444609828e-01
-4.984498974138471539e-01	5.929407222561600133e-01	8.104646630617098335e-01	3.754167814506101930e-01	4.070592777438398757e-01	6.108876242432187409e-01	2.032309312444609828e-01
-4.825344031046583382e-01	5.929407222561600133e-01	8.104646630617098335e-01	3.754167814506101930e-01	4.070592777438398757e-01	6.108876242432187409e-01	2.032309312444609828e-01
-4.666189087954677461e-01	5.929407222561600133e-01	8.104646630617098335e-01	3.754167814506101930e-01	4.070592777438398757e-01	6.108876242432187409e-01	2.032309312444609828e-01
-4.507034144862789304e-01	5.929407222561600133e-01	8.104646630617098335e-01	3.754167814506101930e-01	4.070592777438398757e-01	6.108876242432187409e-01	2.032309312444609828e-01
-4.347879201770883384e-01	5.929407222561600133e-01	8.104646630617098335e-01	3.754167814506101930e-01	4.070592777438398757e-01	6.108876242432187409e-01	2.032309312444609828e-01
-4.188724258678995227e-01	5.929407222561600133e-01	8.104646630617098335e-01	3.754167814506101930e-01	4.070592777438398757e-01	6.108876242432187409e-01	2.032309312444609828e-01
-4.029569315587107070e-01	5.929407222561600133e-01	8.104646630617098335e-01	3.754167814506101930e-01	4.070592777438398757e-01	6.108876242432187409e-01	2.032309312444609828e-01
-3.870414372495201150e-01	5.929407222561600133e-01	8.104646630617098335e-01	3.754167814506101930e-01	4.070592777438398757e-01	6.108876242432187409e-01	2.032309312444609828e-01
-3.711259429403312993e-01	5.929407222561600133e-01	8.104646630617098335e-01	3.754167814506101930e-01	4.070592777438398757e-01	6.108876242432187409e-01	2.032309312444609828e-01
-3.552104486311407072e-01	5.929407222561600133e-01	8.104646630617098335e-01	3.754167814506101930e-01	4.070592777438398757e-01	6.108876242432187409e-01	2.032309312444609828e-01
-3.392949543219518915e-01	5.929407222561600133e-01	8.104646630617098335e-01	3.754167814506101930e-01	4.070592777438398757e-01	6.108876242432187409e-01	2.032309312444609828e-01
-3.233794600127630758e-01	5.929407222561600133e-01	8.104646630617098335e-01	3.754167814506101930e-01	4.070592777438398757e-01	6.108876242432187409e-01	2.032309312444609828e-01
-3.074639657035724838e-01	5.929407222561600133e-01	8.104646630617098335e-01	3.754167814506101930e-01	4.070592777438398757e-01	6.108876242432187409e-01	2.032309312444609828e-01
-2.915484713943836681e-01	5.929407222561600133e-01	8.104646630617098335e-01	3.754167814506101930e-01	4.070592777438398757e-01	6.108876242432187409e-01	2.032309312444609828e-01
-2.756329770851930761e-01	5.929407222561600133e-01	8.104646630617098335e-01	3.754167814506101930e-01	4.070592777438398757e-01	6.108876242432187409e-01	2.032309312444609828e-01
-2.597174827760042604e-01	5.929407222561600133e-01	8.104646630617098335e-01	3.754167814506101930e-01	4.070592777438398757e-01	6.108876242432187409e-01	2.032309312444609828e-01
-2.438019884668154447e-01	5.929407222561600133e-01	8.104646630617098335e-01	3.754167814506101930e-01	4.070592777438398757e-01	6.108876242432187409e-01	2.032309312444609828e-01
-2.278864941576248526e-01	5.929407222561600133e-01	8.104646630617098335e-01	3.754167814506101930e-01	4.070592777438398757e-01	6.108876242432187409e-01	2.032309312444609828e-01
-2.119709998484360369e-01	5.929407222561600133e-01	8.104646630617098335e-01	3.754167814506101930e-01	4.070592777438398757e-01	6.108876242432187409e-01	2.032309312444609828e-01
-1.960555055392454449e-01	5.929407222561600133e-01	8.104646630617098335e-01	3.754167814506101930e-01	4.070592777438398757e-01	6.108876242432187409e-01	2.032309312444609828e-01
-1.801400112300566292e-01	5.929407222561600133e-01	8.104646630617098335e-01	3.754167814506101930e-01	4.070592777438398757e-01	6.108876242432187409e-01	2.032309312444609828e-01
-1.642245169208678135e-01	5.929407222561600133e-01	8.104646630617098335e-01	3.754167814506101930e-01	4.070592777438398757e-01	6.108876242432187409e-01	2.032309312444609828e-01
-1.483090226116772214e-01	5.929407222561600133e-01	8.104646630617098335e-01	3.754167814506101930e-01	4.070592777438398757e-01	6.108876242432187409e-01	2.032309312444609828e-01
-1.323935283024884058e-01	5.929407222561600133e-01	8.104646630617098335e-01	3.754167814506101930e-01	4.070592777438398757e-01	6.108876242432187409e-01	2.032309312444609828e-01
-1.164780339932978137e-01	5.929407222561600133e-01	8.104646630617098335e-01	3.754167814506101930e-01	4.070592777438398757e-01	6.108876242432187409e-01	2.032309312444609828e-01
-1.005625396841089980e-01	5.929407222561600133e-01	8.104646630617098335e-01	3.754167814506101930e-01	4.070592777438398757e-01	6.108876242432187409e-01	2.032309312444609828e-01
-8.464704537492018233e-02	5.929407222561600133e-01	8.104646630617098335e-01	3.754167814506101930e-01	4.070592777438398757e-01	6.108876242432187409e-01	2.032309312444609828e-01
-6.873155106572959028e-02	5.929407222561600133e-01	8.104646630617098335e-01	3.754167814506101930e-01	4.070592777438398757e-01	6.108876242432187409e-01	2.032309312444609828e-01
-5.281605675654077459e-02	5.929407222561600133e-01	8.104646630617098335e-01	3.754167814506101930e-01	4.070592777438398757e-01	6.108876242432187409e-01	2.032309312444609828e-01
-3.690056244735018254e-02	5.929407222561600133e-01	8.104646630617098335e-01	3.754167814506101930e-01	4.070592777438398757e-01	6.108876242432187409e-01	2.032309312444609828e-01
-2.098506813816136685e-02	5.929407222561600133e-01	8.104646630617098335e-01	3.754167814506101930e-01	4.070592777438398757e-01	6.108876242432187409e-01	2.032309312444609828e-01
-5.069573828970774798e-03	5.929407222561600133e-01	8.104646630617098335e-01	3.754167814506101930e-01	4.070592777438398757e-01	6.108876242432187409e-01	2.032309312444609828e-01
1.084592048021804089e-02	5.928508020753129326e-01	8.100170499798045043e-01	3.756845541708213609e-01	4.071491979246869564e-01	6.103769574235001771e-01	2.039214384258737078e-01
2.676141478940685658e-02	5.919915004239231227e-01	8.066404424232027637e-01	3.773425584246434816e-01	4.080084995760768773e-01	6.077963243173123420e-01	2.082206748348414405e-01
4.267690909859744863e-02	5.902659988402104707e-01	8.003546187445369497e-01	3.801773789358839917e-01	4.097340011597895293e-01	6.033963041381404935e-01	2.160716981814385929e-01
5.859240340778626432e-02	5.877140522031615300e-01	7.918158051930548336e-01	3.836122992132682263e-01	4.122859477968384700e-01	5.977947682222195525e-01	2.267771273714573876e-01
7.450789771697685637e-02	5.843919551900942366e-01	7.817608936458823043e-01	3.870230167343061689e-01	4.156080448099057634e-01	5.917259858820745899e-01	2.394901037377369091e-01
9.042339202616567206e-02	5.803707310713849266e-01	7.708210392294663205e-01	3.899204229133035327e-01	4.196292689286150734e-01	5.858823437541538226e-01	2.533761941030763243e-01
1.063388863353544878e-01	5.757338840273679148e-01	7.594396904745601695e-01	3.920280775801756046e-01	4.242661159726320852e-01	5.808703513804360785e-01	2.676618805648280364e-01
1.222543806445450798e-01	5.705748063382333202e-01	7.479880096477471429e-01	3.931616030287194974e-01	4.294251936617666798e-01	5.774486613110343391e-01	2.814017260124990205e-01
1.381698749537338955e-01	5.649939446673901688e-01	7.370047213489344662e-01	3.929831679858458715e-01	4.350060553326098312e-01	5.769601199683602744e-01	2.930519906968593324e-01
1.540853692629244875e-01	5.590958379364131536e-01	7.272874355023744020e-01	3.909042403704518498e-01	4.409041620635869574e-01	5.811759665452314039e-01	3.006323575819424554e-01
1.700008635721133032e-01	5.529861426543619674e-01	7.195521238850124401e-01	3.864201614237115501e-01	4.470138573456380882e-01	5.907179342838957403e-01	3.033097804073804915e-01
1.859163578813021189e-01	5.467687599151977995e-01	7.137982410625955954e-01	3.797392787678000592e-01	4.532312400848021450e-01	6.037992679207726532e-01	3.026632122488316368e-01
2.018318521904927110e-01	5.405431717354420851e-01	7.090636823282118195e-01	3.720226611426723506e-01	4.594568282645580259e-01	6.174604150266868041e-01	3.014532415024292478e-01
2.177473464996815267e-01	5.344020833052408603e-01	7.039026001151247325e-01	3.649015664953569882e-01	4.655979166947591952e-01	6.292940291287543175e-01	3.019018042607640728e-01
2.336628408088721187e-01	5.284294526016808380e-01	6.970611483675384079e-01	3.597977568358232681e-01	4.715705473983192730e-01	6.379663870645215784e-01	3.051747077321170232e-01
2.495783351180609344e-01	5.226989703672317855e-01	6.878612856782444496e-01	3.575366550562191215e-01	4.773010296327681590e-01	6.431533952991252967e-01	3.114486639664109657e-01
2.654938294272497501e-01	5.172730325318125599e-01	6.763115321749014752e-01	3.582345328887236446e-01	4.827269674681874401e-01	6.455010292458280841e-01	3.199529056905467961e-01
2.814093237364403421e-01	5.122022246991240202e-01	6.631160988525113265e-01	3.612883505457367694e-01	4.877977753008757578e-01	6.466721140134551460e-01	3.289234365882963695e-01
2.973248180456291578e-01	5.075253153316283683e-01	6.496344067958526036e-01	3.654162238674041330e-01	4.924746846683716872e-01	6.491193366175692647e-01	3.358300327191741097e-01
3.132403123548197499e-01	5.032697317750112198e-01	6.376658704041293646e-01	3.688735931458930750e-01	4.967302682249887802e-01	6.549817982332855060e-01	3.384787382166920544e-01
3.291558066640085656e-01	4.994524722551405560e-01	6.288755137671240281e-01	3.700294307431571394e-01	5.005475277448594440e-01	6.646057635992161927e-01	3.364892918905026953e-01
3.450713009731973813e-01	4.960813883802055457e-01	6.241214862211894587e-01	3.680412905392215772e-01	5.039186116197944543e-01	6.766289700604131152e-01	3.312082531791757933e-01
3.609867952823879733e-01	4.931567572988451720e-01	6.234349254027824472e-01	3.628785891949078968e-01	5.068432427011546615e-01	6.894393784718113594e-01	3.242471069304979636e-01
3.769022895915767890e-01	4.906730511667578565e-01	6.264771911945028471e-01	3.548689111390128659e-01	5.093269488332421435e-01	7.020193421183489324e-01	3.166345555481354102e-01
3.928177839007673811e-01	4.886208044502535763e-01	6.325434869484644063e-01	3.446981219520427464e-01	5.113791955497464237e-01	7.138445662966024230e-01	3.089138248028904798e-01
4.087332782099561967e-01	4.869884771406243207e-01	6.403433209284128402e-01	3.336336333528358011e-01	5.130115228593755683e-01	7.245195554278498484e-01	3.015034902909012882e-01
4.246487725191450124e-01	4.857642142548886932e-01	6.482263623295202448e-01	3.233020661802571416e-01	5.142357857451113068e-01	7.335599115501885148e-01	2.949116599400340433e-01
4.405642668283356045e-01	4.849374089310189984e-01	6.546489324481510330e-01	3.152258854138869637e-01	5.150625910689808906e-01	7.403908452919594207e-01	2.897343368460023605e-01
4.564797611375244202e-01	4.844999876567384067e-01	6.584734493641284381e-01	3.105265259493483754e-01	5.155000123432614823e-01	7.444732363652388774e-01	2.865267883212840871e-01
4.723952554467150122e-01	4.844473511750650441e-01	6.590672185903363456e-01	3.098274837597937426e-01	5.155526488249349004e-01	7.454468007666820162e-01	2.856584968831877847e-01
4.883107497559038279e-01	4.847789226913220006e-01	6.563175353029409020e-01	3.132403100797030437e-01	5.152210773086779438e-01	7.432250745446801199e-01	2.872170800726757678e-01
5.042262440650926436e-01	4.854982753295967735e-01	6.506362263272821300e-01	3.203603243319114169e-01	5.145017246704032265e-01	7.380201782700530622e-01	2.909832710707533909e-01
5.201417383742832357e-01	4.866128324124087134e-01	6.429651071224709025e-01	3.302605577023465244e-01	5.133871675875913976e-01	7.302932311186787206e-01	2.964811040565040745e-01
5.360572326834720513e-01	4.881331560647712564e-01	6.347345297632744909e-01	3.415317823662679664e-01	5.118668439352286326e-01	7.206360025059861396e-01	3.030976853644711810e-01
5.519727269926626434e-01	4.900718608552711020e-01	6.276595247754030993e-01	3.524841969351391047e-01	5.099281391447287870e-01	7.096184442409032567e-01	3.102378340485542618e-01
5.678882213018514591e-01	4.924422086942050747e-01	6.233049456742232319e-01	3.615794717141869175e-01	5.075577913057949253e-01	6.976908546266863409e-01	3.174247279849035097e-01
5.838037156110420511e-01	4.952564580992505627e-01	6.227111139361316550e-01	3.678018022623694705e-01	5.047435419007494373e-01	6.852611566989510461e-01	3.242259271025478284e-01
5.997192099202308668e-01	4.985240544171272159e-01	6.264988704828944321e-01	3.705492383513599997e-01	5.014759455828727841e-01	6.729936829909247686e-01	3.299582081748207996e-01
6.156347042294196825e-01	5.022497570146626789e-01	6.349559472000467775e-01	3.695435668292785802e-01	4.977502429853372656e-01	6.621359012853010872e-01	3.333645846853734440e-01
6.315501985386102746e-01	5.064318043691998783e-01	6.474777453266665761e-01	3.653858634117331805e-01	4.935681956308000662e-01	6.543015743435576237e-01	3.328348169180424532e-01
6.474656928477990903e-01	5.110602181478924866e-01	6.623378752452266927e-01	3.597825610505583360e-01	4.889397818521075134e-01	6.502520894430249276e-01	3.276274742611900992e-01
6.633811871569896823e-01	5.161153427386867554e-01	6.774171141792515449e-01	3.548135712981219103e-01	4.838846572613132446e-01	6.488123813830244391e-01	3.189569331396019947e-01
6.792966814661784980e-01	5.215667074740235609e-01	6.909651969314019038e-01	3.521682180166452181e-01	4.784332925259763281e-01	6.475598394785420098e-01	3.093067455734105908e-01
6.952121757753673137e-01	5.273722853752373929e-01	7.018858201722786294e-01	3.528587505781962119e-01	4.726277146247627181e-01	6.442794415888708492e-01	3.009759876606545870e-01
7.111276700845579057e-01	5.334782052389787088e-01	7.097709909732089484e-01	3.571854195047484692e-01	4.665217947610212357e-01	6.376506979764837713e-01	2.953928915455587001e-01
7.270431643937467214e-01	5.398189540512001727e-01	7.149070791897427224e-01	3.647308289126576231e-01	4.601810459487997162e-01	6.272933561302780348e-01	2.930687357673213977e-01
7.429586587029373135e-01	5.463180849456278354e-01	7.182887138854816556e-01	3.743474560057740708e-01	4.536819150543720536e-01	6.137119988625299172e-01	2.936518312462141900e-01
7.588741530121261292e-01	5.528894232095079575e-01	7.215133857426823116e-01	3.842654606763336589e-01	4.471105767904919315e-01	5.983513567456876237e-01	2.958697968352962393e-01
7.747896473213149449e-01	5.594387402129501474e-01	7.263053290853813682e-01	3.925721513405189267e-01	4.405612597870497971e-01	5.836567945927761958e-01	2.974657249813233983e-01
7.907051416305055369e-01	5.658658436313049878e-01	7.336663787059410913e-01	3.980653085566688842e-01	4.341341563686950122e-01	5.725571901672051878e-01	2.957111225701848367e-01
8.066206359396943526e-01	5.720670129260011505e-01	7.433932315125657553e-01	4.007407943394365457e-01	4.279329870739989050e-01	5.668158466361943315e-01	2.890501275118034230e-01
8.225361302488849446e-01	5.779376926375642265e-01	7.545819680602705581e-01	4.012934172148578948e-01	4.220623073624357735e-01	5.658954178340732666e-01	2.782291968907982804e-01
8.384516245580737603e-01	5.833753433795774157e-01	7.664450514844033391e-01	4.003056352747514923e-01	4.166246566204225843e-01	5.682021637461833752e-01	2.650471494946617934e-01
8.543671188672625760e-01	5.882823420885324728e-01	7.785661640629311098e-01	3.979985201141338913e-01	4.117176579114675272e-01	5.725440115137350183e-01	2.508913043092000361e-01
8.702826131764531681e-01	5.925688194689464616e-01	7.906194712993592777e-01	3.945181676385337011e-01	4.074311805310535384e-01	5.781667638292220524e-01	2.366955972328849689e-01
8.861981074856419838e-01	5.961553238474743832e-01	8.020358886088521100e-01	3.902747590860966564e-01	4.038446761525256168e-01	5.843056700888684674e-01	2.233836822161827662e-01
9.021136017948325758e-01	5.989752067624141141e-01	8.119474204453510646e-01	3.860029930794771635e-01	4.010247932375859969e-01	5.900432737838454678e-01	2.120063126913265539e-01
9.180290961040213915e-01	6.009766362937227768e-01	8.193930541398668499e-01	3.825602184475787038e-01	3.990233637062771677e-01	5.944618149267136831e-01	2.035849124858406800e-01
9.339445904132102072e-01	6.021241589037871211e-01	8.235863471186130047e-01	3.806619706889612376e-01	3.978758410962128789e-01	5.968490600417613035e-01	1.989026221506644820e-01
9.498600847224007993e-01	6.023997487467530609e-01	8.241046060167085407e-01	3.806948914767975811e-01	3.976002512532467725e-01	5.968328633094729385e-01	1.983676391970205788e-01
9.657755790315896149e-01	6.018033041977894904e-01	8.209730245904263146e-01	3.826335838051526106e-01	3.981966958022104541e-01	5.944359209453280446e-01	2.019574706590929192e-01
9.816910733407802070e-01	6.003525738231054731e-01	8.146575756785927602e-01	3.860475719676181861e-01	3.996474261768945269e-01	5.900681210190065196e-01	2.092267313347825064e-01
9.976065676499690227e-01	5.980825171569785770e-01	8.059651458143060054e-01	3.901998884996511485e-01	4.019174828430213120e-01	5.844542869000260987e-01	2.193806787860165530e-01
1.013522061959157838e+00	5.950441284503529271e-01	7.958387141679870158e-01	3.942495427327188384e-01	4.049558715496470729e-01	5.784799564600549004e-01	2.314317866392393008e-01
1.029437556268348430e+00	5.913027730074638111e-01	7.850858290831551622e-01	3.975197169317724599e-01	4.086972269925361334e-01	5.729751544901160454e-01	2.444192994949561937e-01
1.045353050577537246e+00	5.869361049021024623e-01	7.741902958098109133e-01	3.996819139943940113e-01	4.130638950978974266e-01	5.685741387682358150e-01	2.575536514275590383e-01
1.061268544886727838e+00	5.820316509432511554e-01	7.633890962144931347e-01	4.006742056720091760e-01	4.179683490567489001e-01	5.658765441790882811e-01	2.700601539344094637e-01
1.077184039195916654e+00	5.766841580660081457e-01	7.529988215299168175e-01	4.003694946020994738e-01	4.233158419339919099e-01	5.659051036012689995e-01	2.807265802667148202e-01
1.093099533505105470e+00	5.709928093564204943e-01	7.436805727918589515e-01	3.983050459209820926e-01	4.290071906435793947e-01	5.701772274378137384e-01	2.878371538493450510e-01
1.109015027814296062e+00	5.650584173696568957e-01	7.362456768753704583e-01	3.938711578639433331e-01	4.349415826303431598e-01	5.794760656896125184e-01	2.904070995710738567e-01
1.124930522123484877e+00	5.589807021655539554e-01	7.309719076082454858e-01	3.869894967228624250e-01	4.410192978344459336e-01	5.924644714864039097e-01	2.895741241824879575e-01
1.140846016432675469e+00	5.528557556654740690e-01	7.271011292392430825e-01	3.786103820917051110e-01	4.471442443345259310e-01	6.064094186371848938e-01	2.878790700318669127e-01
1.156761510741864285e+00	5.467737838301601760e-01	7.231460422702820079e-01	3.704015253900382887e-01	4.532262161698398795e-01	6.188241250822179573e-01	2.876283072574618016e-01
1.172677005051054877e+00	5.408172042541586899e-01	7.176277240398336588e-01	3.640066844684837211e-01	4.591827957458413101e-01	6.281572152446637247e-01	2.902083762470188955e-01
1.188592499360243693e+00	5.350591597137488442e-01	7.095779306350498139e-01	3.605403887924478745e-01	4.649408402862512668e-01	6.337965578592296145e-01	2.960851227132729191e-01
1.204507993669432508e+00	5.295624887695812300e-01	6.987003461525338466e-01	3.604246313866285578e-01	4.704375112304186590e-01	6.360095717471472287e-01	3.048654507136900893e-01
1.220423487978623101e+00	5.243791735874564486e-01	6.853841964038953627e-01	3.633741507710175900e-01	4.756208264125436069e-01	6.360044006721998766e-01	3.152372521528873928e-01
1.236338982287811916e+00	5.195502636356097437e-01	6.706961811960960862e-01	3.684043460751234011e-01	4.804497363643902563e-01	6.359693621426043553e-01	3.249301105861761574e-01
1.252254476597002508e+00	5.151062527984702211e-01	6.563204932138078096e-01	3.738920123831325770e-01	4.848937472015297789e-01	6.385417215173161409e-01	3.312457728857434724e-01
1.268169970906191324e+00	5.110678676472130144e-01	6.442449152164034798e-01	3.778908200780225490e-01	4.889321323527869856e-01	6.452892958719286254e-01	3.325749688336453458e-01
1.284085465215380140e+00	5.074472069966502463e-01	6.360371517928672391e-01	3.788572622004332535e-01	4.925527930033497537e-01	6.556446192049999455e-01	3.294609668016995618e-01
1.300000959524570732e+00	5.042491582265876682e-01	6.322361125403478388e-01	3.762622039128274976e-01	4.957508417734123318e-01	6.679014736074575520e-01	3.236002099393671116e-01
1.315916453833759547e+00	5.014730047912718813e-01	6.326073331290781310e-01	3.703386764534656317e-01	4.985269952087281187e-01	6.806573165731961694e-01	3.163966738442600124e-01
1.331831948142950139e+00	4.991141323595866819e-01	6.366081069997212571e-01	3.616201577194521066e-01	5.008858676404133181e-01	6.931320477139757408e-01	3.086396875668508955e-01
1.347747442452138955e+00	4.971657384159565152e-01	6.432623979588694141e-01	3.510690788730436718e-01	5.028342615840435403e-01	7.048288447107664556e-01	3.008396784573205696e-01
1.363662936761327771e+00	4.956204520067856167e-01	6.510698627601915200e-01	3.401710412533797134e-01	5.043795479932142722e-01	7.152273018842283392e-01	2.935317941022002053e-01
1.379578431070518363e+00	4.944717765386791308e-01	6.583823116635617589e-01	3.305612414137965027e-01	5.055282234613208692e-01	7.237167473661165751e-01	2.873396995565251633e-01
1.395493925379707179e+00	4.937152788247942681e-01	6.638346606317580001e-01	3.235958970178305361e-01	5.062847211752057319e-01	7.296997165601728508e-01	2.828697257902386131e-01
1.411409419688897771e+00	4.933494614521747867e-01	6.665504015759273759e-01	3.201485213284221976e-01	5.066505385478250467e-01	7.327359505604691403e-01	2.805651265351809531e-01
1.427324913998086586e+00	4.933762723594725119e-01	6.661876425157359227e-01	3.205649022032091011e-01	5.066237276405276546e-01	7.326442084863828974e-01	2.806032467946724673e-01
1.443240408307275402e+00	4.938012244889490310e-01	6.629370267840155595e-01	3.246654221938825025e-01	5.061987755110509690e-01	7.295342603688288463e-01	2.828632906532730917e-01
1.459155902616465994e+00	4.946331186255783496e-01	6.575125828313536092e-01	3.317536544198030901e-01	5.053668813744216504e-01	7.237666849392195845e-01	2.869670778096237163e-01
1.475071396925654810e+00	4.958833831144489057e-01	6.511079339077596728e-01	3.406588323211381941e-01	5.041166168855510943e-01	7.158476053200069078e-01	2.923856284510952808e-01
1.490986891234845402e+00	4.975650640919589973e-01	6.452244906277614378e-01	3.499056375561565568e-01	5.024349359080408917e-01	7.062859235201114361e-01	2.985839482959703473e-01
1.506902385544034217e+00	4.996915182391510335e-01	6.412815077050489920e-01	3.581015287732530750e-01	5.003084817608489665e-01	6.954805891252238137e-01	3.051363743964741193e-01
1.522817879853223033e+00	5.022748759995185885e-01	6.401669132523848393e-01	3.643828387466523377e-01	4.977251240004814115e-01	6.837340602448721549e-01	3.117161877560906680e-01
1.538733374162413625e+00	5.053243559424406284e-01	6.421819337548069218e-01	3.684667781300743350e-01	4.946756440575594271e-01	6.714496628645202358e-01	3.179016252505986184e-01
1.554648868471602441e+00	5.088445198878674969e-01	6.474057606418770483e-01	3.702832791338579455e-01	4.911554801121325031e-01	6.594370551213674103e-01	3.228739051028975959e-01
1.570564362780793033e+00	5.128335631052052257e-01	6.557996654411021309e-01	3.698674607693083205e-01	4.871664368947946633e-01	6.490219529504487328e-01	3.253109208391405938e-01
1.586479857089981849e+00	5.172817341239162037e-01	6.668367698242625430e-01	3.677266984235698088e-01	4.827182658760837963e-01	6.414748234070074551e-01	3.239617083451601376e-01
1.602395351399170664e+00	5.221699744180998692e-01	6.793462976166644296e-01	3.649936512195353644e-01	4.778300255819000197e-01	6.368513114286932231e-01	3.188087397351068164e-01
1.618310845708361256e+00	5.274688596349603742e-01	6.919109580110747171e-01	3.630267612588459758e-01	4.725311403650397923e-01	6.336059399362539146e-01	3.114563407938256701e-01
1.634226340017550072e+00	5.331379115113995537e-01	7.033789639937950700e-01	3.628968590290040375e-01	4.668620884886005018e-01	6.295962982503540140e-01	3.041278787268469896e-01
1.650141834326740664e+00	5.391253337306092241e-01	7.131494879070878756e-01	3.651011795541305727e-01	4.608746662693908869e-01	6.231783860461310720e-01	2.985709464926507017e-01
1.666057328635929480e+00	5.453682064340749092e-01	7.212567040808294250e-01	3.694797087873203933e-01	4.546317935659250908e-01	6.136050509560345700e-01	2.956585361758156116e-01
1.681972822945118295e+00	5.517931537686968646e-01	7.283288655483253216e-01	3.752574419890684077e-01	4.482068462313032464e-01	6.010567290291993769e-01	2.953569634334071159e-01
1.697888317254308888e+00	5.583174776413493134e-01	7.353921339923406020e-01	3.812428212903580249e-01	4.416825223586506866e-01	5.866819037900585787e-01	2.966831409272427389e-01
1.713803811563497703e+00	5.648507297416711648e-01	7.434604438127143666e-01	3.862410156706279629e-01	4.351492702583287242e-01	5.726794106755692670e-01	2.976191298410882369e-01
1.729719305872688295e+00	5.712966738410317769e-01	7.530480200728071338e-01	3.895453276092564754e-01	4.287033261589683342e-01	5.619280878778387667e-01	2.954785644400979017e-01
1.745634800181877111e+00	5.775555722955094673e-01	7.639807956815828360e-01	3.911303489094360986e-01	4.224444277044905327e-01	5.564362928883748172e-01	2.884525625206061927e-01
1.761550294491065927e+00	5.835267153968275444e-01	7.756706481131083741e-01	3.913827826805467147e-01	4.164732846031724001e-01	5.558895406989750043e-01	2.770570285073697958e-01
1.777465788800256519e+00	5.891111004229107051e-01	7.875280156279604871e-01	3.906941852178609231e-01	4.108888995770892394e-01	5.586065351314253302e-01	2.631712640227532041e-01
1.793381283109445334e+00	5.942141594748814315e-01	7.991466544389204119e-01	3.892816645108424511e-01	4.057858405251186795e-01	5.631739345530706320e-01	2.483977464971666715e-01
1.809296777418635926e+00	5.987484318019227203e-01	8.102242435106855600e-01	3.872726200931598806e-01	4.012515681980771687e-01	5.687216480244530192e-01	2.337814883717013736e-01
1.825212271727824742e+00	6.026360774622644412e-01	8.203974145451025102e-01	3.848747403794263722e-01	3.973639225377355588e-01	5.745436525189465682e-01	2.201841925565245217e-01
1.841127766037015334e+00	6.058111347947210401e-01	8.291642260011797827e-01	3.824580435882623530e-01	3.941888652052789599e-01	5.798915655489298437e-01	2.084861648616280760e-01
1.857043260346204150e+00	6.082214340256255625e-01	8.359476765230247075e-01	3.804951915282264174e-01	3.917785659743744375e-01	5.840282521447106578e-01	1.995288798040381617e-01
1.872958754655392966e+00	6.098300929659541403e-01	8.402417456347555103e-01	3.794184402971527703e-01	3.901699070340458597e-01	5.863717538368546922e-01	1.939680602312369995e-01
1.888874248964583558e+00	6.106165375502254911e-01	8.417513544018880856e-01	3.794817206985628966e-01	3.893834624497744534e-01	5.866097276004182959e-01	1.921571972991306387e-01
1.904789743273772373e+00	6.105770091807288802e-01	8.404700149506784124e-01	3.806840034107793480e-01	3.894229908192711198e-01	5.847508803397130084e-01	1.940951012988292868e-01
1.920705237582962965e+00	6.097245416125818274e-01	8.366760033882174596e-01	3.827730798369461396e-01	3.902754583874181726e-01	5.811136950805185775e-01	1.994372216943177678e-01
1.936620731892151781e+00	6.080884115279705515e-01	8.308485913954078983e-01	3.853282316605332047e-01	3.919115884720296150e-01	5.762518220762405941e-01	2.075713548678186082e-01
1.952536226201340597e+00	6.057130880608773138e-01	8.235265234501999432e-01	3.878996526715546844e-01	3.942869119391226862e-01	5.708183083888900278e-01	2.177555154893553169e-01
1.968451720510531189e+00	6.026567264267255197e-01	8.151655124466475888e-01	3.901479404068034507e-01	3.973432735732744803e-01	5.654089904520783749e-01	2.292775566944706134e-01
1.984367214819720004e+00	5.989892686263943444e-01	8.060769857266870675e-01	3.919015515261016214e-01	4.010107313736056556e-01	5.604975840975963131e-01	2.415238786496149703e-01
2.000282709128910597e+00	5.947902291720303936e-01	7.964967416301502734e-01	3.930837167139104582e-01	4.052097708279696064e-01	5.566013442498669583e-01	2.538181974060722546e-01
2.016198203438099412e+00	5.901462552956091567e-01	7.867335266537947014e-01	3.935589839374236121e-01	4.098537447043907878e-01	5.546560520919451287e-01	2.650514373168364468e-01
2.032113697747288228e+00	5.851485586806680628e-01	7.772559412767423570e-01	3.930411760845937130e-01	4.148514413193320483e-01	5.561409654835480776e-01	2.735619171551160189e-01
2.048029192056478820e+00	5.798903191099040733e-01	7.685781568912829487e-01	3.912024813285251978e-01	4.201096808900959267e-01	5.621724583450709023e-01	2.780469034351209512e-01
2.063944686365667636e+00	5.744641594407067231e-01	7.609519859238979000e-01	3.879763329575155462e-01	4.255358405592932769e-01	5.720631481051163814e-01	2.790085330134701724e-01
2.079860180674858228e+00	5.689597860916396632e-01	7.541050602692042082e-01	3.838145119140751182e-01	4.310402139083603368e-01	5.834802405369459155e-01	2.786001872797747581e-01
2.095775674984047043e+00	5.634618800147330742e-01	7.473002324196036383e-01	3.796235276098624545e-01	4.365381199852669258e-01	5.939807986181141475e-01	2.790954413524197042e-01
2.111691169293235859e+00	5.580483103823861146e-01	7.396902022153311052e-01	3.764064185494411241e-01	4.419516896176138854e-01	6.019526580174259234e-01	2.819507212178017919e-01
2.127606663602426451e+00	5.527887275265973566e-01	7.306987563895026572e-01	3.748786986636920560e-01	4.472112724734026434e-01	6.067577585611341195e-01	2.876647863856711673e-01
2.143522157911615267e+00	5.477435737503233426e-01	7.202493797788028784e-01	3.752377677218438068e-01	4.522564262496767684e-01	6.086999027587722821e-01	2.958129497405812547e-01
2.159437652220805859e+00	5.429635312978826622e-01	7.088289214566786400e-01	3.770981411390866844e-01	4.570364687021173933e-01	6.090707593205478831e-01	3.050021780836869034e-01
2.175353146529994675e+00	5.384894068933914202e-01	6.974009400965013317e-01	3.795778736902815087e-01	4.615105931066085798e-01	6.100904199022555430e-01	3.129307663109616167e-01
2.191268640839183490e+00	5.343524327230817494e-01	6.871367211862008384e-01	3.815681442599626605e-01	4.656475672769181950e-01	6.141446961820703487e-01	3.171504383717660414e-01
2.207184135148374082e+00	5.305749454196901915e-01	6.789993127800737494e-01	3.821505780593066337e-01	4.694250545803099195e-01	6.222346612258906617e-01	3.166154479347291772e-01
2.223099629457562898e+00	5.271713883179146576e-01	6.734602130599677272e-01	3.808825635758615880e-01	4.728286116820853424e-01	6.334080555424879133e-01	3.122491678216828270e-01
2.239015123766753490e+00	5.241495687086127342e-01	6.706323576320474267e-01	3.776667797851780417e-01	4.758504312913871548e-01	6.460141715639692306e-01	3.056866910188050790e-01
2.254930618075942306e+00	5.215120916196056555e-01	6.705583921125771729e-01	3.724657911266341381e-01	4.784879083803943445e-01	6.588496294188792568e-01	2.981261873419093766e-01
2.270846112385131121e+00	5.192578852340866691e-01	6.731310479231776833e-01	3.653847225449956548e-01	4.807421147659132754e-01	6.712499884890972268e-01	2.902342410427293795e-01
2.286761606694321713e+00	5.173837306930502145e-01	6.777347184532545032e-01	3.570327429328459257e-01	4.826162693069497855e-01	6.827490564557172625e-01	2.824834821581823641e-01
2.302677101003510529e+00	5.158857108009500259e-01	6.831851388041417783e-01	3.485862827977582734e-01	4.841142891990499741e-01	6.928369688528143167e-01	2.753916095452856316e-01
2.318592595312701121e+00	5.147604979608977338e-01	6.880957685026020121e-01	3.414252274191934555e-01	4.852395020391023217e-01	7.009338186309330698e-01	2.695451854472716291e-01
2.334508089621889937e+00	5.140064112203445168e-01	6.912944351268686116e-01	3.367183873138203665e-01	4.859935887796554832e-01	7.064974911095210919e-01	2.654896864497898745e-01
2.350423583931078753e+00	5.136241851526950342e-01	6.920526268290769778e-01	3.351957434763130905e-01	4.863758148473049658e-01	7.091547699912152947e-01	2.635968597033946370e-01
2.366339078240269345e+00	5.136174088265779147e-01	6.901609828583930017e-01	3.370738347947627722e-01	4.863825911734220298e-01	7.087893172393042729e-01	2.639758651075398421e-01
2.382254572549458160e+00	5.139926105914205401e-01	6.859376926782109196e-01	3.420475285046301606e-01	4.860073894085794599e-01	7.055637964236290971e-01	2.664509823935298227e-01
2.398170066858648752e+00	5.147589830144871925e-01	6.801967369282817533e-01	3.493212291006926873e-01	4.852410169855126965e-01	6.998724438211456622e-01	2.706095901498797307e-01
2.414085561167837568e+00	5.159277611670294306e-01	6.741322404491164599e-01	3.577232818849424012e-01	4.840722388329705139e-01	6.922307191353198608e-01	2.759137585306211671e-01
2.430001055477028160e+00	5.175112856895709434e-01	6.690436917081223900e-01	3.659788796710194414e-01	4.824887143104290566e-01	6.831338932219015447e-01	2.818435353989566239e-01
2.445916549786216976e+00	5.195217988109706031e-01	6.659436353078569404e-01	3.730999623140842103e-01	4.804782011890293414e-01	6.729591174612448157e-01	2.879972849168138671e-01
2.461832044095405791e+00	5.219700359633577813e-01	6.653559845944936324e-01	3.785840873322219857e-01	4.780299640366422187e-01	6.620065605367126960e-01	2.940533675365716859e-01
2.477747538404596384e+00	5.248636871411145322e-01	6.675541698797785584e-01	3.821732044024505059e-01	4.751363128588854123e-01	6.507177846124767573e-01	2.995548411052940674e-01
2.493663032713785199e+00	5.282058101498069425e-01	6.728530090639243122e-01	3.835586112356895727e-01	4.717941898501931686e-01	6.399553048168481473e-01	3.036330748835381899e-01
2.509578527022975791e+00	5.319932819963109072e-01	6.813501934751037270e-01	3.826363705175180874e-01	4.680067180036892038e-01	6.310019942659303993e-01	3.050114417414480639e-01
2.525494021332164607e+00	5.362153746812972077e-01	6.923803916576278805e-01	3.800503577049665349e-01	4.637846253187027923e-01	6.248747295697154591e-01	3.026945210676901254e-01
2.541409515641353423e+00	5.408525375570013560e-01	7.045277553733763076e-01	3.771773197406264044e-01	4.591474624429985885e-01	6.212964111847267823e-01	2.969985137012703946e-01
2.557325009950544015e+00	5.458754603848978704e-01	7.162151112639658646e-01	3.755358095058298207e-01	4.541245396151021851e-01	6.186088734585514226e-01	2.896402057716529477e-01
2.573240504259732830e+00	5.512444796296788185e-01	7.262364144809900779e-01	3.762525447783675037e-01	4.487555203703211260e-01	6.147925440708147393e-01	2.827184966698275126e-01
2.589155998568923422e+00	5.569093758830092611e-01	7.339907258859235117e-01	3.798280258800950659e-01	4.430906241169907389e-01	6.083680215017152060e-01	2.778132267322662718e-01
2.605071492878112238e+00	5.628095932883316888e-01	7.395430604954196241e-01	3.860761260812437534e-01	4.371904067116683112e-01	5.986855110786036827e-01	2.756953023447329398e-01
2.620986987187301054e+00	5.688748932111205026e-01	7.436115110035885767e-01	3.941382754186524839e-01	4.311251067888794974e-01	5.859334833872773540e-01	2.763167301904816409e-01
2.636902481496491646e+00	5.750264350152377579e-01	7.474309753191149541e-01	4.026218947113605617e-01	4.249735649847623531e-01	5.711631181552397907e-01	2.787840118142849155e-01
2.652817975805680462e+00	5.811782575472459467e-01	7.523528213608423609e-01	4.100036937336495324e-01	4.188217424527540533e-01	5.563601857537636697e-01	2.812832991517444370e-01
2.668733470114871054e+00	5.872391166721071531e-01	7.592178140439261869e-01	4.152604193002881194e-01	4.127608833278927358e-01	5.442094896944420501e-01	2.813122769613434770e-01
2.684648964424059869e+00	5.931146177745936221e-01	7.679824345415255937e-01	4.182468010076617060e-01	4.068853822254063779e-01	5.368968515227807714e-01	2.768739129280320399e-01
2.700564458733248685e+00	5.987095682857628276e-01	7.780120610086264099e-01	4.194070755628992453e-01	4.012904317142370614e-01	5.346477872925978758e-01	2.679330761358762469e-01
2.716479953042439277e+00	6.039304646399199505e-01	7.886704365411423279e-01	4.191904927386975732e-01	3.960695353600800495e-01	5.361781762461692580e-01	2.559608944739908964e-01
2.732395447351628093e+00	6.086880210954523918e-01	7.995860838917955293e-01	4.177899582991092542e-01	3.913119789045476082e-01	5.401952619161609626e-01	2.424286958929343094e-01
2.748310941660818685e+00	6.128996448762503713e-01	8.104960040333637483e-01	4.153032857191369942e-01	3.871003551237495732e-01	5.457927428032142148e-01	2.284079674442849317e-01
2.764226435970007500e+00	6.164917632415741755e-01	8.209694501895056229e-01	4.120140762936427281e-01	3.835082367584257135e-01	5.521182706829150799e-01	2.148982028339363193e-01
2.780141930279196316e+00	6.194019133176085212e-01	8.303076802057964834e-01	4.084961464294206146e-01	3.805980866823914233e-01	5.582180323022346569e-01	2.029781410625482174e-01
2.796057424588386908e+00	6.215805145872937976e-01	8.376790441821793110e-01	4.054819849924082842e-01	3.784194854127062579e-01	5.631615681651274130e-01	1.936774026602851306e-01
2.811972918897575724e+00	6.229922564293274290e-01	8.423538560169846479e-01	4.036306568416702101e-01	3.770077435706725155e-01	5.662274810730972829e-01	1.877880060682477759e-01
2.827888413206766316e+00	6.236170484642591383e-01	8.438976543372402883e-01	4.033364425912780438e-01	3.763829515357409727e-01	5.670251107340482655e-01	1.857407923374337078e-01
2.843803907515955132e+00	6.234504990222353715e-01	8.422694458579115251e-01	4.046315521865592180e-01	3.765495009777646840e-01	5.655420700887803243e-01	1.875569318667490992e-01
2.859719401825143947e+00	6.225039060168953142e-01	8.378244086884272246e-01	4.071834033453633483e-01	3.774960939831046858e-01	5.621336950789139753e-01	1.928584928872953963e-01
2.875634896134334539e+00	6.208037640591750339e-01	8.312226077861075701e-01	4.103849203322424977e-01	3.791962359408250771e-01	5.574523555969510547e-01	2.009401162846991273e-01
2.891550390443523355e+00	6.183908109194221625e-01	8.232444182031917190e-01	4.135372036356526060e-01	3.816091890805778375e-01	5.523009792116335692e-01	2.109173989495221058e-01
2.907465884752713947e+00	6.153186546102987764e-01	8.145567346230642158e-01	4.160805745975332814e-01	3.846813453897012791e-01	5.474273760863888061e-01	2.219353146930137799e-01
2.923381379061902763e+00	6.116520386353863081e-01	8.055534000661845884e-01	4.177506772045880834e-01	3.883479613646137474e-01	5.433744876243431499e-01	2.333214351048843727e-01
2.939296873371091579e+00	6.074648166367143665e-01	7.964028719126996503e-01	4.185267613607291382e-01	3.925351833632855225e-01	5.405763806033911933e-01	2.444939861231798239e-01
2.955212367680282171e+00	6.028377182043482829e-01	7.872882719340688062e-01	4.183871644746277596e-01	3.971622817956516061e-01	5.397349710600138906e-01	2.545895925312892660e-01
2.971127861989470986e+00	5.978559945507421203e-01	7.786296284362638209e-01	4.170823606652204196e-01	4.021440054492579352e-01	5.420498867353696903e-01	2.622381241631461801e-01
2.987043356298661578e+00	5.926070358299327934e-01	7.710286512114326030e-01	4.141854204484329283e-01	4.073929641700673177e-01	5.485384690248349404e-01	2.662474593152997504e-01
3.002958850607850394e+00	5.871780509958278715e-01	7.648663670653581548e-01	4.094897349262975883e-01	4.128219490041722395e-01	5.587224071384937485e-01	2.669214908698507860e-01
3.018874344917040986e+00	5.816538963182056321e-01	7.598691670449043700e-01	4.034386255915068942e-01	4.183461036817943124e-01	5.705406778345625263e-01	2.661515295290260985e-01
3.034789839226229802e+00	5.761151302533881191e-01	7.551092545191520067e-01	3.971210059876241760e-01	4.238848697466119919e-01	5.816370236853739550e-01	2.661327158078500288e-01
3.050705333535418617e+00	5.706363607018490880e-01	7.494517651330514507e-01	3.918209562706467253e-01	4.293636392981509120e-01	5.903123026224921244e-01	2.684149759738096996e-01
3.066620827844609209e+00	5.652849363214773604e-01	7.420396726965127199e-01	3.885301999464420009e-01	4.347150636785227507e-01	5.957310652459172351e-01	2.736990621111282662e-01
3.082536322153798025e+00	5.601200171640259295e-01	7.325644855454099824e-01	3.876755487826418767e-01	4.398799828359740705e-01	5.978915057935147992e-01	2.818684598784333417e-01
3.098451816462988617e+00	5.551920422122947896e-01	7.213543806826933080e-01	3.890297037418962711e-01	4.448079577877052104e-01	5.976588547122998474e-01	2.919570608631105180e-01
3.114367310772177433e+00	5.505425932198672045e-01	7.093559932249307032e-01	3.917291932148037059e-01	4.494574067801326844e-01	5.968478509275467747e-01	3.020669626327185942e-01
3.130282805081366249e+00	5.462046364149953925e-01	6.979760500775707976e-01	3.944332227524199874e-01	4.537953635850046075e-01	5.979657415720823765e-01	3.096249855979268384e-01
3.146198299390556841e+00	5.422031069278776538e-01	6.886670438320688925e-01	3.957391700236864152e-01	4.577968930721224017e-01	6.030102628290036071e-01	3.125835233152411963e-01
3.162113793699745656e+00	5.385557859831732186e-01	6.823428490915496303e-01	3.947687228747968069e-01	4.614442140168268924e-01	6.120526992770929375e-01	3.108357287565608473e-01
3.178029288008936248e+00	5.352744086250991185e-01	6.791384435115901397e-01	3.914103737386080972e-01	4.647255913749008815e-01	6.236204277067668444e-01	3.058307550430349186e-01
3.193944782318125064e+00	5.323659305496848404e-01	6.787794046871242770e-01	3.859524564122454038e-01	4.676340694503152706e-01	6.362006520411628285e-01	2.990674868594677127e-01
3.209860276627313880e+00	5.298338769032644446e-01	6.809595390882426935e-01	3.787082147182861958e-01	4.701661230967355554e-01	6.488575894604883265e-01	2.914746567329827842e-01
3.225775770936504472e+00	5.276796939026670019e-01	6.852337841810961505e-01	3.701256036242378533e-01	4.723203060973331091e-01	6.610029766102103466e-01	2.836376355844558717e-01
3.241691265245693288e+00	5.259040259044724941e-01	6.907758331940132557e-01	3.610322186149316770e-01	4.740959740955276169e-01	6.720839784929830696e-01	2.761079696980721088e-01
3.257606759554883880e+00	5.245078459887575484e-01	6.964574298045536072e-01	3.525582621729614341e-01	4.754921540112424516e-01	6.814887329982028952e-01	2.694955750242820636e-01
3.273522253864072695e+00	5.234933769503274936e-01	7.011749773177590184e-01	3.458117765828959689e-01	4.765066230496725064e-01	6.886258460294937267e-01	2.643874000698512861e-01
3.289437748173261511e+00	5.228647513770869892e-01	7.041367248171299664e-01	3.415927779370440120e-01	4.771352486229131218e-01	6.930521627079746505e-01	2.612183345378515931e-01
3.305353242482452103e+00	5.226283736768257970e-01	7.050056628042815632e-01	3.402510845493700864e-01	4.773716263231742585e-01	6.945654068187996355e-01	2.601778458275488815e-01
3.321268736791640919e+00	5.227929628186638311e-01	7.039348885361689234e-01	3.416510371011586833e-01	4.772070371813362244e-01	6.932327817216458188e-01	2.611812926410266300e-01
3.337184231100831511e+00	5.233692714352171649e-01	7.015290485781331409e-01	3.452094942923011334e-01	4.766307285647828351e-01	6.893528801304352749e-01	2.639085769991303954e-01
3.353099725410020326e+00	5.243694939949568035e-01	6.987147345641183671e-01	3.500242534257952398e-01	4.756305060050431410e-01	6.833587508184475467e-01	2.679022611916387353e-01
3.369015219719209142e+00	5.258063932030714316e-01	6.964876898160287100e-01	3.551250965901141532e-01	4.741936067969286239e-01	6.756882024336192671e-01	2.726990111602379807e-01
3.384930714028399734e+00	5.276921888545400563e-01	6.955920070272864075e-01	3.597923706817937051e-01	4.723078111454598327e-01	6.666792030265376034e-01	2.779364192643820619e-01
3.400846208337588550e+00	5.300372663404241402e-01	6.963365558221117357e-01	3.637379768587365447e-01	4.699627336595758598e-01	6.565671425336608857e-01	2.833583247854908338e-01
3.416761702646779142e+00	5.328487722892268907e-01	6.987177609893399088e-01	3.669797835891138726e-01	4.671512277107730537e-01	6.456262599216272546e-01	2.886761954999188529e-01
3.432677196955967958e+00	5.361291719253232779e-01	7.027077337228857523e-01	3.695506101277608035e-01	4.638708280746768331e-01	6.344017104628267845e-01	2.933399456865268817e-01
3.448592691265156773e+00	5.398748463079859894e-01	7.083769151047035750e-01	3.713727775112684037e-01	4.601251536920138996e-01	6.238445995281486356e-01	2.964057078558791636e-01
3.464508185574347365e+00	5.440748075013640550e-01	7.157221294737821093e-01	3.724274855289460007e-01	4.559251924986360005e-01	6.150475789019055339e-01	2.968028060953664671e-01
3.480423679883536181e+00	5.487096059117714253e-01	7.244156032083275409e-01	3.730036086152153096e-01	4.512903940882285192e-01	6.084842530594016807e-01	2.940965351170553577e-01
3.496339174192726773e+00	5.537504966779199789e-01	7.337802844644358835e-01	3.737207088914040187e-01	4.462495033220800211e-01	6.034150937583937502e-01	2.890839128857662921e-01
3.512254668501915589e+00	5.591589214389219853e-01	7.430341479225173185e-01	3.752836949553266521e-01	4.408410785610781257e-01	5.982515244036642477e-01	2.834306327184920038e-01
3.528170162811104404e+00	5.648863485081266900e-01	7.515978751885692422e-01	3.781748218276841378e-01	4.351136514918733100e-01	5.914547133899015208e-01	2.787725895938450993e-01
3.544085657120294997e+00	5.708744990477828685e-01	7.592896879589259296e-01	3.824593101366398074e-01	4.291255009522172426e-01	5.821213761709032042e-01	2.761296257335312809e-01
3.560001151429483812e+00	5.770559699676389709e-01	7.663590525991463842e-01	3.877528873361315576e-01	4.229440300323610291e-01	5.701623282627457101e-01	2.757257318019763481e-01
3.575916645738674404e+00	5.833552467232134831e-01	7.733615974070513488e-01	3.933488960393756173e-01	4.166447532767867390e-01	5.563618990709850998e-01	2.769276074825883782e-01
3.591832140047863220e+00	5.896900817606246514e-01	7.808989115602531506e-01	3.984812519609961523e-01	4.103099182393753486e-01	5.424519461982014734e-01	2.781678902805492237e-01
3.607747634357053812e+00	5.959731978330462532e-01	7.893277501767136384e-01	4.026186454893788680e-01	4.040268021669538578e-01	5.309333914842798707e-01	2.771202128496278450e-01
3.623663128666242628e+00	6.021142605459897101e-01	7.986219899867728067e-01	4.056065311052066691e-01	3.978857394540105119e-01	5.239915833902205611e-01	2.717798955178004627e-01
3.639578622975431443e+00	6.080220519462155027e-01	8.084777322554470569e-01	4.075663716369839484e-01	3.919779480537844418e-01	5.219765365941330115e-01	2.619793595134358721e-01
3.655494117284622035e+00	6.136067673177876269e-01	8.185344827338609797e-01	4.086790519017142742e-01	3.863932326822124841e-01	5.236112733314022272e-01	2.491751920330227688e-01
3.671409611593810851e+00	6.187823510231512669e-01	8.285113982017757728e-01	4.090533038445267611e-01	3.812176489768487886e-01	5.274768268635876556e-01	2.349584710901098661e-01
3.687325105903001443e+00	6.234687845112039106e-01	8.381842800338047406e-01	4.087532889886030807e-01	3.765312154887960894e-01	5.325916125290613978e-01	2.204708184485308087e-01
3.703240600212190259e+00	6.275942406295373921e-01	8.472780473826745373e-01	4.079104338764002469e-01	3.724057593704626079e-01	5.381825997154960906e-01	2.066289190254290697e-01
3.719156094521379075e+00	6.310970230784050949e-01	8.553972608357887086e-01	4.067967853210214813e-01	3.689029769215948495e-01	5.434858396131420077e-01	1.943201142300476914e-01
3.735071588830569667e+00	6.339272180189873263e-01	8.620615174862573671e-01	4.057929185517172854e-01	3.660727819810126737e-01	5.477731877753575507e-01	1.843723761866678523e-01
3.750987083139758482e+00	6.360479961336473753e-01	8.668221389146111289e-01	4.052738533526836218e-01	3.639520038663525137e-01	5.504728803308623908e-01	1.774311274018426365e-01
3.766902577448949074e+00	6.374365173296546727e-01	8.693895397037952888e-01	4.054834949555140566e-01	3.625634826703453828e-01	5.512693312371648169e-01	1.738576341035259210e-01
3.782818071758137890e+00	6.380844061653728749e-01	8.697123745147588014e-01	4.064564378159870039e-01	3.619155938346272361e-01	5.501462653049329354e-01	1.736849223643214812e-01
3.798733566067326706e+00	6.379977832588310527e-01	8.679822206806129259e-01	4.080133458370491795e-01	3.620022167411691139e-01	5.473712061169573317e-01	1.766332273653808405e-01
3.814649060376517298e+00	6.371968556589358013e-01	8.645640415480767560e-01	4.098296697697948465e-01	3.628031443410641987e-01	5.434211958132056930e-01	1.821850928689227322e-01
3.830564554685706113e+00	6.357150866455119065e-01	8.598765600118805086e-01	4.115536132791433599e-01	3.642849133544882045e-01	5.388547897061678471e-01	1.897150370028085620e-01
3.846480048994896705e+00	6.335979819165847848e-01	8.542742026493406193e-01	4.129217611838289503e-01	3.664020180834152152e-01	5.341686757775435668e-01	1.986353603892868636e-01
3.862395543304085521e+00	6.309015439085978727e-01	8.479947445785598337e-01	4.138083432386359672e-01	3.690984560914020163e-01	5.297308579718589261e-01	2.084660542109451620e-01
3.878311037613274337e+00	6.276904584454767733e-01	8.412035847392992371e-01	4.141773321516543094e-01	3.723095415545231157e-01	5.258927957266308351e-01	2.187262873824154519e-01
3.894226531922464929e+00	6.240360875002382013e-01	8.340939378127394388e-01	4.139782371877369638e-01	3.759639124997618542e-01	5.232704989359480141e-01	2.286573260635756388e-01
3.910142026231653745e+00	6.200143481821380753e-01	8.269486983911651379e-01	4.130799979731110128e-01	3.799856518178620357e-01	5.229292620097910627e-01	2.370420416259330088e-01
3.926057520540844337e+00	6.157035608835831342e-01	8.200850520733266036e-01	4.113220696938396648e-01	3.842964391164167548e-01	5.259653991345012436e-01	2.426274790983322105e-01
3.941973014850033152e+00	6.111823487415652956e-01	8.136919010367895666e-01	4.086727964463410245e-01	3.888176512584346489e-01	5.324480019809465503e-01	2.451873005359228030e-01
3.957888509159221968e+00	6.065276662563084953e-01	8.076806882613193350e-01	4.053746442512976556e-01	3.934723337436916157e-01	5.409546862614849072e-01	2.459899812258982965e-01
3.973804003468412560e+00	6.018130272905548583e-01	8.016912990838364061e-01	4.019347554972733105e-01	3.981869727094451417e-01	5.494259869967235144e-01	2.469479584221667967e-01
3.989719497777601376e+00	5.971069921187842633e-01	7.952734322416793455e-01	3.989405519958891810e-01	4.028930078812157367e-01	5.561960868524040702e-01	2.495899289100273477e-01
4.005634992086791968e+00	5.924719602088447390e-01	7.881277907348549494e-01	3.968161296828345286e-01	4.075280397911552055e-01	5.604058924437922418e-01	2.546501871385182247e-01
4.021550486395980784e+00	5.879633006080476898e-01	7.802773396259333749e-01	3.956492615901620047e-01	4.120366993919523102e-01	5.620649013270909711e-01	2.620084974568136493e-01
4.037465980705169599e+00	5.836288358595056458e-01	7.721034283677539189e-01	3.951542433512573727e-01	4.163711641404943542e-01	5.620875825830321526e-01	2.706547456979565558e-01
4.053381475014360191e+00	5.795086790271106736e-01	7.642321555164128810e-01	3.947852025378084662e-01	4.204913209728892709e-01	5.622842259888897187e-01	2.786984159568888231e-01
4.069296969323549007e+00	5.756354074064526927e-01	7.573019133917978651e-01	3.939689014211075202e-01	4.243645925935474184e-01	5.648816395712992211e-01	2.838475456157956156e-01
4.085212463632739599e+00	5.720345415695149427e-01	7.517282516771408574e-01	3.923408314618890280e-01	4.279654584304851683e-01	5.712511012957430800e-01	2.846798155652272011e-01
4.101127957941928415e+00	5.687252852026875027e-01	7.476342148150398881e-01	3.898163555903351174e-01	4.312747147973124973e-01	5.809907855192353310e-01	2.815586440753896635e-01
4.117043452251117230e+00	5.657214703334007000e-01	7.449891270945434574e-01	3.864538135722579426e-01	4.342785296665993000e-01	5.926769002556286914e-01	2.758801590775699086e-01
4.132958946560307822e+00	5.630326444704049083e-01	7.437805336116067867e-01	3.822847553292029743e-01	4.369673555295950917e-01	6.050542142828235770e-01	2.688804967763666065e-01
4.148874440869496638e+00	5.606652312426189111e-01	7.440109430414368896e-01	3.773195194438009326e-01	4.393347687573809779e-01	6.173511512002326507e-01	2.613183863145293051e-01
4.164789935178687230e+00	5.586236945001965548e-01	7.455160917568298684e-01	3.717312972435632412e-01	4.413763054998033342e-01	6.290370284506898724e-01	2.537155825489167404e-01
4.180705429487876046e+00	5.569116375734926017e-01	7.478102171491382011e-01	3.660130579978470022e-01	4.430883624265074539e-01	6.395874164836263809e-01	2.465893083693885546e-01
4.196620923797066638e+00	5.555327743518752026e-01	7.501385165711232927e-01	3.609270321326271125e-01	4.444672256481249084e-01	6.484357487821932331e-01	2.404987025140565560e-01
4.212536418106255454e+00	5.544917167800104130e-01	7.517033236720936928e-01	3.572801098879271331e-01	4.455082832199896981e-01	6.550564653423787131e-01	2.359601010976006552e-01
4.228451912415444269e+00	5.537945338778357263e-01	7.519057293686489674e-01	3.556833383870224852e-01	4.462054661221642737e-01	6.590780110387435275e-01	2.333329212055849644e-01
4.244367406724634861e+00	5.534490499633475391e-01	7.504991009076650288e-01	3.563989990190300494e-01	4.465509500366524609e-01	6.603605950791294754e-01	2.327413049941754464e-01
4.260282901033823677e+00	5.534648637978150099e-01	7.476384682611869614e-01	3.592912593344431138e-01	4.465351362021849346e-01	6.590148725288720311e-01	2.340553998754978660e-01
4.276198395343014269e+00	5.538530852234029300e-01	7.438349101316670264e-01	3.638712603151387781e-01	4.461469147765970700e-01	6.553579844309782576e-01	2.369358451222159379e-01
4.292113889652203085e+00	5.546258008340352319e-01	7.398138745358241453e-01	3.694377271322463185e-01	4.453741991659648791e-01	6.498150955568657849e-01	2.409333027750639455e-01
4.308029383961391900e+00	5.557952946206995426e-01	7.362935315950571713e-01	3.752970576463419139e-01	4.442047053793004574e-01	6.427962687006697484e-01	2.456131420579311664e-01
4.323944878270582493e+00	5.573730626996438176e-01	7.337742875853927593e-01	3.809718378138948758e-01	4.426269373003561269e-01	6.346098572827471029e-01	2.506440173179651509e-01
4.339860372579771308e+00	5.593686725603670418e-01	7.324890262877593594e-01	3.862483188329747241e-01	4.406313274396328472e-01	6.254838413063203983e-01	2.557788135729452961e-01
4.355775866888961900e+00	5.617885262373931710e-01	7.325636431168620621e-01	3.910134093579242798e-01	4.382114737626067180e-01	6.157194405187059738e-01	2.607035070065074622e-01
4.371691361198150716e+00	5.646345929988831891e-01	7.342160714080384620e-01	3.950531145897279162e-01	4.353654070011166999e-01	6.058986317373429298e-01	2.648321822648904700e-01
4.387606855507339532e+00	5.679031802639178395e-01	7.377349507702387621e-01	3.980714097575969168e-01	4.320968197360822161e-01	5.969420491362484871e-01	2.672515903359158895e-01
4.403522349816530124e+00	5.715838113541310550e-01	7.431816233127073179e-01	3.999859993955547921e-01	4.284161886458689450e-01	5.897600887252212321e-01	2.670722885665167134e-01
4.419437844125718939e+00	5.756582753447549994e-01	7.501008366669489336e-01	4.012157140225610652e-01	4.243417246552449451e-01	5.845490723077830797e-01	2.641343770027067550e-01
4.435353338434909531e+00	5.800999078417012900e-01	7.575775655581595824e-01	4.026222501252429975e-01	4.199000921582987100e-01	5.804173719756645644e-01	2.593828123409328557e-01
4.451268832744098347e+00	5.848731522526008364e-01	7.646022209032053985e-01	4.051440836019962743e-01	4.151268477473991081e-01	5.758441189516394498e-01	2.544095765431587663e-01
4.467184327053287163e+00	5.899334394473773058e-01	7.704461672233731129e-01	4.094207116713814432e-01	4.100665605526225832e-01	5.694506673864310198e-01	2.506824537188141466e-01
4.483099821362477755e+00	5.952274101359432690e-01	7.748764620166762596e-01	4.155783582552102784e-01	4.047725898640566755e-01	5.604547643292298043e-01	2.490904153988835468e-01
4.499015315671666571e+00	6.006934894333146868e-01	7.782108644308576295e-01	4.231761144357717441e-01	3.993065105666854242e-01	5.488003219653930786e-01	2.498126991679777975e-01
4.514930809980857163e+00	6.062628076031745250e-01	7.812257972258506156e-01	4.312998179804984344e-01	3.937371923968254750e-01	5.351929100987274923e-01	2.522814746949234577e-01
4.530846304290045978e+00	6.118604455676772691e-01	7.848823863077112328e-01	4.388385048276433054e-01	3.881395544323228419e-01	5.211434387346137731e-01	2.551356701300319108e-01
4.546761798599234794e+00	6.174069691407051419e-01	7.899048440807140414e-01	4.449090942006962424e-01	3.825930308592948581e-01	5.088511940748580153e-01	2.563348676437317009e-01
4.562677292908425386e+00	6.228202027470732816e-01	7.964650974907504510e-01	4.491753080033961121e-01	3.771797972529267184e-01	5.004553649043106400e-01	2.539042296015427969e-01
4.578592787217614202e+00	6.280171822304204676e-01	8.042573588304666732e-01	4.517770056303742066e-01	3.719828177695796989e-01	4.967725574509609943e-01	2.471930780881984036e-01
4.594508281526804794e+00	6.329162177351377316e-01	8.128550148640025785e-01	4.529774206062728847e-01	3.670837822648623794e-01	4.970848841046966449e-01	2.370826804250281139e-01
4.610423775835993609e+00	6.374389919649584568e-01	8.219567005570089790e-01	4.529212833729079346e-01	3.625610080350417097e-01	5.002253633444283532e-01	2.248966527256550663e-01
4.626339270145182425e+00	6.415126166321629686e-01	8.313347308920502332e-01	4.516905023722756485e-01	3.584873833678370869e-01	5.052129670085946378e-01	2.117617997270795638e-01
4.642254764454373017e+00	6.450715707316611036e-01	8.406322075277361527e-01	4.495109339355859990e-01	3.549284292683388964e-01	5.111392561674437118e-01	1.987176023692340809e-01
4.658170258763561833e+00	6.480594483691169971e-01	8.492556367009728158e-01	4.468632600372611785e-01	3.519405516308830029e-01	5.170472795734972760e-01	1.868338236882687020e-01
4.674085753072752425e+00	6.504304510604825840e-01	8.564656148221445608e-01	4.443952872988206626e-01	3.495695489395174160e-01	5.220268061050828967e-01	1.771122917739519631e-01
4.690001247381941241e+00	6.521505693823312910e-01	8.615812568181633324e-01	4.427198819464992496e-01	3.478494306176687090e-01	5.253724605075603682e-01	1.703264007277770775e-01
4.705916741691130056e+00	6.531984111459894216e-01	8.641675839588246477e-01	4.422292383331541954e-01	3.468015888540103564e-01	5.266903309678807599e-01	1.669128467401399529e-01
4.721832236000320648e+00	6.535656473491239238e-01	8.641392046281785033e-01	4.429920900700693442e-01	3.464343526508759652e-01	5.259382838345741940e-01	1.669304214671777642e-01
4.737747730309509464e+00	6.532570624044347074e-01	8.617699272054545334e-01	4.447441976034148814e-01	3.467429375955654036e-01	5.234120308302905311e-01	1.700738443608402761e-01
4.753663224618700056e+00	6.522902108857451253e-01	8.576106839341502974e-01	4.469697378373399532e-01	3.477097891142550967e-01	5.196751999342172912e-01	1.757443782942928745e-01
4.769578718927888872e+00	6.506946985776074222e-01	8.523235092342786867e-01	4.490658879209361021e-01	3.493053014223925778e-01	5.154224005410235065e-01	1.831882023037616214e-01
4.785494213237077687e+00	6.485111202881055359e-01	8.464774135006237765e-01	4.505448270755872953e-01	3.514888797118945196e-01	5.112938290569266631e-01	1.916839303668624039e-01
4.801409707546268280e+00	6.457897000504858598e-01	8.404107963077592780e-01	4.511686037932124416e-01	3.542102999495143623e-01	5.077372456706122916e-01	2.006833542284164051e-01
4.817325201855457095e+00	6.425886904324225046e-01	8.342598853522867897e-01	4.509174955125582196e-01	3.574113095675776064e-01	5.050620577486560903e-01	2.097605613864990948e-01
4.833240696164647687e+00	6.389725962220424993e-01	8.281313246737613820e-01	4.498138677703236166e-01	3.610274037779575007e-01	5.037153478775979742e-01	2.183394596783170549e-01
4.849156190473836503e+00	6.350102934130726906e-01	8.222608294296619436e-01	4.477597573964834377e-01	3.649897065869273094e-01	5.045181425727714997e-01	2.254612706010831469e-01
4.865071684783027095e+00	6.307731169446929576e-01	8.169915518898478446e-01	4.445546819995380150e-01	3.692268830553071535e-01	5.083692762788797337e-01	2.300844898317345733e-01
4.880987179092215911e+00	6.263329899831118208e-01	8.125492769354047962e-01	4.401167030308188455e-01	3.736670100168881792e-01	5.153456649442078596e-01	2.319883550895684432e-01
4.896902673401404726e+00	6.217606637242070189e-01	8.087958767290368556e-01	4.347254507193771822e-01	3.782393362757929811e-01	5.242210523790653554e-01	2.322576201725205514e-01
4.912818167710595318e+00	6.171241299538556824e-01	8.052049565710754919e-01	4.290433033366358728e-01	3.828758700461443176e-01	5.331127980983999537e-01	2.326389419938887093e-01
4.928733662019784134e+00	6.124872592606072086e-01	8.011011716388537485e-01	4.238733468823606687e-01	3.875127407393927914e-01	5.403906468286887588e-01	2.346348346500968518e-01
4.944649156328974726e+00	6.079087063058039586e-01	7.959792710927332537e-01	4.198381415188746635e-01	3.920912936941960414e-01	5.450941208683686146e-01	2.390884665200235237e-01
4.960564650638163542e+00	6.034411104653659708e-01	7.897263307127535548e-01	4.171558902179784423e-01	3.965588895346339182e-01	5.470066089850088575e-01	2.461111700842590067e-01
4.976480144947352358e+00	5.991306060801501188e-01	7.826923315810647708e-01	4.155688805792354668e-01	4.008693939198497702e-01	5.466827748608056314e-01	2.550560129788939090e-01
4.992395639256542950e+00	5.950166421423948027e-01	7.756064228191359433e-01	4.144268614656537175e-01	4.049833578576051973e-01	5.455080273132577595e-01	2.644586884019526352e-01
5.008311133565731765e+00	5.911320971668776458e-01	7.693369506078662212e-01	4.129272437258890149e-01	4.088679028331223542e-01	5.455724707810125640e-01	2.721633348852321443e-01
5.024226627874922357e+00	5.875036618865907556e-01	7.645587921249978880e-01	4.104485316481836232e-01	4.124963381134092444e-01	5.488678157266941859e-01	2.761248605001243028e-01
5.040142122184111173e+00	5.841524508604044597e-01	7.615261535417583438e-01	4.067787481790506310e-01	4.158475491395956514e-01	5.559997128515448139e-01	2.756953854276464333e-01
5.056057616493299989e+00	5.810947945907289913e-01	7.601307523028505431e-01	4.020588368786074396e-01	4.189052054092709532e-01	5.660019080121101442e-01	2.718085028064317621e-01
5.071973110802490581e+00	5.783431567262951045e-01	7.601526189299971925e-01	3.965336945225930165e-01	4.216568432737050065e-01	5.774874420163098598e-01	2.658262445311000977e-01
5.087888605111679396e+00	5.759071166528584307e-01	7.614278287439534276e-01	3.903864045617634337e-01	4.240928833471416248e-01	5.894455304041182897e-01	2.587402362901649600e-01
5.103804099420869989e+00	5.737943564063325841e-01	7.638024276435199100e-01	3.837862851691452581e-01	4.262056435936674159e-01	6.012098353406503115e-01	2.512014518466845203e-01
5.119719593730058804e+00	5.720115923971910155e-01	7.669853689794110529e-01	3.770378158149709780e-01	4.279884076028089845e-01	6.122041152886776860e-01	2.437726999169403386e-01
5.135635088039247620e+00	5.705653967979434915e-01	7.704882414006390956e-01	3.706425521952478874e-01	4.294346032020563975e-01	6.218342291353660123e-01	2.370349772687467826e-01
5.151550582348438212e+00	5.694628603785378829e-01	7.737219359278416642e-01	3.652037848292341016e-01	4.305371396214622282e-01	6.295376502235691119e-01	2.315366290193553722e-01
5.167466076657627028e+00	5.687120577279536349e-01	7.761749855536252962e-01	3.612491299022819735e-01	4.312879422720463651e-01	6.348870896873057834e-01	2.276887948567870024e-01
5.183381570966817620e+00	5.683222867307708981e-01	7.775657691942471361e-01	3.590788042672946601e-01	4.316777132692293240e-01	6.376695701765840996e-01	2.256858563618745483e-01
5.199297065276006435e+00	5.683040663591734099e-01	7.779120605760637686e-01	3.586960721422830511e-01	4.316959336408265901e-01	6.379104237472161820e-01	2.254814435344369705e-01
5.215212559585195251e+00	5.686688897282408117e-01	7.775077796922956752e-01	3.598299997641859482e-01	4.313311102717592993e-01	6.358383307659607464e-01	2.268238897775579077e-01
5.231128053894385843e+00	5.694287423549486693e-01	7.768163720807912398e-01	3.620411126291060988e-01	4.305712576450514417e-01	6.317998786045171400e-01	2.293426366855857990e-01
5.247043548203574659e+00	5.705954080683917073e-01	7.763110363400932412e-01	3.648797797966901735e-01	4.294045919316082371e-01	6.261485093486158782e-01	2.326606745146005961e-01
5.262959042512765251e+00	5.721795964739728735e-01	7.763274825588388772e-01	3.680317103891069253e-01	4.278204035260271820e-01	6.191560647684034580e-01	2.364847422836509339e-01
5.278874536821954067e+00	5.741899357590845021e-01	7.770096640931649645e-01	3.713702074250040952e-01	4.258100642409153869e-01	6.110043583618889329e-01	2.406157701199418686e-01
5.294790031131142882e+00	5.766318824927221254e-01	7.783762098390754058e-01	3.748875551463688449e-01	4.233681175072778191e-01	6.018830123996683490e-01	2.448532226148872892e-01
5.310705525440333474e+00	5.795066055552395845e-01	7.804421246303714366e-01	3.785710864801077324e-01	4.204933944447604155e-01	5.921513081353989572e-01	2.488354807541219016e-01
5.326621019749522290e+00	5.828099041795459234e-01	7.832871078393865982e-01	3.823327005197052486e-01	4.171900958204541321e-01	5.824451799372972749e-01	2.519350117036109893e-01
5.342536514058712882e+00	5.865312201491722499e-01	7.870100820348027160e-01	3.860523582635417283e-01	4.134687798508277501e-01	5.735603117724656919e-01	2.533772479291897528e-01
5.358452008367901698e+00	5.906528014618829259e-01	7.916078360461932251e-01	3.896977668775726267e-01	4.093471985381170741e-01	5.660270195277874450e-01	2.526673775484467033e-01
5.374367502677090513e+00	5.951490693341962013e-01	7.968875099034600229e-01	3.934106287649323797e-01	4.048509306658037987e-01	5.596424901130717666e-01	2.500593712185358308e-01
5.390282996986281105e+00	5.999862325175046029e-01	8.025010582632904343e-01	3.974714067717187715e-01	4.000137674824952860e-01	5.534670703651189960e-01	2.465604645998715760e-01
5.406198491295469921e+00	6.051221828577728612e-01	8.080885794105654441e-01	4.021557863049802783e-01	3.948778171422271388e-01	5.463326894707003500e-01	2.434229448137539553e-01
5.422113985604660513e+00	6.105066942935102325e-01	8.134383326648653156e-01	4.075750559221551494e-01	3.894933057064899895e-01	5.373875164547866623e-01	2.415990949581933167e-01
5.438029479913849329e+00	6.160819345658694601e-01	8.185746616036575496e-01	4.135892075280813707e-01	3.839180654341306509e-01	5.263887717254326359e-01	2.414473591428286658e-01
5.453944974223039921e+00	6.217832853822531369e-01	8.237335304083185372e-01	4.198330403561877366e-01	3.782167146177469186e-01	5.138191681729227245e-01	2.426142610625711127e-01
5.469860468532228737e+00	6.275404532340439490e-01	8.292363477703084129e-01	4.258445586977794850e-01	3.724595467659560510e-01	5.009430343896423832e-01	2.439760591422696911e-01
5.485775962841417552e+00	6.332788401274558332e-01	8.353243905972471683e-01	4.312332896576644981e-01	3.667211598725440558e-01	4.896925741276282884e-01	2.437497456174598232e-01
5.501691457150608144e+00	6.389211317276779489e-01	8.420514916755565960e-01	4.357907717797993019e-01	3.610788682723220511e-01	4.819912970921486073e-01	2.401664394524954949e-01
5.517606951459796960e+00	6.443890503735132391e-01	8.492992392944496149e-01	4.394788614525768633e-01	3.556109496264867609e-01	4.786047363876446137e-01	2.326171628653289081e-01
5.533522445768987552e+00	6.496052125502252972e-01	8.568792963744258362e-01	4.423311287260247582e-01	3.503947874497747583e-01	4.788653861732519723e-01	2.219241887262975443e-01
5.549437940078176368e+00	6.544950250732859409e-01	8.646200165368804758e-01	4.443700336096914061e-01	3.455049749267140591e-01	4.816119302184461159e-01	2.093980196349820022e-01
5.565353434387365184e+00	6.589885516826962109e-01	8.723675463863226343e-01	4.456095569790697875e-01	3.410114483173039002e-01	4.858700191672929436e-01	1.961528774673148567e-01
5.581268928696555776e+00	6.630222820990814281e-01	8.799200378158882341e-01	4.461245263822746776e-01	3.369777179009186274e-01	4.908420553817725018e-01	1.831133804200647253e-01
5.597184423005744591e+00	6.665407388408013389e-01	8.869722237730922609e-01	4.461092539085104169e-01	3.334592611591985500e-01	4.957723986682853190e-01	1.711461236501117811e-01
5.613099917314935183e+00	6.694978631076242692e-01	8.931330244820375741e-01	4.458627017332109643e-01	3.305021368923756198e-01	4.999588581039788870e-01	1.610454156807723525e-01
5.629015411624123999e+00	6.718581295390868569e-01	8.980150691306753030e-01	4.457011899474984107e-01	3.281418704609131431e-01	5.028487544404186549e-01	1.534349864814076314e-01
5.644930905933312815e+00	6.735973502808522140e-01	9.013446291635647256e-01	4.458500713981397023e-01	3.264026497191477860e-01	5.041235261813449275e-01	1.486817732569506445e-01
5.660846400242503407e+00	6.747031410720267797e-01	9.030367620476575929e-01	4.463695200963960219e-01	3.252968589279731648e-01	5.037344918517567827e-01	1.468592260041895470e-01
5.676761894551692222e+00	6.751750354592560566e-01	9.032058808988621124e-01	4.471441900196500008e-01	3.248249645407439434e-01	5.018851306512435162e-01	1.477647984302443152e-01
5.692677388860882814e+00	6.750242471597849292e-01	9.021103675227286622e-01	4.479381267968411962e-01	3.249757528402150708e-01	4.989610253803974382e-01	1.509904803000327034e-01
5.708592883170071630e+00	6.742730944241823732e-01	9.000550951907597685e-01	4.484910936576049778e-01	3.257269055758175158e-01	4.954160378055871838e-01	1.560377733460478478e-01
5.724508377479260446e+00	6.729541133846983492e-01	8.972972548515250057e-01	4.486109719178717481e-01	3.270458866153016508e-01	4.916504870885213818e-01	1.624412861420819199e-01
5.740423871788451038e+00	6.711088992453224655e-01	8.940043420337344671e-01	4.482134564569104640e-01	3.288911007546775900e-01	4.879528834349594613e-01	1.698293180743957187e-01
5.756339366097639854e+00	6.687867242617965280e-01	8.902825500985299678e-01	4.472908984250630882e-01	3.312132757382034165e-01	4.845742847648742968e-01	1.778522667115325084e-01
5.772254860406830446e+00	6.660429893437476156e-01	8.862429562429282592e-01	4.458430224445669721e-01	3.339570106562525509e-01	4.819221300370126193e-01	1.859918912754924825e-01
5.788170354716019261e+00	6.629375714581621226e-01	8.820431554457954793e-01	4.438319874705287660e-01	3.370624285418378774e-01	4.807121998821257680e-01	1.934126572015499868e-01
5.804085849025208077e+00	6.595331316114816378e-01	8.778604672851797464e-01	4.412057959377835292e-01	3.404668683885183622e-01	4.817897455551459762e-01	1.991439912218907760e-01
5.820001343334398669e+00	6.558934479503613080e-01	8.738086551568102767e-01	4.379782407439123393e-01	3.441065520496388030e-01	4.855032440133915661e-01	2.027098600858860400e-01
5.835916837643587485e+00	6.520818354917050641e-01	8.698634544651622225e-01	4.343002165182479057e-01	3.479181645082949914e-01	4.911769959755555859e-01	2.046593330410343969e-01
5.851832331952778077e+00	6.481597083409325055e-01	8.658658011904940555e-01	4.304536154913710111e-01	3.518402916590676055e-01	4.973776409495040962e-01	2.063029423686311425e-01
5.867747826261966893e+00	6.441853322719530706e-01	8.616147049447970829e-01	4.267559595991091137e-01	3.558146677280468739e-01	5.026660954386794611e-01	2.089632400174142313e-01
5.883663320571155708e+00	6.402128056157997404e-01	8.569955258164497769e-01	4.234300854151497040e-01	3.597871943842002040e-01	5.061251029333422302e-01	2.134492858350581224e-01
5.899578814880346300e+00	6.362912950154294700e-01	8.520699120394992221e-01	4.205126779913597179e-01	3.637087049845705300e-01	5.075489010846531146e-01	2.198685088844879176e-01
5.915494309189535116e+00	6.324645402921741377e-01	8.470802632932052934e-01	4.178488172911429266e-01	3.675354597078258623e-01	5.075030724868447862e-01	2.275678469288069383e-01
5.931409803498725708e+00	6.287706300113223845e-01	8.423650921590761786e-01	4.151761678635685904e-01	3.712293699886775600e-01	5.073225097729224808e-01	2.351362302044326669e-01
5.947325297807914524e+00	6.252420369154699786e-01	8.382279324356251005e-01	4.122561413953148568e-01	3.747579630845301324e-01	5.088225190539654719e-01	2.406934071150948207e-01
5.963240792117103339e+00	6.219058907805250502e-01	8.348364344747595256e-01	4.089753470862905749e-01	3.780941092194750053e-01	5.134291233511747432e-01	2.427590950877753229e-01
5.979156286426293931e+00	6.187844559607484918e-01	8.322141436872271258e-01	4.053547682342698577e-01	3.812155440392515637e-01	5.212693702550370567e-01	2.411617178234660153e-01
5.995071780735482747e+00	6.158957723764328929e-01	8.303155912971419417e-01	4.014759534557238441e-01	3.841042276235671071e-01	5.313698193420643978e-01	2.368386359050697887e-01
6.010987275044673339e+00	6.132544123216933096e-01	8.291065309082109591e-01	3.974022937351756601e-01	3.867455876783068014e-01	5.425924897129676960e-01	2.308986856436458512e-01
6.026902769353863931e+00	6.108723014864314571e-01	8.285734260395514195e-01	3.931711769333114948e-01	3.891276985135685984e-01	5.541139699179740141e-01	2.241414271091631827e-01
6.042818263663050971e+00	6.087595511375725188e-01	8.286544902071104612e-01	3.888646120680345764e-01	3.912404488624274812e-01	5.653477888036425592e-01	2.171331089212123755e-01
6.058733757972241563e+00	6.069252495135057934e-01	8.291568441295132930e-01	3.846936548974982939e-01	3.930747504864942621e-01	5.757609074255384263e-01	2.103885935474500979e-01
6.074649252281432155e+00	6.053781640590941704e-01	8.297397574234952611e-01	3.810165706946930242e-01	3.946218359409058851e-01	5.848127692043865178e-01	2.044309026774252525e-01
6.090564746590619194e+00	6.041273119639376521e-01	8.299908224465113449e-01	3.782638014813640148e-01	3.958726880360622369e-01	5.920092723003695934e-01	1.997361037717549082e-01
6.106480240899809786e+00	6.031823642631530813e-01	8.295538919214463514e-01	3.768108366048598112e-01	3.968176357368470297e-01	5.969920382844653428e-01	1.966432331892286611e-01
6.122395735209000378e+00	6.025538581347595901e-01	8.282435863128149167e-01	3.768641299567042635e-01	3.974461418652403544e-01	5.996031619141626301e-01	1.952891218163180509e-01
6.138311229518187417e+00	6.022532025337514749e-01	8.261011126552203487e-01	3.784052924122826012e-01	3.977467974662484140e-01	5.999005290373683463e-01	1.955930658951284817e-01
6.154226723827378009e+00	6.022924734492790533e-01	8.233754477589199094e-01	3.812094991396381971e-01	3.977075265507209467e-01	5.981195428707296591e-01	1.972955102307122621e-01
6.170142218136568601e+00	6.026840063451163187e-01	8.204369498785050174e-01	3.849310628117276201e-01	3.973159936548835702e-01	5.945900792414752223e-01	2.000419080682918904e-01
6.186057712445759194e+00	6.034398042313241506e-01	8.176548200980751080e-01	3.892247883645731932e-01	3.965601957686759049e-01	5.896356032605711839e-01	2.034847882767806815e-01
6.201973206754946233e+00	6.045707898243726230e-01	8.152955240049091223e-01	3.938460556438361237e-01	3.954292101756273770e-01	5.835027030662220948e-01	2.073557172850326313e-01
6.217888701064136825e+00	6.060859389328192570e-01	8.134998869368628149e-01	3.986719909287756436e-01	3.939140610671807430e-01	5.763716686645052878e-01	2.114564534698561427e-01
6.233804195373327417e+00	6.079913391646127874e-01	8.123479307539034355e-01	4.036347475753221392e-01	3.920086608353871016e-01	5.684609937207664165e-01	2.155563279500077867e-01
6.249719689682514456e+00	6.102892229747763908e-01	8.119494075388891119e-01	4.086290384106637252e-01	3.897107770252235537e-01	5.601695171464842193e-01	2.192520369039628880e-01
6.265635183991705048e+00	6.129770267322851574e-01	8.124679950677238249e-01	4.134860583968464898e-01	3.870229732677148982e-01	5.521303712300572597e-01	2.219155753053725366e-01
6.281550678300895640e+00	6.160465277548277108e-01	8.140332118227813218e-01	4.180598436868740997e-01	3.839534722451724003e-01	5.450293920711449802e-01	2.228775524191997925e-01
6.297466172610086232e+00	6.194831091168041537e-01	8.165935396634329546e-01	4.223726785701752973e-01	3.805168908831958463e-01	5.391826837959132757e-01	2.218510979704784170e-01
6.313381666919273272e+00	6.232651975623382246e-01	8.198380803715118459e-01	4.266923147531646032e-01	3.767348024376617754e-01	5.341954956143455391e-01	2.192741092609780673e-01
6.329297161228463864e+00	6.273639132372887950e-01	8.232740203877129126e-01	4.314538060868647329e-01	3.726360867627113160e-01	5.290859779231805726e-01	2.161861956022420872e-01
6.345212655537654456e+00	6.317429614738779842e-01	8.264209467695968758e-01	4.370649761781591480e-01	3.682570385261220158e-01	5.227719161030756068e-01	2.137421609491683971e-01
6.361128149846841495e+00	6.363587868842408568e-01	8.290075744688230053e-01	4.437099992996586528e-01	3.636412131157592542e-01	5.145076163080477549e-01	2.127748099234707535e-01
6.377043644156032087e+00	6.411609989790220121e-01	8.310817908295958789e-01	4.512402071284481453e-01	3.588390010209778769e-01	5.040969085058278898e-01	2.135810935361278640e-01
6.392959138465222679e+00	6.460930669079943955e-01	8.329976397444271985e-01	4.591884940715615926e-01	3.539069330920056045e-01	4.919663660294887331e-01	2.158475001545225036e-01
6.408874632774409719e+00	6.510932692339681527e-01	8.352762131454303240e-01	4.669103253225059258e-01	3.489067307660317363e-01	4.791907044902051216e-01	2.186227570418583510e-01
6.424790127083600311e+00	6.560958734174178186e-01	8.383834583710905175e-01	4.738082884637450642e-01	3.439041265825821259e-01	4.674146864785467814e-01	2.203935666866174703e-01
6.440705621392790903e+00	6.610325094083282504e-01	8.425430166398402143e-01	4.795220021768163421e-01	3.389674905916716940e-01	4.584241622505126346e-01	2.195108189328307535e-01
6.456621115701981495e+00	6.658336928750319128e-01	8.477144044930902123e-01	4.839529812569736134e-01	3.341663071249679207e-01	4.533024715440264751e-01	2.150301427059093662e-01
6.472536610011168534e+00	6.704304465476425001e-01	8.537305580315388553e-01	4.871303350637461449e-01	3.295695534523576109e-01	4.519481033255843272e-01	2.071910035791308946e-01
6.488452104320359126e+00	6.747559632373426597e-01	8.604345893250847643e-01	4.890773371496005550e-01	3.252440367626572293e-01	4.535517873032840486e-01	1.969362862220304378e-01
6.504367598629549718e+00	6.787472515395348571e-01	8.676775742306309658e-01	4.898169288484387485e-01	3.212527484604652539e-01	4.572004881737404269e-01	1.853050087471900809e-01
6.520283092938736758e+00	6.823467051613866241e-01	8.752023345768691343e-01	4.894910757459041140e-01	3.176532948386134869e-01	4.619964386835730963e-01	1.733101509936539053e-01
6.536198587247927350e+00	6.855035392449225773e-01	8.825564530329890189e-01	4.884506254568561356e-01	3.144964607550773672e-01	4.670240378909514822e-01	1.619688836192032244e-01
6.552114081557117942e+00	6.881750418864617247e-01	8.891395231315089021e-01	4.872105606414145473e-01	3.118249581135381643e-01	4.714253803300179069e-01	1.522245358970584495e-01
6.568029575866304981e+00	6.903275960758279428e-01	8.943596354138565463e-01	4.862955567377993948e-01	3.096724039241720572e-01	4.745287959595548277e-01	1.448160118887892867e-01
6.583945070175495573e+00	6.919374361902200787e-01	8.978013536271820527e-01	4.860735187532581603e-01	3.080625638097799768e-01	4.759414263764104591e-01	1.401837012431494667e-01
6.599860564484686165e+00	6.929911135893593865e-01	8.993317632472397349e-01	4.866504639314789826e-01	3.070088864106407245e-01	4.755848716889215511e-01	1.384329011323598979e-01
6.615776058793876757e+00	6.934856573148769909e-01	8.991202269005624803e-01	4.878510877291915571e-01	3.065143426851230646e-01	4.736802842925182944e-01	1.393484010777278348e-01
6.631691553103063796e+00	6.934284278956900360e-01	8.975723924879449589e-01	4.892844633034351132e-01	3.065715721043100750e-01	4.706826415689530085e-01	1.424605026396671414e-01
6.647607047412254389e+00	6.928366742762993580e-01	8.951933260220614752e-01	4.904800225305372963e-01	3.071633257237005310e-01	4.671599068253455833e-01	1.471667446220554787e-01
6.663522541721444981e+00	6.917368153905043560e-01	8.924248359351414361e-01	4.910487948458672203e-01	3.082631846094956440e-01	4.636380067439027641e-01	1.528883624750885517e-01
6.679438036030632020e+00	6.901634783968628728e-01	8.895364911783546491e-01	4.907904656153710965e-01	3.098365216031370162e-01	4.604868173115571062e-01	1.591862258947169262e-01
6.695353530339822612e+00	6.881583346191172401e-01	8.866346171923242814e-01	4.896820520459101989e-01	3.118416653808826489e-01	4.579469763095988522e-01	1.657363544521664456e-01
6.711269024649013204e+00	6.857687814071251609e-01	8.837686677587889283e-01	4.877688950554613934e-01	3.142312185928748391e-01	4.563122385274921422e-01	1.721501986582575361e-01
6.727184518958200243e+00	6.830465231493987321e-01	8.810335039644445754e-01	4.850595423343529444e-01	3.169534768506012679e-01	4.561052920640447095e-01	1.778016616371578262e-01
6.743100013267390835e+00	6.800461073240744447e-01	8.785729481960951048e-01	4.815192664520537846e-01	3.199538926759255553e-01	4.579633600696851881e-01	1.819444252821658947e-01
6.759015507576581427e+00	6.768234716762708825e-01	8.764787726174132487e-01	4.771681707351285717e-01	3.231765283237291175e-01	4.621307349489413019e-01	1.842223216985169332e-01
6.774931001885772019e+00	6.734345563740650187e-01	8.746759443462897021e-01	4.721931684018403352e-01	3.265654436259349258e-01	4.680088533203224932e-01	1.851220339315473862e-01
6.790846496194959059e+00	6.699340304516649969e-01	8.729050065126026103e-01	4.669630543907273834e-01	3.300659695483349476e-01	4.743343769269154908e-01	1.857975621697544322e-01
6.806761990504149651e+00	6.663741752306105992e-01	8.708311359957383591e-01	4.619172144654827838e-01	3.336258247693894008e-01	4.797819797336723147e-01	1.874696698051064592e-01
6.822677484813340243e+00	6.628039590452440288e-01	8.682101556610927195e-01	4.573977624293953381e-01	3.371960409547559157e-01	4.834264045965038226e-01	1.909656773130080087e-01
6.838592979122527282e+00	6.592683278921622758e-01	8.650168586376772994e-01	4.535197971466472522e-01	3.407316721078378907e-01	4.849267072040847060e-01	1.965366370115910477e-01
6.854508473431717874e+00	6.558077260378868401e-01	8.614790417982929327e-01	4.501364102774806919e-01	3.441922739621131599e-01	4.845858745145160684e-01	2.037986734097102237e-01
6.870423967740908466e+00	6.524578496534446659e-01	8.580053914687543193e-01	4.469103078381350125e-01	3.475421503465553341e-01	4.833840508442006634e-01	2.117002498489100049e-01
6.886339462050095506e+00	6.492496257097293277e-01	8.550345302679928094e-01	4.434647211514658460e-01	3.507503742902706723e-01	4.828922411870686937e-01	2.186085073934726508e-01
6.902254956359286098e+00	6.462093981618548533e-01	8.528762267376085449e-01	4.395425695861011617e-01	3.537906018381452022e-01	4.847785980738079648e-01	2.228026056024824120e-01
6.918170450668476690e+00	6.433592943366817085e-01	8.516350220619708367e-01	4.350835666113925249e-01	3.566407056633182915e-01	4.898989681097551951e-01	2.233824432168814156e-01
6.934085944977667282e+00	6.407177368203491596e-01	8.512540371519250471e-01	4.301814364887732722e-01	3.592822631796509514e-01	4.978625748672856899e-01	2.207019514920162129e-01
6.950001439286854321e+00	6.383000603511590487e-01	8.516220231037786581e-01	4.249780975985394393e-01	3.616999396488408958e-01	5.076322025026778206e-01	2.157676767950039987e-01
6.965916933596044913e+00	6.361191894964938198e-01	8.526467844461835810e-01	4.195915945468040587e-01	3.638808105035061802e-01	5.182519328391499425e-01	2.095096881678624179e-01
6.981832427905235505e+00	6.341863313696289861e-01	8.542468863057169903e-01	4.141257764335409819e-01	3.658136686303710139e-01	5.290183796697740526e-01	2.026089575909680307e-01
6.997747922214422545e+00	6.325116383578437418e-01	8.562915046540664488e-01	4.087317720616210903e-01	3.674883616421562027e-01	5.393495042315785692e-01	1.956272190527338362e-01
7.013663416523613137e+00	6.311047987175366636e-01	8.585572043444122947e-01	4.036523930906610325e-01	3.688952012824633364e-01	5.486896836918098153e-01	1.891007188731168576e-01
7.029578910832803729e+00	6.299755177769368331e-01	8.607484985165180236e-01	3.992025370373556425e-01	3.700244822230631669e-01	5.565278409115148595e-01	1.835211235346114744e-01
7.045494405141994321e+00	6.291338591153947668e-01	8.625750411631907255e-01	3.956926770675988081e-01	3.708661408846051777e-01	5.624695183726262648e-01	1.792627633965840350e-01
7.061409899451181360e+00	6.285904231278031107e-01	8.638408961487937798e-01	3.933399501068124415e-01	3.714095768721970003e-01	5.662981326529050730e-01	1.765210210914889000e-01
7.077325393760371952e+00	6.283563494423745066e-01	8.645013531915686222e-01	3.922113456931803355e-01	3.716436505576254934e-01	5.679940666451039899e-01	1.752932344701470246e-01
7.093240888069562544e+00	6.284431393085081474e-01	8.646648970092996045e-01	3.922213816077166904e-01	3.715568606914918526e-01	5.677053577545086993e-01	1.754083636284749781e-01
7.109156382378749583e+00	6.288623038571833357e-01	8.645424616802476203e-01	3.931821460341190511e-01	3.711376961428166643e-01	5.656781764487832653e-01	1.765972158368501188e-01
7.125071876687940176e+00	6.296248536072579505e-01	8.643668610515133910e-01	3.948828461630025100e-01	3.703751463927420495e-01	5.621696538688601974e-01	1.785806389166239017e-01
7.140987370997130768e+00	6.307406533145911709e-01	8.643195048032532579e-01	3.971618018259290839e-01	3.692593466854089401e-01	5.573805191318301766e-01	1.811381742389877036e-01
7.156902865306317807e+00	6.322176738420601794e-01	8.644995104858016477e-01	3.999358371983187110e-01	3.677823261579398761e-01	5.514463399542872679e-01	1.841183123615924844e-01
7.172818359615508399e+00	6.340611788263939008e-01	8.649454773547562425e-01	4.031768802980316146e-01	3.659388211736060992e-01	5.445004194318470159e-01	1.873772229153652380e-01
7.188733853924698991e+00	6.362728882594039792e-01	8.656856226288025535e-01	4.068601538900054604e-01	3.637271117405959098e-01	5.367761876183699821e-01	1.906780358628218097e-01
7.204649348233889583e+00	6.388501634926622152e-01	8.667740739301448283e-01	4.109262530551796022e-01	3.611498365073377848e-01	5.286760058630610715e-01	1.936236671516145535e-01
7.220564842543076622e+00	6.417852585083825279e-01	8.682838268380684843e-01	4.152866901786965714e-01	3.582147414916174721e-01	5.207184588543459780e-01	1.957110241288889663e-01
7.236480336852267214e+00	6.450646805579753895e-01	8.702608424337607840e-01	4.198685186821899951e-01	3.549353194420246105e-01	5.133221499181269687e-01	1.965484889659222523e-01
7.252395831161457807e+00	6.486686995266581768e-01	8.726756754780838898e-01	4.246617235752324637e-01	3.513313004733418232e-01	5.065285084962398710e-01	1.961340924504438310e-01
7.268311325470644846e+00	6.525710397977038113e-01	8.754149654440899209e-01	4.297271141513177017e-01	3.474289602022960777e-01	4.999022221743849581e-01	1.949556982302071695e-01
7.284226819779835438e+00	6.567387812032117189e-01	8.783276803324686632e-01	4.351498820739548301e-01	3.432612187967881701e-01	4.927345416084976670e-01	1.937878959850786731e-01
7.300142314089026030e+00	6.611324871688885052e-01	8.813012262741090064e-01	4.409637480636680040e-01	3.388675128311114948e-01	4.843968338952046038e-01	1.933381917670183858e-01
7.316057808398213069e+00	6.657065687535954623e-01	8.843219238869770571e-01	4.470912136202139231e-01	3.342934312464044266e-01	4.746275503725992939e-01	1.939593121202095316e-01
7.331973302707403661e+00	6.704098833564812177e-01	8.874841281486637312e-01	4.533356385642987041e-01	3.295901166435187823e-01	4.636887977615479217e-01	1.954914355254896152e-01
7.347888797016594253e+00	6.751865568449928467e-01	8.909416833422441062e-01	4.594314303477415873e-01	3.248134431550071533e-01	4.524225499565027730e-01	1.972043363535115057e-01
7.363804291325784845e+00	6.799770081810454503e-01	8.948289925886976359e-01	4.651250237733932091e-01	3.200229918189546607e-01	4.421687133527840152e-01	1.978772702851253062e-01
7.379719785634971885e+00	6.847191467120585795e-01	8.991994379039918162e-01	4.702388555201252873e-01	3.152808532879414205e-01	4.343792140082106124e-01	1.961824925676722287e-01
7.395635279944162477e+00	6.893497045393133238e-01	9.040172486132143082e-01	4.746821604654123394e-01	3.106502954606866762e-01	4.299302894536666808e-01	1.913703014677066716e-01
7.411550774253353069e+00	6.938056601209527940e-01	9.091965703394011555e-01	4.784147499025044326e-01	3.061943398790472615e-01	4.287311359986026860e-01	1.836575437594918370e-01
7.427466268562540108e+00	6.980257047907159063e-01	9.146437308870223326e-01	4.814076786944094799e-01	3.019742952092842048e-01	4.300739272340496355e-01	1.738746631845187740e-01
7.443381762871730700e+00	7.019517013803526773e-01	9.202614224441688640e-01	4.836419803165364906e-01	2.980482986196474338e-01	4.331472937669679779e-01	1.629493034723268896e-01
7.459297257180921292e+00	7.055300837428031269e-01	9.259132516064713103e-01	4.851469158791349434e-01	2.944699162571968731e-01	4.371964798403605856e-01	1.517433526740331884e-01
7.475212751490108332e+00	7.087131477129603452e-01	9.313868286655831996e-01	4.860394667603374907e-01	2.912868522870396548e-01	4.415002399209010386e-01	1.410734646531782988e-01
7.491128245799298924e+00	7.114601878486102038e-01	9.363982684582561333e-01	4.865221072389643298e-01	2.885398121513896297e-01	4.453925875894632069e-01	1.316870367133160247e-01
7.507043740108489516e+00	7.137384400106404625e-01	9.406484484824035874e-01	4.868284315388773376e-01	2.862615599893594820e-01	4.483405438352768835e-01	1.241825761434420528e-01
7.522959234417680108e+00	7.155237972288690518e-01	9.439032074894584401e-01	4.871443869682796635e-01	2.844762027711310037e-01	4.500156124088264820e-01	1.189367931334355255e-01
7.538874728726867147e+00	7.168012750433321312e-01	9.460563114271636209e-01	4.875462386595005859e-01	2.831987249566679798e-01	4.503245637267745405e-01	1.160728861865614470e-01
7.554790223036057739e+00	7.175652122349880369e-01	9.471468128706164169e-01	4.879836115993596013e-01	2.824347877650119631e-01	4.493929306919107747e-01	1.154766448381131794e-01
7.570705717345248331e+00	7.178192031444445842e-01	9.473256042233885177e-01	4.883128020655006507e-01	2.821807968555555823e-01	4.475038953211978310e-01	1.168576983899133614e-01
7.586621211654435371e+00	7.175757681765249085e-01	9.467884420856946814e-01	4.883630942673550801e-01	2.824242318234750360e-01	4.450037828108297511e-01	1.198446808361202931e-01
7.602536705963625963e+00	7.168557791506432464e-01	9.457086673156311907e-01	4.880028909856553576e-01	2.831442208493567536e-01	4.422053395796562425e-01	1.240831021190572647e-01
7.618452200272816555e+00	7.156876654451601594e-01	9.442033337109124735e-01	4.871719971794078452e-01	2.843123345548400072e-01	4.393409490702668840e-01	1.292837200394131025e-01
7.634367694582007147e+00	7.141064349961103730e-01	9.423452904059246293e-01	4.858675795862960611e-01	2.858935650038897380e-01	4.366090351435309991e-01	1.351780948642484492e-01
7.650283188891194186e+00	7.121525507979447056e-01	9.402019330491256932e-01	4.841031685467637180e-01	2.878474492020554054e-01	4.342985890413915695e-01	1.413963093627192413e-01
7.666198683200384778e+00	7.098707083364752535e-01	9.378633213098467314e-01	4.818780953631037756e-01	2.901292916635248575e-01	4.328896662632045200e-01	1.473689170638451951e-01
7.682114177509575370e+00	7.073085621641961307e-01	9.354330009747287011e-01	4.791841233536636158e-01	2.926914378358038138e-01	4.329682104523232544e-01	1.524146652192844009e-01
7.698029671818762409e+00	7.045154504986259614e-01	9.329862861075886027e-01	4.760446148896633201e-01	2.954845495013740941e-01	4.348777724519580223e-01	1.560913265507901937e-01
7.713945166127953001e+00	7.015411652740659587e-01	9.305296280117685281e-01	4.725527025363634448e-01	2.984588347259341523e-01	4.383436363255362456e-01	1.585740331263320591e-01
7.729860660437143594e+00	6.984348115910581356e-01	9.279979233865623955e-01	4.688716997955538757e-01	3.015651884089418644e-01	4.424848765108269077e-01	1.606455003070568210e-01
7.745776154746330633e+00	6.952437951628017698e-01	9.252998214062904125e-01	4.651877689193131826e-01	3.047562048371982857e-01	4.462331613455756130e-01	1.632792483288209584e-01
7.761691649055521225e+00	6.920129694146819332e-01	9.223861249447389277e-01	4.616398138846249943e-01	3.079870305853180668e-01	4.487764627054811051e-01	1.671975984651550007e-01
7.777607143364711817e+00	6.887839656845019531e-01	9.193007426673573956e-01	4.582671887016465107e-01	3.112160343154980469e-01	4.498056914770484083e-01	1.726263771539477132e-01
7.793522637673902409e+00	6.855947208859570763e-01	9.161847158347687925e-01	4.550047259371453601e-01	3.144052791140430347e-01	4.496116643788826694e-01	1.791988938492034000e-01
7.809438131983089448e+00	6.824792074636221173e-01	9.132306278732186255e-01	4.517277870540256091e-01	3.175207925363779382e-01	4.490962828332302204e-01	1.859453022395256283e-01
7.825353626292280040e+00	6.794673609297972039e-01	9.106129470275611260e-01	4.483217748320332818e-01	3.205326390702027961e-01	4.496099924354100552e-01	1.914552857049955370e-01
7.841269120601470632e+00	6.765851911747743364e-01	9.084349718514830307e-01	4.447354104980656420e-01	3.234148088252256636e-01	4.524317357729379374e-01	1.943978818775133899e-01
7.857184614910657672e+00	6.738550555016682431e-01	9.067217847271065168e-01	4.409883262762299694e-01	3.261449444983316459e-01	4.580633621781710074e-01	1.942265268184923122e-01
7.873100109219848264e+00	6.712960643304028974e-01	9.054544016326753209e-01	4.371377270281304184e-01	3.287039356695971026e-01	4.660556076100900724e-01	1.913522637291041328e-01
7.889015603529038856e+00	6.689245850568237284e-01	9.046097905107615134e-01	4.332393796028859434e-01	3.310754149431761606e-01	4.755341351819043494e-01	1.866166947044479441e-01
7.904931097838225895e+00	6.667548058799328548e-01	9.041705446724106476e-01	4.293390670874550619e-01	3.332451941200672563e-01	4.856997778142820854e-01	1.807906104258524271e-01
7.920846592147416487e+00	6.647993196731953880e-01	9.040961924105813674e-01	4.255024469358094086e-01	3.352006803268045565e-01	4.959266886174357181e-01	1.744746720361733949e-01
7.936762086456607079e+00	6.630696882311659657e-01	9.042817871215477199e-01	4.218575893407842115e-01	3.369303117688340343e-01	5.056717037465126019e-01	1.681889197911555223e-01
7.952677580765797671e+00	6.615769494309082788e-01	9.045423035054038774e-01	4.186115953564126801e-01	3.384230505690917212e-01	5.144203978657678755e-01	1.624257032724155392e-01
7.968593075074984711e+00	6.603320338768461362e-01	9.046438811501549271e-01	4.160201866035372897e-01	3.396679661231539749e-01	5.217145078520957213e-01	1.576214243942122839e-01
7.984508569384175303e+00	6.593460632307093228e-01	9.043706182877382371e-01	4.143215081736804639e-01	3.406539367692906772e-01	5.272146027262012424e-01	1.540932708123801675e-01
8.000424063693365895e+00	6.586305093749977857e-01	9.035943009624189948e-01	4.136667177875765766e-01	3.413694906250021033e-01	5.307493929852182823e-01	1.519895882647859520e-01
8.016339558002552934e+00	6.581972014706896079e-01	9.023153085724183731e-01	4.140790943689608428e-01	3.418027985293103366e-01	5.323273046976134681e-01	1.512782923610072050e-01
8.032255052311743526e+00	6.580581764594053418e-01	9.006583541041197627e-01	4.154579988146909209e-01	3.419418235405947692e-01	5.321051454255383284e-01	1.517785016556512101e-01
8.048170546620934118e+00	6.582253772174209150e-01	8.988259969145204753e-01	4.176247575203213547e-01	3.417746227825791960e-01	5.303220251451870038e-01	1.532272204199714161e-01
8.064086040930121158e+00	6.587102109829129359e-01	8.970308275321090541e-01	4.203895944337167623e-01	3.412897890170869530e-01	5.272212223229576500e-01	1.553583557112162283e-01
8.080001535239311750e+00	6.595229884554382194e-01	8.954385655794194765e-01	4.236074113314569622e-01	3.404770115445616696e-01	5.229959934694061729e-01	1.579580296197171108e-01
8.095917029548502342e+00	6.606722707500095604e-01	8.941497225547510030e-01	4.271948189452681177e-01	3.393277292499904396e-01	5.177931043131476230e-01	1.608623541868332008e-01
8.111832523857692934e+00	6.621641568701366332e-01	8.932234539282006835e-01	4.311048598120725828e-01	3.378358431298634779e-01	5.117792921410050377e-01	1.638923941187219457e-01
8.127748018166879973e+00	6.640015483010608399e-01	8.927175375216352959e-01	4.352855590804863839e-01	3.359984516989393266e-01	5.052306439897825685e-01	1.667662594080961125e-01
8.143663512476070565e+00	6.661834295449894361e-01	8.927061759796810492e-01	4.396606831102978230e-01	3.338165704550105639e-01	4.985672122286091135e-01	1.690659286814120421e-01
8.159579006785261157e+00	6.687042038317522197e-01	8.932539908342810309e-01	4.441544168292234085e-01	3.312957961682477803e-01	4.922533528724761243e-01	1.703382394640194364e-01
8.175494501094448196e+00	6.715531218290191617e-01	8.943604105209841393e-01	4.487458331370541842e-01	3.284468781709806717e-01	4.865600902482204448e-01	1.703336660937409264e-01
8.191409995403638789e+00	6.747138380136691316e-01	8.959181425542679378e-01	4.535095334730703254e-01	3.252861619863308684e-01	4.813396975420205504e-01	1.692326264306411587e-01
8.207325489712829381e+00	6.781641245929227457e-01	8.977265331210160237e-01	4.586017160648294677e-01	3.218358754070773653e-01	4.760254015162197483e-01	1.676463492979349545e-01
8.223240984022019973e+00	6.818757666913112248e-01	8.995637053239560199e-01	4.641878280586664296e-01	3.181242333086887752e-01	4.698821049040996511e-01	1.663663617132779271e-01
8.239156478331207012e+00	6.858146552165771404e-01	9.012810637622077348e-01	4.703482466709466014e-01	3.141853447834228596e-01	4.623194477034119898e-01	1.660512418634337295e-01
8.255071972640397604e+00	6.899410856999890207e-01	9.028708064303938574e-01	4.770113649695841840e-01	3.100589143000110348e-01	4.531062719151818241e-01	1.670115566848402733e-01
8.270987466949588196e+00	6.942102628233732808e-01	9.044726390571971031e-01	4.839478865895495141e-01	3.057897371766267192e-01	4.424700322495050409e-01	1.691094421037483975e-01
8.286902961258775235e+00	6.985730016644879914e-01	9.063147698364627525e-01	4.908312334925132303e-01	3.014269983355120086e-01	4.311223431329044287e-01	1.717316535381195608e-01
8.302818455567965827e+00	7.029766082861703680e-01	9.086169926458750323e-01	4.973362239264657036e-01	2.970233917138296875e-01	4.202028526763839089e-01	1.738439307512754661e-01
8.318733949877156419e+00	7.073659145237505275e-01	9.115091432352329104e-01	5.032226858122681445e-01	2.926340854762494170e-01	4.110454886435899180e-01	1.742226823089089160e-01
8.334649444186343459e+00	7.116844350242819139e-01	9.150122450449053035e-01	5.083566250036585243e-01	2.883155649757180861e-01	4.047088054583428685e-01	1.719223244930933037e-01
8.350564938495534051e+00	7.158756090550206785e-01	9.190816297196982010e-01	5.126695883903431561e-01	2.841243909449792659e-01	4.015447002820328737e-01	1.667040816079256582e-01
8.366480432804724643e+00	7.198840855696984065e-01	9.236582849462332545e-01	5.161098861931635584e-01	2.801159144303015935e-01	4.012247906417630849e-01	1.590070382188401021e-01
8.382395927113915235e+00	7.236570076788819694e-01	9.286707103673313979e-01	5.186433049904325410e-01	2.763429923211180306e-01	4.030777186569667325e-01	1.496082659852693009e-01
8.398311421423102274e+00	7.271452521234779143e-01	9.339815548031213943e-01	5.203089494438344342e-01	2.728547478765220857e-01	4.063077355024058424e-01	1.394017602506383291e-01
8.414226915732292866e+00	7.303045806301956544e-01	9.393323871762250254e-01	5.212767740841662834e-01	2.696954193698044011e-01	4.100736618131957112e-01	1.293171769264131188e-01
8.430142410041483458e+00	7.330966630881657897e-01	9.443491813506044164e-01	5.218441448257271631e-01	2.669033369118342658e-01	4.135789829309706178e-01	1.202276908926979138e-01
8.446057904350670498e+00	7.354899372034044980e-01	9.486225621054353851e-01	5.223573123013736108e-01	2.645100627965956130e-01	4.161839604325233699e-01	1.128361651606678839e-01
8.461973398659861090e+00	7.374602754666036430e-01	9.518217512291637927e-01	5.230987997040434934e-01	2.625397245333963570e-01	4.174888722318961243e-01	1.075905768348965619e-01
8.477888892969051682e+00	7.389914376496496962e-01	9.537866502031737692e-01	5.241962250961256231e-01	2.610085623503503038e-01	4.173682237540289885e-01	1.046489009466716191e-01
8.493804387278238721e+00	7.400752953138880486e-01	9.545628058095589896e-01	5.255877848182171075e-01	2.599247046861119514e-01	4.159585866541226640e-01	1.038908227181012389e-01
8.509719881587429313e+00	7.407118236153370505e-01	9.543701542337085231e-01	5.270534929969655780e-01	2.592881763846629495e-01	4.136019360343892726e-01	1.049744167349366264e-01
8.525635375896619905e+00	7.409088646514151444e-01	9.535179174954119263e-01	5.282998118074183624e-01	2.590911353485848556e-01	4.107456903075453747e-01	1.074365803896243643e-01
8.541550870205810497e+00	7.406816753254412689e-01	9.522992646634917957e-01	5.290640859873907420e-01	2.593183246745587311e-01	4.078195582608458158e-01	1.108170910882716464e-01
8.557466364514997537e+00	7.400522808339220493e-01	9.509144785614751516e-01	5.291900831063689470e-01	2.599477191660779507e-01	4.051444379378886795e-01	1.147510003942672496e-01
8.573381858824188129e+00	7.390486620585872135e-01	9.494598110811578451e-01	5.286375130360165819e-01	2.609513379414128975e-01	4.029391043308784282e-01	1.189635715519473669e-01
8.589297353133378721e+00	7.377038110633669099e-01	9.479758191829344982e-01	5.274318029437993216e-01	2.622961889366330901e-01	4.014298413344822292e-01	1.231625365387839233e-01
8.605212847442565760e+00	7.360546933048313090e-01	9.465063284634407381e-01	5.256030581462218798e-01	2.639453066951686910e-01	4.009587309760089258e-01	1.269318824143284563e-01
8.621128341751756352e+00	7.341411578787944148e-01	9.451163157705708695e-01	5.231659999870179600e-01	2.658588421212055852e-01	4.019266201485216516e-01	1.297910640938895466e-01
8.637043836060946944e+00	7.320048380369383878e-01	9.438559059226527825e-01	5.201537701512239931e-01	2.679951619630616122e-01	4.045131721576267214e-01	1.314771517684964752e-01
8.652959330370133983e+00	7.296880832868555267e-01	9.427054346956446063e-01	5.166707318780664471e-01	2.703119167131444178e-01	4.083902217365460996e-01	1.322336116897427361e-01
8.668874824679324576e+00	7.272329616902077909e-01	9.415548502790079821e-01	5.129110731014075997e-01	2.727670383097922091e-01	4.127478557857017227e-01	1.327862208338826677e-01
8.684790318988515168e+00	7.246803666300623004e-01	9.402444808835004331e-01	5.091162523766241677e-01	2.753196333699376441e-01	4.166266668567480957e-01	1.340125998831271925e-01
8.700705813297705760e+00	7.220692565375523841e-01	9.386473068373589745e-01	5.054912062377457938e-01	2.779307434624477269e-01	4.192685562324044435e-01	1.365929306924910103e-01
8.716621307606892799e+00	7.194360491230566979e-01	9.367454128008922964e-01	5.021266854452210993e-01	2.805639508769433021e-01	4.203198874957911890e-01	1.408080142580954430e-01
8.732536801916083391e+00	7.168141838748451899e-01	9.346596257385184625e-01	4.989687420111718619e-01	2.831858161251548101e-01	4.199174598411120618e-01	1.464541724091975305e-01
8.748452296225273983e+00	7.142338583342713321e-01	9.326173086640108245e-01	4.958504080045318396e-01	2.857661416657286679e-01	4.187169131915867148e-01	1.528153701398706210e-01
8.764367790534461022e+00	7.117219353189054853e-01	9.308734109662429868e-01	4.925704596715679839e-01	2.882780646810944036e-01	4.178336315687965485e-01	1.587224977933922587e-01
8.780283284843651614e+00	7.093020102352094458e-01	9.296247915396798067e-01	4.889792289307391404e-01	2.906979897647905542e-01	4.185558972040958059e-01	1.628400823254853302e-01
8.796198779152842206e+00	7.069946202772967592e-01	9.289632008848409672e-01	4.850260396697525511e-01	2.930053797227032408e-01	4.217796216970930989e-01	1.642311377483133827e-01
8.812114273462032799e+00	7.048175709914947795e-01	9.288864690989981909e-01	4.807486728839913681e-01	2.951824290085051650e-01	4.275646727179476247e-01	1.628001852990627329e-01
8.828029767771219838e+00	7.027863506908360591e-01	9.293457218061266234e-01	4.762269795755454949e-01	2.972136493091639409e-01	4.352984888197571345e-01	1.591288097985707473e-01
8.843945262080410430e+00	7.009145997570820352e-01	9.302849219886855092e-01	4.715442775254785612e-01	2.990854002429177982e-01	4.441943321135580769e-01	1.539764683722775473e-01
8.859860756389601022e+00	6.992146001214353257e-01	9.316447550167361591e-01	4.667844452261345478e-01	3.007853998785646188e-01	4.535690610799696376e-01	1.480017386771595722e-01
8.875776250698788061e+00	6.976977502354989591e-01	9.333377485729907885e-01	4.620577518980071852e-01	3.023022497645010964e-01	4.628490625544061654e-01	1.417554369745960552e-01
8.891691745007978653e+00	6.963749926107070110e-01	9.352254090865959046e-01	4.575245761348181173e-01	3.036250073892929890e-01	4.715173488281440561e-01	1.357326659504419220e-01
8.907607239317169245e+00	6.952571644110556726e-01	9.371247872827096481e-01	4.533895415394016970e-01	3.047428355889442164e-01	4.791133852959915673e-01	1.303722858818968933e-01
8.923522733626356285e+00	6.943552464446940409e-01	9.388480006985332471e-01	4.498624921908548346e-01	3.056447535553060701e-01	4.852758723542303088e-01	1.260136347563818315e-01
8.939438227935546877e+00	6.936804919597795438e-01	9.402549474568766552e-01	4.471060364626824324e-01	3.063195080402203452e-01	4.897856556784283555e-01	1.228533604020123626e-01
8.955353722244737469e+00	6.932444235986314762e-01	9.412924631807618736e-01	4.451963840165010788e-01	3.067555764013686348e-01	4.925803659463239281e-01	1.209307868564133137e-01
8.971269216553928061e+00	6.930586943523771026e-01	9.420021607873008129e-01	4.441152279174534478e-01	3.069413056476229529e-01	4.937324481271240240e-01	1.201501631681218818e-01
8.987184710863115100e+00	6.931348160159207517e-01	9.424950252846293619e-01	4.437746067472121969e-01	3.068651839840792483e-01	4.933968311810854046e-01	1.203335367870730921e-01
9.003100205172305692e+00	6.934837660977228868e-01	9.429057545281311903e-01	4.440617776673146389e-01	3.065162339022772242e-01	4.917465759742200015e-01	1.212858918303344469e-01
9.019015699481496284e+00	6.941154910340043838e-01	9.433486507777931740e-01	4.448823312902155935e-01	3.058845089659956162e-01	4.889238054894617380e-01	1.228452124425294945e-01
9.034931193790683324e+00	6.950383295683870699e-01	9.438950286769045572e-01	4.461816304598695271e-01	3.049616704316129856e-01	4.850310457096084216e-01	1.248922951536175496e-01
9.050846688099873916e+00	6.962583850083934323e-01	9.445788259467671200e-01	4.479379440700197446e-01	3.037416149916065677e-01	4.801690123506856533e-01	1.273142176325274821e-01
9.066762182409064508e+00	6.977788785409612116e-01	9.454197482439898881e-01	4.501380088379325906e-01	3.022211214590387884e-01	4.744980516703450890e-01	1.299441912477324879e-01
9.082677676718251547e+00	6.995995177284004551e-01	9.464437343194060936e-01	4.527553011373948166e-01	3.004004822715994338e-01	4.682780416689398817e-01	1.325229228742589860e-01
9.098593171027442139e+00	7.017159146343893150e-01	9.476852504287331946e-01	4.557465788400454354e-01	2.982840853656107405e-01	4.618392904799144549e-01	1.347288802513069983e-01
9.114508665336632731e+00	7.041190867405704434e-01	9.491709592011857710e-01	4.590672142799551159e-01	2.958809132594296676e-01	4.554668291687788972e-01	1.362949973500804102e-01
9.130424159645823323e+00	7.067950709740880022e-01	9.508990139729578406e-01	4.626911279752181638e-01	2.932049290259119423e-01	4.492476460162886931e-01	1.371622120355351915e-01
9.146339653955010363e+00	7.097246769084035733e-01	9.528323698546786735e-01	4.666169839621284732e-01	2.902753230915964267e-01	4.429921860516837784e-01	1.375584601315090749e-01
9.162255148264200955e+00	7.128833997176107218e-01	9.549148885325545733e-01	4.708519109026668703e-01	2.871166002823891672e-01	4.363110523047938338e-01	1.379221482599845283e-01
9.178170642573391547e+00	7.162415070027756681e-01	9.571025523747338504e-01	4.753804616308175413e-01	2.837584929972242764e-01	4.288098788625663849e-01	1.387071071318821402e-01
9.194086136882578586e+00	7.197643064518578493e-01	9.593908739130572183e-01	4.801377389906584248e-01	2.802356935481422617e-01	4.202936724920058320e-01	1.401777146042786915e-01
9.210001631191769178e+00	7.234125937543027796e-01	9.618211358434707314e-01	4.850040516651348277e-01	2.765874062456971094e-01	4.109067533830620400e-01	1.422680591083321788e-01
9.225917125500959770e+00	7.271432725934594554e-01	9.644608459662956657e-01	4.898256992206232452e-01	2.728567274065406001e-01	4.011901043749468432e-01	1.445233504381343848e-01
9.241832619810146809e+00	7.309101312114204552e-01	9.673697453941523250e-01	4.944505170286885853e-01	2.690898687885795448e-01	3.920359874702801783e-01	1.461437501068789113e-01
9.257748114119337401e+00	7.346647532959551530e-01	9.705718032615439084e-01	4.987577033303663976e-01	2.653352467040449025e-01	3.844808324015896450e-01	1.461896610065001600e-01
9.273663608428527994e+00	7.383575350666671255e-01	9.740486655070088595e-01	5.026664046263253915e-01	2.616424649333329300e-01	3.793302110653271608e-01	1.439547188013387269e-01
9.289579102737718586e+00	7.419387756888923269e-01	9.777532958014962805e-01	5.061242555762883732e-01	2.580612243111077286e-01	3.768381490014784951e-01	1.392842996207369621e-01
9.305494597046905625e+00	7.453598047229312851e-01	9.816270451119918361e-01	5.090925643338707340e-01	2.546401952770687704e-01	3.767257720727690273e-01	1.325546184813685135e-01
9.321410091356096217e+00	7.485741083705950150e-01	9.856023684177896982e-01	5.115458483234003317e-01	2.514258916294049850e-01	3.784399378714708995e-01	1.244118453873390429e-01
9.337325585665286809e+00	7.515384158958164917e-01	9.895879102851943276e-01	5.134889215064386558e-01	2.484615841041835360e-01	3.813444710746498045e-01	1.155786971337172675e-01
9.353241079974473848e+00	7.542137087901106263e-01	9.934504850699306111e-01	5.149769325102906414e-01	2.457862912098894292e-01	3.847884266525603003e-01	1.067841557672185582e-01
9.369156574283664440e+00	7.565661179786681290e-01	9.970144936384992551e-01	5.161177423188370028e-01	2.434338820213319265e-01	3.881567572110559139e-01	9.871100683160791145e-02
9.385072068592855032e+00	7.585676785052865023e-01	1.000000000000000000e+00	5.170470323888312070e-01	2.414323214947134422e-01	3.909411645013490255e-01	9.192347848807785882e-02
9.400987562902045624e+00	7.601969165201509782e-01	1.000000000000000000e+00	5.178852976651857620e-01	2.398030834798491329e-01	3.928031260615623133e-01	8.680304089813592472e-02
9.416903057211232664e+00	7.614392497965478679e-01	1.000000000000000000e+00	5.186977742688936299e-01	2.385607502034521321e-01	3.936030899633778946e-01	8.351841044352636967e-02
9.432818551520423256e+00	7.622871901504859604e-01	1.000000000000000000e+00	5.194765825964767769e-01	2.377128098495140396e-01	3.933888502523624764e-01	8.203676944666563053e-02
9.448734045829613848e+00	7.627403437287640919e-01	1.000000000000000000e+00	5.201525305890158934e-01	2.372596562712358803e-01	3.923466874206198440e-01	8.217262512185191659e-02
9.464649540138800887e+00	7.628052128455228287e-01	1.000000000000000000e+00	5.206294152900400318e-01	2.371947871544773101e-01	3.907273115294329080e-01	8.366226277952171220e-02
9.480565034447991479e+00	7.624948105591087266e-01	1.000000000000000000e+00	5.208228188547991966e-01	2.375051894408912734e-01	3.887721717509692310e-01	8.623820713081334355e-02
9.496480528757182071e+00	7.618281061737148807e-01	1.000000000000000000e+00	5.206838654512438991e-01	2.381718938262851748e-01	3.866767190660715947e-01	8.966706858649872713e-02
9.512396023066369111e+00	7.608293260298519822e-01	1.000000000000000000e+00	5.201984761520093148e-01	2.391706739701481010e-01	3.846167846278436553e-01	9.372456331245251904e-02
9.528311517375559703e+00	7.595271390555338176e-01	9.996852625412708804e-01	5.193690155697967548e-01	2.404728609444661547e-01	3.828234852350334005e-01	9.812223665389890881e-02
9.544227011684750295e+00	7.579537603733824680e-01	9.977110554462889080e-01	5.181964653004760279e-01	2.420462396266175320e-01	3.816388742518999622e-01	1.024536050013351018e-01
9.560142505993940887e+00	7.561440086401083338e-01	9.956090754046043045e-01	5.166789418756123631e-01	2.438559913598916662e-01	3.814583946289414329e-01	1.062535880908418995e-01
9.576058000303127926e+00	7.541343536382634216e-01	9.934405401801206237e-01	5.148281670964062195e-01	2.458656463617366061e-01	3.825238774570906553e-01	1.092074152663825570e-01
9.591973494612318518e+00	7.519619899163417776e-01	9.912341558007233822e-01	5.126898240319601729e-01	2.480380100836582780e-01	3.846925591015839530e-01	1.113834610657326030e-01
9.607888988921509110e+00	7.496639700207361479e-01	9.889794196013010907e-01	5.103485204401712050e-01	2.503360299792639077e-01	3.874067027914728789e-01	1.132653571670549364e-01
9.623804483230696150e+00	7.472764271872958108e-01	9.866448679381212283e-01	5.079079864364703933e-01	2.527235728127040781e-01	3.899194345521992400e-01	1.155277110732089163e-01
9.639719977539886742e+00	7.448339124301557312e-01	9.842129485748016826e-01	5.054548762855097799e-01	2.551660875698443798e-01	3.915986210131162659e-01	1.187335541265724936e-01
9.655635471849077334e+00	7.423688650069120154e-01	9.817111107890776900e-01	5.030266192247463408e-01	2.576311349930880401e-01	3.921432680989705988e-01	1.231190018872054814e-01
9.671550966158264373e+00	7.399112285257958277e-01	9.792204125367028889e-01	5.006020445148887665e-01	2.600887714742041723e-01	3.916897210270499086e-01	1.284878219213584361e-01
9.687466460467454965e+00	7.374882178022814649e-01	9.768563056461296856e-01	4.981201299584331887e-01	2.625117821977186461e-01	3.908358008223722369e-01	1.341877635730650831e-01
9.703381954776645557e+00	7.351242343024657622e-01	9.747328008138090860e-01	4.955156677911224383e-01	2.648757656975342933e-01	3.905517949351572371e-01	1.391997364599113496e-01
9.719297449085836149e+00	7.328409209689896731e-01	9.729310244684269415e-01	4.927508174695524046e-01	2.671590790310104380e-01	3.918828863669932550e-01	1.424352716950276210e-01
9.735212943395023188e+00	7.306573407440706269e-01	9.714891362276786291e-01	4.898255452604626248e-01	2.693426592559293176e-01	3.954758091355174976e-01	1.432095093763411653e-01
9.751128437704213781e+00	7.285902574902068940e-01	9.704143041008804760e-01	4.867662108795333120e-01	2.714097425097930505e-01	4.012893065424887329e-01	1.415301784770973959e-01
9.767043932013404373e+00	7.266544935284156015e-01	9.697010126912445349e-01	4.836079743655866681e-01	2.733455064715842875e-01	4.087748446875149044e-01	1.379161682556536983e-01
9.782959426322591412e+00	7.248633348780408880e-01	9.693367104431369619e-01	4.803899593129448142e-01	2.751366651219591675e-01	4.172526565249994324e-01	1.330206737189189026e-01
9.798874920631782004e+00	7.232289536367269012e-01	9.692882164110175891e-01	4.771696908624362132e-01	2.767710463632732099e-01	4.261086760107851701e-01	1.274334167157612496e-01
9.814790414940972596e+00	7.217628168557743695e-01	9.694802722422417585e-01	4.740453614693069806e-01	2.782371831442255750e-01	4.348050501278485358e-01	1.216693161606026141e-01
9.830705909250159635e+00	7.204760527384858060e-01	9.697868228199157947e-01	4.711652826570558728e-01	2.795239472615140830e-01	4.428552825264870929e-01	1.161926119965410453e-01
9.846621403559350227e+00	7.193797479335082290e-01	9.700487118458742675e-01	4.687107840211422460e-01	2.806202520664917155e-01	4.498369098753910444e-01	1.114035942575923865e-01
9.862536897868540819e+00	7.184851539548239296e-01	9.701141624099851590e-01	4.668561454996627003e-01	2.815148460451761814e-01	4.554310776937270933e-01	1.075986143966252695e-01
9.878452392177731411e+00	7.178037861138618636e-01	9.698840191565530899e-01	4.657235530711706373e-01	2.821962138861380809e-01	4.594569177707349406e-01	1.049355100015412212e-01
9.894367886486918451e+00	7.173474045238202867e-01	9.693411098047592933e-01	4.653536992428812247e-01	2.826525954761795467e-01	4.618797020335621006e-01	1.034254889187969928e-01
9.910283380796109043e+00	7.171278734205768224e-01	9.685512500316504347e-01	4.657044968095031545e-01	2.828721265794230666e-01	4.627868962694662303e-01	1.029573568893799307e-01
9.926198875105299635e+00	7.171569019060506367e-01	9.676364240072257150e-01	4.666773798048756139e-01	2.828430980939493633e-01	4.623385346809423257e-01	1.033476615069564009e-01
9.942114369414486674e+00	7.174456759216237822e-01	9.667330100332633958e-01	4.681583418099841132e-01	2.825543240783762733e-01	4.607095801236865684e-01	1.043990680330660059e-01
9.958029863723677266e+00	7.180043974766119330e-01	9.659547015176879192e-01	4.700540934355358913e-01	2.819956025233881780e-01	4.580497637147602497e-01	1.059414413320161341e-01
9.973945358032867858e+00	7.188417525929684526e-01	9.653765320738483258e-01	4.723069731120885240e-01	2.811582474070314364e-01	4.544825316773256074e-01	1.078339631367372653e-01
9.989860852342058450e+00	7.199643338269654524e-01	9.650430677221992770e-01	4.748855999317316279e-01	2.800356661730346586e-01	4.501444076742069367e-01	1.099269246718623805e-01
1.000577634665124549e+01	7.213760463885952046e-01	9.649881511052683658e-01	4.777639416719220433e-01	2.786239536114048509e-01	4.452372301324812875e-01	1.120106770903284421e-01
1.002169184096043608e+01	7.230775286575908956e-01	9.652467998433122975e-01	4.809082574718694381e-01	2.769224713424091600e-01	4.400451264619993363e-01	1.137998162228190113e-01
1.003760733526962667e+01	7.250656182147114936e-01	9.658473102471801797e-01	4.842839261822428076e-01	2.749343817852885619e-01	4.348730174698992590e-01	1.149957461006778370e-01
1.005352282957881371e+01	7.273328933593978807e-01	9.667883011259439385e-01	4.878774855928517673e-01	2.726671066406019528e-01	4.299090922946378068e-01	1.154251209865661265e-01
1.006943832388800431e+01	7.298673175276403358e-01	9.680194572636041661e-01	4.917151777916765054e-01	2.701326824723596642e-01	4.250898185325252543e-01	1.151755464121940464e-01
1.008535381819719490e+01	7.326520101769841142e-01	9.694451868742912648e-01	4.958588334796769082e-01	2.673479898230158303e-01	4.200794023806053712e-01	1.146165772654262893e-01
1.010126931250638194e+01	7.356651627451495923e-01	9.709559577580485490e-01	5.003743677322506356e-01	2.643348372548504632e-01	4.143982393090123173e-01	1.142714352006885814e-01
1.011718480681557253e+01	7.388801124381163543e-01	9.724732912397485718e-01	5.052869336364841368e-01	2.611198875618835902e-01	4.076210724643782868e-01	1.146187026593888936e-01
1.013310030112476312e+01	7.422655801231344830e-01	9.739847667539007769e-01	5.105463934923681890e-01	2.577344198768654615e-01	3.995442538607562599e-01	1.159245858929746631e-01
1.014901579543395371e+01	7.457860717775433024e-01	9.755501858106292445e-01	5.160219577444573602e-01	2.542139282224565311e-01	3.902815955358949207e-01	1.181462609090181415e-01
1.016493128974314075e+01	7.494024360739645063e-01	9.772752122735220981e-01	5.215296598744069145e-01	2.505975639260355492e-01	3.802953253819406632e-01	1.208998024701304630e-01
1.018084678405233134e+01	7.530725640646989127e-01	9.792664537813076109e-01	5.268786743480902146e-01	2.469274359353009762e-01	3.703642082298131410e-01	1.234906636407888114e-01
1.019676227836152194e+01	7.567522108487156896e-01	9.815927814750921021e-01	5.319116402223392770e-01	2.432477891512842827e-01	3.614577499894293666e-01	1.250378283131391988e-01
1.021267777267070898e+01	7.603959138243767679e-01	9.842730343794937609e-01	5.365187932692597750e-01	2.396040861756231211e-01	3.544856853447863054e-01	1.247224870064599089e-01
1.022859326697989957e+01	7.639579778754082007e-01	9.872902109959493799e-01	5.406257447548670214e-01	2.360420221245917993e-01	3.500003770521634139e-01	1.220836671970201848e-01
1.024450876128909016e+01	7.673934947870135748e-01	9.906112833966755904e-01	5.441757061773515591e-01	2.326065052129864252e-01	3.480522588018689634e-01	1.171607516241038593e-01
1.026042425559827720e+01	7.706593624716906454e-01	9.941883353044667082e-01	5.471303896389145827e-01	2.293406375283094656e-01	3.482748945390217177e-01	1.104063805175971996e-01
1.027633974990746779e+01	7.737152692710764779e-01	9.979352001630189539e-01	5.494953383791340018e-01	2.262847307289236332e-01	3.500511626647656582e-01	1.025182987930815942e-01
1.029225524421665838e+01	7.765246097020122029e-01	1.000000000000000000e+00	5.513500674773232912e-01	2.234753902979879636e-01	3.526496756956468692e-01	9.430110490032905801e-02
1.030817073852584898e+01	7.790553004829261496e-01	1.000000000000000000e+00	5.528533300250441096e-01	2.209446995170738226e-01	3.553456350429493593e-01	8.654376399119831365e-02
1.032408623283503601e+01	7.812804694042035925e-01	1.000000000000000000e+00	5.542087052428770200e-01	2.187195305957965186e-01	3.575334750484909230e-01	7.990558614310211416e-02
1.034000172714422661e+01	7.831789944344778043e-01	1.000000000000000000e+00	5.556025096820527143e-01	2.168210055655223067e-01	3.588074370259681789e-01	7.483457410507646235e-02
1.035591722145341720e+01	7.847358761794542836e-01	1.000000000000000000e+00	5.571427527822326864e-01	2.152641238205458274e-01	3.589972068003406402e-01	7.153104084075104230e-02
1.037183271576260424e+01	7.859424331900675131e-01	1.000000000000000000e+00	5.588257426245873960e-01	2.140575668099324869e-01	3.581609142864882744e-01	6.995421933337669929e-02
1.038774821007179483e+01	7.867963163853797237e-01	1.000000000000000000e+00	5.605430374196861409e-01	2.132036836146203040e-01	3.565394294957149879e-01	6.986793773352562020e-02
1.040366370438098542e+01	7.873013457304682827e-01	1.000000000000000000e+00	5.621248041918363025e-01	2.126986542695317450e-01	3.544766044673227645e-01	7.092070407174075330e-02
1.041957919869017246e+01	7.874671790050370435e-01	1.000000000000000000e+00	5.634006692446040798e-01	2.125328209949629010e-01	3.523231385133982485e-01	7.274250347652752580e-02
1.043549469299936305e+01	7.873088287373357641e-01	1.000000000000000000e+00	5.642504661994581783e-01	2.126911712626642914e-01	3.503635569258560789e-01	7.501878559947247616e-02
1.045141018730855365e+01	7.868460489023747506e-01	1.000000000000000000e+00	5.646222820290671685e-01	2.131539510976251384e-01	3.488090287462156658e-01	7.749887344903458319e-02
1.046732568161774424e+01	7.861026175655319026e-01	1.000000000000000000e+00	5.645153199657448884e-01	2.138973824344682084e-01	3.478561363675641838e-01	7.993862850137223308e-02
1.048324117592693128e+01	7.851055451037671773e-01	1.000000000000000000e+00	5.639477367170293576e-01	2.148944548962328227e-01	3.477426111886521287e-01	8.204629860381354445e-02
1.049915667023612187e+01	7.838842398151485424e-01	1.000000000000000000e+00	5.629368879024533312e-01	2.161157601848515131e-01	3.487035965912482771e-01	8.352792377845472127e-02
1.051507216454531246e+01	7.824696635446177773e-01	1.000000000000000000e+00	5.615057067602978735e-01	2.175303364553823338e-01	3.508072825708834497e-01	8.425339033988119009e-02
1.053098765885449950e+01	7.808935093786697479e-01	1.000000000000000000e+00	5.597055893644373725e-01	2.191064906213303354e-01	3.537951629549513366e-01	8.441781828770933416e-02
1.054690315316369009e+01	7.791874315219300406e-01	1.000000000000000000e+00	5.576312999427596173e-01	2.208125684780699038e-01	3.570946424048522250e-01	8.453049455128758272e-02
1.056281864747288068e+01	7.773823542518394358e-01	9.993562805269561311e-01	5.554084279767227406e-01	2.226176457481606752e-01	3.600127360855137626e-01	8.522255541080761554e-02
1.057873414178207128e+01	7.755078824977437169e-01	9.978612848089093434e-01	5.531544801865780903e-01	2.244921175022563109e-01	3.619686389914004154e-01	8.701559601311220637e-02
1.059464963609125832e+01	7.735918313032611460e-01	9.962495186423719895e-01	5.509341439641503024e-01	2.264081686967391038e-01	3.626558336702850327e-01	9.016050372319317496e-02
1.061056513040044891e+01	7.716598854455807288e-01	9.945858327136489763e-01	5.487339381775124814e-01	2.283401145544193267e-01	3.621249967684183613e-01	9.455523234042026437e-02
1.062648062470963950e+01	7.697353940765030433e-01	9.930001405940146464e-01	5.464706475589914403e-01	2.302646059234969567e-01	3.608138483319519030e-01	9.971536351504201035e-02
1.064239611901882654e+01	7.678392987140566506e-01	9.916490098786004959e-01	5.440295875495128053e-01	2.321607012859433494e-01	3.595155180306029985e-01	1.048058845412837281e-01
1.065831161332801713e+01	7.659901865560002632e-01	9.906678559402661843e-01	5.413125171717343420e-01	2.340098134439997091e-01	3.592188442787378477e-01	1.088007826092615982e-01
1.067422710763720772e+01	7.642044552072491115e-01	9.901387053151357032e-01	5.382702050993625198e-01	2.357955447927508053e-01	3.607695909650971977e-01	1.108214986204044267e-01
1.069014260194639476e+01	7.624965697916521457e-01	9.900870239308985354e-01	5.349061156524057559e-01	2.375034302083477988e-01	3.645047829817479323e-01	1.105020774349476376e-01
1.070605809625558535e+01	7.608793892991254637e-01	9.905003747135292524e-01	5.312584038847216750e-01	2.391206107008745363e-01	3.701808554491115566e-01	1.080603659526375160e-01
1.072197359056477595e+01	7.593645360987559823e-01	9.913481497658543917e-01	5.273809224316575728e-01	2.406354639012440177e-01	3.772329118906678769e-01	1.040380159118201309e-01
1.073788908487396654e+01	7.579627809656583892e-01	9.925859479305625399e-01	5.233396140007542385e-01	2.420372190343415553e-01	3.850505448133954567e-01	9.902389325528765385e-02
1.075380457918315358e+01	7.566844157967327344e-01	9.941450335414767636e-01	5.192237980519887053e-01	2.433155842032672656e-01	3.930839546682678431e-01	9.354721373826666020e-02
1.076972007349234417e+01	7.555395874306327642e-01	9.959217788541372407e-01	5.151573960071282876e-01	2.444604125693672358e-01	4.008475579533347100e-01	8.807326718539976174e-02
1.078563556780153476e+01	7.545385685725946034e-01	9.977828990562604972e-01	5.112942380889287097e-01	2.454614314274054243e-01	4.079204317757578191e-01	8.300243107905302953e-02
1.080155106211072180e+01	7.536919456209163481e-01	9.995904197742374597e-01	5.077934714675952366e-01	2.463080543790836796e-01	4.139691764599472412e-01	7.864693229822014575e-02
1.081746655641991239e+01	7.530107080049242008e-01	1.000000000000000000e+00	5.047852761510323027e-01	2.469892919950758270e-01	4.187746934531712539e-01	7.520389053698040005e-02
1.083338205072910299e+01	7.525062292309750989e-01	1.000000000000000000e+00	5.023434109295303873e-01	2.474937707690249566e-01	4.222418235643907725e-01	7.274571797365916859e-02
1.084929754503829002e+01	7.521901359136770049e-01	1.000000000000000000e+00	5.004772045470742281e-01	2.478098640863228841e-01	4.243831841141751937e-01	7.123654405847054671e-02
1.086521303934748062e+01	7.520740673421636435e-01	1.000000000000000000e+00	4.991456822564640516e-01	2.479259326578364675e-01	4.252810756094845823e-01	7.057078970618838043e-02
1.088112853365667121e+01	7.521693342872188826e-01	1.000000000000000000e+00	4.982861768555255089e-01	2.478306657127811730e-01	4.250412183351147677e-01	7.062011309044755047e-02
1.089704402796586180e+01	7.524864914941280514e-01	1.000000000000000000e+00	4.978435325438969605e-01	2.475135085058719486e-01	4.237575837813215562e-01	7.126943323042234102e-02
1.091295952227504884e+01	7.530348433511115935e-01	1.000000000000000000e+00	4.977868666132024833e-01	2.469651566488885730e-01	4.215044276726597205e-01	7.242588562511739769e-02
1.092887501658423943e+01	7.538219063330470204e-01	1.000000000000000000e+00	4.981087296097417294e-01	2.461780936669530906e-01	4.183580018740237216e-01	7.399818545988245955e-02
1.094479051089343002e+01	7.548528548008426320e-01	1.000000000000000000e+00	4.988118413523095485e-01	2.451471451991572570e-01	4.144321086571817192e-01	7.586218174113279478e-02
1.096070600520261706e+01	7.561299784497605980e-01	1.000000000000000000e+00	4.998946983181613013e-01	2.438700215502393465e-01	4.098991697116730060e-01	7.784087338880568696e-02
1.097662149951180766e+01	7.576521800676838669e-01	1.000000000000000000e+00	5.013455603770056168e-01	2.423478199323161053e-01	4.049702348793549067e-01	7.972540498527730390e-02
1.099253699382099825e+01	7.594145412728279254e-01	1.000000000000000000e+00	5.031466209607712292e-01	2.405854587271721579e-01	3.998275550022801772e-01	8.134336245206411076e-02
1.100845248813018529e+01	7.614079815987653266e-01	1.000000000000000000e+00	5.052822564260870397e-01	2.385920184012347289e-01	3.945386503147079726e-01	8.264538648776148522e-02
1.102436798243937588e+01	7.636190327916061449e-01	1.000000000000000000e+00	5.077424711011033764e-01	2.363809672083938829e-01	3.890089362305960696e-01	8.375299818619172387e-02
1.104028347674856647e+01	7.660297456419941087e-01	1.000000000000000000e+00	5.105166070703657244e-01	2.339702543580059746e-01	3.830170557780276930e-01	8.492345293798422845e-02
1.105619897105775706e+01	7.686177413007839743e-01	1.000000000000000000e+00	5.135799882172147335e-01	2.313822586992160812e-01	3.763238942189573999e-01	8.644062317947479035e-02
1.107211446536694410e+01	7.713564130644785521e-01	1.000000000000000000e+00	5.168818929264596962e-01	2.286435869355215866e-01	3.688033374766587214e-01	8.848383639438445192e-02
1.108802995967613469e+01	7.742152783310716213e-01	1.000000000000000000e+00	5.203431613286326751e-01	2.257847216689283787e-01	3.605451249784492052e-01	9.102431835940755223e-02
1.110394545398532529e+01	7.771604740967519298e-01	1.000000000000000000e+00	5.238660276127307114e-01	2.228395259032481257e-01	3.519050051734692319e-01	9.377404663302699173e-02
1.111986094829451233e+01	7.801553832660715893e-01	1.000000000000000000e+00	5.273512438259686519e-01	2.198446167339284107e-01	3.434876979638850081e-01	9.620153550397184117e-02
1.113577644260370292e+01	7.831613734470175281e-01	1.000000000000000000e+00	5.307132524240990579e-01	2.168386265529825552e-01	3.360407916649011950e-01	9.763646144106391533e-02
1.115169193691289351e+01	7.861386250383577412e-01	1.000000000000000000e+00	5.338862261272263598e-01	2.138613749616422033e-01	3.302533233384842282e-01	9.746942658480017840e-02
1.116760743122208410e+01	7.890470214963503093e-01	1.000000000000000000e+00	5.368209702660396987e-01	2.109529785036496352e-01	3.265334567897147378e-01	9.537250021758453267e-02
1.118352292553127114e+01	7.918470718560647326e-01	1.000000000000000000e+00	5.394795678746315826e-01	2.081529281439352119e-01	3.249082557270896454e-01	9.139760056078079231e-02
1.119943841984046173e+01	7.945008339955654808e-01	1.000000000000000000e+00	5.418357121052947978e-01	2.054991660044345192e-01	3.250924641773503820e-01	8.590586783151867023e-02
1.121535391414965233e+01	7.969728068329245962e-01	1.000000000000000000e+00	5.438829081278147015e-01	2.030271931670753482e-01	3.266186422101605702e-01	7.943574412399009854e-02
1.123126940845883937e+01	7.992307606458439739e-01	1.000000000000000000e+00	5.456446321997463489e-01	2.007692393541560261e-01	3.289383919630296527e-01	7.260008674528237171e-02
1.124718490276802996e+01	8.012464769566645106e-01	1.000000000000000000e+00	5.471766391269651253e-01	1.987535230433355726e-01	3.315012370602972158e-01	6.600580902637392944e-02
1.126310039707722055e+01	8.029963728348783469e-01	1.000000000000000000e+00	5.485553064681540913e-01	1.970036271651217086e-01	3.338302198633670281e-01	6.017703446687636126e-02
1.127901589138640759e+01	8.044619888905422123e-01	1.000000000000000000e+00	5.498546254377452147e-01	1.955380111094577600e-01	3.355833969762132551e-01	5.549262524270226482e-02
1.129493138569559818e+01	8.056303254794544566e-01	1.000000000000000000e+00	5.511218745551547116e-01	1.943696745205455434e-01	3.365846454750973105e-01	5.215470356599377633e-02
1.131084688000478877e+01	8.064940174952408558e-01	1.000000000000000000e+00	5.523633300126571388e-01	1.935059825047591442e-01	3.368183839729088080e-01	5.019358103660948034e-02
1.132676237431397936e+01	8.070513443406128751e-01	1.000000000000000000e+00	5.535463281299928262e-01	1.929486556593871249e-01	3.363924423308150002e-01	4.950486898795922186e-02
1.134267786862316640e+01	8.073060779913846519e-01	1.000000000000000000e+00	5.546158305513608777e-01	1.926939220086154037e-01	3.354809033122213568e-01	4.990694070500947821e-02
1.135859336293235700e+01	8.072671782295643972e-01	1.000000000000000000e+00	5.555166149686925348e-01	1.927328217704356306e-01	3.342677403317124707e-01	5.119790320915881821e-02
1.137450885724154759e+01	8.069483498696843338e-01	1.000000000000000000e+00	5.562099883087299190e-01	1.930516501303156107e-01	3.329172246164568971e-01	5.318607564417435207e-02
1.139042435155073463e+01	8.063674818962114355e-01	1.000000000000000000e+00	5.566780258319646846e-01	1.936325181037884535e-01	3.315867792310706053e-01	5.567825697650632955e-02
1.140633984585992522e+01	8.055459926569530360e-01	1.000000000000000000e+00	5.569165752240443634e-01	1.944540073430469640e-01	3.304686851488377597e-01	5.843932953725616830e-02
1.142225534016911581e+01	8.045081084411996875e-01	1.000000000000000000e+00	5.569252542877465295e-01	1.954918915588001460e-01	3.298137226859856330e-01	6.117006043161463125e-02
1.143817083447830285e+01	8.032801047786929383e-01	1.000000000000000000e+00	5.567035417501192684e-01	1.967198952213070895e-01	3.298812052466826850e-01	6.355858519593149403e-02
1.145408632878749344e+01	8.018895405425181533e-01	1.000000000000000000e+00	5.562562479315864561e-01	1.981104594574817357e-01	3.308054692536003261e-01	6.541544966136311756e-02
1.147000182309668403e+01	8.003645143954807306e-01	1.000000000000000000e+00	5.556034017038202766e-01	1.996354856045190751e-01	3.324603637947281531e-01	6.681060741430999705e-02
1.148591731740587463e+01	7.987329713106989804e-01	1.000000000000000000e+00	5.547850124482609502e-01	2.012670286893010752e-01	3.344450209014441233e-01	6.808903647715805474e-02
1.150183281171506167e+01	7.970220839038695271e-01	1.000000000000000000e+00	5.538539105210861235e-01	2.029779160961304174e-01	3.362222282844841148e-01	6.973360390777674778e-02
1.151774830602425226e+01	7.952577292705398371e-01	1.000000000000000000e+00	5.528581664860334755e-01	2.047422707294602184e-01	3.373174903196792807e-01	7.216705113924115622e-02
1.153366380033344285e+01	7.934640771083771860e-01	1.000000000000000000e+00	5.518223502037745698e-01	2.065359228916228140e-01	3.374787907356202599e-01	7.559305504762539596e-02
1.154957929464262989e+01	7.916632993443042388e-01	1.000000000000000000e+00	5.507385046357575753e-01	2.083367006556957612e-01	3.367665247488448865e-01	7.990687656254663596e-02
1.156549478895182048e+01	7.898754055332608548e-01	1.000000000000000000e+00	5.495721387150290793e-01	2.101245944667392562e-01	3.355815091313134046e-01	8.466767980216510781e-02
1.158141028326101107e+01	7.881182022234964890e-01	1.000000000000000000e+00	5.482795137085910708e-01	2.118817977765035110e-01	3.346196289128520740e-01	8.914396664015493410e-02
1.159732577757019811e+01	7.864073685746418851e-01	1.000000000000000000e+00	5.468259065403699992e-01	2.135926314253581149e-01	3.347060598669338027e-01	9.247920298378241311e-02
1.161324127187938871e+01	7.847566350458855533e-01	1.000000000000000000e+00	5.451950306816122360e-01	2.152433649541143912e-01	3.364995555725997511e-01	9.398717433562904511e-02
1.162915676618857930e+01	7.831780471999720827e-01	1.000000000000000000e+00	5.433873900238368471e-01	2.168219528000280283e-01	3.402201054717235995e-01	9.342380012833245706e-02
1.164507226049776989e+01	7.816822928202395993e-01	1.000000000000000000e+00	5.414143990312249022e-01	2.183177071797603730e-01	3.456259079806866530e-01	9.100950637883409300e-02
1.166098775480695693e+01	7.802790677950738329e-01	1.000000000000000000e+00	5.392982179481912164e-01	2.197209322049262503e-01	3.522213545967961545e-01	8.722050981305637385e-02
1.167690324911614752e+01	7.789774547167611640e-01	1.000000000000000000e+00	5.370815179730753508e-01	2.210225452832388360e-01	3.594619866322631974e-01	8.258310393421447460e-02
1.169281874342533811e+01	7.777862879400057050e-01	1.000000000000000000e+00	5.348411694108198278e-01	2.222137120599943505e-01	3.668391514442874701e-01	7.758827267570120312e-02
1.170873423773452515e+01	7.767144799561711555e-01	1.000000000000000000e+00	5.326934948705516204e-01	2.232855200438287335e-01	3.738959370047953978e-01	7.267510308286204146e-02
1.172464973204371574e+01	7.757712863056361874e-01	1.000000000000000000e+00	5.307818476573367139e-01	2.242287136943639236e-01	3.802406976607310973e-01	6.821672972799674994e-02
1.174056522635290634e+01	7.749664897544401576e-01	1.000000000000000000e+00	5.292478262775249798e-01	2.250335102455596759e-01	3.855727581330085085e-01	6.449426235811081543e-02
1.175648072066209693e+01	7.743104889295624460e-01	1.000000000000000000e+00	5.281975932275579932e-01	2.256895110704377205e-01	3.897056542793105871e-01	6.167336786156485395e-02
1.177239621497128397e+01	7.738142818202375928e-01	1.000000000000000000e+00	5.276779329139298369e-01	2.261857181797625183e-01	3.925726597032632714e-01	5.979877665626176508e-02
1.178831170928047456e+01	7.734893402560203413e-01	1.000000000000000000e+00	5.276720468630864413e-01	2.265106597439796032e-01	3.942089406440885679e-01	5.881237884387063852e-02
1.180422720358966515e+01	7.733473773884962377e-01	1.000000000000000000e+00	5.281160645739106929e-01	2.266526226115038178e-01	3.947148222334338485e-01	5.859042298957378714e-02
1.182014269789885219e+01	7.734000160464742368e-01	1.000000000000000000e+00	5.289280988038159714e-01	2.265999839535258464e-01	3.942133904735987127e-01	5.898657743345300797e-02
1.183605819220804278e+01	7.736583713230206216e-01	1.000000000000000000e+00	5.300362860935188269e-01	2.263416286769794339e-01	3.928205158729264346e-01	5.986274148103243320e-02
1.185197368651723338e+01	7.741325656242221687e-01	1.000000000000000000e+00	5.313937000133095445e-01	2.258674343757779979e-01	3.906414751046201062e-01	6.109339364693591734e-02
1.186788918082642041e+01	7.748311984325049195e-01	1.000000000000000000e+00	5.329763789768200422e-01	2.251688015674950250e-01	3.877937278124211629e-01	6.254387532256888704e-02
1.188380467513561101e+01	7.757607960216916787e-01	1.000000000000000000e+00	5.347711876037835044e-01	2.242392039783082935e-01	3.844361805963221190e-01	6.404222736029449581e-02
1.189972016944480160e+01	7.769252681668987748e-01	1.000000000000000000e+00	5.367656522932391372e-01	2.230747318331011697e-01	3.807732550566425012e-01	6.537620860955983826e-02
1.191563566375399219e+01	7.783253994360732619e-01	1.000000000000000000e+00	5.389483963361800800e-01	2.216746005639267381e-01	3.770088228506359718e-01	6.634037827721750435e-02
1.193155115806317923e+01	7.799584019067005158e-01	1.000000000000000000e+00	5.413190080407020988e-01	2.200415980932994287e-01	3.732565817218774229e-01	6.682661446472143441e-02
1.194746665237236982e+01	7.818175541556802166e-01	1.000000000000000000e+00	5.438973418955004302e-01	2.181824458443197834e-01	3.694570766311989773e-01	6.690781505744058943e-02
1.196338214668156041e+01	7.838919482139068418e-01	1.000000000000000000e+00	5.467210428761832830e-01	2.161080517860932138e-01	3.653663025229309524e-01	6.684980104925547506e-02
1.197929764099074745e+01	7.861663620027014021e-01	1.000000000000000000e+00	5.498276496496328214e-01	2.138336379972985979e-01	3.606371170354800704e-01	6.703015895911709765e-02
1.199521313529993805e+01	7.886212697640494484e-01	1.000000000000000000e+00	5.532284824749597041e-01	2.113787302359505238e-01	3.549511717622374496e-01	6.780628870966357025e-02
1.201112862960912864e+01	7.912329973828147178e-01	1.000000000000000000e+00	5.568879128547625790e-01	2.087670026171852267e-01	3.481401283075474806e-01	6.939387692682300046e-02
1.202704412391831568e+01	7.939740235235051014e-01	1.000000000000000000e+00	5.607195283545550746e-01	2.060259764764948986e-01	3.402627549094248693e-01	7.178919804356492795e-02
1.204295961822750627e+01	7.968134214270448101e-01	1.000000000000000000e+00	5.646017746695857209e-01	2.031865785729553009e-01	3.316343333404143667e-01	7.473882380549623505e-02
1.205887511253669686e+01	7.997174302967414716e-01	1.000000000000000000e+00	5.684050665984101691e-01	2.002825697032585284e-01	3.228106050751398670e-01	7.775453433137717585e-02
1.207479060684588745e+01	8.026501397006657879e-01	1.000000000000000000e+00	5.720162976656535392e-01	1.973498602993341566e-01	3.145163437264734130e-01	8.018337687219488641e-02
1.209070610115507449e+01	8.055742655640734107e-01	1.000000000000000000e+00	5.753495851271765993e-01	1.944257344359267836e-01	3.075032071840589909e-01	8.134826168779456246e-02
1.210662159546426508e+01	8.084519923257600382e-01	1.000000000000000000e+00	5.783428669517408638e-01	1.915480076742400173e-01	3.023555127773047690e-01	8.074050257117525164e-02
1.212253708977345568e+01	8.112458528551473869e-01	1.000000000000000000e+00	5.809508345470547619e-01	1.887541471448526686e-01	2.993280842291412003e-01	7.818021006056412314e-02
1.213845258408264272e+01	8.139196158981889528e-01	1.000000000000000000e+00	5.831466415372587031e-01	1.860803841018109916e-01	2.983044890030061014e-01	7.385627920061585416e-02
1.215436807839183331e+01	8.164391502178729443e-01	1.000000000000000000e+00	5.849357197028088873e-01	1.835608497821270835e-01	2.988710462544568180e-01	6.825065330979734890e-02
1.217028357270102390e+01	8.187732352464225372e-01	1.000000000000000000e+00	5.863720080819029290e-01	1.812267647535775739e-01	3.004411838107917121e-01	6.201234569636342175e-02
1.218619906701021094e+01	8.208942899469569010e-01	1.000000000000000000e+00	5.875608744229716685e-01	1.791057100530432100e-01	3.023870667309502824e-01	5.582435337513616536e-02
1.220211456131940153e+01	8.227789946172333613e-01	1.000000000000000000e+00	5.886394770411500499e-01	1.772210053827666387e-01	3.041561685689478933e-01	5.028584219658541188e-02
1.221803005562859212e+01	8.244087844341635440e-01	1.000000000000000000e+00	5.897393077152230934e-01	1.755912155658364282e-01	3.053535395536419728e-01	4.582889157803091140e-02
1.223394554993778272e+01	8.257701984688652352e-01	1.000000000000000000e+00	5.909465426052971093e-01	1.742298015311345982e-01	3.057814647697558175e-01	4.267813829251337898e-02
1.224986104424696975e+01	8.268550734950894654e-01	1.000000000000000000e+00	5.922771225318013144e-01	1.731449265049104791e-01	3.054392538505239507e-01	4.085059915929700747e-02
1.226577653855616035e+01	8.276605779371775107e-01	1.000000000000000000e+00	5.936764705036579048e-01	1.723394220628223783e-01	3.044884270423819927e-01	4.019041708326276385e-02
1.228169203286535094e+01	8.281890875060646806e-01	1.000000000000000000e+00	5.950432111113670430e-01	1.718109124939352084e-01	3.031898072611007855e-01	4.043201772676965899e-02
1.229760752717453798e+01	8.284479101928750033e-01	1.000000000000000000e+00	5.962663225899748065e-01	1.715520898071250522e-01	3.018278245451259112e-01	4.127635506912419316e-02
1.231352302148372857e+01	8.284488740708279009e-01	1.000000000000000000e+00	5.972594384076266305e-01	1.715511259291720436e-01	3.006507326126394153e-01	4.245151924570469970e-02
1.232943851579291916e+01	8.282077965517857798e-01	1.000000000000000000e+00	5.979780138010494239e-01	1.717922034482141092e-01	2.998550132090322951e-01	4.372939368739592325e-02
1.234535401010210975e+01	8.277438581317625443e-01	1.000000000000000000e+00	5.984151702226906400e-01	1.722561418682373446e-01	2.996118331275603452e-01	4.490045060891431628e-02
1.236126950441129679e+01	8.270789070515826014e-01	1.000000000000000000e+00	5.985845454283540423e-01	1.729210929484173709e-01	3.000892721121414253e-01	4.575291378469331649e-02
1.237718499872048739e+01	8.262367235483289996e-01	1.000000000000000000e+00	5.985047392245033127e-01	1.737632764516710560e-01	3.014134249105505647e-01	4.611312799279157493e-02
1.239310049302967798e+01	8.252422733830958590e-01	1.000000000000000000e+00	5.981956862385107154e-01	1.747577266169041965e-01	3.035663282878009461e-01	4.594912494600741915e-02
1.240901598733886502e+01	8.241209800577211642e-01	1.000000000000000000e+00	5.976862023959614856e-01	1.758790199422789469e-01	3.063009290316721644e-01	4.545711085288570152e-02
1.242493148164805561e+01	8.228980435910325797e-01	1.000000000000000000e+00	5.970224048257390947e-01	1.771019564089673648e-01	3.091631402054796918e-01	4.504077261245503783e-02
1.244084697595724620e+01	8.215978309836600157e-01	1.000000000000000000e+00	5.962655456063443715e-01	1.784021690163398732e-01	3.116203775331708448e-01	4.518396049950887394e-02
1.245676247026643324e+01	8.202433596836985474e-01	1.000000000000000000e+00	5.954756190747186873e-01	1.797566403163015636e-01	3.132175471411524637e-01	4.629573349145066352e-02
1.247267796457562383e+01	8.188558906464883380e-01	1.000000000000000000e+00	5.946878694408752608e-01	1.811441093535116620e-01	3.136951475529399236e-01	4.859307115408342814e-02
1.248859345888481442e+01	8.174546421752153513e-01	1.000000000000000000e+00	5.938952443149343452e-01	1.825453578247844266e-01	3.130565686317970941e-01	5.203414701777175910e-02
1.250450895319400502e+01	8.160566298818086040e-01	1.000000000000000000e+00	5.930472419935572947e-01	1.839433701181915348e-01	3.115960682993046404e-01	5.629067193707840144e-02
1.252042444750319206e+01	8.146766320877516510e-01	1.000000000000000000e+00	5.920665634594991511e-01	1.853233679122482935e-01	3.098863262558551046e-01	6.076040956864145470e-02
1.253633994181238265e+01	8.133272740687350622e-01	1.000000000000000000e+00	5.908750309078500962e-01	1.866727259312648823e-01	3.086936620389091335e-01	6.465178982362064508e-02
1.255225543612157324e+01	8.120192190082725636e-01	1.000000000000000000e+00	5.894154653087664286e-01	1.879807809917273809e-01	3.087803015662556327e-01	6.718126041719914288e-02
1.256817093043076028e+01	8.107614486193360781e-01	1.000000000000000000e+00	5.876601540426245052e-01	1.892385513806639219e-01	3.106337724329354399e-01	6.784333032839241773e-02
1.258408642473995087e+01	8.095616123463034164e-01	1.000000000000000000e+00	5.856068015381434844e-01	1.904383876536965836e-01	3.142997252699812893e-01	6.657705003741185013e-02
1.260000191904914146e+01	8.084264210587270849e-01	1.000000000000000000e+00	5.832715269909127809e-01	1.915735789412728041e-01	3.194531101158104569e-01	6.369404776673512347e-02
1.261591741335832850e+01	8.073620593311818805e-01	1.000000000000000000e+00	5.806884512696325329e-01	1.926379406688181195e-01	3.256028847083148881e-01	5.967299662932137871e-02
1.263183290766751909e+01	8.063745898516856414e-01	1.000000000000000000e+00	5.779169954806612219e-01	1.936254101483143863e-01	3.322458953363625067e-01	5.500492496026626599e-02
1.264774840197670969e+01	8.054703242372669436e-01	1.000000000000000000e+00	5.750486681972299952e-01	1.945296757627330009e-01	3.389258672021027152e-01	5.013348432336328653e-02
1.266366389628590028e+01	8.046561365209452532e-01	1.000000000000000000e+00	5.722028863782582242e-01	1.953438634790548023e-01	3.452508353898688931e-01	4.543689156824068376e-02
1.267957939059508732e+01	8.039396987128129002e-01	1.000000000000000000e+00	5.695080405062811213e-01	1.960603012871869610e-01	3.509084063570948597e-01	4.121219621727903459e-02
1.269549488490427791e+01	8.033296219782726233e-01	1.000000000000000000e+00	5.670740154896223295e-01	1.966703780217272934e-01	3.556813965848522607e-01	3.765935945860232614e-02
1.271141037921346850e+01	8.028354919213519514e-01	1.000000000000000000e+00	5.649682669298085047e-01	1.971645080786479931e-01	3.594527881584570483e-01	3.487622799883896563e-02
1.272732587352265554e+01	8.024677919759526379e-01	1.000000000000000000e+00	5.632061006348789700e-01	1.975322080240473344e-01	3.621930763523836250e-01	3.287133969571107150e-02
1.274324136783184613e+01	8.022377147324022406e-01	1.000000000000000000e+00	5.617589222387957548e-01	1.977622852675977316e-01	3.639320958103032799e-01	3.159247472489218334e-02
1.275915686214103673e+01	8.021568668868339635e-01	1.000000000000000000e+00	5.605759640618549478e-01	1.978431331131659254e-01	3.647252396258700013e-01	3.096102660046184951e-02
1.277507235645022377e+01	8.022368791220195750e-01	1.000000000000000000e+00	5.596091855815037430e-01	1.977631208779804250e-01	3.646277109808490069e-01	3.089853077511187096e-02
1.279098785075941436e+01	8.024889373477579468e-01	1.000000000000000000e+00	5.588304345210475255e-01	1.975110626522421087e-01	3.636874725583650880e-01	3.133465274611912932e-02
1.280690334506860495e+01	8.029232561084150843e-01	1.000000000000000000e+00	5.582350477187211224e-01	1.970767438915849157e-01	3.619577374782132484e-01	3.219575030495655521e-02
1.282281883937779554e+01	8.035485184013546611e-01	1.000000000000000000e+00	5.578339464670545311e-01	1.964514815986452834e-01	3.595177231732287204e-01	3.338524002406187408e-02
1.283873433368698258e+01	8.043713084834428484e-01	1.000000000000000000e+00	5.576419181142370229e-01	1.956286915165569851e-01	3.564830391577038515e-01	3.477434387541011862e-02
1.285464982799617317e+01	8.053955653650173296e-01	1.000000000000000000e+00	5.576697856729824210e-01	1.946044346349828091e-01	3.529898058893673474e-01	3.621906338059827091e-02
1.287056532230536376e+01	8.066220845482529045e-01	1.000000000000000000e+00	5.579233507774414846e-01	1.933779154517470400e-01	3.491507648357603522e-01	3.760506606773372784e-02
1.288648081661455080e+01	8.080480941631236202e-01	1.000000000000000000e+00	5.584063191723933617e-01	1.919519058368763798e-01	3.450026310527115614e-01	3.890118062104117036e-02
1.290239631092374140e+01	8.096669290483842207e-01	1.000000000000000000e+00	5.591218498606710385e-01	1.903330709516157238e-01	3.404781801852532208e-01	4.018796171797822669e-02
1.291831180523293199e+01	8.114678226289954166e-01	1.000000000000000000e+00	5.600692554541890633e-01	1.885321773710046389e-01	3.354283260574916214e-01	4.163602868451765637e-02
1.293422729954211903e+01	8.134358318138601440e-01	1.000000000000000000e+00	5.612368588120624224e-01	1.865641681861397450e-01	3.296907761778254953e-01	4.343756019445396688e-02
1.295014279385130962e+01	8.155519047770172225e-01	1.000000000000000000e+00	5.625955908833870645e-01	1.844480952229827220e-01	3.231767845093425073e-01	4.571940593662290886e-02
1.296605828816050021e+01	8.177930956206599378e-01	1.000000000000000000e+00	5.640980548340990275e-01	1.822069043793399790e-01	3.159445175829182495e-01	4.846929117576170842e-02
1.298197378246969080e+01	8.201329237997885269e-01	1.000000000000000000e+00	5.656845309066018679e-01	1.798670762002113621e-01	3.082395189840791971e-01	5.149463341634355484e-02
1.299788927677887784e+01	8.225418700768813984e-01	1.000000000000000000e+00	5.672931150889831686e-01	1.774581299231187126e-01	3.004919838826012324e-01	5.442427596363616504e-02
1.301380477108806843e+01	8.249879949318527084e-01	1.000000000000000000e+00	5.688688620194342072e-01	1.750120050681473749e-01	2.932612430209848853e-01	5.676276711530983676e-02
1.302972026539725903e+01	8.274376600285930916e-01	1.000000000000000000e+00	5.703680603889087486e-01	1.725623399714067974e-01	2.871227725534057917e-01	5.800190738940780300e-02
1.304563575970644607e+01	8.298563287651538056e-01	1.000000000000000000e+00	5.717576521172913484e-01	1.701436712348461111e-01	2.825217338429052982e-01	5.776560862678692398e-02
1.306155125401563666e+01	8.322094183110968491e-01	1.000000000000000000e+00	5.730133484198112193e-01	1.677905816889030399e-01	2.796578915883737859e-01	5.592327178943228005e-02
1.307746674832482725e+01	8.344631730256749647e-01	1.000000000000000000e+00	5.741204535569822687e-01	1.655368269743251741e-01	2.784601471938357165e-01	5.261350675481464567e-02
1.309338224263401784e+01	8.365855278721772148e-01	1.000000000000000000e+00	5.750784328103681897e-01	1.634144721278228962e-01	2.786414751624204378e-01	4.818746909322538241e-02
1.310929773694320488e+01	8.385469304641733901e-01	1.000000000000000000e+00	5.759061809465033654e-01	1.614530695358267209e-01	2.797840497582049224e-01	4.312208931344849172e-02
1.312521323125239547e+01	8.403210917111328948e-01	1.000000000000000000e+00	5.766429725093178416e-01	1.596789082888671052e-01	2.814256893684432548e-01	3.793212720929092785e-02
1.314112872556158607e+01	8.418856376304776346e-01	1.000000000000000000e+00	5.773418590411936169e-01	1.581143623695224487e-01	2.831398835169841588e-01	3.308884122206071088e-02
1.315704421987077311e+01	8.432226386613712599e-01	1.000000000000000000e+00	5.780566688622368332e-01	1.567773613386288512e-01	2.845988601018485942e-01	2.895586257540910813e-02
1.317295971417996370e+01	8.443189976007887676e-01	1.000000000000000000e+00	5.788277616405430592e-01	1.556810023992112879e-01	2.856079312941627313e-01	2.575407350425984454e-02
1.318887520848915429e+01	8.451666828859505376e-01	1.000000000000000000e+00	5.796727463894816301e-01	1.548333171140495179e-01	2.861070782220617170e-01	2.355955600603731881e-02
1.320479070279834133e+01	8.457628001313579613e-01	1.000000000000000000e+00	5.805860093179114889e-01	1.542371998686422052e-01	2.861441854683173247e-01	2.233021426896708572e-02
1.322070619710753192e+01	8.461095013267667664e-01	1.000000000000000000e+00	5.815465971322544281e-01	1.538904986732332614e-01	2.858311502540314963e-01	2.194984709243499865e-02
1.323662169141672251e+01	8.462137376306964054e-01	1.000000000000000000e+00	5.825300822253545174e-01	1.537862623693035946e-01	2.853002491673819474e-01	2.227227557122524182e-02
1.325253718572591310e+01	8.460868679645523471e-01	1.000000000000000000e+00	5.835185217965634941e-01	1.539131320354476251e-01	2.846798695970158555e-01	2.314639447387942250e-02
1.326845268003510014e+01	8.457441413465444091e-01	1.000000000000000000e+00	5.845043166819040570e-01	1.542558586534555076e-01	2.840990371817740945e-01	2.441268012513689301e-02
1.328436817434429074e+01	8.452040758462976422e-01	1.000000000000000000e+00	5.854876930894883369e-01	1.547959241537024411e-01	2.837087329870791041e-01	2.588311532032577800e-02
1.330028366865348133e+01	8.444877609693555165e-01	1.000000000000000000e+00	5.864712662024380574e-01	1.555122390306445390e-01	2.836872414140436671e-01	2.733723664724543867e-02
1.331619916296266837e+01	8.436181130202926592e-01	1.000000000000000000e+00	5.874563485867625445e-01	1.563818869797074240e-01	2.841968509264615195e-01	2.856692303295330082e-02
1.333211465727185896e+01	8.426191144226964358e-01	1.000000000000000000e+00	5.884436527544146811e-01	1.573808855773034532e-01	2.852941337371891484e-01	2.946763741741775799e-02
1.334803015158104955e+01	8.415150680327634358e-01	1.000000000000000000e+00	5.894372616005807419e-01	1.584849319672366474e-01	2.868493721162502785e-01	3.012049181822304411e-02
1.336394564589023659e+01	8.403298961725464977e-01	1.000000000000000000e+00	5.904478402507749024e-01	1.596701038274534745e-01	2.885456199852858283e-01	3.079458766962109295e-02
1.337986114019942718e+01	8.390865114937844371e-01	1.000000000000000000e+00	5.914911281430864642e-01	1.609134885062154796e-01	2.899718281896481731e-01	3.185514882278278614e-02
1.339577663450861778e+01	8.378062829881776086e-01	1.000000000000000000e+00	5.925808567345689504e-01	1.621937170118223359e-01	2.907569877559845195e-01	3.363044626766015233e-02
1.341169212881780837e+01	8.365086156632308700e-01	1.000000000000000000e+00	5.937192710038894372e-01	1.634913843367691022e-01	2.906846726463711006e-01	3.629809602716713157e-02
1.342760762312699541e+01	8.352106568277934961e-01	1.000000000000000000e+00	5.948905299700988358e-01	1.647893431722065039e-01	2.897633811286410843e-01	3.981530521577193726e-02
1.344352311743618600e+01	8.339271358364115372e-01	1.000000000000000000e+00	5.960608631796026069e-01	1.660728641635883518e-01	2.882537364689965464e-01	4.389199185818014326e-02
1.345943861174537659e+01	8.326703378073488926e-01	1.000000000000000000e+00	5.971853031165575976e-01	1.673296621926511074e-01	2.866497468630542778e-01	4.800957752224795094e-02
1.347535410605456363e+01	8.314502055459923602e-01	1.000000000000000000e+00	5.982168320330928379e-01	1.685497944540077231e-01	2.855925250996560472e-01	5.150706380835938514e-02
1.349126960036375422e+01	8.302745579598442838e-01	1.000000000000000000e+00	5.991128153692009128e-01	1.697254420401557440e-01	2.856978121176140251e-01	5.375307196269746290e-02
1.350718509467294481e+01	8.291494079129952954e-01	1.000000000000000000e+00	5.998366806579862320e-01	1.708505920870046213e-01	2.873449538861164165e-01	5.435623028789282607e-02
1.352310058898213185e+01	8.280793579773066959e-01	1.000000000000000000e+00	6.003578251935267618e-01	1.719206420226933041e-01	2.905586678430059910e-01	5.328261620238060325e-02
1.353901608329132245e+01	8.270680490950819141e-01	1.000000000000000000e+00	6.006554811088731238e-01	1.729319509049180859e-01	2.950648897298425721e-01	5.079901207999357182e-02
1.355493157760051304e+01	8.261186349256427475e-01	1.000000000000000000e+00	6.007296473064304143e-01	1.738813650743573636e-01	3.004403231522207451e-01	4.732240699649398197e-02
1.357084707190970363e+01	8.252342537026506886e-01	1.000000000000000000e+00	6.006152854403822294e-01	1.747657462973492004e-01	3.062317383160214623e-01	4.329975427867696625e-02
1.358676256621889067e+01	8.244184698178080861e-01	1.000000000000000000e+00	6.003900324949663636e-01	1.755815301821917473e-01	3.120140725544593985e-01	3.914898780992409622e-02
1.360267806052808126e+01	8.236756590469263006e-01	1.000000000000000000e+00	6.001662931053945993e-01	1.763243409530736439e-01	3.174193310064998830e-01	3.522935089964737698e-02
1.361859355483727185e+01	8.230113142645647528e-01	1.000000000000000000e+00	6.000664656148498866e-01	1.769886857354351639e-01	3.221597896531289695e-01	3.181758181774133054e-02
1.363450904914645889e+01	8.224322525168661357e-01	1.000000000000000000e+00	6.001898613547271832e-01	1.775677474831338920e-01	3.260455894326761417e-01	2.908990553359161457e-02
1.365042454345564948e+01	8.219467092536874020e-01	1.000000000000000000e+00	6.005849317026822343e-01	1.780532907463124870e-01	3.289887369138614348e-01	2.711784457876353915e-02
1.366634003776484008e+01	8.215643111353987393e-01	1.000000000000000000e+00	6.012382320609334085e-01	1.784356888646012052e-01	3.309893334949817190e-01	2.588204423422071909e-02
1.368225553207403067e+01	8.212959248714851723e-01	1.000000000000000000e+00	6.020842126974074171e-01	1.787040751285148277e-01	3.321072366776217644e-01	2.530091357940789099e-02
1.369817102638321771e+01	8.211533857434283323e-01	1.000000000000000000e+00	6.030310799378787445e-01	1.788466142565716122e-01	3.324292555268741900e-01	2.526397298626900656e-02
1.371408652069240830e+01	8.211491155326660074e-01	1.000000000000000000e+00	6.039911580226591248e-01	1.788508844673340759e-01	3.320454200775990738e-01	2.565634885706910562e-02
1.373000201500159889e+01	8.212956452408766150e-01	1.000000000000000000e+00	6.049027702181437594e-01	1.787043547591233850e-01	3.310443475856754136e-01	2.636436193257135630e-02
1.374591750931078593e+01	8.216050629972259101e-01	1.000000000000000000e+00	6.057363099156016784e-01	1.783949370027740899e-01	3.295264341252898133e-01	2.726343988025833887e-02
1.376183300361997652e+01	8.220884116671880459e-01	1.000000000000000000e+00	6.064870483787111466e-01	1.779115883328120651e-01	3.276195794130958849e-01	2.820359725252824523e-02
1.377774849792916712e+01	8.227550637205400808e-01	1.000000000000000000e+00	6.071644948706400591e-01	1.772449362794598637e-01	3.254746712590428359e-01	2.901520129987689156e-02
1.379366399223835415e+01	8.236121027393633609e-01	1.000000000000000000e+00	6.077874202470681109e-01	1.763878972606366669e-01	3.232256857769797431e-01	2.955010874429356282e-02
1.380957948654754475e+01	8.246637414605769711e-01	1.000000000000000000e+00	6.083860429229653866e-01	1.753362585394230289e-01	3.209239415209483859e-01	2.974857555789767183e-02
1.382549498085673534e+01	8.259108054186345971e-01	1.000000000000000000e+00	6.090049322402192322e-01	1.740891945813652919e-01	3.184844266143800340e-01	2.969396254835052207e-02
1.384141047516592593e+01	8.273503091075402605e-01	1.000000000000000000e+00	6.096983952186407762e-01	1.726496908924595730e-01	3.156863090067992261e-01	2.961307277811991989e-02
1.385732596947511297e+01	8.289751481994144244e-01	1.000000000000000000e+00	6.105156883291856795e-01	1.710248518005856033e-01	3.122373042657280440e-01	2.981239933544319043e-02
1.387324146378430356e+01	8.307739268752384332e-01	1.000000000000000000e+00	6.114816235357947161e-01	1.692260731247617889e-01	3.078714570720395005e-01	3.058068917748407722e-02
1.388915695809349415e+01	8.327309339261302901e-01	1.000000000000000000e+00	6.125826563327360086e-01	1.672690660738697099e-01	3.024391903719795271e-01	3.209894177575992047e-02
1.390507245240268119e+01	8.348262751953191563e-01	1.000000000000000000e+00	6.137663502786733227e-01	1.651737248046809547e-01	2.959661396143010714e-01	3.438130999506081031e-02
1.392098794671187179e+01	8.370361634084590996e-01	1.000000000000000000e+00	6.149549374064735563e-01	1.629638365915409004e-01	2.886769448827556372e-01	3.725072830032613580e-02
1.393690344102106238e+01	8.393333597610670438e-01	1.000000000000000000e+00	6.160660665474114728e-01	1.606666402389330672e-01	2.809862490520145251e-01	4.034703142585158164e-02
1.395281893533024942e+01	8.416877550848433920e-01	1.000000000000000000e+00	6.170304681933386215e-01	1.583122449151566080e-01	2.734540401278476862e-01	4.317044970246554370e-02
1.396873442963944001e+01	8.440670722859378028e-01	1.000000000000000000e+00	6.177995010727362901e-01	1.559329277140620307e-01	2.666976034917076799e-01	4.516825193641639535e-02
1.398464992394863060e+01	8.464376663104493659e-01	1.000000000000000000e+00	6.183432657978753522e-01	1.535623336895506896e-01	2.612630127564118387e-01	4.586165462268956827e-02
1.400056541825782119e+01	8.487653933925352057e-01	1.000000000000000000e+00	6.186464119678990459e-01	1.512346066074647943e-01	2.574909499384586686e-01	4.497826327647089228e-02
1.401648091256700823e+01	8.510165179883706355e-01	1.000000000000000000e+00	6.187089600002826373e-01	1.489834820116294201e-01	2.554358507753194951e-01	4.253111324793933112e-02
1.403239640687619882e+01	8.531586237577732934e-01	1.000000000000000000e+00	6.185534674673134337e-01	1.468413762422267621e-01	2.548737640211663491e-01	3.880898846328716123e-02
1.404831190118538942e+01	8.551614943321317330e-01	1.000000000000000000e+00	6.182326680059199164e-01	1.448385056678683780e-01	2.553835019478487567e-01	3.429350938788798542e-02
1.406422739549457646e+01	8.569979304482460147e-01	1.000000000000000000e+00	6.178290811660869242e-01	1.430020695517540685e-01	2.564610011366916242e-01	2.954313796681649895e-02
1.408014288980376705e+01	8.586444723135757684e-01	1.000000000000000000e+00	6.174420768446435837e-01	1.413555276864241761e-01	2.576305482637128441e-01	2.508050710913552195e-02
1.409605838411295764e+01	8.600819997141311291e-01	1.000000000000000000e+00	6.171654023900696728e-01	1.399180002858688709e-01	2.585282934157898116e-01	2.130770715594791642e-02
1.411197387842214468e+01	8.612961872335678226e-01	1.000000000000000000e+00	6.170639499173745657e-01	1.387038127664321219e-01	2.589476939699389413e-01	1.845993156292528858e-02
1.412788937273133527e+01	8.622777978152336154e-01	1.000000000000000000e+00	6.171593083209225838e-01	1.377222021847663291e-01	2.588476827707667516e-01	1.659672159876587894e-02
1.414380486704052586e+01	8.630228045135769355e-01	1.000000000000000000e+00	6.174297627001830158e-01	1.369771954864231756e-01	2.583286312091224723e-01	1.562575976372389264e-02
1.415972036134971646e+01	8.635323373559367077e-01	1.000000000000000000e+00	6.178242935147193471e-01	1.364676626440633478e-01	2.575833508262679317e-01	1.535197446185877779e-02
1.417563585565890349e+01	8.638124594551417346e-01	1.000000000000000000e+00	6.182844405124205966e-01	1.361875405448583487e-01	2.568366696501122037e-01	1.553841143960446591e-02
1.419155134996809409e+01	8.638737835537904086e-01	1.000000000000000000e+00	6.187649087514905943e-01	1.361262164462094804e-01	2.562954849886995845e-01	1.595694790371940397e-02
1.420746684427728468e+01	8.637309467257308082e-01	1.000000000000000000e+00	6.192450190394079845e-01	1.362690532742690808e-01	2.561291258698642492e-01	1.640898067867388455e-02
1.422338233858647172e+01	8.634019667144070542e-01	1.000000000000000000e+00	6.197282205140117739e-01	1.365980332855928903e-01	2.564776644581618914e-01	1.671840211302387524e-02
1.423929783289566231e+01	8.629075080930458386e-01	1.000000000000000000e+00	6.202331251105795973e-01	1.370924919069541614e-01	2.574567638502900935e-01	1.672821996361822938e-02
1.425521332720485290e+01	8.622700898782742485e-01	1.000000000000000000e+00	6.207831334144096047e-01	1.377299101217258070e-01	2.591244392046379019e-01	1.633538103881371217e-02
1.427112882151404349e+01	8.615132682652408835e-01	1.000000000000000000e+00	6.214006670001377408e-01	1.384867317347589777e-01	2.614142320800655339e-01	1.555923138945244921e-02
1.428704431582323053e+01	8.606608286922912132e-01	1.000000000000000000e+00	6.221074314296528573e-01	1.393391713077087868e-01	2.640881070017346843e-01	1.459023561368290312e-02
1.430295981013242113e+01	8.597360204691288921e-01	1.000000000000000000e+00	6.229272926205675631e-01	1.402639795308711079e-01	2.667612410811608381e-01	1.376671798058134999e-02
1.431887530444161172e+01	8.587608647655835536e-01	1.000000000000000000e+00	6.238864216918578176e-01	1.412391352344164464e-01	2.689944792704792587e-01	1.348379119835360629e-02
1.433479079875079876e+01	8.577555629760057476e-01	1.000000000000000000e+00	6.250074473201178149e-01	1.422444370239942246e-01	2.704052829373076450e-01	1.408359111068080427e-02
1.435070629305998935e+01	8.567380275244604881e-01	1.000000000000000000e+00	6.262988785512260126e-01	1.432619724755395119e-01	2.707552768426717549e-01	1.576866810840724109e-02
1.436662178736917994e+01	8.557235512871945726e-01	1.000000000000000000e+00	6.277449018707907946e-01	1.442764487128055662e-01	2.700031708797444030e-01	1.854972654586672931e-02
1.438253728167836698e+01	8.547246252509093090e-01	1.000000000000000000e+00	6.293012726299277437e-01	1.452753747490908021e-01	2.683292766564989162e-01	2.222147284168267400e-02
1.439845277598755757e+01	8.537509070959148350e-01	1.000000000000000000e+00	6.309000213594053719e-01	1.462490929040852761e-01	2.661348891295364227e-01	2.636329667863415716e-02
1.441436827029674816e+01	8.528093364046740454e-01	1.000000000000000000e+00	6.324609197052435405e-01	1.471906635953259546e-01	2.640040990392800158e-01	3.037722815137192112e-02
1.443028376460593876e+01	8.519043854616499267e-01	1.000000000000000000e+00	6.339041083623795370e-01	1.480956145383501010e-01	2.626011214606977506e-01	3.359010761600243755e-02
1.444619925891512580e+01	8.510384284297034529e-01	1.000000000000000000e+00	6.351585009857378950e-01	1.489615715702963250e-01	2.624942157666632081e-01	3.542892737392941416e-02
1.446211475322431639e+01	8.502122063353880765e-01	1.000000000000000000e+00	6.361647193981292414e-01	1.497877936646119790e-01	2.639721379958362979e-01	3.560344933338764617e-02
1.447803024753350698e+01	8.494253610062739712e-01	1.000000000000000000e+00	6.368763973939020051e-01	1.505746389937259178e-01	2.669767584393125670e-01	3.417251954813929626e-02
1.449394574184269402e+01	8.486770080661130145e-01	1.000000000000000000e+00	6.372652977796495755e-01	1.513229919338869300e-01	2.711922734654853562e-01	3.145371040228850390e-02
1.450986123615188461e+01	8.479663174407066073e-01	1.000000000000000000e+00	6.373316790135631349e-01	1.520336825592932262e-01	2.761931977605640576e-01	2.787416735802238088e-02
1.452577673046107520e+01	8.472930696304693532e-01	1.000000000000000000e+00	6.371143986856812047e-01	1.527069303695306191e-01	2.815506809889802287e-01	2.386317975008100944e-02
1.454169222477026224e+01	8.466581572727119864e-01	1.000000000000000000e+00	6.366913746227350623e-01	1.533418427272878748e-01	2.868840359461752865e-01	1.979964950840049087e-02
1.455760771907945283e+01	8.460640041917590892e-01	1.000000000000000000e+00	6.361644889462648722e-01	1.539359958082409385e-01	2.918852156412116150e-01	1.598677597527023431e-02
1.457352321338864343e+01	8.455148781008339220e-01	1.000000000000000000e+00	6.356319539989561118e-01	1.544851218991661057e-01	2.963322892930455588e-01	1.263795450528665265e-02
1.458943870769783402e+01	8.450170782026050764e-01	1.000000000000000000e+00	6.351590417087374929e-01	1.549829217973948126e-01	3.000920129009401194e-01	9.873830693849477980e-03
1.460535420200702106e+01	8.445789849125182602e-01	1.000000000000000000e+00	6.347597134815142761e-01	1.554210150874816287e-01	3.031085540829414060e-01	7.733476092021851489e-03
1.462126969631621165e+01	8.442109655378295940e-01	1.000000000000000000e+00	6.343968371155166430e-01	1.557890344621704337e-01	3.053801884882847428e-01	6.197880436056096842e-03
1.463718519062540224e+01	8.439251366937853271e-01	1.000000000000000000e+00	6.340004870313287189e-01	1.560748633062146729e-01	3.069316556646503047e-01	5.218070947779013258e-03
1.465310068493458928e+01	8.437349912179907818e-01	1.000000000000000000e+00	6.334960274840057970e-01	1.562650087820090516e-01	3.077927816841434794e-01	4.737235879874623912e-03
1.466901617924377987e+01	8.436549040421310597e-01	1.000000000000000000e+00	6.328296907596840937e-01	1.563450959578689403e-01	3.079914655529468748e-01	4.698726362791005862e-03
1.468493167355297047e+01	8.436995375937800246e-01	1.000000000000000000e+00	6.319815673161256475e-01	1.563004624062200032e-01	3.075613098669784939e-01	5.039614945461540207e-03
1.470084716786215751e+01	8.438831725496382941e-01	1.000000000000000000e+00	6.309635212559753237e-01	1.561168274503616782e-01	3.065548829252998653e-01	5.678771975423463347e-03
1.471676266217134810e+01	8.442189938997859411e-01	1.000000000000000000e+00	6.298076764212201528e-01	1.557810061002140034e-01	3.050484749126938233e-01	6.513537287734155745e-03
1.473267815648053869e+01	8.447183651112795122e-01	1.000000000000000000e+00	6.285542771194837508e-01	1.552816348887205988e-01	3.031272907809157702e-01	7.435978996525427487e-03
1.474859365078972928e+01	8.453901245550167198e-01	1.000000000000000000e+00	6.272445775995303396e-01	1.546098754449833079e-01	3.008516064691880154e-01	8.368144420778600434e-03
1.476450914509891632e+01	8.462399382012635307e-01	1.000000000000000000e+00	6.259185675344971500e-01	1.537600617987366081e-01	2.982195834823634373e-01	9.300540115109778849e-03
1.478042463940810691e+01	8.472697408827324361e-01	1.000000000000000000e+00	6.246136555733523554e-01	1.527302591172676194e-01	2.951507164981479470e-01	1.030980173638729180e-02
1.479634013371729750e+01	8.484772952245849265e-01	1.000000000000000000e+00	6.233610770982773719e-01	1.515227047754151013e-01	2.915060192494542957e-01	1.153939030137590693e-02
1.481225562802648454e+01	8.498558927705308630e-01	1.000000000000000000e+00	6.221802464866212912e-01	1.501441072294691370e-01	2.871408874680714263e-01	1.314732699086684775e-02
1.482817112233567514e+01	8.513942160788532387e-01	1.000000000000000000e+00	6.210742322821415362e-01	1.486057839211468723e-01	2.819702825983894101e-01	1.524128524390433448e-02
1.484408661664486573e+01	8.530763738630297022e-01	1.000000000000000000e+00	6.200296725221466909e-01	1.469236261369702146e-01	2.760242535228542571e-01	1.782299875108617204e-02
1.486000211095405632e+01	8.548821138961806287e-01	1.000000000000000000e+00	6.190219086572034124e-01	1.451178861038193713e-01	2.694800640010727166e-01	2.075570820656601201e-02
1.487591760526324336e+01	8.567872107083064348e-01	1.000000000000000000e+00	6.180229785495877648e-01	1.432127892916936485e-01	2.626644072374788585e-01	2.376117134590842450e-02
1.489183309957243395e+01	8.587640174218380551e-01	1.000000000000000000e+00	6.170086831366546898e-01	1.412359825781618616e-01	2.560208504777966576e-01	2.645111467852706566e-02
1.490774859388162454e+01	8.607821637409940330e-01	1.000000000000000000e+00	6.159621489710320752e-01	1.392178362590061336e-01	2.500389201037351294e-01	2.839675241427715158e-02
1.492366408819081158e+01	8.628093754696861684e-01	1.000000000000000000e+00	6.148740977751174785e-01	1.371906245303139704e-01	2.451526025715732304e-01	2.922864648905472429e-02
1.493957958250000218e+01	8.648123852906605125e-01	1.000000000000000000e+00	6.137422295234130631e-01	1.351876147093394875e-01	2.416393738230697141e-01	2.873585559560927483e-02
1.495549507680919277e+01	8.667579001632781388e-01	1.000000000000000000e+00	6.125721277424258648e-01	1.332420998367219445e-01	2.395635180544458953e-01	2.692068161899799361e-02
1.497141057111837981e+01	8.686135878024083823e-01	1.000000000000000000e+00	6.113800654085421726e-01	1.313864121975915067e-01	2.387844546596012418e-01	2.398836973558175767e-02
1.498732606542757040e+01	8.703490434342078252e-01	1.000000000000000000e+00	6.101957073409047805e-01	1.296509565657921748e-01	2.390132412955825458e-01	2.028867183600181756e-02
1.500324155973676099e+01	8.719366984603240667e-01	1.000000000000000000e+00	6.090618253377951818e-01	1.280633015396758223e-01	2.398885120882989774e-01	1.623809099105265330e-02
1.501915705404595158e+01	8.733526347962036196e-01	1.000000000000000000e+00	6.080294415167077915e-01	1.266473652037963804e-01	2.410518834395086740e-01	1.224284696808410067e-02
1.503507254835513862e+01	8.745772723983605834e-01	1.000000000000000000e+00	6.071493943383536873e-01	1.254227276016394721e-01	2.422090365451793625e-01	8.636418658099581647e-03
1.505098804266432921e+01	8.755959027003443751e-01	1.000000000000000000e+00	6.064634696900030875e-01	1.244040972996556249e-01	2.431661107610858519e-01	5.642083838225411818e-03
1.506690353697351981e+01	8.763990471092222290e-01	1.000000000000000000e+00	6.059986624536599642e-01	1.236009528907777572e-01	2.438374305513743845e-01	3.364475230181129817e-03
1.508281903128270685e+01	8.769826270866665219e-01	1.000000000000000000e+00	6.057666853842051946e-01	1.230173729133335336e-01	2.442280417163657513e-01	1.806704110301302069e-03
1.509873452559189744e+01	8.773479403192135928e-01	1.000000000000000000e+00	6.057683965951199401e-01	1.226520596807863517e-01	2.444008957768214751e-01	9.032235847512282145e-04
1.511465001990108803e+01	8.775014457098687659e-01	1.000000000000000000e+00	6.060006565268838408e-01	1.224985542901312618e-01	2.444431883476411715e-01	5.539202326213521488e-04
1.513056551421027507e+01	8.774543680251600808e-01	1.000000000000000000e+00	6.064623018922096209e-01	1.225456319748399470e-01	2.444464426532554358e-01	6.448212964244581791e-04
1.514648100851946566e+01	8.772221406412985534e-01	1.000000000000000000e+00	6.071567915816054040e-01	1.227778593587012523e-01	2.445064112313387883e-01	1.049307486063716377e-03
1.516239650282865625e+01	8.768237116070610737e-01	1.000000000000000000e+00	6.080911033710374447e-01	1.231762883929388985e-01	2.447330288706962564e-01	1.619547915181526743e-03
1.517831199713784684e+01	8.762807438757292955e-01	1.000000000000000000e+00	6.092724693608169151e-01	1.237192561242705935e-01	2.452474591683538874e-01	2.191053080187285729e-03
1.519422749144703388e+01	8.756167448037246448e-01	1.000000000000000000e+00	6.107053930604904313e-01	1.243832551962752719e-01	2.461464039190852104e-01	2.620106473465347308e-03
1.521014298575622448e+01	8.748561626838429195e-01	1.000000000000000000e+00	6.123906761462361015e-01	1.251438373161571360e-01	2.474393647277282060e-01	2.848309904586052155e-03
1.522605848006541507e+01	8.740234890631934928e-01	1.000000000000000000e+00	6.143264466075686325e-01	1.259765109368065905e-01	2.489971622695357212e-01	2.955859604077445968e-03
1.524197397437460211e+01	8.731424048538720672e-01	1.000000000000000000e+00	6.165095808361958918e-01	1.268575951461278772e-01	2.505552206316479791e-01	3.159969660607761521e-03
1.525788946868379270e+01	8.722350058196199907e-01	1.000000000000000000e+00	6.189355062752983638e-01	1.277649941803799816e-01	2.517793234756653398e-01	3.750664885094609491e-03
1.527380496299298329e+01	8.713211390308441828e-01	1.000000000000000000e+00	6.215954462764992083e-01	1.286788609691558449e-01	2.523608049236554240e-01	4.996917014656238054e-03
1.528972045730217033e+01	8.704178765090763159e-01	1.000000000000000000e+00	6.244720221649039393e-01	1.295821234909236841e-01	2.521016068461960358e-01	7.062640135651318540e-03
1.530563595161136092e+01	8.695391457761330045e-01	1.000000000000000000e+00	6.275354858127439872e-01	1.304608542238670232e-01	2.509700220284484251e-01	9.951686419285593610e-03
1.532155144592055152e+01	8.686955296777028046e-01	1.000000000000000000e+00	6.307427204907547491e-01	1.313044703222971954e-01	2.491258290604677073e-01	1.348311158412669741e-02
1.533746694022974211e+01	8.678942399962490395e-01	1.000000000000000000e+00	6.340395123409438005e-01	1.321057600037508495e-01	2.469156342933471748e-01	1.729588571415452414e-02
1.535338243453892915e+01	8.671392613553994266e-01	1.000000000000000000e+00	6.373645558700630209e-01	1.328607386446005734e-01	2.448301841358576092e-01	2.089129315334353754e-02
1.536929792884811974e+01	8.664316541045146147e-01	1.000000000000000000e+00	6.406527956392655820e-01	1.335683458954853298e-01	2.434094972333536444e-01	2.372719455761701512e-02
1.538521342315731033e+01	8.657699976052428692e-01	1.000000000000000000e+00	6.438369912985235644e-01	1.342300023947570475e-01	2.431010932535381253e-01	2.535891153597598369e-02
1.540112891746649737e+01	8.651509489442598122e-01	1.000000000000000000e+00	6.468492059044650411e-01	1.348490510557401600e-01	2.441267960395221703e-01	2.557130607195814975e-02
1.541704441177568796e+01	8.645698868523827851e-01	1.000000000000000000e+00	6.496260261933275437e-01	1.354301131476171594e-01	2.464381994025108824e-01	2.442202689272345018e-02
1.543295990608487855e+01	8.640216067535726463e-01	1.000000000000000000e+00	6.521202435859643209e-01	1.359783932464275202e-01	2.497787433384933697e-01	2.217804315436167073e-02
1.544887540039406915e+01	8.635010305712940148e-01	1.000000000000000000e+00	6.543168961639157510e-01	1.364989694287060407e-01	2.537883902549812332e-01	1.920954860243086204e-02
1.546479089470325619e+01	8.630038942896578469e-01	1.000000000000000000e+00	6.562457817811484517e-01	1.369961057103421531e-01	2.580880837833247066e-01	1.590412763735962742e-02
1.548070638901244678e+01	8.625273773354342755e-01	1.000000000000000000e+00	6.579807244420908807e-01	1.374726226645657801e-01	2.623320980060667162e-01	1.261314732306487163e-02
1.549662188332163737e+01	8.620706405728881805e-01	1.000000000000000000e+00	6.596209451677117475e-01	1.379293594271118195e-01	2.662406227950216975e-01	9.618096059201913794e-03
1.551253737763082441e+01	8.616352439718882872e-01	1.000000000000000000e+00	6.612592912988444205e-01	1.383647560281116573e-01	2.696193294104920479e-01	7.110182645731294437e-03
1.552845287194001500e+01	8.612254206377413235e-01	1.000000000000000000e+00	6.629494987489013003e-01	1.387745793622587320e-01	2.723646760447009374e-01	5.184482679816498907e-03
1.554436836624920559e+01	8.608481906341504120e-01	1.000000000000000000e+00	6.646856709573353283e-01	1.391518093658495325e-01	2.744534256273613027e-01	3.850193104337790162e-03
1.556028386055839263e+01	8.605133055925415775e-01	1.000000000000000000e+00	6.664020854711651953e-01	1.394866944074584225e-01	2.759194004137511813e-01	3.053988401165635969e-03
1.557619935486758322e+01	8.602330231463986010e-01	1.000000000000000000e+00	6.679932670127840533e-01	1.397669768536013712e-01	2.768258400342545333e-01	2.708113672948209150e-03
1.559211484917677382e+01	8.600217183977915125e-01	1.000000000000000000e+00	6.693460657537564362e-01	1.399782816022083209e-01	2.772444471171401359e-01	2.712116087276505993e-03
1.560803034348596441e+01	8.598953475449243600e-01	1.000000000000000000e+00	6.703704429243840801e-01	1.401046524550755845e-01	2.772491025280421351e-01	2.960202382109033969e-03
1.562394583779515145e+01	8.598707861110407302e-01	1.000000000000000000e+00	6.710170908180815852e-01	1.401292138889593253e-01	2.769227378672461382e-01	3.335689910672512415e-03
1.563986133210434204e+01	8.599650705762804659e-01	1.000000000000000000e+00	6.712782838435503718e-01	1.400349294237194786e-01	2.763645431571797317e-01	3.705315690259197714e-03
1.565577682641353263e+01	8.601945773238643955e-01	1.000000000000000000e+00	6.711781651050012787e-01	1.398054226761357155e-01	2.756798263587588727e-01	3.931018993512530590e-03
1.567169232072271967e+01	8.605741764222439860e-01	1.000000000000000000e+00	6.707624256178772448e-01	1.394258235777560417e-01	2.749433881368177901e-01	3.908259018694293374e-03
1.568760781503191026e+01	8.611163996929267483e-01	1.000000000000000000e+00	6.700926596123943924e-01	1.388836003070731129e-01	2.741483937447239949e-01	3.618806869422258599e-03
1.570352330934110086e+01	8.618306626515435109e-01	1.000000000000000000e+00	6.692429085833641045e-01	1.381693373484564613e-01	2.731721674728786464e-01	3.166507224034276202e-03
1.571943880365028789e+01	8.627225782301668477e-01	1.000000000000000000e+00	6.682924857180746470e-01	1.372774217698330967e-01	2.717874257162077867e-01	2.767417823458406811e-03
1.573535429795947849e+01	8.637933967477355868e-01	1.000000000000000000e+00	6.673126288560041752e-01	1.362066032522645520e-01	2.697199207994955272e-01	2.693285705033576782e-03
1.575126979226866908e+01	8.650396015301318187e-01	1.000000000000000000e+00	6.663509880513700523e-01	1.349603984698681258e-01	2.667266166350689693e-01	3.194180304667282311e-03
1.576718528657785967e+01	8.664526831056698075e-01	1.000000000000000000e+00	6.654215573751001145e-01	1.335473168943302757e-01	2.626648201189298870e-01	4.429813669730692238e-03
1.578310078088704671e+01	8.680191072962903931e-01	1.000000000000000000e+00	6.645056740883024116e-01	1.319808927037096347e-01	2.575367386431197114e-01	6.425046764299557900e-03
1.579901627519623730e+01	8.697204841254377872e-01	1.000000000000000000e+00	6.635638090578055426e-01	1.302795158745623239e-01	2.515075819913876742e-01	9.051449757736973467e-03
1.581493176950542789e+01	8.715339356460443110e-01	1.000000000000000000e+00	6.625521169097453589e-01	1.284660643539557445e-01	2.448996773641979319e-01	1.203245134371357106e-02
1.583084726381461493e+01	8.734326519548879508e-01	1.000000000000000000e+00	6.614358247658849166e-01	1.265673480451121047e-01	2.381621465248051350e-01	1.497254956541907434e-02
1.584676275812380553e+01	8.753866162058877576e-01	1.000000000000000000e+00	6.601946902905881931e-01	1.246133837941122702e-01	2.318118345211851450e-01	1.741493306703938149e-02
1.586267825243299612e+01	8.773634717536702432e-01	1.000000000000000000e+00	6.588216087873079996e-01	1.226365282463298678e-01	2.263443631631479047e-01	1.892869332951183092e-02
1.587859374674218316e+01	8.793294980064958466e-01	1.000000000000000000e+00	6.573196487833787849e-01	1.206705019935041534e-01	2.221302283856498305e-01	1.921077560135846241e-02
1.589450924105137375e+01	8.812506564515658614e-01	1.000000000000000000e+00	6.557024103631923229e-01	1.187493435484341386e-01	2.193314766075677436e-01	1.816721048930051985e-02
1.591042473536056434e+01	8.830936648788805243e-01	1.000000000000000000e+00	6.539983682498567985e-01	1.169063351211193647e-01	2.178754588678066817e-01	1.593721137443203373e-02
1.592634022966975493e+01	8.848270562392556160e-01	1.000000000000000000e+00	6.522553175360709110e-01	1.151729437607442452e-01	2.174947761301613269e-01	1.285111139132716351e-02
1.594225572397894197e+01	8.864221789105409810e-01	1.000000000000000000e+00	6.505396251391926121e-01	1.135778210894589357e-01	2.178119581367899960e-01	9.343684042127889389e-03
1.595817121828813256e+01	8.878540974075944670e-01	1.000000000000000000e+00	6.489275940185593727e-01	1.121459025924054498e-01	2.184360413904704590e-01	5.855763794340426709e-03
1.597408671259732316e+01	8.891023566614216778e-01	1.000000000000000000e+00	6.474908710624335262e-01	1.108976433385782806e-01	2.190436053383278403e-01	2.751681338828734780e-03
1.599000220690651020e+01	8.901515787317938466e-01	1.000000000000000000e+00	6.462813891214971296e-01	1.098484212682061811e-01	2.194293231043208392e-01	2.675194320915091906e-04
1.600591770121570079e+01	8.909918679499999605e-01	1.000000000000000000e+00	6.453219068483112553e-01	1.090081320500001644e-01	2.195227454712084247e-01	0.000000000000000000e+00
1.602183319552489138e+01	8.916190086942428206e-01	1.000000000000000000e+00	6.446058764707414124e-01	1.083809913057570823e-01	2.193745999411673142e-01	0.000000000000000000e+00
1.603774868983408197e+01	8.920344489103539942e-01	1.000000000000000000e+00	6.441065194964110674e-01	1.079655510896459919e-01	2.191195403067774938e-01	0.000000000000000000e+00
1.605366418414326901e+01	8.922450717038511447e-01	1.000000000000000000e+00	6.437913325097406325e-01	1.077549282961486887e-01	2.189274033520812179e-01	0.000000000000000000e+00
1.606957967845245960e+01	8.922627664316395979e-01	1.000000000000000000e+00	6.436362664450842042e-01	1.077372335683604021e-01	2.189605687413704316e-01	0.000000000000000000e+00
1.608549517276165020e+01	8.921038193045736087e-01	1.000000000000000000e+00	6.436344091426279279e-01	1.078961806954265301e-01	2.193525680283768819e-01	0.000000000000000000e+00
1.610141066707083723e+01	8.917881511922181037e-01	1.000000000000000000e+00	6.437969243524731544e-01	1.082118488077820767e-01	2.202067028929365344e-01	0.000000000000000000e+00
1.611732616138002783e+01	8.913384367569893163e-01	1.000000000000000000e+00	6.441477374810157253e-01	1.086615632430106143e-01	2.215934659674774210e-01	0.000000000000000000e+00
1.613324165568921842e+01	8.907791439522103616e-01	1.000000000000000000e+00	6.447159462092357796e-01	1.092208560477894719e-01	2.235246424304370982e-01	0.000000000000000000e+00
1.614915714999840546e+01	8.901355360827409857e-01	1.000000000000000000e+00	6.455299097131228514e-01	1.098644639172590698e-01	2.259089110622722330e-01	0.000000000000000000e+00
1.616507264430759605e+01	8.894326799115434001e-01	1.000000000000000000e+00	6.466147743243026991e-01	1.105673200884566831e-01	2.285241922100396672e-01	0.000000000000000000e+00
1.618098813861678664e+01	8.886945026485817412e-01	1.000000000000000000e+00	6.479924168653701244e-01	1.113054973514182866e-01	2.310392572604023642e-01	0.000000000000000000e+00
1.619690363292597723e+01	8.879429381132244448e-01	1.000000000000000000e+00	6.496811770826940169e-01	1.120570618867753332e-01	2.330813280117083330e-01	0.000000000000000000e+00
1.621281912723516427e+01	8.871971980349018239e-01	1.000000000000000000e+00	6.516931765794281572e-01	1.128028019650982039e-01	2.343179000943691470e-01	0.000000000000000000e+00
1.622873462154435487e+01	8.864731985442934059e-01	1.000000000000000000e+00	6.540290382012238224e-01	1.135268014557066357e-01	2.345239199512365869e-01	0.000000000000000000e+00
1.624465011585354546e+01	8.857831646732914344e-01	1.000000000000000000e+00	6.566720153686826933e-01	1.142168353267084269e-01	2.336242794219059449e-01	0.000000000000000000e+00
1.626056561016273250e+01	8.851354274485248030e-01	1.000000000000000000e+00	6.595844559008273711e-01	1.148645725514751970e-01	2.317145618261012840e-01	0.000000000000000000e+00
1.627648110447192309e+01	8.845344192962494301e-01	1.000000000000000000e+00	6.627085583043623718e-01	1.154655807037503756e-01	2.290643294155588205e-01	1.866831991941944602e-03
1.629239659878111368e+01	8.839808643697113499e-01	1.000000000000000000e+00	6.659711331933851897e-01	1.160191356302887888e-01	2.261005758896597051e-01	5.937695370917872584e-03
1.630831209309030072e+01	8.834721514685015542e-01	1.000000000000000000e+00	6.692900251399435119e-01	1.165278485314983903e-01	2.233592274169759750e-01	9.696469646020805522e-03
1.632422758739949131e+01	8.830028688415123561e-01	1.000000000000000000e+00	6.725794792170082248e-01	1.169971311584875051e-01	2.213896684015548844e-01	1.260459391542012586e-02
1.634014308170868190e+01	8.825654727257672416e-01	1.000000000000000000e+00	6.757535620316876823e-01	1.174345272742326196e-01	2.206197106417893961e-01	1.424934390667584316e-02
1.635605857601787250e+01	8.821510553079400241e-01	1.000000000000000000e+00	6.787296182389963572e-01	1.178489446920598926e-01	2.212372514354321029e-01	1.446063794868769625e-02
1.637197407032705954e+01	8.817501731844707979e-01	1.000000000000000000e+00	6.814352338558194999e-01	1.182498268155291743e-01	2.231626751275352372e-01	1.333697850352309755e-02
1.638788956463625013e+01	8.813536945536577516e-01	1.000000000000000000e+00	6.838202436447784471e-01	1.186463054463422206e-01	2.261215991801234504e-01	1.117101171256099090e-02
1.640380505894544072e+01	8.809536224359508783e-01	1.000000000000000000e+00	6.858703490490585253e-01	1.190463775640490107e-01	2.297534302653642113e-01	8.339324862733810129e-03
1.641972055325462776e+01	8.805438522404500645e-01	1.000000000000000000e+00	6.876143999546018293e-01	1.194561477595499493e-01	2.336971492160445918e-01	5.215146303055306909e-03
1.643563604756381835e+01	8.801208249432136421e-01	1.000000000000000000e+00	6.891177396858179094e-01	1.198791750567863579e-01	2.376424008896430018e-01	2.115949223929700085e-03
1.645155154187300894e+01	8.796840418970333086e-01	1.000000000000000000e+00	6.904603846709311821e-01	1.203159581029666636e-01	2.413554017760754511e-01	0.000000000000000000e+00
1.646746703618219598e+01	8.792364136513092232e-01	1.000000000000000000e+00	6.917072730881561604e-01	1.207635863486907352e-01	2.446864001475093642e-01	0.000000000000000000e+00
1.648338253049138658e+01	8.787844228486952902e-01	1.000000000000000000e+00	6.928826418306701651e-01	1.212155771513046820e-01	2.475611031182060606e-01	0.000000000000000000e+00
1.649929802480057717e+01	8.783380899431814104e-01	1.000000000000000000e+00	6.939591623117680186e-01	1.216619100568185619e-01	2.499597066865883177e-01	0.000000000000000000e+00
1.651521351910976776e+01	8.779107397642194055e-01	1.000000000000000000e+00	6.948662463284691615e-01	1.220892602357807610e-01	2.518910169207182470e-01	0.000000000000000000e+00
1.653112901341895480e+01	8.775185764131872013e-01	1.000000000000000000e+00	6.955139827158846044e-01	1.224814235868128542e-01	2.533714611568625430e-01	0.000000000000000000e+00
1.654704450772814539e+01	8.771800831882450300e-01	1.000000000000000000e+00	6.958225508397064552e-01	1.228199168117548312e-01	2.544165036571588434e-01	0.000000000000000000e+00
1.656296000203733598e+01	8.769152727640237011e-01	1.000000000000000000e+00	6.957448158765888735e-01	1.230847272359762296e-01	2.550448013328174279e-01	0.000000000000000000e+00
1.657887549634652302e+01	8.767448203023939790e-01	1.000000000000000000e+00	6.952740939205729331e-01	1.232551796976058961e-01	2.552869353527590923e-01	0.000000000000000000e+00
1.659479099065571361e+01	8.766891181838825098e-01	1.000000000000000000e+00	6.944376919354698918e-01	1.233108818161176290e-01	2.551862914450319098e-01	0.000000000000000000e+00
1.661070648496490421e+01	8.767672953329658236e-01	1.000000000000000000e+00	6.932837758280872009e-01	1.232327046670342457e-01	2.547834631417166817e-01	0.000000000000000000e+00
1.662662197927409480e+01	8.769962464487570664e-01	1.000000000000000000e+00	6.918696517786422362e-01	1.230037535512430447e-01	2.540868601140559013e-01	0.000000000000000000e+00
1.664253747358328184e+01	8.773897167183037915e-01	1.000000000000000000e+00	6.902547008637165415e-01	1.226102832816961807e-01	2.530448953937405321e-01	0.000000000000000000e+00
1.665845296789247243e+01	8.779574857513433583e-01	1.000000000000000000e+00	6.884961594169377586e-01	1.220425142486564751e-01	2.515393142599049447e-01	0.000000000000000000e+00
1.667436846220166302e+01	8.787046905993681767e-01	1.000000000000000000e+00	6.866446870466119679e-01	1.212953094006317678e-01	2.494093979656816784e-01	0.000000000000000000e+00
1.669028395651085006e+01	8.796313219705018671e-01	1.000000000000000000e+00	6.847390159826697298e-01	1.203686780294982162e-01	2.464998314881064190e-01	0.000000000000000000e+00
1.670619945082004065e+01	8.807319203759077508e-01	1.000000000000000000e+00	6.828018210703088453e-01	1.192680796240923879e-01	2.427145363734942995e-01	0.000000000000000000e+00
1.672211494512923124e+01	8.819954902715786416e-01	1.000000000000000000e+00	6.808395295277169801e-01	1.180045097284213584e-01	2.380602804059247235e-01	0.000000000000000000e+00
1.673803043943841828e+01	8.834056406819865703e-01	1.000000000000000000e+00	6.788467903720221130e-01	1.165943593180134019e-01	2.326714169331467186e-01	5.173017028800852568e-04
1.675394593374760888e+01	8.849409507439049971e-01	1.000000000000000000e+00	6.768135786418619793e-01	1.150590492560950306e-01	2.268126142173914062e-01	3.305484294798655132e-03
1.676986142805679947e+01	8.865755485483164389e-01	1.000000000000000000e+00	6.747316208445710561e-01	1.134244514516836166e-01	2.208572424136646672e-01	5.991660489702566039e-03
1.678577692236599006e+01	8.882798820466725198e-01	1.000000000000000000e+00	6.725978728313115607e-01	1.117201179533272859e-01	2.152383403576591248e-01	8.201895548995447038e-03
1.680169241667517710e+01	8.900216520668149389e-01	1.000000000000000000e+00	6.704151850483577313e-01	1.099783479331851166e-01	2.103734539718759011e-01	9.583241894494345936e-03
1.681760791098436769e+01	8.917668700558138983e-01	1.000000000000000000e+00	6.681921219979946036e-01	1.082331299441861711e-01	2.065787522992305059e-01	9.887507589141850128e-03
1.683352340529355828e+01	8.934809973756900892e-01	1.000000000000000000e+00	6.659438485424693521e-01	1.065190026243097443e-01	2.040034214956971126e-01	9.034583752922389910e-03
1.684943889960274532e+01	8.951301190928341311e-01	1.000000000000000000e+00	6.636943086607225428e-01	1.048698809071658272e-01	2.026120668409062686e-01	7.127694973425371949e-03
1.686535439391193592e+01	8.966821034054816009e-01	1.000000000000000000e+00	6.614780631891066243e-01	1.033178965945183159e-01	2.022172343341670231e-01	4.418558854869608643e-03
1.688126988822112651e+01	8.981076982329836422e-01	1.000000000000000000e+00	6.593395823889531826e-01	1.018923017670164133e-01	2.025417545692011767e-01	1.242848964831649861e-03
1.689718538253031355e+01	8.993815190336085230e-01	1.000000000000000000e+00	6.573289207151267188e-01	1.006184809663912827e-01	2.032876610552697694e-01	0.000000000000000000e+00
1.691310087683950414e+01	9.004828865132996629e-01	1.000000000000000000e+00	6.554947295201798418e-01	9.951711348670050361e-02	2.041947824646922760e-01	0.000000000000000000e+00
1.692901637114869473e+01	9.013964793316237012e-01	1.000000000000000000e+00	6.538771584002657233e-01	9.860352066837638207e-02	2.050783697269653594e-01	0.000000000000000000e+00
1.694493186545788532e+01	9.021127749145776420e-01	1.000000000000000000e+00	6.525034301523993108e-01	9.788722508542231637e-02	2.058415134964612925e-01	0.000000000000000000e+00
1.696084735976707236e+01	9.026282606876565584e-01	1.000000000000000000e+00	6.513876982199247045e-01	9.737173931234352486e-02	2.064647693201441814e-01	0.000000000000000000e+00
1.697676285407626295e+01	9.029454080333799704e-01	1.000000000000000000e+00	6.505348911991333249e-01	9.705459196662005739e-02	2.069812258024798790e-01	0.000000000000000000e+00
1.699267834838545355e+01	9.030724116068369334e-01	1.000000000000000000e+00	6.499465720329810070e-01	9.692758839316316377e-02	2.074492222683567699e-01	0.000000000000000000e+00
1.700859384269464059e+01	9.030227068476901486e-01	1.000000000000000000e+00	6.496261677828523151e-01	9.697729315230987912e-02	2.079346583734737464e-01	0.000000000000000000e+00
1.702450933700383118e+01	9.028142881507965622e-01	1.000000000000000000e+00	6.495815316860134025e-01	9.718571184920346551e-02	2.085076446718389098e-01	0.000000000000000000e+00
1.704042483131302177e+01	9.024688587703363352e-01	1.000000000000000000e+00	6.498243129521573680e-01	9.753114122966363708e-02	2.092458317858127692e-01	0.000000000000000000e+00
1.705634032562220881e+01	9.020108507504134288e-01	1.000000000000000000e+00	6.503671888721005434e-01	9.798914924958654349e-02	2.102274540481669507e-01	0.000000000000000000e+00
1.707225581993139940e+01	9.014663586777718063e-01	1.000000000000000000e+00	6.512208080388810494e-01	9.853364132222811045e-02	2.115011476653723688e-01	0.000000000000000000e+00
1.708817131424058999e+01	9.008620345959028608e-01	1.000000000000000000e+00	6.523919432553018094e-01	9.913796540409708369e-02	2.130394219401710032e-01	0.000000000000000000e+00
1.710408680854978059e+01	9.002239928482425046e-01	1.000000000000000000e+00	6.538831852681125101e-01	9.977600715175742596e-02	2.147044887993480589e-01	0.000000000000000000e+00
1.712000230285896762e+01	8.995767728693953025e-01	1.000000000000000000e+00	6.556933129225547274e-01	1.004232271306047114e-01	2.162555591357634699e-01	0.000000000000000000e+00
1.713591779716815822e+01	8.989424050520482545e-01	1.000000000000000000e+00	6.578170145976178773e-01	1.010575949479517455e-01	2.174006572795010306e-01	0.000000000000000000e+00
1.715183329147734881e+01	8.983396199131710169e-01	1.000000000000000000e+00	6.602431817593016339e-01	1.016603800868290663e-01	2.178691163833117728e-01	0.000000000000000000e+00
1.716774878578653585e+01	8.977832340852207604e-01	1.000000000000000000e+00	6.629521535886360173e-01	1.022167659147793228e-01	2.174769936202883835e-01	0.000000000000000000e+00
1.718366428009572644e+01	8.972837384651601855e-01	1.000000000000000000e+00	6.659132433330590128e-01	1.027162615348397590e-01	2.161712545466435154e-01	0.000000000000000000e+00
1.719957977440491703e+01	8.968471045317164547e-01	1.000000000000000000e+00	6.690839209727865722e-01	1.031528954682834620e-01	2.140513576693339748e-01	0.000000000000000000e+00
1.721549526871410762e+01	8.964748148059904498e-01	1.000000000000000000e+00	6.724110809445195125e-01	1.035251851940094392e-01	2.113701364062767207e-01	0.000000000000000000e+00
1.723141076302329466e+01	8.961641131316517850e-01	1.000000000000000000e+00	6.758335503259644828e-01	1.038358868683481040e-01	2.085114787607290632e-01	0.000000000000000000e+00
1.724732625733248526e+01	8.959084603510883982e-01	1.000000000000000000e+00	6.792844219697901087e-01	1.040915396489115879e-01	2.059364726655873445e-01	2.246606632235831347e-03
1.726324175164167585e+01	8.956981715084848528e-01	1.000000000000000000e+00	6.826925999230561981e-01	1.043018284915151195e-01	2.040927568536635706e-01	4.510900129366682276e-03
1.727915724595086289e+01	8.955212023479639516e-01	1.000000000000000000e+00	6.859847693148465320e-01	1.044787976520359929e-01	2.033045055581239047e-01	5.653089745948081113e-03
1.729507274026005348e+01	8.953640459762309822e-01	1.000000000000000000e+00	6.890904080991741010e-01	1.046359540237690455e-01	2.036914814861369716e-01	5.580426561401119478e-03
1.731098823456924407e+01	8.952126954423804683e-01	1.000000000000000000e+00	6.919517452490676623e-01	1.047873045576193790e-01	2.051619212204132681e-01	4.412687894825489954e-03
1.732690372887843111e+01	8.950536248919497284e-01	1.000000000000000000e+00	6.945372169693520004e-01	1.049463751080502716e-01	2.074727802718818737e-01	2.419969944218683389e-03
1.734281922318762170e+01	8.948747410274219272e-01	1.000000000000000000e+00	6.968527016296566234e-01	1.051252589725781283e-01	2.103112757837691804e-01	0.000000000000000000e+00
1.735873471749681229e+01	8.946662579055041364e-01	1.000000000000000000e+00	6.989430218917165316e-01	1.053337420944958081e-01	2.133628012372832672e-01	0.000000000000000000e+00
1.737465021180600289e+01	8.944214515744357552e-01	1.000000000000000000e+00	7.008793322498069189e-01	1.055785484255643003e-01	2.163574694619195271e-01	0.000000000000000000e+00
1.739056570611518993e+01	8.941372565550992357e-01	1.000000000000000000e+00	7.027348684928438338e-01	1.058627434449006949e-01	2.190979057734865898e-01	0.000000000000000000e+00
1.740648120042438052e+01	8.938146734571217333e-01	1.000000000000000000e+00	7.045577989970119859e-01	1.061853265428782944e-01	2.214696622919404834e-01	0.000000000000000000e+00
1.742239669473357111e+01	8.934589657714890887e-01	1.000000000000000000e+00	7.063518036964540059e-01	1.065410342285108697e-01	2.234349729977766486e-01	0.000000000000000000e+00
1.743831218904275815e+01	8.930796337011152053e-01	1.000000000000000000e+00	7.080719660886787281e-01	1.069203662988849335e-01	2.250133110773902545e-01	0.000000000000000000e+00
1.745422768335194874e+01	8.926901633349112464e-01	1.000000000000000000e+00	7.096375103631571424e-01	1.073098366650886704e-01	2.262563205333210647e-01	0.000000000000000000e+00
1.747014317766113933e+01	8.923075600617867975e-01	1.000000000000000000e+00	7.109562704908141129e-01	1.076924399382132302e-01	2.272270663904701060e-01	0.000000000000000000e+00
1.748605867197032637e+01	8.919516853709047455e-01	1.000000000000000000e+00	7.119510010608203210e-01	1.080483146290952406e-01	2.279909343257607857e-01	0.000000000000000000e+00
1.750197416627951696e+01	8.916444256179155703e-01	1.000000000000000000e+00	7.125773099100807251e-01	1.083555743820844020e-01	2.286170705619560428e-01	0.000000000000000000e+00
1.751788966058870756e+01	8.914087295126746913e-01	1.000000000000000000e+00	7.128281262246668470e-01	1.085912704873254198e-01	2.291793066212629570e-01	0.000000000000000000e+00
1.753380515489789815e+01	8.912675576163842095e-01	1.000000000000000000e+00	7.127273409005567828e-01	1.087324423836157350e-01	2.297422174606884859e-01	0.000000000000000000e+00
1.754972064920708519e+01	8.912427917132038635e-01	1.000000000000000000e+00	7.123199792721006673e-01	1.087572082867962336e-01	2.303274001070509946e-01	0.000000000000000000e+00
1.756563614351627578e+01	8.913541543200989015e-01	1.000000000000000000e+00	7.116647370767955616e-01	1.086458456799010291e-01	2.308738977781065183e-01	0.000000000000000000e+00
1.758155163782546637e+01	8.916181886959074765e-01	1.000000000000000000e+00	7.108292675671301630e-01	1.083818113040925374e-01	2.312195760699825020e-01	0.000000000000000000e+00
1.759746713213465341e+01	8.920473474892762766e-01	1.000000000000000000e+00	7.098846630926953782e-01	1.079526525107236817e-01	2.311219418596111574e-01	0.000000000000000000e+00
1.761338262644384400e+01	8.926492337156768375e-01	1.000000000000000000e+00	7.088963760127323654e-01	1.073507662843232319e-01	2.303126346337972530e-01	0.000000000000000000e+00
1.762929812075303460e+01	8.934260312699824347e-01	1.000000000000000000e+00	7.079129583303268580e-01	1.065739687300175514e-01	2.285623893919001004e-01	0.000000000000000000e+00
1.764521361506222163e+01	8.943741539516441019e-01	1.000000000000000000e+00	7.069574039069925764e-01	1.056258460483559258e-01	2.257349827343921866e-01	0.000000000000000000e+00
1.766112910937141223e+01	8.954841323742476211e-01	1.000000000000000000e+00	7.060256528756079231e-01	1.045158676257524066e-01	2.218208074454679490e-01	0.000000000000000000e+00
1.767704460368060282e+01	8.967407475844584308e-01	1.000000000000000000e+00	7.050932203550698274e-01	1.032592524155416525e-01	2.169501947003761588e-01	0.000000000000000000e+00
1.769296009798979341e+01	8.981234092055800922e-01	1.000000000000000000e+00	7.041265787281245636e-01	1.018765907944199911e-01	2.113889784434553887e-01	0.000000000000000000e+00
1.770887559229898045e+01	8.996067649490029350e-01	1.000000000000000000e+00	7.030938185527257911e-01	1.003932350509970650e-01	2.055163245331484423e-01	0.000000000000000000e+00
1.772479108660817104e+01	9.011615179027321343e-01	1.000000000000000000e+00	7.019706017180490365e-01	9.883848209726786571e-02	1.997815534687350514e-01	0.000000000000000000e+00
1.774070658091736163e+01	9.027554185863708724e-01	1.000000000000000000e+00	7.007413065417975595e-01	9.724458141362921082e-02	1.946374038047862243e-01	0.000000000000000000e+00
1.775662207522654867e+01	9.043543907873323739e-01	1.000000000000000000e+00	6.993985800388138330e-01	9.564560921266761218e-02	1.904567080103760635e-01	8.345104149591470177e-04
1.777253756953573927e+01	9.059237440294556354e-01	1.000000000000000000e+00	6.979448043683651459e-01	9.407625597054442013e-02	1.874557482956459298e-01	6.967636454429243509e-04
1.778845306384492986e+01	9.074294214565334915e-01	1.000000000000000000e+00	6.963962403088940212e-01	9.257057854346643910e-02	1.856554549133451470e-01	0.000000000000000000e+00
1.780436855815412045e+01	9.088392301285752595e-01	1.000000000000000000e+00	6.947871470007938033e-01	9.116076987142465726e-02	1.848971715887210432e-01	0.000000000000000000e+00
1.782028405246330749e+01	9.101240013133530260e-01	1.000000000000000000e+00	6.931697362192423828e-01	8.987599868664705727e-02	1.849033337947145750e-01	0.000000000000000000e+00
1.783619954677249808e+01	9.112586312878100392e-01	1.000000000000000000e+00	6.916075060099053928e-01	8.874136871218996081e-02	1.853573397250282140e-01	0.000000000000000000e+00
1.785211504108168867e+01	9.122229583143786069e-01	1.000000000000000000e+00	6.901631086583452923e-01	8.777704168562122655e-02	1.859771130891703095e-01	0.000000000000000000e+00
1.786803053539087571e+01	9.130024385964439215e-01	1.000000000000000000e+00	6.888850486535089690e-01	8.699756140355613399e-02	1.865658856248470776e-01	0.000000000000000000e+00
1.788394602970006630e+01	9.135885928248843602e-01	1.000000000000000000e+00	6.877984026797447914e-01	8.641140717511550107e-02	1.870339808038370411e-01	0.000000000000000000e+00
1.789986152400925690e+01	9.139792050077351071e-01	1.000000000000000000e+00	6.869031774152508651e-01	8.602079499226494841e-02	1.873927320274836050e-01	0.000000000000000000e+00
1.791577701831844394e+01	9.141782661736899129e-01	1.000000000000000000e+00	6.861808398153794730e-01	8.582173382630997605e-02	1.877264282548343766e-01	0.000000000000000000e+00
1.793169251262763453e+01	9.141956667665818159e-01	1.000000000000000000e+00	6.856063460398720277e-01	8.580433323341821183e-02	1.881528789632120613e-01	0.000000000000000000e+00
1.794760800693682512e+01	9.140466525966829403e-01	1.000000000000000000e+00	6.851609470899426846e-01	8.595334740331705969e-02	1.887871782700706880e-01	0.000000000000000000e+00
1.796352350124601571e+01	9.137510695887838263e-01	1.000000000000000000e+00	6.848410436080054620e-01	8.624893041121617365e-02	1.897209521604150684e-01	0.000000000000000000e+00
1.797943899555520275e+01	9.133324318005917597e-01	1.000000000000000000e+00	6.846604499393883492e-01	8.666756819940818479e-02	1.910172470408338929e-01	0.000000000000000000e+00
1.799535448986439334e+01	9.128168548642640046e-01	1.000000000000000000e+00	6.846465635191388843e-01	8.718314513573607871e-02	1.927069749187978465e-01	0.000000000000000000e+00
1.801126998417358394e+01	9.122319027855954054e-01	1.000000000000000000e+00	6.848334244618616840e-01	8.776809721440470557e-02	1.947717706854646680e-01	0.000000000000000000e+00
1.802718547848277098e+01	9.116053996621281685e-01	1.000000000000000000e+00	6.852552128355505756e-01	8.839460033787199800e-02	1.971154381219801799e-01	0.000000000000000000e+00
1.804310097279196157e+01	9.109642591928637234e-01	1.000000000000000000e+00	6.859423338833106065e-01	8.903574080713630434e-02	1.995459921902593414e-01	0.000000000000000000e+00
1.805901646710115216e+01	9.103333837919111993e-01	1.000000000000000000e+00	6.869200059289375382e-01	8.966661620808874522e-02	2.017900505164896829e-01	0.000000000000000000e+00
1.807493196141033920e+01	9.097346817359373006e-01	1.000000000000000000e+00	6.882076413179258889e-01	9.026531826406275494e-02	2.035399168855154262e-01	0.000000000000000000e+00
1.809084745571952979e+01	9.091862452239951597e-01	1.000000000000000000e+00	6.898171813414157860e-01	9.081375477600486801e-02	2.045140709557397019e-01	0.000000000000000000e+00
1.810676295002872038e+01	9.087017247581220536e-01	1.000000000000000000e+00	6.917497853096903349e-01	9.129827524187797416e-02	2.045104321704196704e-01	0.000000000000000000e+00
1.812267844433791097e+01	9.082899261994086260e-01	1.000000000000000000e+00	6.939919203890743127e-01	9.171007380059140179e-02	2.034425429612051750e-01	0.000000000000000000e+00
1.813859393864709801e+01	9.079546466231163127e-01	1.000000000000000000e+00	6.965128092145570493e-01	9.204535337688359020e-02	2.013584385760658901e-01	0.000000000000000000e+00
1.815450943295628861e+01	9.076947541466530156e-01	1.000000000000000000e+00	6.992647664327782397e-01	9.230524585334697052e-02	1.984449895485528303e-01	0.000000000000000000e+00
1.817042492726547920e+01	9.075045057272510540e-01	1.000000000000000000e+00	7.021864923360515709e-01	9.249549427274889046e-02	1.950182034109254614e-01	0.000000000000000000e+00
1.818634042157466624e+01	9.073740860244643436e-01	1.000000000000000000e+00	7.052078990783650081e-01	9.262591397553568418e-02	1.914951116884400784e-01	0.000000000000000000e+00
1.820225591588385683e+01	9.072903402874008538e-01	1.000000000000000000e+00	7.082546202807540325e-01	9.270965971259918781e-02	1.883392422894737406e-01	0.000000000000000000e+00
1.821817141019304742e+01	9.072376653163705118e-01	1.000000000000000000e+00	7.112514288951958807e-01	9.276233468362968249e-02	1.859767559537098824e-01	0.000000000000000000e+00
1.823408690450223446e+01	9.071990152683991893e-01	1.000000000000000000e+00	7.141256520858004775e-01	9.280098473160078298e-02	1.847010933119888620e-01	9.008761512127178017e-04
1.825000239881142505e+01	9.071569737593774274e-01	1.000000000000000000e+00	7.168127408104689735e-01	9.284302624062265585e-02	1.846082676064446093e-01	1.077784874800702397e-03
1.826591789312061564e+01	9.070948406091501326e-01	1.000000000000000000e+00	7.192650507858509012e-01	9.290515939084997843e-02	1.855982533147685909e-01	2.120654669313659646e-04
1.828183338742980624e+01	9.069976808280432179e-01	1.000000000000000000e+00	7.214617623438590588e-01	9.300231917195672660e-02	1.874347485359246501e-01	0.000000000000000000e+00
1.829774888173899328e+01	9.068532850968946679e-01	1.000000000000000000e+00	7.234148111655331892e-01	9.314671490310522106e-02	1.898240977984130551e-01	0.000000000000000000e+00
1.831366437604818387e+01	9.066529949821688916e-01	1.000000000000000000e+00	7.251655227834108430e-01	9.334700501783110838e-02	1.924819617323548782e-01	0.000000000000000000e+00
1.832957987035737446e+01	9.063923522815493516e-01	1.000000000000000000e+00	7.267704015256872818e-01	9.360764771845044019e-02	1.951770223016759398e-01	0.000000000000000000e+00
1.834549536466656150e+01	9.060715399426808592e-01	1.000000000000000000e+00	7.282801721576093179e-01	9.392846005731908532e-02	1.977513609036533893e-01	0.000000000000000000e+00
1.836141085897575209e+01	9.056955915798631240e-01	1.000000000000000000e+00	7.297200813192823432e-01	9.430440842013687597e-02	2.001199029946792718e-01	0.000000000000000000e+00
1.837732635328494268e+01	9.052743572996905241e-01	1.000000000000000000e+00	7.310793836566480408e-01	9.472564270030948974e-02	2.022537154284971828e-01	0.000000000000000000e+00
1.839324184759413328e+01	9.048222248528907663e-01	1.000000000000000000e+00	7.323142152554593665e-01	9.517777514710915043e-02	2.041553191250549404e-01	0.000000000000000000e+00
1.840915734190332032e+01	9.043576065406017106e-01	1.000000000000000000e+00	7.333625881634551202e-01	9.564239345939826165e-02	2.058363439158865105e-01	0.000000000000000000e+00
1.842507283621251091e+01	9.039022132956546773e-01	1.000000000000000000e+00	7.341652397853700718e-01	9.609778670434537817e-02	2.073058619322490082e-01	0.000000000000000000e+00
1.844098833052170150e+01	9.034801474259113174e-01	1.000000000000000000e+00	7.346837452148998748e-01	9.651985257408873808e-02	2.085707348439053699e-01	0.000000000000000000e+00
1.845690382483088854e+01	9.031168541798409999e-01	1.000000000000000000e+00	7.349091873949510356e-01	9.688314582015897236e-02	2.096407239859311156e-01	0.000000000000000000e+00
1.847281931914007913e+01	9.028379791686176326e-01	1.000000000000000000e+00	7.348600620297611741e-01	9.716202083138239520e-02	2.105270063050545537e-01	0.000000000000000000e+00
1.848873481344926972e+01	9.026681834293479589e-01	1.000000000000000000e+00	7.345735291506594322e-01	9.733181657065199943e-02	2.112271372082303311e-01	0.000000000000000000e+00
1.850465030775845676e+01	9.026299703124871510e-01	1.000000000000000000e+00	7.340959431668996338e-01	9.737002968751284904e-02	2.117007705543111906e-01	0.000000000000000000e+00
1.852056580206764735e+01	9.027425783025957440e-01	1.000000000000000000e+00	7.334762126129579229e-01	9.725742169740431153e-02	2.118509541771340099e-01	0.000000000000000000e+00
1.853648129637683795e+01	9.030209913285566214e-01	1.000000000000000000e+00	7.327617544374709357e-01	9.697900867144336468e-02	2.115264177948405211e-01	0.000000000000000000e+00
1.855239679068602854e+01	9.034751131946958669e-01	1.000000000000000000e+00	7.319949035560967543e-01	9.652488680530420251e-02	2.105491546640857747e-01	0.000000000000000000e+00
1.856831228499521558e+01	9.041091456849652541e-01	1.000000000000000000e+00	7.312085947596338453e-01	9.589085431503469037e-02	2.087579091065220882e-01	0.000000000000000000e+00
1.858422777930440617e+01	9.049212009750665642e-01	1.000000000000000000e+00	7.304223427898703935e-01	9.507879902493332480e-02	2.060525374171365831e-01	0.000000000000000000e+00
1.860014327361359676e+01	9.059031686337215561e-01	1.000000000000000000e+00	7.296406922302129949e-01	9.409683136627855493e-02	2.024278448180074630e-01	0.000000000000000000e+00
1.861605876792278380e+01	9.070408461723693527e-01	1.000000000000000000e+00	7.288553916521890441e-01	9.295915382763056400e-02	1.979920131977568054e-01	0.000000000000000000e+00
1.863197426223197439e+01	9.083143303254961332e-01	1.000000000000000000e+00	7.280504409245339703e-01	9.168566967450381133e-02	1.929685199070098056e-01	0.000000000000000000e+00
1.864788975654116499e+01	9.096986545461509532e-01	1.000000000000000000e+00	7.272076410239870503e-01	9.030134545384899125e-02	1.876804144742940661e-01	0.000000000000000000e+00
1.866380525085035202e+01	9.111646471146686022e-01	1.000000000000000000e+00	7.263105245275006672e-01	8.883535288533152274e-02	1.825142844177999879e-01	0.000000000000000000e+00
1.867972074515954262e+01	9.126799742876433585e-01	1.000000000000000000e+00	7.253462586448081728e-01	8.732002571235675248e-02	1.778626179923457062e-01	0.000000000000000000e+00
1.869563623946873321e+01	9.142103245132613409e-01	1.000000000000000000e+00	7.243068103356362641e-01	8.578967548673878396e-02	1.740520065372800629e-01	0.000000000000000000e+00
1.871155173377792380e+01	9.157206832918352024e-01	1.000000000000000000e+00	7.231909386491792713e-01	8.427931670816488086e-02	1.712784838389282971e-01	0.000000000000000000e+00
1.872746722808711084e+01	9.171766440623509986e-01	1.000000000000000000e+00	7.220072528129025669e-01	8.282335593764898751e-02	1.695763975872967011e-01	0.000000000000000000e+00
1.874338272239630143e+01	9.185456987408086027e-01	1.000000000000000000e+00	7.207767904931232650e-01	8.145430125919148057e-02	1.688325220027305784e-01	0.000000000000000000e+00
1.875929821670549202e+01	9.197984523073348129e-01	1.000000000000000000e+00	7.195328357414522147e-01	8.020154769266527039e-02	1.688346447573794429e-01	0.000000000000000000e+00
1.877521371101467906e+01	9.209097091050661987e-01	1.000000000000000000e+00	7.183166923033440510e-01	7.909029089493369025e-02	1.693333466490364037e-01	0.000000000000000000e+00
1.879112920532386966e+01	9.218593841298807767e-01	1.000000000000000000e+00	7.171702370584243091e-01	7.814061587011916776e-02	1.700982245740037535e-01	0.000000000000000000e+00
1.880704469963306025e+01	9.226332003044980246e-01	1.000000000000000000e+00	7.161279282372410293e-01	7.736679969550216973e-02	1.709564383919641162e-01	0.000000000000000000e+00
1.882296019394224729e+01	9.232231421959437023e-01	1.000000000000000000e+00	7.152114260505775256e-01	7.677685780405628380e-02	1.718084083270600138e-01	0.000000000000000000e+00
1.883887568825143788e+01	9.236276474246842838e-01	1.000000000000000000e+00	7.144288933966762567e-01	7.637235257531575783e-02	1.726220779142361439e-01	0.000000000000000000e+00
1.885479118256062847e+01	9.238515286393556014e-01	1.000000000000000000e+00	7.137790062233181354e-01	7.614847136064441246e-02	1.734127067650475806e-01	0.000000000000000000e+00
1.887070667686981906e+01	9.239056308674279405e-01	1.000000000000000000e+00	7.132577151339378752e-01	7.609436913257208723e-02	1.742188690503844728e-01	0.000000000000000000e+00
1.888662217117900610e+01	9.238062407599061387e-01	1.000000000000000000e+00	7.128647741599410947e-01	7.619375924009394452e-02	1.750852688286457515e-01	0.000000000000000000e+00
1.890253766548819669e+01	9.235742751987716659e-01	1.000000000000000000e+00	7.126074496947126802e-01	7.642572480122829248e-02	1.760570258654974296e-01	0.000000000000000000e+00
1.891845315979738729e+01	9.232342864358242807e-01	1.000000000000000000e+00	7.125004054582442237e-01	7.676571356417566383e-02	1.771798858749789041e-01	0.000000000000000000e+00
1.893436865410657433e+01	9.228133289449678145e-01	1.000000000000000000e+00	7.125626499025825566e-01	7.718667105503221326e-02	1.784934842826797763e-01	0.000000000000000000e+00
1.895028414841576492e+01	9.223397391381462640e-01	1.000000000000000000e+00	7.128135877883419180e-01	7.766026086185373600e-02	1.800083409455162653e-01	0.000000000000000000e+00
1.896619964272495551e+01	9.218418827526958514e-01	1.000000000000000000e+00	7.132700739244884902e-01	7.815811724730420407e-02	1.816723903082997360e-01	0.000000000000000000e+00
1.898211513703414610e+01	9.213469259044307913e-01	1.000000000000000000e+00	7.139451764448336846e-01	7.865307409556920870e-02	1.833480824205412640e-01	0.000000000000000000e+00
1.899803063134333314e+01	9.208796844676868654e-01	1.000000000000000000e+00	7.148479812509151987e-01	7.912031553231321790e-02	1.848202692582306961e-01	0.000000000000000000e+00
1.901394612565252373e+01	9.204616026556236008e-01	1.000000000000000000e+00	7.159831069710596019e-01	7.953839734437656572e-02	1.858364885274847444e-01	0.000000000000000000e+00
1.902986161996171433e+01	9.201099056063062331e-01	1.000000000000000000e+00	7.173490246370348711e-01	7.989009439369371135e-02	1.861627177716774217e-01	0.000000000000000000e+00
1.904577711427090136e+01	9.198369627092557455e-01	1.000000000000000000e+00	7.189354163289124466e-01	8.016303729074431006e-02	1.856346093837501487e-01	0.000000000000000000e+00
1.906169260858009196e+01	9.196498886993116351e-01	1.000000000000000000e+00	7.207208058575348408e-01	8.035011130068819840e-02	1.841932139148604319e-01	0.000000000000000000e+00
1.907760810288928255e+01	9.195503986385297202e-01	1.000000000000000000e+00	7.226718052734262265e-01	8.044960136147011331e-02	1.819033870325841851e-01	0.000000000000000000e+00
1.909352359719846959e+01	9.195349212941830164e-01	1.000000000000000000e+00	7.247444426029202580e-01	8.046507870581681710e-02	1.789563666740869585e-01	0.000000000000000000e+00
1.910943909150766018e+01	9.195949636247924275e-01	1.000000000000000000e+00	7.268868226621951756e-01	8.040503637520755864e-02	1.756561241004887530e-01	0.000000000000000000e+00
1.912535458581685077e+01	9.197177076374107862e-01	1.000000000000000000e+00	7.290418138890029098e-01	8.028229236258917212e-02	1.723853619729578956e-01	0.000000000000000000e+00
1.914127008012604136e+01	9.198868102936430535e-01	1.000000000000000000e+00	7.311491429714166435e-01	8.011318970635701586e-02	1.695464607676769875e-01	0.000000000000000000e+00
1.915718557443522840e+01	9.200833678961485296e-01	1.000000000000000000e+00	7.331478226805330234e-01	7.991663210385147043e-02	1.674818595966252044e-01	0.000000000000000000e+00
1.917310106874441900e+01	9.202869988991511097e-01	1.000000000000000000e+00	7.349809166907452784e-01	7.971300110084886259e-02	1.663975774672209473e-01	0.000000000000000000e+00
1.918901656305360959e+01	9.204769936949322995e-01	1.000000000000000000e+00	7.366038907214227383e-01	7.952300630506764501e-02	1.663247927299986717e-01	0.000000000000000000e+00
1.920493205736279663e+01	9.206334768790512824e-01	1.000000000000000000e+00	7.379950360925350283e-01	7.936652312094874540e-02	1.671363707988016978e-01	0.000000000000000000e+00
1.922084755167198722e+01	9.207385269308943077e-01	1.000000000000000000e+00	7.391633313798402494e-01	7.926147306910569235e-02	1.686021607002647360e-01	0.000000000000000000e+00
1.923676304598117781e+01	9.207772001924647842e-01	1.000000000000000000e+00	7.401482581462207611e-01	7.922279980753514639e-02	1.704539690516194417e-01	0.000000000000000000e+00
1.925267854029036485e+01	9.207384104032005911e-01	1.000000000000000000e+00	7.410089493314151454e-01	7.926158959679929783e-02	1.724411697658654319e-01	0.000000000000000000e+00
1.926859403459955544e+01	9.206156216583027962e-01	1.000000000000000000e+00	7.418052620090193061e-01	7.938437834169728702e-02	1.743695205493725475e-01	0.000000000000000000e+00
1.928450952890874603e+01	9.204073212071310905e-01	1.000000000000000000e+00	7.425776653021994855e-01	7.959267879286889558e-02	1.761207492143999354e-01	0.000000000000000000e+00
1.930042502321793663e+01	9.201172486124575833e-01	1.000000000000000000e+00	7.433337341244538043e-01	7.988275138754244442e-02	1.776530132822241037e-01	0.000000000000000000e+00
1.931634051752712367e+01	9.197543689946847678e-01	1.000000000000000000e+00	7.440463995299254618e-01	8.024563100531523219e-02	1.789854794747615108e-01	0.000000000000000000e+00
1.933225601183631426e+01	9.193325898800159823e-01	1.000000000000000000e+00	7.446644340204906509e-01	8.066741011998404542e-02	1.801740710063403084e-01	0.000000000000000000e+00
1.934817150614550485e+01	9.188702330217999314e-01	1.000000000000000000e+00	7.451308310174515892e-01	8.112976697820012406e-02	1.812881546472836225e-01	0.000000000000000000e+00
1.936408700045469189e+01	9.183892839294229837e-01	1.000000000000000000e+00	7.454016441451734032e-01	8.161071607057690525e-02	1.823963999628834265e-01	0.000000000000000000e+00
1.938000249476388248e+01	9.179144521991059458e-01	1.000000000000000000e+00	7.454581204123782445e-01	8.208554780089408198e-02	1.835624327969140324e-01	0.000000000000000000e+00
1.939591798907307307e+01	9.174720846200790092e-01	1.000000000000000000e+00	7.453088580002247276e-01	8.252791537992101856e-02	1.848410467775561949e-01	0.000000000000000000e+00
1.941183348338226011e+01	9.170889800185149099e-01	1.000000000000000000e+00	7.449840626117514297e-01	8.291101998148506236e-02	1.862626026329139983e-01	0.000000000000000000e+00
1.942774897769145070e+01	9.167911595763356125e-01	1.000000000000000000e+00	7.445272173507875291e-01	8.320884042366444300e-02	1.878031782572291974e-01	0.000000000000000000e+00
1.944366447200064130e+01	9.166026486992131517e-01	1.000000000000000000e+00	7.439886455164568257e-01	8.339735130078673730e-02	1.893554387961295937e-01	0.000000000000000000e+00
1.945957996630983189e+01	9.165443262953951731e-01	1.000000000000000000e+00	7.434218486849671903e-01	8.345567370460482692e-02	1.907231464680468336e-01	0.000000000000000000e+00
1.947549546061901893e+01	9.166328945684371066e-01	1.000000000000000000e+00	7.428803969255181050e-01	8.336710543156292119e-02	1.916499056382864052e-01	0.000000000000000000e+00
1.949141095492820952e+01	9.168800172428861472e-01	1.000000000000000000e+00	7.424128780373233649e-01	8.311998275711382500e-02	1.918713959584763540e-01	0.000000000000000000e+00
1.950732644923740011e+01	9.172916667635787613e-01	1.000000000000000000e+00	7.420557334713333564e-01	8.270833323642126644e-02	1.911702326435470445e-01	0.000000000000000000e+00
1.952324194354658715e+01	9.178677117679613362e-01	1.000000000000000000e+00	7.418264894313884028e-01	8.213228823203880258e-02	1.894182148838442492e-01	0.000000000000000000e+00
1.953915743785577774e+01	9.186017654432355739e-01	1.000000000000000000e+00	7.417207185911691703e-01	8.139823455676437058e-02	1.866013223541125310e-01	0.000000000000000000e+00
1.955507293216496834e+01	9.194813037287883351e-01	1.000000000000000000e+00	7.417144565469417916e-01	8.051869627121166495e-02	1.828291329406400156e-01	0.000000000000000000e+00
1.957098842647415537e+01	9.204880502360239802e-01	1.000000000000000000e+00	7.417709522433852953e-01	7.951194976397606140e-02	1.783309932500089512e-01	0.000000000000000000e+00
1.958690392078334597e+01	9.215986127793550642e-01	1.000000000000000000e+00	7.418485432632114795e-01	7.840138722064488030e-02	1.734386922630100636e-01	0.000000000000000000e+00
1.960281941509253656e+01	9.227853450861388529e-01	1.000000000000000000e+00	7.419065491658718425e-01	7.721465491386128588e-02	1.685523210926792026e-01	0.000000000000000000e+00
1.961873490940172715e+01	9.240173970931928604e-01	1.000000000000000000e+00	7.419082542168572436e-01	7.598260290680711182e-02	1.640858227201509867e-01	0.000000000000000000e+00
1.963465040371091419e+01	9.252619087043628676e-01	1.000000000000000000e+00	7.418226200638096124e-01	7.473809129563710463e-02	1.603957429276398616e-01	0.000000000000000000e+00
1.965056589802010478e+01	9.264852953654765244e-01	1.000000000000000000e+00	7.416272669257402139e-01	7.351470463452344783e-02	1.577110633764129410e-01	0.000000000000000000e+00
1.966648139232929537e+01	9.276545696072744374e-01	1.000000000000000000e+00	7.413136809461097210e-01	7.234543039272538223e-02	1.560920739516035438e-01	0.000000000000000000e+00
1.968239688663848241e+01	9.287386410064470965e-01	1.000000000000000000e+00	7.408927160283329538e-01	7.126135899355284797e-02	1.554366968517812420e-01	0.000000000000000000e+00
1.969831238094767301e+01	9.297095378993631698e-01	1.000000000000000000e+00	7.403965722321261822e-01	7.029046210063683020e-02	1.555285310024806522e-01	0.000000000000000000e+00
1.971422787525686360e+01	9.305434976147828330e-01	1.000000000000000000e+00	7.398742110338811795e-01	6.945650238521711151e-02	1.561042975226641372e-01	0.000000000000000000e+00
1.973014336956605419e+01	9.312218778173235734e-01	1.000000000000000000e+00	7.393802917489865623e-01	6.877812218267645439e-02	1.569180949958284832e-01	0.000000000000000000e+00
1.974605886387524123e+01	9.317318495101404308e-01	1.000000000000000000e+00	7.389611730719204408e-01	6.826815048985968026e-02	1.577877980959876969e-01	0.000000000000000000e+00
1.976197435818443182e+01	9.320668419733419974e-01	1.000000000000000000e+00	7.386432410603361864e-01	6.793315802665805814e-02	1.586173161994322844e-01	0.000000000000000000e+00
1.977788985249362241e+01	9.322267209733252624e-01	1.000000000000000000e+00	7.384280334912445287e-01	6.777327902667462656e-02	1.593946869918058395e-01	0.000000000000000000e+00
1.979380534680280945e+01	9.322176934660459935e-01	1.000000000000000000e+00	7.382959419921716337e-01	6.778230653395395100e-02	1.601704933940575337e-01	0.000000000000000000e+00
1.980972084111200004e+01	9.320519441952126449e-01	1.000000000000000000e+00	7.382169309207760044e-01	6.794805580478729956e-02	1.610253588230555755e-01	0.000000000000000000e+00
1.982563633542119064e+01	9.317470215028182956e-01	1.000000000000000000e+00	7.381640185990613334e-01	6.825297849718187093e-02	1.620387044410671884e-01	0.000000000000000000e+00
1.984155182973037768e+01	9.313250007853943746e-01	1.000000000000000000e+00	7.381243375842777565e-01	6.867499921460538947e-02	1.632695145840957762e-01	0.000000000000000000e+00
1.985746732403956827e+01	9.308114638436515431e-01	1.000000000000000000e+00	7.381039621621555691e-01	6.918853615634854015e-02	1.647508623049647736e-01	0.000000000000000000e+00
1.987338281834875886e+01	9.302343404449694431e-01	1.000000000000000000e+00	7.381257793284714541e-01	6.976565955503059857e-02	1.664886929717535047e-01	0.000000000000000000e+00
1.988929831265794945e+01	9.296226643873597428e-01	1.000000000000000000e+00	7.382228110678704658e-01	7.037733561264031268e-02	1.684528094098713957e-01	0.000000000000000000e+00
1.990521380696713649e+01	9.290052999562207203e-01	1.000000000000000000e+00	7.384308175152012321e-01	7.099470004377930743e-02	1.705587153856972238e-01	0.000000000000000000e+00
1.992112930127632708e+01	9.284096957457964594e-01	1.000000000000000000e+00	7.387831289516296751e-01	7.159030425420351285e-02	1.726535265593427404e-01	0.000000000000000000e+00
1.993704479558551768e+01	9.278607213342440208e-01	1.000000000000000000e+00	7.393083716606176914e-01	7.213927866575586823e-02	1.745222725420336740e-01	0.000000000000000000e+00
1.995296028989470472e+01	9.273796383287105094e-01	1.000000000000000000e+00	7.400296968785003981e-01	7.262036167128957387e-02	1.759187886493410458e-01	0.000000000000000000e+00
1.996887578420389531e+01	9.269832510202609122e-01	1.000000000000000000e+00	7.409635245157497607e-01	7.301674897973906009e-02	1.766105533504950253e-01	0.000000000000000000e+00
1.998479127851308590e+01	9.266832735958143719e-01	1.000000000000000000e+00	7.421168128973881783e-01	7.331672640418562814e-02	1.764222231512223571e-01	0.000000000000000000e+00
2.000070677282227294e+01	9.264859409224064368e-01	1.000000000000000000e+00	7.434835614797402625e-01	7.351405907759356317e-02	1.752679835592754198e-01	0.000000000000000000e+00
2.001662226713146353e+01	9.263918787971099356e-01	1.000000000000000000e+00	7.450423845420106606e-01	7.360812120288993954e-02	1.731700321122058017e-01	0.000000000000000000e+00
2.003253776144065412e+01	9.263962377446111063e-01	1.000000000000000000e+00	7.467567872549650820e-01	7.360376225538896311e-02	1.702641658327553875e-01	0.000000000000000000e+00
2.004845325574984471e+01	9.264890824742868514e-01	1.000000000000000000e+00	7.485784143891232034e-01	7.351091752571309312e-02	1.667931865588209162e-01	0.000000000000000000e+00
2.006436875005903175e+01	9.266560175164723079e-01	1.000000000000000000e+00	7.504520018551724680e-01	7.334398248352763661e-02	1.630864387009238192e-01	0.000000000000000000e+00
2.008028424436822235e+01	9.268790188629330018e-01	1.000000000000000000e+00	7.523201577944824692e-01	7.312098113706698432e-02	1.595217418136100629e-01	0.000000000000000000e+00
2.009619973867741294e+01	9.271374321188131651e-01	1.000000000000000000e+00	7.541269079697296984e-01	7.286256788118675165e-02	1.564680717850851499e-01	0.000000000000000000e+00
2.011211523298659998e+01	9.274090901506398810e-01	1.000000000000000000e+00	7.558205509752943252e-01	7.259090984936011903e-02	1.542172529334240316e-01	0.000000000000000000e+00
2.012803072729579057e+01	9.276714978257287747e-01	1.000000000000000000e+00	7.573574008456864792e-01	7.232850217427125306e-02	1.529268779396271427e-01	0.000000000000000000e+00
2.014394622160498116e+01	9.279030284260090244e-01	1.000000000000000000e+00	7.587073254431524472e-01	7.209697157399100331e-02	1.525994236255140690e-01	0.000000000000000000e+00
2.015986171591416820e+01	9.280840758212638431e-01	1.000000000000000000e+00	7.598598055796137452e-01	7.191592417873625409e-02	1.531049408526076461e-01	0.000000000000000000e+00
2.017577721022335879e+01	9.281981085279775723e-01	1.000000000000000000e+00	7.608271753211583999e-01	7.180189147202226119e-02	1.542325843298677224e-01	0.000000000000000000e+00
2.019169270453254939e+01	9.282325762711460815e-01	1.000000000000000000e+00	7.616416912922929772e-01	7.176742372885387689e-02	1.557491597414477624e-01	0.000000000000000000e+00
2.020760819884173998e+01	9.281796264076838110e-01	1.000000000000000000e+00	7.623456722202092140e-01	7.182037359231606410e-02	1.574483076417970140e-01	0.000000000000000000e+00
2.022352369315092702e+01	9.280365962594656626e-01	1.000000000000000000e+00	7.629776605049563010e-01	7.196340374053442068e-02	1.591811868972353994e-01	0.000000000000000000e+00
2.023943918746011761e+01	9.278062576505043957e-01	1.000000000000000000e+00	7.635600037497676240e-01	7.219374234949556268e-02	1.608655036981780917e-01	0.000000000000000000e+00
2.025535468176930820e+01	9.274968012836317666e-01	1.000000000000000000e+00	7.640929951165796874e-01	7.250319871636837221e-02	1.624751670846972529e-01	0.000000000000000000e+00
2.027127017607849524e+01	9.271215605135556537e-01	1.000000000000000000e+00	7.645579921799581236e-01	7.287843948644445735e-02	1.640177777789692537e-01	0.000000000000000000e+00
2.028718567038768583e+01	9.266984860339260166e-01	1.000000000000000000e+00	7.649281188147432076e-01	7.330151396607412217e-02	1.655104960559645177e-01	0.000000000000000000e+00
2.030310116469687642e+01	9.262493944514731403e-01	1.000000000000000000e+00	7.651819365522954941e-01	7.375060554852694295e-02	1.669642208407673689e-01	0.000000000000000000e+00
2.031901665900606702e+01	9.257990241478506466e-01	1.000000000000000000e+00	7.653143671845583640e-01	7.420097585214947833e-02	1.683798457864926768e-01	0.000000000000000000e+00
2.033493215331525406e+01	9.253739407529064653e-01	1.000000000000000000e+00	7.653408480925156798e-01	7.462605924709354854e-02	1.697513620024437286e-01	0.000000000000000000e+00
2.035084764762444465e+01	9.250013415632797331e-01	1.000000000000000000e+00	7.652943292214986482e-01	7.499865843672037791e-02	1.710653803940197504e-01	0.000000000000000000e+00
2.036676314193363524e+01	9.247078130160162335e-01	1.000000000000000000e+00	7.652180414277747200e-01	7.529218698398373877e-02	1.722901749405982563e-01	0.000000000000000000e+00
2.038267863624282228e+01	9.245180976488360791e-01	1.000000000000000000e+00	7.651579758666735565e-01	7.548190235116382374e-02	1.733577890116408393e-01	0.000000000000000000e+00
2.039859413055201287e+01	9.244539267393087068e-01	1.000000000000000000e+00	7.651575226408097175e-01	7.554607326069134876e-02	1.741519027177552137e-01	0.000000000000000000e+00
2.041450962486120346e+01	9.245329720240269555e-01	1.000000000000000000e+00	7.652543095577465371e-01	7.546702797597309997e-02	1.745137168289460916e-01	0.000000000000000000e+00
2.043042511917039050e+01	9.247679646817656973e-01	1.000000000000000000e+00	7.654778434010559574e-01	7.523203531823448309e-02	1.742679725738527918e-01	0.000000000000000000e+00
2.044634061347958109e+01	9.251660223578034303e-01	1.000000000000000000e+00	7.658468475865061187e-01	7.483397764219658355e-02	1.732603465950467159e-01	0.000000000000000000e+00
2.046225610778877169e+01	9.257282157456646621e-01	1.000000000000000000e+00	7.663665393129585057e-01	7.427178425433532405e-02	1.713940308350506148e-01	0.000000000000000000e+00
2.047817160209796228e+01	9.264493955468375841e-01	1.000000000000000000e+00	7.670271572374172120e-01	7.355060445316252693e-02	1.686569938602591190e-01	0.000000000000000000e+00
2.049408709640714932e+01	9.273182889824461705e-01	1.000000000000000000e+00	7.678049254569018212e-01	7.268171101755382946e-02	1.651366451195014629e-01	0.000000000000000000e+00
2.051000259071633991e+01	9.283178629597298448e-01	1.000000000000000000e+00	7.686654526868881288e-01	7.168213704027026623e-02	1.610213364315834228e-01	0.000000000000000000e+00
2.052591808502553050e+01	9.294259390454302494e-01	1.000000000000000000e+00	7.695682925751514691e-01	7.057406095456972284e-02	1.565878542234053206e-01	0.000000000000000000e+00
2.054183357933471754e+01	9.306160341068229203e-01	1.000000000000000000e+00	7.704710687343073738e-01	6.938396589317703811e-02	1.521726098388111459e-01	0.000000000000000000e+00
2.055774907364390813e+01	9.318583903579271688e-01	1.000000000000000000e+00	7.713324730144022201e-01	6.814160964207274795e-02	1.481248982168268391e-01	0.000000000000000000e+00
2.057366456795309873e+01	9.331211500493448163e-01	1.000000000000000000e+00	7.721148162136723947e-01	6.687884995065501714e-02	1.447469689013218541e-01	0.000000000000000000e+00
2.058958006226228576e+01	9.343716235477466103e-01	1.000000000000000000e+00	7.727874003597521302e-01	6.562837645225347294e-02	1.422369163366932754e-01	0.000000000000000000e+00
2.060549555657147636e+01	9.355775953573891579e-01	1.000000000000000000e+00	7.733311006803679222e-01	6.442240464261080046e-02	1.406564550979045869e-01	0.000000000000000000e+00
2.062141105088066695e+01	9.367086109297189100e-01	1.000000000000000000e+00	7.737427458109283895e-01	6.329138907028107608e-02	1.399361448746124226e-01	0.000000000000000000e+00
2.063732654518985754e+01	9.377371879644144093e-01	1.000000000000000000e+00	7.740366445900368486e-01	6.226281203558572952e-02	1.399122597795205980e-01	0.000000000000000000e+00
2.065324203949904458e+01	9.386398992867917013e-01	1.000000000000000000e+00	7.742411620432632091e-01	6.136010071320839587e-02	1.403785756234359194e-01	0.000000000000000000e+00
2.066915753380823517e+01	9.393982801387856796e-01	1.000000000000000000e+00	7.743905109610137449e-01	6.060171986121418858e-02	1.411364450702747297e-01	0.000000000000000000e+00
2.068507302811742576e+01	9.399995205829503320e-01	1.000000000000000000e+00	7.745145015286174495e-01	6.000047941704977905e-02	1.420312454412246961e-01	0.000000000000000000e+00
2.070098852242661280e+01	9.404369133346961451e-01	1.000000000000000000e+00	7.746302711044183997e-01	5.956308666530384099e-02	1.429691394244219094e-01	0.000000000000000000e+00
2.071690401673580340e+01	9.407100382715760656e-01	1.000000000000000000e+00	7.747393012639472998e-01	5.928996172842401768e-02	1.439141877830920901e-01	0.000000000000000000e+00
2.073281951104499399e+01	9.408246766245773607e-01	1.000000000000000000e+00	7.748307650007235647e-01	5.917532337542275034e-02	1.448712677299205664e-01	0.000000000000000000e+00
2.074873500535418103e+01	9.407924599031816104e-01	1.000000000000000000e+00	7.748895420441768156e-01	5.920754009681841734e-02	1.458641028880365287e-01	0.000000000000000000e+00
2.076465049966337162e+01	9.406302703990918612e-01	1.000000000000000000e+00	7.749053202598715773e-01	5.936972960090808327e-02	1.469183349208317280e-01	0.000000000000000000e+00
2.078056599397256221e+01	9.403594211215009491e-01	1.000000000000000000e+00	7.748789805304946432e-01	5.964057887849893991e-02	1.480550270653111233e-01	0.000000000000000000e+00
2.079648148828175280e+01	9.400046527450665046e-01	1.000000000000000000e+00	7.748240894412223856e-01	5.999534725493348153e-02	1.492914018607041926e-01	0.000000000000000000e+00
2.081239698259093984e+01	9.395929931654118938e-01	1.000000000000000000e+00	7.747639087811276637e-01	6.040700683458813391e-02	1.506387577544440748e-01	0.000000000000000000e+00
2.082831247690013043e+01	9.391525312001620662e-01	1.000000000000000000e+00	7.747263484901178998e-01	6.084746879983789908e-02	1.520889341655330129e-01	0.000000000000000000e+00
2.084422797120932103e+01	9.387111595852937196e-01	1.000000000000000000e+00	7.747395968582291292e-01	6.128884041470640531e-02	1.535913101762589883e-01	0.000000000000000000e+00
2.086014346551850807e+01	9.382953435421388377e-01	1.000000000000000000e+00	7.748298021070586517e-01	6.170465645786121778e-02	1.550343294999977084e-01	0.000000000000000000e+00
2.087605895982769866e+01	9.379289697874011456e-01	1.000000000000000000e+00	7.750202804205360563e-01	6.207103021259892384e-02	1.562474057338827382e-01	0.000000000000000000e+00
2.089197445413688925e+01	9.376323269983148911e-01	1.000000000000000000e+00	7.753306387570698677e-01	6.236767300168510192e-02	1.570276201077303591e-01	0.000000000000000000e+00
2.090788994844607984e+01	9.374212626086784184e-01	1.000000000000000000e+00	7.757745793159117609e-01	6.257873739132162327e-02	1.571813523108849253e-01	0.000000000000000000e+00
2.092380544275526688e+01	9.373065526809565284e-01	1.000000000000000000e+00	7.763565678047696927e-01	6.269344731904356871e-02	1.565658896143047318e-01	0.000000000000000000e+00
2.093972093706445747e+01	9.372935118450396175e-01	1.000000000000000000e+00	7.770688583393403626e-01	6.270648815496047968e-02	1.551207001950469788e-01	0.000000000000000000e+00
2.095563643137364807e+01	9.373818593567742052e-01	1.000000000000000000e+00	7.778905679083575331e-01	6.261814064322579476e-02	1.528849576235663532e-01	0.000000000000000000e+00
2.097155192568283510e+01	9.375658457017685965e-01	1.000000000000000000e+00	7.787894309558922590e-01	6.243415429823130636e-02	1.500015685720475500e-01	0.000000000000000000e+00
2.098746741999202570e+01	9.378346323745341273e-01	1.000000000000000000e+00	7.797253400818044966e-01	6.216536762546599759e-02	1.467078300861992535e-01	0.000000000000000000e+00
2.100338291430121629e+01	9.381729060286627675e-01	1.000000000000000000e+00	7.806539813399956396e-01	6.182709397133734353e-02	1.433109910536647935e-01	0.000000000000000000e+00
2.101929840861040333e+01	9.385616976326380811e-01	1.000000000000000000e+00	7.815295018365131519e-01	6.143830236736202988e-02	1.401465226984650314e-01	0.000000000000000000e+00
2.103521390291959392e+01	9.389793680508612406e-01	1.000000000000000000e+00	7.823067766108393606e-01	6.102063194913871780e-02	1.375213967091127865e-01	0.000000000000000000e+00
2.105112939722878451e+01	9.394027140131590015e-01	1.000000000000000000e+00	7.829450681728831185e-01	6.059728598684105405e-02	1.356548376059261707e-01	0.000000000000000000e+00
2.106704489153797510e+01	9.398081430723084218e-01	1.000000000000000000e+00	7.834143403696042229e-01	6.019185692769161988e-02	1.346372828892272999e-01	0.000000000000000000e+00
2.108296038584716214e+01	9.401728631182293405e-01	1.000000000000000000e+00	7.837031233672434594e-01	5.982713688177057620e-02	1.344234339298250869e-01	0.000000000000000000e+00
2.109887588015635274e+01	9.404760314549939215e-01	1.000000000000000000e+00	7.838242345285887369e-01	5.952396854500604378e-02	1.348592050034298773e-01	0.000000000000000000e+00
2.111479137446554333e+01	9.406998103772363784e-01	1.000000000000000000e+00	7.838140935493941308e-01	5.930018962276378813e-02	1.357297651866750110e-01	0.000000000000000000e+00
2.113070686877473037e+01	9.408302805179615813e-01	1.000000000000000000e+00	7.837238194990465701e-01	5.916971948203847420e-02	1.368130482708126705e-01	0.000000000000000000e+00
2.114662236308392096e+01	9.408581697833580115e-01	1.000000000000000000e+00	7.836044223497056205e-01	5.914183021664180806e-02	1.379254826554787150e-01	0.000000000000000000e+00
2.116253785739311155e+01	9.407793641450210576e-01	1.000000000000000000e+00	7.834915706844577388e-01	5.922063585497894245e-02	1.389511090528451898e-01	0.000000000000000000e+00
2.117845335170229859e+01	9.405951765420046407e-01	1.000000000000000000e+00	7.833958399746325796e-01	5.940482345799537323e-02	1.398506072444984372e-01	0.000000000000000000e+00
2.119436884601148918e+01	9.403123612007092680e-01	1.000000000000000000e+00	7.833020849162635191e-01	5.968763879929072508e-02	1.406515730960380961e-01	0.000000000000000000e+00
2.121028434032067977e+01	9.399428723071032721e-01	1.000000000000000000e+00	7.831779019504983008e-01	6.005712769289674180e-02	1.414254961372328201e-01	0.000000000000000000e+00
2.122619983462987037e+01	9.395033776344809962e-01	1.000000000000000000e+00	7.829875712882092831e-01	6.049662236551902467e-02	1.422605177265476029e-01	0.000000000000000000e+00
2.124211532893905741e+01	9.390145489103622900e-01	1.000000000000000000e+00	7.827058118251117858e-01	6.098545108963772388e-02	1.432399447054760744e-01	0.000000000000000000e+00
2.125803082324824800e+01	9.385001608903567050e-01	1.000000000000000000e+00	7.823262028677969715e-01	6.149983910964322564e-02	1.444310886063310817e-01	0.000000000000000000e+00
2.127394631755743859e+01	9.379860398329216142e-01	1.000000000000000000e+00	7.818621565985187649e-01	6.201396016707850373e-02	1.458787392336313438e-01	0.000000000000000000e+00
2.128986181186662563e+01	9.374989089421702504e-01	1.000000000000000000e+00	7.813421688046491287e-01	6.250109105782963859e-02	1.475919679989136646e-01	0.000000000000000000e+00
2.130577730617581622e+01	9.370651830566621987e-01	1.000000000000000000e+00	7.808033129961780006e-01	6.293481694333787069e-02	1.495208811200831045e-01	0.000000000000000000e+00
2.132169280048500681e+01	9.367097672000010977e-01	1.000000000000000000e+00	7.802863159726688425e-01	6.329023279999894391e-02	1.515362352364756915e-01	0.000000000000000000e+00
2.133760829479419385e+01	9.364549134722059964e-01	1.000000000000000000e+00	7.798329554447231970e-01	6.354508652779389255e-02	1.534313438038329147e-01	0.000000000000000000e+00
2.135352378910338444e+01	9.363191881599528532e-01	1.000000000000000000e+00	7.794841400232848105e-01	6.368081184004718842e-02	1.549529472466083524e-01	0.000000000000000000e+00
2.136943928341257504e+01	9.363165960014729894e-01	1.000000000000000000e+00	7.792765804076432490e-01	6.368340399852698286e-02	1.558491223570858397e-01	0.000000000000000000e+00
2.138535477772176563e+01	9.364559014862099406e-01	1.000000000000000000e+00	7.792375047068642591e-01	6.354409851379011487e-02	1.559160644258674733e-01	0.000000000000000000e+00
2.140127027203095267e+01	9.367401782230498908e-01	1.000000000000000000e+00	7.793790047526751863e-01	6.325982177695009534e-02	1.550324481898134876e-01	0.000000000000000000e+00
2.141718576634014326e+01	9.371666071764530592e-01	1.000000000000000000e+00	7.796946401574378349e-01	6.283339282354699629e-02	1.531791700551608515e-01	0.000000000000000000e+00
2.143310126064933385e+01	9.377265334105002736e-01	1.000000000000000000e+00	7.801601247509188930e-01	6.227346658949970554e-02	1.504466871943251904e-01	0.000000000000000000e+00
2.144901675495852089e+01	9.384057794001410269e-01	1.000000000000000000e+00	7.807378563058173793e-01	6.159422059985902864e-02	1.470319200402753212e-01	0.000000000000000000e+00
2.146493224926771148e+01	9.391852014873822707e-01	1.000000000000000000e+00	7.813831410383768050e-01	6.081479851261765990e-02	1.432240511809519945e-01	0.000000000000000000e+00
2.148084774357690208e+01	9.400414651924537957e-01	1.000000000000000000e+00	7.820495281571979707e-01	5.995853480754606557e-02	1.393756294370079585e-01	0.000000000000000000e+00
2.149676323788609267e+01	9.409480053218746143e-01	1.000000000000000000e+00	7.826920356934899958e-01	5.905199467812551756e-02	1.358550103037036438e-01	0.000000000000000000e+00
2.151267873219527971e+01	9.418761285823409324e-01	1.000000000000000000e+00	7.832692078015273118e-01	5.812387141765902598e-02	1.329825459494933249e-01	0.000000000000000000e+00
2.152859422650447030e+01	9.427962100774909260e-01	1.000000000000000000e+00	7.837461556970981569e-01	5.720378992250896300e-02	1.309667983201522612e-01	0.000000000000000000e+00
2.154450972081366089e+01	9.436789309143733817e-01	1.000000000000000000e+00	7.840998439180332236e-01	5.632106908562671543e-02	1.298671862354678908e-01	0.000000000000000000e+00
2.156042521512284793e+01	9.444965023605882415e-01	1.000000000000000000e+00	7.843253531844907034e-01	5.550349763941175851e-02	1.296001079213403573e-01	0.000000000000000000e+00
2.157634070943203852e+01	9.452238226483501427e-01	1.000000000000000000e+00	7.844395948959216325e-01	5.477617735164971857e-02	1.299818507909615839e-01	0.000000000000000000e+00
2.159225620374122911e+01	9.458395155857433068e-01	1.000000000000000000e+00	7.844789318669393996e-01	5.416048441425664467e-02	1.307868955612680184e-01	0.000000000000000000e+00
2.160817169805041615e+01	9.463268054679543351e-01	1.000000000000000000e+00	7.844897576648114379e-01	5.367319453204571350e-02	1.318023188534712120e-01	0.000000000000000000e+00
2.162408719235960675e+01	9.466741901404474024e-01	1.000000000000000000e+00	7.845147135282728446e-01	5.332580985955258368e-02	1.328671349719714179e-01	0.000000000000000000e+00
2.164000268666879734e+01	9.468758831192988223e-01	1.000000000000000000e+00	7.845796211155195987e-01	5.312411688070108051e-02	1.338918890010081797e-01	0.000000000000000000e+00
2.165591818097798793e+01	9.469320060127857097e-01	1.000000000000000000e+00	7.846861490884565749e-01	5.306799398721439437e-02	1.348581185284835338e-01	0.000000000000000000e+00
2.167183367528717497e+01	9.468485236469410538e-01	1.000000000000000000e+00	7.848129936251755367e-01	5.315147635305878665e-02	1.358007433900038363e-01	0.000000000000000000e+00
2.168774916959636556e+01	9.466369257738921350e-01	1.000000000000000000e+00	7.849250556480444896e-01	5.336307422610793438e-02	1.367801846154899359e-01	0.000000000000000000e+00
2.170366466390555615e+01	9.463136705194870046e-01	1.000000000000000000e+00	7.849870085964518740e-01	5.368632948051307863e-02	1.378544754323830501e-01	0.000000000000000000e+00
2.171958015821474319e+01	9.458994152999468108e-01	1.000000000000000000e+00	7.849759823323667618e-01	5.410058470005330022e-02	1.390614472967524329e-01	0.000000000000000000e+00
2.173549565252393379e+01	9.454180703325630875e-01	1.000000000000000000e+00	7.848887319676056684e-01	5.458192966743685703e-02	1.404144470066442663e-01	0.000000000000000000e+00
2.175141114683312438e+01	9.448957176635093269e-01	1.000000000000000000e+00	7.847414998253983143e-01	5.510428233649061758e-02	1.419052122194417731e-01	0.000000000000000000e+00
2.176732664114231142e+01	9.443594444900929030e-01	1.000000000000000000e+00	7.845643035038663005e-01	5.564055550990719412e-02	1.435029938349342560e-01	0.000000000000000000e+00
2.178324213545150201e+01	9.438361432070454526e-01	1.000000000000000000e+00	7.843934977301210143e-01	5.616385679295467226e-02	1.451448422428723295e-01	0.000000000000000000e+00
2.179915762976069260e+01	9.433513318980693008e-01	1.000000000000000000e+00	7.842660491524211519e-01	5.664866810193076863e-02	1.467234463873040851e-01	0.000000000000000000e+00
[truncated: 1,771 more rows]
