# Supplementary material for: Gain engineering and atom lasing in a topological edge state in synthetic dimensions
Source: Nat Commun. 2025 Dec 13;17:421. doi: 10.1038/s41467-025-67106-8 (PMC12795819; doi:10.1038/s41467-025-67106-8)
Supplement: Supplementary file 3 — Source Data [file 41467_2025_67106_MOESM3_ESM.zip › data.figure/Fig4/Fig4g.csv]

# "Time"	"Fidelity (BEC)"	"Higher values of shaded area"	"Lower values of shaded area"
-1.000000000000000000e+01	2.037803635714896533e-01	3.385929573905470114e-01	6.896776975243229524e-02
-9.984084505690811184e+00	2.037803635714896533e-01	3.385929573905470114e-01	6.896776975243229524e-02
-9.968169011381620592e+00	2.037803635714896533e-01	3.385929573905470114e-01	6.896776975243229524e-02
-9.952253517072431777e+00	2.037803635714896533e-01	3.385929573905470114e-01	6.896776975243229524e-02
-9.936338022763241185e+00	2.037803635714896533e-01	3.385929573905470114e-01	6.896776975243229524e-02
-9.920422528454052369e+00	2.037803635714896533e-01	3.385929573905470114e-01	6.896776975243229524e-02
-9.904507034144863553e+00	2.037803635714896533e-01	3.385929573905470114e-01	6.896776975243229524e-02
-9.888591539835672961e+00	2.037803635714896533e-01	3.385929573905470114e-01	6.896776975243229524e-02
-9.872676045526484145e+00	2.037803635714896533e-01	3.385929573905470114e-01	6.896776975243229524e-02
-9.856760551217293553e+00	2.037803635714896533e-01	3.385929573905470114e-01	6.896776975243229524e-02
-9.840845056908104738e+00	2.037803635714896533e-01	3.385929573905470114e-01	6.896776975243229524e-02
-9.824929562598915922e+00	2.037803635714896533e-01	3.385929573905470114e-01	6.896776975243229524e-02
-9.809014068289725330e+00	2.037803635714896533e-01	3.385929573905470114e-01	6.896776975243229524e-02
-9.793098573980536514e+00	2.037803635714896533e-01	3.385929573905470114e-01	6.896776975243229524e-02
-9.777183079671345922e+00	2.037803635714896533e-01	3.385929573905470114e-01	6.896776975243229524e-02
-9.761267585362157106e+00	2.037803635714896533e-01	3.385929573905470114e-01	6.896776975243229524e-02
-9.745352091052968291e+00	2.037803635714896533e-01	3.385929573905470114e-01	6.896776975243229524e-02
-9.729436596743777699e+00	2.037803635714896533e-01	3.385929573905470114e-01	6.896776975243229524e-02
-9.713521102434588883e+00	2.037803635714896533e-01	3.385929573905470114e-01	6.896776975243229524e-02
-9.697605608125398291e+00	2.037803635714896533e-01	3.385929573905470114e-01	6.896776975243229524e-02
-9.681690113816209475e+00	2.037803635714896533e-01	3.385929573905470114e-01	6.896776975243229524e-02
-9.665774619507018883e+00	2.037803635714896533e-01	3.385929573905470114e-01	6.896776975243229524e-02
-9.649859125197830068e+00	2.037803635714896533e-01	3.385929573905470114e-01	6.896776975243229524e-02
-9.633943630888641252e+00	2.037803635714896533e-01	3.385929573905470114e-01	6.896776975243229524e-02
-9.618028136579450660e+00	2.037803635714896533e-01	3.385929573905470114e-01	6.896776975243229524e-02
-9.602112642270261844e+00	2.037803635714896533e-01	3.385929573905470114e-01	6.896776975243229524e-02
-9.586197147961071252e+00	2.037803635714896533e-01	3.385929573905470114e-01	6.896776975243229524e-02
-9.570281653651882436e+00	2.037803635714896533e-01	3.385929573905470114e-01	6.896776975243229524e-02
-9.554366159342693621e+00	2.037803635714896533e-01	3.385929573905470114e-01	6.896776975243229524e-02
-9.538450665033503029e+00	2.037803635714896533e-01	3.385929573905470114e-01	6.896776975243229524e-02
-9.522535170724314213e+00	2.037803635714896533e-01	3.385929573905470114e-01	6.896776975243229524e-02
-9.506619676415123621e+00	2.037803635714896533e-01	3.385929573905470114e-01	6.896776975243229524e-02
-9.490704182105934805e+00	2.037803635714896533e-01	3.385929573905470114e-01	6.896776975243229524e-02
-9.474788687796745990e+00	2.037803635714896533e-01	3.385929573905470114e-01	6.896776975243229524e-02
-9.458873193487555397e+00	2.037803635714896533e-01	3.385929573905470114e-01	6.896776975243229524e-02
-9.442957699178366582e+00	2.037803635714896533e-01	3.385929573905470114e-01	6.896776975243229524e-02
-9.427042204869175990e+00	2.037803635714896533e-01	3.385929573905470114e-01	6.896776975243229524e-02
-9.411126710559987174e+00	2.037803635714896533e-01	3.385929573905470114e-01	6.896776975243229524e-02
-9.395211216250798358e+00	2.037803635714896533e-01	3.385929573905470114e-01	6.896776975243229524e-02
-9.379295721941607766e+00	2.037803635714896533e-01	3.385929573905470114e-01	6.896776975243229524e-02
-9.363380227632418951e+00	2.037803635714896533e-01	3.385929573905470114e-01	6.896776975243229524e-02
-9.347464733323228359e+00	2.037803635714896533e-01	3.385929573905470114e-01	6.896776975243229524e-02
-9.331549239014039543e+00	2.037803635714896533e-01	3.385929573905470114e-01	6.896776975243229524e-02
-9.315633744704850727e+00	2.037803635714896533e-01	3.385929573905470114e-01	6.896776975243229524e-02
-9.299718250395660135e+00	2.037803635714896533e-01	3.385929573905470114e-01	6.896776975243229524e-02
-9.283802756086471319e+00	2.037803635714896533e-01	3.385929573905470114e-01	6.896776975243229524e-02
-9.267887261777280727e+00	2.037803635714896533e-01	3.385929573905470114e-01	6.896776975243229524e-02
-9.251971767468091912e+00	2.037803635714896533e-01	3.385929573905470114e-01	6.896776975243229524e-02
-9.236056273158903096e+00	2.037803635714896533e-01	3.385929573905470114e-01	6.896776975243229524e-02
-9.220140778849712504e+00	2.037803635714896533e-01	3.385929573905470114e-01	6.896776975243229524e-02
-9.204225284540523688e+00	2.037803635714896533e-01	3.385929573905470114e-01	6.896776975243229524e-02
-9.188309790231333096e+00	2.037803635714896533e-01	3.385929573905470114e-01	6.896776975243229524e-02
-9.172394295922144281e+00	2.037803635714896533e-01	3.385929573905470114e-01	6.896776975243229524e-02
-9.156478801612955465e+00	2.037803635714896533e-01	3.385929573905470114e-01	6.896776975243229524e-02
-9.140563307303764873e+00	2.037803635714896533e-01	3.385929573905470114e-01	6.896776975243229524e-02
-9.124647812994576057e+00	2.037803635714896533e-01	3.385929573905470114e-01	6.896776975243229524e-02
-9.108732318685385465e+00	2.037803635714896533e-01	3.385929573905470114e-01	6.896776975243229524e-02
-9.092816824376196649e+00	2.037803635714896533e-01	3.385929573905470114e-01	6.896776975243229524e-02
-9.076901330067006057e+00	2.037803635714896533e-01	3.385929573905470114e-01	6.896776975243229524e-02
-9.060985835757817242e+00	2.037803635714896533e-01	3.385929573905470114e-01	6.896776975243229524e-02
-9.045070341448628426e+00	2.037803635714896533e-01	3.385929573905470114e-01	6.896776975243229524e-02
-9.029154847139437834e+00	2.037803635714896533e-01	3.385929573905470114e-01	6.896776975243229524e-02
-9.013239352830249018e+00	2.037803635714896533e-01	3.385929573905470114e-01	6.896776975243229524e-02
-8.997323858521060203e+00	2.037803635714896533e-01	3.385929573905470114e-01	6.896776975243229524e-02
-8.981408364211869610e+00	2.037803635714896533e-01	3.385929573905470114e-01	6.896776975243229524e-02
-8.965492869902680795e+00	2.037803635714896533e-01	3.385929573905470114e-01	6.896776975243229524e-02
-8.949577375593490203e+00	2.037803635714896533e-01	3.385929573905470114e-01	6.896776975243229524e-02
-8.933661881284301387e+00	2.037803635714896533e-01	3.385929573905470114e-01	6.896776975243229524e-02
-8.917746386975110795e+00	2.037803635714896533e-01	3.385929573905470114e-01	6.896776975243229524e-02
-8.901830892665921979e+00	2.037803635714896533e-01	3.385929573905470114e-01	6.896776975243229524e-02
-8.885915398356733164e+00	2.037803635714896533e-01	3.385929573905470114e-01	6.896776975243229524e-02
-8.869999904047542572e+00	2.037803635714896533e-01	3.385929573905470114e-01	6.896776975243229524e-02
-8.854084409738353756e+00	2.037803635714896533e-01	3.385929573905470114e-01	6.896776975243229524e-02
-8.838168915429163164e+00	2.037803635714896533e-01	3.385929573905470114e-01	6.896776975243229524e-02
-8.822253421119974348e+00	2.037803635714896533e-01	3.385929573905470114e-01	6.896776975243229524e-02
-8.806337926810785532e+00	2.037803635714896533e-01	3.385929573905470114e-01	6.896776975243229524e-02
-8.790422432501594940e+00	2.037803635714896533e-01	3.385929573905470114e-01	6.896776975243229524e-02
-8.774506938192406125e+00	2.037803635714896533e-01	3.385929573905470114e-01	6.896776975243229524e-02
-8.758591443883215533e+00	2.037803635714896533e-01	3.385929573905470114e-01	6.896776975243229524e-02
-8.742675949574026717e+00	2.037803635714896533e-01	3.385929573905470114e-01	6.896776975243229524e-02
-8.726760455264837901e+00	2.037803635714896533e-01	3.385929573905470114e-01	6.896776975243229524e-02
-8.710844960955647309e+00	2.037803635714896533e-01	3.385929573905470114e-01	6.896776975243229524e-02
-8.694929466646458494e+00	2.037803635714896533e-01	3.385929573905470114e-01	6.896776975243229524e-02
-8.679013972337267901e+00	2.037803635714896533e-01	3.385929573905470114e-01	6.896776975243229524e-02
-8.663098478028079086e+00	2.037803635714896533e-01	3.385929573905470114e-01	6.896776975243229524e-02
-8.647182983718888494e+00	2.037803635714896533e-01	3.385929573905470114e-01	6.896776975243229524e-02
-8.631267489409699678e+00	2.037803635714896533e-01	3.385929573905470114e-01	6.896776975243229524e-02
-8.615351995100510862e+00	2.037803635714896533e-01	3.385929573905470114e-01	6.896776975243229524e-02
-8.599436500791320270e+00	2.037803635714896533e-01	3.385929573905470114e-01	6.896776975243229524e-02
-8.583521006482131455e+00	2.037803635714896533e-01	3.385929573905470114e-01	6.896776975243229524e-02
-8.567605512172942639e+00	2.037803635714896533e-01	3.385929573905470114e-01	6.896776975243229524e-02
-8.551690017863752047e+00	2.037803635714896533e-01	3.385929573905470114e-01	6.896776975243229524e-02
-8.535774523554563231e+00	2.037803635714896533e-01	3.385929573905470114e-01	6.896776975243229524e-02
-8.519859029245372639e+00	2.037803635714896533e-01	3.385929573905470114e-01	6.896776975243229524e-02
-8.503943534936183823e+00	2.037803635714896533e-01	3.385929573905470114e-01	6.896776975243229524e-02
-8.488028040626993231e+00	2.037803635714896533e-01	3.385929573905470114e-01	6.896776975243229524e-02
-8.472112546317804416e+00	2.037803635714896533e-01	3.385929573905470114e-01	6.896776975243229524e-02
-8.456197052008615600e+00	2.037803635714896533e-01	3.385929573905470114e-01	6.896776975243229524e-02
-8.440281557699425008e+00	2.037803635714896533e-01	3.385929573905470114e-01	6.896776975243229524e-02
-8.424366063390236192e+00	2.037803635714896533e-01	3.385929573905470114e-01	6.896776975243229524e-02
-8.408450569081047377e+00	2.037803635714896533e-01	3.385929573905470114e-01	6.896776975243229524e-02
-8.392535074771856785e+00	2.037803635714896533e-01	3.385929573905470114e-01	6.896776975243229524e-02
-8.376619580462667969e+00	2.037803635714896533e-01	3.385929573905470114e-01	6.896776975243229524e-02
-8.360704086153477377e+00	2.037803635714896533e-01	3.385929573905470114e-01	6.896776975243229524e-02
-8.344788591844288561e+00	2.037803635714896533e-01	3.385929573905470114e-01	6.896776975243229524e-02
-8.328873097535097969e+00	2.037803635714896533e-01	3.385929573905470114e-01	6.896776975243229524e-02
-8.312957603225909153e+00	2.037803635714896533e-01	3.385929573905470114e-01	6.896776975243229524e-02
-8.297042108916720338e+00	2.037803635714896533e-01	3.385929573905470114e-01	6.896776975243229524e-02
-8.281126614607529746e+00	2.037803635714896533e-01	3.385929573905470114e-01	6.896776975243229524e-02
-8.265211120298340930e+00	2.037803635714896533e-01	3.385929573905470114e-01	6.896776975243229524e-02
-8.249295625989150338e+00	2.037803635714896533e-01	3.385929573905470114e-01	6.896776975243229524e-02
-8.233380131679961522e+00	2.037803635714896533e-01	3.385929573905470114e-01	6.896776975243229524e-02
-8.217464637370772707e+00	2.037803635714896533e-01	3.385929573905470114e-01	6.896776975243229524e-02
-8.201549143061582114e+00	2.037803635714896533e-01	3.385929573905470114e-01	6.896776975243229524e-02
-8.185633648752393299e+00	2.037803635714896533e-01	3.385929573905470114e-01	6.896776975243229524e-02
-8.169718154443202707e+00	2.037803635714896533e-01	3.385929573905470114e-01	6.896776975243229524e-02
-8.153802660134013891e+00	2.037803635714896533e-01	3.385929573905470114e-01	6.896776975243229524e-02
-8.137887165824825075e+00	2.037803635714896533e-01	3.385929573905470114e-01	6.896776975243229524e-02
-8.121971671515634483e+00	2.037803635714896533e-01	3.385929573905470114e-01	6.896776975243229524e-02
-8.106056177206445668e+00	2.037803635714896533e-01	3.385929573905470114e-01	6.896776975243229524e-02
-8.090140682897255076e+00	2.037803635714896533e-01	3.385929573905470114e-01	6.896776975243229524e-02
-8.074225188588066260e+00	2.037803635714896533e-01	3.385929573905470114e-01	6.896776975243229524e-02
-8.058309694278875668e+00	2.037803635714896533e-01	3.385929573905470114e-01	6.896776975243229524e-02
-8.042394199969686852e+00	2.037803635714896533e-01	3.385929573905470114e-01	6.896776975243229524e-02
-8.026478705660498036e+00	2.037803635714896533e-01	3.385929573905470114e-01	6.896776975243229524e-02
-8.010563211351307444e+00	2.037803635714896533e-01	3.385929573905470114e-01	6.896776975243229524e-02
-7.994647717042118629e+00	2.037803635714896533e-01	3.385929573905470114e-01	6.896776975243229524e-02
-7.978732222732928925e+00	2.037803635714896533e-01	3.385929573905470114e-01	6.896776975243229524e-02
-7.962816728423739221e+00	2.037803635714896533e-01	3.385929573905470114e-01	6.896776975243229524e-02
-7.946901234114550405e+00	2.037803635714896533e-01	3.385929573905470114e-01	6.896776975243229524e-02
-7.930985739805359813e+00	2.037803635714896533e-01	3.385929573905470114e-01	6.896776975243229524e-02
-7.915070245496170998e+00	2.037803635714896533e-01	3.385929573905470114e-01	6.896776975243229524e-02
-7.899154751186981294e+00	2.037803635714896533e-01	3.385929573905470114e-01	6.896776975243229524e-02
-7.883239256877791590e+00	2.037803635714896533e-01	3.385929573905470114e-01	6.896776975243229524e-02
-7.867323762568602774e+00	2.037803635714896533e-01	3.385929573905470114e-01	6.896776975243229524e-02
-7.851408268259412182e+00	2.037803635714896533e-01	3.385929573905470114e-01	6.896776975243229524e-02
-7.835492773950223366e+00	2.037803635714896533e-01	3.385929573905470114e-01	6.896776975243229524e-02
-7.819577279641033662e+00	2.037803635714896533e-01	3.385929573905470114e-01	6.896776975243229524e-02
-7.803661785331843959e+00	2.037803635714896533e-01	3.385929573905470114e-01	6.896776975243229524e-02
-7.787746291022655143e+00	2.037803635714896533e-01	3.385929573905470114e-01	6.896776975243229524e-02
-7.771830796713464551e+00	2.037803635714896533e-01	3.385929573905470114e-01	6.896776975243229524e-02
-7.755915302404275735e+00	2.037803635714896533e-01	3.385929573905470114e-01	6.896776975243229524e-02
-7.739999808095086031e+00	2.037803635714896533e-01	3.385929573905470114e-01	6.896776975243229524e-02
-7.724084313785896327e+00	2.037803635714896533e-01	3.385929573905470114e-01	6.896776975243229524e-02
-7.708168819476707512e+00	2.037803635714896533e-01	3.385929573905470114e-01	6.896776975243229524e-02
-7.692253325167516920e+00	2.037803635714896533e-01	3.385929573905470114e-01	6.896776975243229524e-02
-7.676337830858328104e+00	2.037803635714896533e-01	3.385929573905470114e-01	6.896776975243229524e-02
-7.660422336549138400e+00	2.037803635714896533e-01	3.385929573905470114e-01	6.896776975243229524e-02
-7.644506842239948696e+00	2.037803635714896533e-01	3.385929573905470114e-01	6.896776975243229524e-02
-7.628591347930758992e+00	2.037803635714896533e-01	3.385929573905470114e-01	6.896776975243229524e-02
-7.612675853621569289e+00	2.037803635714896533e-01	3.385929573905470114e-01	6.896776975243229524e-02
-7.596760359312380473e+00	2.037803635714896533e-01	3.385929573905470114e-01	6.896776975243229524e-02
-7.580844865003190769e+00	2.037803635714896533e-01	3.385929573905470114e-01	6.896776975243229524e-02
-7.564929370694001065e+00	2.037803635714896533e-01	3.385929573905470114e-01	6.896776975243229524e-02
-7.549013876384811361e+00	2.037803635714896533e-01	3.385929573905470114e-01	6.896776975243229524e-02
-7.533098382075621657e+00	2.037803635714896533e-01	3.385929573905470114e-01	6.896776975243229524e-02
-7.517182887766432842e+00	2.037803635714896533e-01	3.385929573905470114e-01	6.896776975243229524e-02
-7.501267393457242250e+00	2.037803635714896533e-01	3.385929573905470114e-01	6.896776975243229524e-02
-7.485351899148053434e+00	2.037803635714896533e-01	3.385929573905470114e-01	6.896776975243229524e-02
-7.469436404838863730e+00	2.037803635714896533e-01	3.385929573905470114e-01	6.896776975243229524e-02
-7.453520910529674026e+00	2.037803635714896533e-01	3.385929573905470114e-01	6.896776975243229524e-02
-7.437605416220485210e+00	2.037803635714896533e-01	3.385929573905470114e-01	6.896776975243229524e-02
-7.421689921911294618e+00	2.037803635714896533e-01	3.385929573905470114e-01	6.896776975243229524e-02
-7.405774427602105803e+00	2.037803635714896533e-01	3.385929573905470114e-01	6.896776975243229524e-02
-7.389858933292916099e+00	2.037803635714896533e-01	3.385929573905470114e-01	6.896776975243229524e-02
-7.373943438983726395e+00	2.037803635714896533e-01	3.385929573905470114e-01	6.896776975243229524e-02
-7.358027944674537579e+00	2.037803635714896533e-01	3.385929573905470114e-01	6.896776975243229524e-02
-7.342112450365346987e+00	2.037803635714896533e-01	3.385929573905470114e-01	6.896776975243229524e-02
-7.326196956056158172e+00	2.037803635714896533e-01	3.385929573905470114e-01	6.896776975243229524e-02
-7.310281461746968468e+00	2.037803635714896533e-01	3.385929573905470114e-01	6.896776975243229524e-02
-7.294365967437778764e+00	2.037803635714896533e-01	3.385929573905470114e-01	6.896776975243229524e-02
-7.278450473128589948e+00	2.037803635714896533e-01	3.385929573905470114e-01	6.896776975243229524e-02
-7.262534978819399356e+00	2.037803635714896533e-01	3.385929573905470114e-01	6.896776975243229524e-02
-7.246619484510210540e+00	2.037803635714896533e-01	3.385929573905470114e-01	6.896776975243229524e-02
-7.230703990201020837e+00	2.037803635714896533e-01	3.385929573905470114e-01	6.896776975243229524e-02
-7.214788495891831133e+00	2.037803635714896533e-01	3.385929573905470114e-01	6.896776975243229524e-02
-7.198873001582642317e+00	2.037803635714896533e-01	3.385929573905470114e-01	6.896776975243229524e-02
-7.182957507273451725e+00	2.037803635714896533e-01	3.385929573905470114e-01	6.896776975243229524e-02
-7.167042012964262909e+00	2.037803635714896533e-01	3.385929573905470114e-01	6.896776975243229524e-02
-7.151126518655073205e+00	2.037803635714896533e-01	3.385929573905470114e-01	6.896776975243229524e-02
-7.135211024345883501e+00	2.037803635714896533e-01	3.385929573905470114e-01	6.896776975243229524e-02
-7.119295530036694686e+00	2.037803635714896533e-01	3.385929573905470114e-01	6.896776975243229524e-02
-7.103380035727504094e+00	2.037803635714896533e-01	3.385929573905470114e-01	6.896776975243229524e-02
-7.087464541418315278e+00	2.037803635714896533e-01	3.385929573905470114e-01	6.896776975243229524e-02
-7.071549047109125574e+00	2.037803635714896533e-01	3.385929573905470114e-01	6.896776975243229524e-02
-7.055633552799935870e+00	2.037803635714896533e-01	3.385929573905470114e-01	6.896776975243229524e-02
-7.039718058490746166e+00	2.037803635714896533e-01	3.385929573905470114e-01	6.896776975243229524e-02
-7.023802564181556463e+00	2.037803635714896533e-01	3.385929573905470114e-01	6.896776975243229524e-02
-7.007887069872367647e+00	2.037803635714896533e-01	3.385929573905470114e-01	6.896776975243229524e-02
-6.991971575563177943e+00	2.037803635714896533e-01	3.385929573905470114e-01	6.896776975243229524e-02
-6.976056081253988239e+00	2.037803635714896533e-01	3.385929573905470114e-01	6.896776975243229524e-02
-6.960140586944798535e+00	2.037803635714896533e-01	3.385929573905470114e-01	6.896776975243229524e-02
-6.944225092635608831e+00	2.037803635714896533e-01	3.385929573905470114e-01	6.896776975243229524e-02
-6.928309598326420016e+00	2.037803635714896533e-01	3.385929573905470114e-01	6.896776975243229524e-02
-6.912394104017230312e+00	2.037803635714896533e-01	3.385929573905470114e-01	6.896776975243229524e-02
-6.896478609708040608e+00	2.037803635714896533e-01	3.385929573905470114e-01	6.896776975243229524e-02
-6.880563115398850904e+00	2.037803635714896533e-01	3.385929573905470114e-01	6.896776975243229524e-02
-6.864647621089661200e+00	2.037803635714896533e-01	3.385929573905470114e-01	6.896776975243229524e-02
-6.848732126780472385e+00	2.037803635714896533e-01	3.385929573905470114e-01	6.896776975243229524e-02
-6.832816632471281793e+00	2.037803635714896533e-01	3.385929573905470114e-01	6.896776975243229524e-02
-6.816901138162092977e+00	2.037803635714896533e-01	3.385929573905470114e-01	6.896776975243229524e-02
-6.800985643852903273e+00	2.037803635714896533e-01	3.385929573905470114e-01	6.896776975243229524e-02
-6.785070149543713569e+00	2.037803635714896533e-01	3.385929573905470114e-01	6.896776975243229524e-02
-6.769154655234524753e+00	2.037803635714896533e-01	3.385929573905470114e-01	6.896776975243229524e-02
-6.753239160925334161e+00	2.037803635714896533e-01	3.385929573905470114e-01	6.896776975243229524e-02
-6.737323666616145346e+00	2.037803635714896533e-01	3.385929573905470114e-01	6.896776975243229524e-02
-6.721408172306955642e+00	2.037803635714896533e-01	3.385929573905470114e-01	6.896776975243229524e-02
-6.705492677997765938e+00	2.037803635714896533e-01	3.385929573905470114e-01	6.896776975243229524e-02
-6.689577183688577122e+00	2.037803635714896533e-01	3.385929573905470114e-01	6.896776975243229524e-02
-6.673661689379386530e+00	2.037803635714896533e-01	3.385929573905470114e-01	6.896776975243229524e-02
-6.657746195070197714e+00	2.037803635714896533e-01	3.385929573905470114e-01	6.896776975243229524e-02
-6.641830700761008011e+00	2.037803635714896533e-01	3.385929573905470114e-01	6.896776975243229524e-02
-6.625915206451818307e+00	2.037803635714896533e-01	3.385929573905470114e-01	6.896776975243229524e-02
-6.609999712142629491e+00	2.037803635714896533e-01	3.385929573905470114e-01	6.896776975243229524e-02
-6.594084217833438899e+00	2.037803635714896533e-01	3.385929573905470114e-01	6.896776975243229524e-02
-6.578168723524250083e+00	2.037803635714896533e-01	3.385929573905470114e-01	6.896776975243229524e-02
-6.562253229215060379e+00	2.037803635714896533e-01	3.385929573905470114e-01	6.896776975243229524e-02
-6.546337734905870676e+00	2.037803635714896533e-01	3.385929573905470114e-01	6.896776975243229524e-02
-6.530422240596681860e+00	2.037803635714896533e-01	3.385929573905470114e-01	6.896776975243229524e-02
-6.514506746287491268e+00	2.037803635714896533e-01	3.385929573905470114e-01	6.896776975243229524e-02
-6.498591251978302452e+00	2.037803635714896533e-01	3.385929573905470114e-01	6.896776975243229524e-02
-6.482675757669112748e+00	2.037803635714896533e-01	3.385929573905470114e-01	6.896776975243229524e-02
-6.466760263359923044e+00	2.037803635714896533e-01	3.385929573905470114e-01	6.896776975243229524e-02
-6.450844769050733341e+00	2.037803635714896533e-01	3.385929573905470114e-01	6.896776975243229524e-02
-6.434929274741543637e+00	2.037803635714896533e-01	3.385929573905470114e-01	6.896776975243229524e-02
-6.419013780432354821e+00	2.037803635714896533e-01	3.385929573905470114e-01	6.896776975243229524e-02
-6.403098286123165117e+00	2.037803635714896533e-01	3.385929573905470114e-01	6.896776975243229524e-02
-6.387182791813975413e+00	2.037803635714896533e-01	3.385929573905470114e-01	6.896776975243229524e-02
-6.371267297504785709e+00	2.037803635714896533e-01	3.385929573905470114e-01	6.896776975243229524e-02
-6.355351803195596005e+00	2.037803635714896533e-01	3.385929573905470114e-01	6.896776975243229524e-02
-6.339436308886407190e+00	2.037803635714896533e-01	3.385929573905470114e-01	6.896776975243229524e-02
-6.323520814577217486e+00	2.037803635714896533e-01	3.385929573905470114e-01	6.896776975243229524e-02
-6.307605320268027782e+00	2.037803635714896533e-01	3.385929573905470114e-01	6.896776975243229524e-02
-6.291689825958838078e+00	2.037803635714896533e-01	3.385929573905470114e-01	6.896776975243229524e-02
-6.275774331649648374e+00	2.037803635714896533e-01	3.385929573905470114e-01	6.896776975243229524e-02
-6.259858837340459559e+00	2.037803635714896533e-01	3.385929573905470114e-01	6.896776975243229524e-02
-6.243943343031268967e+00	2.037803635714896533e-01	3.385929573905470114e-01	6.896776975243229524e-02
-6.228027848722080151e+00	2.037803635714896533e-01	3.385929573905470114e-01	6.896776975243229524e-02
-6.212112354412890447e+00	2.037803635714896533e-01	3.385929573905470114e-01	6.896776975243229524e-02
-6.196196860103700743e+00	2.037803635714896533e-01	3.385929573905470114e-01	6.896776975243229524e-02
-6.180281365794511927e+00	2.037803635714896533e-01	3.385929573905470114e-01	6.896776975243229524e-02
-6.164365871485321335e+00	2.037803635714896533e-01	3.385929573905470114e-01	6.896776975243229524e-02
-6.148450377176132520e+00	2.037803635714896533e-01	3.385929573905470114e-01	6.896776975243229524e-02
-6.132534882866942816e+00	2.037803635714896533e-01	3.385929573905470114e-01	6.896776975243229524e-02
-6.116619388557753112e+00	2.037803635714896533e-01	3.385929573905470114e-01	6.896776975243229524e-02
-6.100703894248564296e+00	2.037803635714896533e-01	3.385929573905470114e-01	6.896776975243229524e-02
-6.084788399939373704e+00	2.037803635714896533e-01	3.385929573905470114e-01	6.896776975243229524e-02
-6.068872905630184889e+00	2.037803635714896533e-01	3.385929573905470114e-01	6.896776975243229524e-02
-6.052957411320995185e+00	2.037803635714896533e-01	3.385929573905470114e-01	6.896776975243229524e-02
-6.037041917011805481e+00	2.037803635714896533e-01	3.385929573905470114e-01	6.896776975243229524e-02
-6.021126422702616665e+00	2.037803635714896533e-01	3.385929573905470114e-01	6.896776975243229524e-02
-6.005210928393426073e+00	2.037803635714896533e-01	3.385929573905470114e-01	6.896776975243229524e-02
-5.989295434084237257e+00	2.037803635714896533e-01	3.385929573905470114e-01	6.896776975243229524e-02
-5.973379939775047553e+00	2.037803635714896533e-01	3.385929573905470114e-01	6.896776975243229524e-02
-5.957464445465857850e+00	2.037803635714896533e-01	3.385929573905470114e-01	6.896776975243229524e-02
-5.941548951156668146e+00	2.037803635714896533e-01	3.385929573905470114e-01	6.896776975243229524e-02
-5.925633456847478442e+00	2.037803635714896533e-01	3.385929573905470114e-01	6.896776975243229524e-02
-5.909717962538289626e+00	2.037803635714896533e-01	3.385929573905470114e-01	6.896776975243229524e-02
-5.893802468229099922e+00	2.037803635714896533e-01	3.385929573905470114e-01	6.896776975243229524e-02
-5.877886973919910218e+00	2.037803635714896533e-01	3.385929573905470114e-01	6.896776975243229524e-02
-5.861971479610720515e+00	2.037803635714896533e-01	3.385929573905470114e-01	6.896776975243229524e-02
-5.846055985301530811e+00	2.037803635714896533e-01	3.385929573905470114e-01	6.896776975243229524e-02
-5.830140490992341995e+00	2.037803635714896533e-01	3.385929573905470114e-01	6.896776975243229524e-02
-5.814224996683152291e+00	2.037803635714896533e-01	3.385929573905470114e-01	6.896776975243229524e-02
-5.798309502373962587e+00	2.037803635714896533e-01	3.385929573905470114e-01	6.896776975243229524e-02
-5.782394008064772883e+00	2.037803635714896533e-01	3.385929573905470114e-01	6.896776975243229524e-02
-5.766478513755583180e+00	2.037803635714896533e-01	3.385929573905470114e-01	6.896776975243229524e-02
-5.750563019446394364e+00	2.037803635714896533e-01	3.385929573905470114e-01	6.896776975243229524e-02
-5.734647525137204660e+00	2.037803635714896533e-01	3.385929573905470114e-01	6.896776975243229524e-02
-5.718732030828014956e+00	2.037803635714896533e-01	3.385929573905470114e-01	6.896776975243229524e-02
-5.702816536518825252e+00	2.037803635714896533e-01	3.385929573905470114e-01	6.896776975243229524e-02
-5.686901042209635548e+00	2.037803635714896533e-01	3.385929573905470114e-01	6.896776975243229524e-02
-5.670985547900446733e+00	2.037803635714896533e-01	3.385929573905470114e-01	6.896776975243229524e-02
-5.655070053591257029e+00	2.037803635714896533e-01	3.385929573905470114e-01	6.896776975243229524e-02
-5.639154559282067325e+00	2.037803635714896533e-01	3.385929573905470114e-01	6.896776975243229524e-02
-5.623239064972877621e+00	2.037803635714896533e-01	3.385929573905470114e-01	6.896776975243229524e-02
-5.607323570663687917e+00	2.037803635714896533e-01	3.385929573905470114e-01	6.896776975243229524e-02
-5.591408076354498213e+00	2.037803635714896533e-01	3.385929573905470114e-01	6.896776975243229524e-02
-5.575492582045309398e+00	2.037803635714896533e-01	3.385929573905470114e-01	6.896776975243229524e-02
-5.559577087736119694e+00	2.037803635714896533e-01	3.385929573905470114e-01	6.896776975243229524e-02
-5.543661593426929990e+00	2.037803635714896533e-01	3.385929573905470114e-01	6.896776975243229524e-02
-5.527746099117740286e+00	2.037803635714896533e-01	3.385929573905470114e-01	6.896776975243229524e-02
-5.511830604808550582e+00	2.037803635714896533e-01	3.385929573905470114e-01	6.896776975243229524e-02
-5.495915110499361766e+00	2.037803635714896533e-01	3.385929573905470114e-01	6.896776975243229524e-02
-5.479999616190172063e+00	2.037803635714896533e-01	3.385929573905470114e-01	6.896776975243229524e-02
-5.464084121880982359e+00	2.037803635714896533e-01	3.385929573905470114e-01	6.896776975243229524e-02
-5.448168627571792655e+00	2.037803635714896533e-01	3.385929573905470114e-01	6.896776975243229524e-02
-5.432253133262602951e+00	2.037803635714896533e-01	3.385929573905470114e-01	6.896776975243229524e-02
-5.416337638953414135e+00	2.037803635714896533e-01	3.385929573905470114e-01	6.896776975243229524e-02
-5.400422144644224431e+00	2.037803635714896533e-01	3.385929573905470114e-01	6.896776975243229524e-02
-5.384506650335034728e+00	2.037803635714896533e-01	3.385929573905470114e-01	6.896776975243229524e-02
-5.368591156025845024e+00	2.037803635714896533e-01	3.385929573905470114e-01	6.896776975243229524e-02
-5.352675661716655320e+00	2.037803635714896533e-01	3.385929573905470114e-01	6.896776975243229524e-02
-5.336760167407466504e+00	2.037803635714896533e-01	3.385929573905470114e-01	6.896776975243229524e-02
-5.320844673098276800e+00	2.037803635714896533e-01	3.385929573905470114e-01	6.896776975243229524e-02
-5.304929178789087096e+00	2.037803635714896533e-01	3.385929573905470114e-01	6.896776975243229524e-02
-5.289013684479897393e+00	2.037803635714896533e-01	3.385929573905470114e-01	6.896776975243229524e-02
-5.273098190170707689e+00	2.037803635714896533e-01	3.385929573905470114e-01	6.896776975243229524e-02
-5.257182695861517985e+00	2.037803635714896533e-01	3.385929573905470114e-01	6.896776975243229524e-02
-5.241267201552329169e+00	2.037803635714896533e-01	3.385929573905470114e-01	6.896776975243229524e-02
-5.225351707243139465e+00	2.037803635714896533e-01	3.385929573905470114e-01	6.896776975243229524e-02
-5.209436212933949761e+00	2.037803635714896533e-01	3.385929573905470114e-01	6.896776975243229524e-02
-5.193520718624760057e+00	2.037803635714896533e-01	3.385929573905470114e-01	6.896776975243229524e-02
-5.177605224315570354e+00	2.037803635714896533e-01	3.385929573905470114e-01	6.896776975243229524e-02
-5.161689730006381538e+00	2.037803635714896533e-01	3.385929573905470114e-01	6.896776975243229524e-02
-5.145774235697191834e+00	2.037803635714896533e-01	3.385929573905470114e-01	6.896776975243229524e-02
-5.129858741388002130e+00	2.037803635714896533e-01	3.385929573905470114e-01	6.896776975243229524e-02
-5.113943247078812426e+00	2.037803635714896533e-01	3.385929573905470114e-01	6.896776975243229524e-02
-5.098027752769622722e+00	2.037803635714896533e-01	3.385929573905470114e-01	6.896776975243229524e-02
-5.082112258460433907e+00	2.037803635714896533e-01	3.385929573905470114e-01	6.896776975243229524e-02
-5.066196764151244203e+00	2.037803635714896533e-01	3.385929573905470114e-01	6.896776975243229524e-02
-5.050281269842054499e+00	2.037803635714896533e-01	3.385929573905470114e-01	6.896776975243229524e-02
-5.034365775532864795e+00	2.037803635714896533e-01	3.385929573905470114e-01	6.896776975243229524e-02
-5.018450281223675091e+00	2.037803635714896533e-01	3.385929573905470114e-01	6.896776975243229524e-02
-5.002534786914485387e+00	2.037803635714896533e-01	3.385929573905470114e-01	6.896776975243229524e-02
-4.986619292605296572e+00	2.037803635714896533e-01	3.385929573905470114e-01	6.896776975243229524e-02
-4.970703798296106868e+00	2.037803635714896533e-01	3.385929573905470114e-01	6.896776975243229524e-02
-4.954788303986917164e+00	2.037803635714896533e-01	3.385929573905470114e-01	6.896776975243229524e-02
-4.938872809677727460e+00	2.037803635714896533e-01	3.385929573905470114e-01	6.896776975243229524e-02
-4.922957315368537756e+00	2.037803635714896533e-01	3.385929573905470114e-01	6.896776975243229524e-02
-4.907041821059348941e+00	2.037803635714896533e-01	3.385929573905470114e-01	6.896776975243229524e-02
-4.891126326750159237e+00	2.037803635714896533e-01	3.385929573905470114e-01	6.896776975243229524e-02
-4.875210832440969533e+00	2.037803635714896533e-01	3.385929573905470114e-01	6.896776975243229524e-02
-4.859295338131779829e+00	2.037803635714896533e-01	3.385929573905470114e-01	6.896776975243229524e-02
-4.843379843822590125e+00	2.037803635714896533e-01	3.385929573905470114e-01	6.896776975243229524e-02
-4.827464349513401309e+00	2.037803635714896533e-01	3.385929573905470114e-01	6.896776975243229524e-02
-4.811548855204211605e+00	2.037803635714896533e-01	3.385929573905470114e-01	6.896776975243229524e-02
-4.795633360895021902e+00	2.037803635714896533e-01	3.385929573905470114e-01	6.896776975243229524e-02
-4.779717866585832198e+00	2.037803635714896533e-01	3.385929573905470114e-01	6.896776975243229524e-02
-4.763802372276642494e+00	2.037803635714896533e-01	3.385929573905470114e-01	6.896776975243229524e-02
-4.747886877967453678e+00	2.037803635714896533e-01	3.385929573905470114e-01	6.896776975243229524e-02
-4.731971383658263974e+00	2.037803635714896533e-01	3.385929573905470114e-01	6.896776975243229524e-02
-4.716055889349074270e+00	2.037803635714896533e-01	3.385929573905470114e-01	6.896776975243229524e-02
-4.700140395039884567e+00	2.037803635714896533e-01	3.385929573905470114e-01	6.896776975243229524e-02
-4.684224900730694863e+00	2.037803635714896533e-01	3.385929573905470114e-01	6.896776975243229524e-02
-4.668309406421505159e+00	2.037803635714896533e-01	3.385929573905470114e-01	6.896776975243229524e-02
-4.652393912112316343e+00	2.037803635714896533e-01	3.385929573905470114e-01	6.896776975243229524e-02
-4.636478417803126639e+00	2.037803635714896533e-01	3.385929573905470114e-01	6.896776975243229524e-02
-4.620562923493936935e+00	2.037803635714896533e-01	3.385929573905470114e-01	6.896776975243229524e-02
-4.604647429184747232e+00	2.037803635714896533e-01	3.385929573905470114e-01	6.896776975243229524e-02
-4.588731934875557528e+00	2.037803635714896533e-01	3.385929573905470114e-01	6.896776975243229524e-02
-4.572816440566368712e+00	2.037803635714896533e-01	3.385929573905470114e-01	6.896776975243229524e-02
-4.556900946257179008e+00	2.037803635714896533e-01	3.385929573905470114e-01	6.896776975243229524e-02
-4.540985451947989304e+00	2.037803635714896533e-01	3.385929573905470114e-01	6.896776975243229524e-02
-4.525069957638799600e+00	2.037803635714896533e-01	3.385929573905470114e-01	6.896776975243229524e-02
-4.509154463329609897e+00	2.037803635714896533e-01	3.385929573905470114e-01	6.896776975243229524e-02
-4.493238969020421081e+00	2.037803635714896533e-01	3.385929573905470114e-01	6.896776975243229524e-02
-4.477323474711231377e+00	2.037803635714896533e-01	3.385929573905470114e-01	6.896776975243229524e-02
-4.461407980402041673e+00	2.037803635714896533e-01	3.385929573905470114e-01	6.896776975243229524e-02
-4.445492486092851969e+00	2.037803635714896533e-01	3.385929573905470114e-01	6.896776975243229524e-02
-4.429576991783662265e+00	2.037803635714896533e-01	3.385929573905470114e-01	6.896776975243229524e-02
-4.413661497474472561e+00	2.037803635714896533e-01	3.385929573905470114e-01	6.896776975243229524e-02
-4.397746003165283746e+00	2.037803635714896533e-01	3.385929573905470114e-01	6.896776975243229524e-02
-4.381830508856094042e+00	2.037803635714896533e-01	3.385929573905470114e-01	6.896776975243229524e-02
-4.365915014546904338e+00	2.037803635714896533e-01	3.385929573905470114e-01	6.896776975243229524e-02
-4.349999520237714634e+00	2.037803635714896533e-01	3.385929573905470114e-01	6.896776975243229524e-02
-4.334084025928524930e+00	2.037803635714896533e-01	3.385929573905470114e-01	6.896776975243229524e-02
-4.318168531619336115e+00	2.037803635714896533e-01	3.385929573905470114e-01	6.896776975243229524e-02
-4.302253037310146411e+00	2.037803635714896533e-01	3.385929573905470114e-01	6.896776975243229524e-02
-4.286337543000956707e+00	2.037803635714896533e-01	3.385929573905470114e-01	6.896776975243229524e-02
-4.270422048691767003e+00	2.037803635714896533e-01	3.385929573905470114e-01	6.896776975243229524e-02
-4.254506554382577299e+00	2.037803635714896533e-01	3.385929573905470114e-01	6.896776975243229524e-02
-4.238591060073388483e+00	2.037803635714896533e-01	3.385929573905470114e-01	6.896776975243229524e-02
-4.222675565764198780e+00	2.037803635714896533e-01	3.385929573905470114e-01	6.896776975243229524e-02
-4.206760071455009076e+00	2.037803635714896533e-01	3.385929573905470114e-01	6.896776975243229524e-02
-4.190844577145819372e+00	2.037803635714896533e-01	3.385929573905470114e-01	6.896776975243229524e-02
-4.174929082836629668e+00	2.037803635714896533e-01	3.385929573905470114e-01	6.896776975243229524e-02
-4.159013588527440852e+00	2.037803635714896533e-01	3.385929573905470114e-01	6.896776975243229524e-02
-4.143098094218251148e+00	2.037803635714896533e-01	3.385929573905470114e-01	6.896776975243229524e-02
-4.127182599909061445e+00	2.037803635714896533e-01	3.385929573905470114e-01	6.896776975243229524e-02
-4.111267105599871741e+00	2.037803635714896533e-01	3.385929573905470114e-01	6.896776975243229524e-02
-4.095351611290682037e+00	2.037803635714896533e-01	3.385929573905470114e-01	6.896776975243229524e-02
-4.079436116981492333e+00	2.037803635714896533e-01	3.385929573905470114e-01	6.896776975243229524e-02
-4.063520622672303517e+00	2.037803635714896533e-01	3.385929573905470114e-01	6.896776975243229524e-02
-4.047605128363113813e+00	2.037803635714896533e-01	3.385929573905470114e-01	6.896776975243229524e-02
-4.031689634053924109e+00	2.037803635714896533e-01	3.385929573905470114e-01	6.896776975243229524e-02
-4.015774139744734406e+00	2.037803635714896533e-01	3.385929573905470114e-01	6.896776975243229524e-02
-3.999858645435544702e+00	2.037803635714896533e-01	3.385929573905470114e-01	6.896776975243229524e-02
-3.983943151126355886e+00	2.037803635714896533e-01	3.385929573905470114e-01	6.896776975243229524e-02
-3.968027656817166182e+00	2.037803635714896533e-01	3.385929573905470114e-01	6.896776975243229524e-02
-3.952112162507976478e+00	2.037803635714896533e-01	3.385929573905470114e-01	6.896776975243229524e-02
-3.936196668198786774e+00	2.037803635714896533e-01	3.385929573905470114e-01	6.896776975243229524e-02
-3.920281173889597071e+00	2.037803635714896533e-01	3.385929573905470114e-01	6.896776975243229524e-02
-3.904365679580408255e+00	2.037803635714896533e-01	3.385929573905470114e-01	6.896776975243229524e-02
-3.888450185271218551e+00	2.037803635714896533e-01	3.385929573905470114e-01	6.896776975243229524e-02
-3.872534690962028847e+00	2.037803635714896533e-01	3.385929573905470114e-01	6.896776975243229524e-02
-3.856619196652839143e+00	2.037803635714896533e-01	3.385929573905470114e-01	6.896776975243229524e-02
-3.840703702343649439e+00	2.037803635714896533e-01	3.385929573905470114e-01	6.896776975243229524e-02
-3.824788208034460624e+00	2.037803635714896533e-01	3.385929573905470114e-01	6.896776975243229524e-02
-3.808872713725270920e+00	2.037803635714896533e-01	3.385929573905470114e-01	6.896776975243229524e-02
-3.792957219416081216e+00	2.037803635714896533e-01	3.385929573905470114e-01	6.896776975243229524e-02
-3.777041725106891512e+00	2.037803635714896533e-01	3.385929573905470114e-01	6.896776975243229524e-02
-3.761126230797701808e+00	2.037803635714896533e-01	3.385929573905470114e-01	6.896776975243229524e-02
-3.745210736488512104e+00	2.037803635714896533e-01	3.385929573905470114e-01	6.896776975243229524e-02
-3.729295242179323289e+00	2.037803635714896533e-01	3.385929573905470114e-01	6.896776975243229524e-02
-3.713379747870133585e+00	2.037803635714896533e-01	3.385929573905470114e-01	6.896776975243229524e-02
-3.697464253560943881e+00	2.037803635714896533e-01	3.385929573905470114e-01	6.896776975243229524e-02
-3.681548759251754177e+00	2.037803635714896533e-01	3.385929573905470114e-01	6.896776975243229524e-02
-3.665633264942564473e+00	2.037803635714896533e-01	3.385929573905470114e-01	6.896776975243229524e-02
-3.649717770633375657e+00	2.037803635714896533e-01	3.385929573905470114e-01	6.896776975243229524e-02
-3.633802276324185954e+00	2.037803635714896533e-01	3.385929573905470114e-01	6.896776975243229524e-02
-3.617886782014996250e+00	2.037803635714896533e-01	3.385929573905470114e-01	6.896776975243229524e-02
-3.601971287705806546e+00	2.037803635714896533e-01	3.385929573905470114e-01	6.896776975243229524e-02
-3.586055793396616842e+00	2.037803635714896533e-01	3.385929573905470114e-01	6.896776975243229524e-02
-3.570140299087428026e+00	2.037803635714896533e-01	3.385929573905470114e-01	6.896776975243229524e-02
-3.554224804778238322e+00	2.037803635714896533e-01	3.385929573905470114e-01	6.896776975243229524e-02
-3.538309310469048619e+00	2.037803635714896533e-01	3.385929573905470114e-01	6.896776975243229524e-02
-3.522393816159858915e+00	2.037803635714896533e-01	3.385929573905470114e-01	6.896776975243229524e-02
-3.506478321850669211e+00	2.037803635714896533e-01	3.385929573905470114e-01	6.896776975243229524e-02
-3.490562827541479507e+00	2.037803635714896533e-01	3.385929573905470114e-01	6.896776975243229524e-02
-3.474647333232290691e+00	2.037803635714896533e-01	3.385929573905470114e-01	6.896776975243229524e-02
-3.458731838923100987e+00	2.037803635714896533e-01	3.385929573905470114e-01	6.896776975243229524e-02
-3.442816344613911284e+00	2.037803635714896533e-01	3.385929573905470114e-01	6.896776975243229524e-02
-3.426900850304721580e+00	2.037803635714896533e-01	3.385929573905470114e-01	6.896776975243229524e-02
-3.410985355995531876e+00	2.037803635714896533e-01	3.385929573905470114e-01	6.896776975243229524e-02
-3.395069861686343060e+00	2.037803635714896533e-01	3.385929573905470114e-01	6.896776975243229524e-02
-3.379154367377153356e+00	2.037803635714896533e-01	3.385929573905470114e-01	6.896776975243229524e-02
-3.363238873067963652e+00	2.037803635714896533e-01	3.385929573905470114e-01	6.896776975243229524e-02
-3.347323378758773949e+00	2.037803635714896533e-01	3.385929573905470114e-01	6.896776975243229524e-02
-3.331407884449584245e+00	2.037803635714896533e-01	3.385929573905470114e-01	6.896776975243229524e-02
-3.315492390140395429e+00	2.037803635714896533e-01	3.385929573905470114e-01	6.896776975243229524e-02
-3.299576895831205725e+00	2.037803635714896533e-01	3.385929573905470114e-01	6.896776975243229524e-02
-3.283661401522016021e+00	2.037803635714896533e-01	3.385929573905470114e-01	6.896776975243229524e-02
-3.267745907212826317e+00	2.037803635714896533e-01	3.385929573905470114e-01	6.896776975243229524e-02
-3.251830412903636613e+00	2.037803635714896533e-01	3.385929573905470114e-01	6.896776975243229524e-02
-3.235914918594447798e+00	2.037803635714896533e-01	3.385929573905470114e-01	6.896776975243229524e-02
-3.219999424285258094e+00	2.037803635714896533e-01	3.385929573905470114e-01	6.896776975243229524e-02
-3.204083929976068390e+00	2.037803635714896533e-01	3.385929573905470114e-01	6.896776975243229524e-02
-3.188168435666878686e+00	2.037803635714896533e-01	3.385929573905470114e-01	6.896776975243229524e-02
-3.172252941357688982e+00	2.037803635714896533e-01	3.385929573905470114e-01	6.896776975243229524e-02
-3.156337447048499278e+00	2.037803635714896533e-01	3.385929573905470114e-01	6.896776975243229524e-02
-3.140421952739310463e+00	2.037803635714896533e-01	3.385929573905470114e-01	6.896776975243229524e-02
-3.124506458430120759e+00	2.037803635714896533e-01	3.385929573905470114e-01	6.896776975243229524e-02
-3.108590964120931055e+00	2.037803635714896533e-01	3.385929573905470114e-01	6.896776975243229524e-02
-3.092675469811741351e+00	2.037803635714896533e-01	3.385929573905470114e-01	6.896776975243229524e-02
-3.076759975502551647e+00	2.037803635714896533e-01	3.385929573905470114e-01	6.896776975243229524e-02
-3.060844481193362832e+00	2.037803635714896533e-01	3.385929573905470114e-01	6.896776975243229524e-02
-3.044928986884173128e+00	2.037803635714896533e-01	3.385929573905470114e-01	6.896776975243229524e-02
-3.029013492574983424e+00	2.037803635714896533e-01	3.385929573905470114e-01	6.896776975243229524e-02
-3.013097998265793720e+00	2.037803635714896533e-01	3.385929573905470114e-01	6.896776975243229524e-02
-2.997182503956604016e+00	2.037803635714896533e-01	3.385929573905470114e-01	6.896776975243229524e-02
-2.981267009647415200e+00	2.037803635714896533e-01	3.385929573905470114e-01	6.896776975243229524e-02
-2.965351515338225497e+00	2.037803635714896533e-01	3.385929573905470114e-01	6.896776975243229524e-02
-2.949436021029035793e+00	2.037803635714896533e-01	3.385929573905470114e-01	6.896776975243229524e-02
-2.933520526719846089e+00	2.037803635714896533e-01	3.385929573905470114e-01	6.896776975243229524e-02
-2.917605032410656385e+00	2.037803635714896533e-01	3.385929573905470114e-01	6.896776975243229524e-02
-2.901689538101466681e+00	2.037803635714896533e-01	3.385929573905470114e-01	6.896776975243229524e-02
-2.885774043792277865e+00	2.037803635714896533e-01	3.385929573905470114e-01	6.896776975243229524e-02
-2.869858549483088161e+00	2.037803635714896533e-01	3.385929573905470114e-01	6.896776975243229524e-02
-2.853943055173898458e+00	2.037803635714896533e-01	3.385929573905470114e-01	6.896776975243229524e-02
-2.838027560864708754e+00	2.037803635714896533e-01	3.385929573905470114e-01	6.896776975243229524e-02
-2.822112066555519050e+00	2.037803635714896533e-01	3.385929573905470114e-01	6.896776975243229524e-02
-2.806196572246330234e+00	2.037803635714896533e-01	3.385929573905470114e-01	6.896776975243229524e-02
-2.790281077937140530e+00	2.037803635714896533e-01	3.385929573905470114e-01	6.896776975243229524e-02
-2.774365583627950826e+00	2.037803635714896533e-01	3.385929573905470114e-01	6.896776975243229524e-02
-2.758450089318761123e+00	2.037803635714896533e-01	3.385929573905470114e-01	6.896776975243229524e-02
-2.742534595009571419e+00	2.037803635714896533e-01	3.385929573905470114e-01	6.896776975243229524e-02
-2.726619100700382603e+00	2.037803635714896533e-01	3.385929573905470114e-01	6.896776975243229524e-02
-2.710703606391192899e+00	2.037803635714896533e-01	3.385929573905470114e-01	6.896776975243229524e-02
-2.694788112082003195e+00	2.037803635714896533e-01	3.385929573905470114e-01	6.896776975243229524e-02
-2.678872617772813491e+00	2.037803635714896533e-01	3.385929573905470114e-01	6.896776975243229524e-02
-2.662957123463623788e+00	2.037803635714896533e-01	3.385929573905470114e-01	6.896776975243229524e-02
-2.647041629154434972e+00	2.037803635714896533e-01	3.385929573905470114e-01	6.896776975243229524e-02
-2.631126134845245268e+00	2.037803635714896533e-01	3.385929573905470114e-01	6.896776975243229524e-02
-2.615210640536055564e+00	2.037803635714896533e-01	3.385929573905470114e-01	6.896776975243229524e-02
-2.599295146226865860e+00	2.037803635714896533e-01	3.385929573905470114e-01	6.896776975243229524e-02
-2.583379651917676156e+00	2.037803635714896533e-01	3.385929573905470114e-01	6.896776975243229524e-02
-2.567464157608486452e+00	2.037803635714896533e-01	3.385929573905470114e-01	6.896776975243229524e-02
-2.551548663299297637e+00	2.037803635714896533e-01	3.385929573905470114e-01	6.896776975243229524e-02
-2.535633168990107933e+00	2.037803635714896533e-01	3.385929573905470114e-01	6.896776975243229524e-02
-2.519717674680918229e+00	2.037803635714896533e-01	3.385929573905470114e-01	6.896776975243229524e-02
-2.503802180371728525e+00	2.037803635714896533e-01	3.385929573905470114e-01	6.896776975243229524e-02
-2.487886686062538821e+00	2.037803635714896533e-01	3.385929573905470114e-01	6.896776975243229524e-02
-2.471971191753350006e+00	2.037803635714896533e-01	3.385929573905470114e-01	6.896776975243229524e-02
-2.456055697444160302e+00	2.037803635714896533e-01	3.385929573905470114e-01	6.896776975243229524e-02
-2.440140203134970598e+00	2.037803635714896533e-01	3.385929573905470114e-01	6.896776975243229524e-02
-2.424224708825780894e+00	2.037803635714896533e-01	3.385929573905470114e-01	6.896776975243229524e-02
-2.408309214516591190e+00	2.037803635714896533e-01	3.385929573905470114e-01	6.896776975243229524e-02
-2.392393720207402374e+00	2.037803635714896533e-01	3.385929573905470114e-01	6.896776975243229524e-02
-2.376478225898212671e+00	2.037803635714896533e-01	3.385929573905470114e-01	6.896776975243229524e-02
-2.360562731589022967e+00	2.037803635714896533e-01	3.385929573905470114e-01	6.896776975243229524e-02
-2.344647237279833263e+00	2.037803635714896533e-01	3.385929573905470114e-01	6.896776975243229524e-02
-2.328731742970643559e+00	2.037803635714896533e-01	3.385929573905470114e-01	6.896776975243229524e-02
-2.312816248661454743e+00	2.037803635714896533e-01	3.385929573905470114e-01	6.896776975243229524e-02
-2.296900754352265039e+00	2.037803635714896533e-01	3.385929573905470114e-01	6.896776975243229524e-02
-2.280985260043075336e+00	2.037803635714896533e-01	3.385929573905470114e-01	6.896776975243229524e-02
-2.265069765733885632e+00	2.037803635714896533e-01	3.385929573905470114e-01	6.896776975243229524e-02
-2.249154271424695928e+00	2.037803635714896533e-01	3.385929573905470114e-01	6.896776975243229524e-02
-2.233238777115506224e+00	2.037803635714896533e-01	3.385929573905470114e-01	6.896776975243229524e-02
-2.217323282806317408e+00	2.037803635714896533e-01	3.385929573905470114e-01	6.896776975243229524e-02
-2.201407788497127704e+00	2.037803635714896533e-01	3.385929573905470114e-01	6.896776975243229524e-02
-2.185492294187938001e+00	2.037803635714896533e-01	3.385929573905470114e-01	6.896776975243229524e-02
-2.169576799878748297e+00	2.037803635714896533e-01	3.385929573905470114e-01	6.896776975243229524e-02
-2.153661305569558593e+00	2.037803635714896533e-01	3.385929573905470114e-01	6.896776975243229524e-02
-2.137745811260369777e+00	2.037803635714896533e-01	3.385929573905470114e-01	6.896776975243229524e-02
-2.121830316951180073e+00	2.037803635714896533e-01	3.385929573905470114e-01	6.896776975243229524e-02
-2.105914822641990369e+00	2.037803635714896533e-01	3.385929573905470114e-01	6.896776975243229524e-02
-2.089999328332800665e+00	2.037803635714896533e-01	3.385929573905470114e-01	6.896776975243229524e-02
-2.074083834023610962e+00	2.037803635714896533e-01	3.385929573905470114e-01	6.896776975243229524e-02
-2.058168339714422146e+00	2.037803635714896533e-01	3.385929573905470114e-01	6.896776975243229524e-02
-2.042252845405232442e+00	2.037803635714896533e-01	3.385929573905470114e-01	6.896776975243229524e-02
-2.026337351096042738e+00	2.037803635714896533e-01	3.385929573905470114e-01	6.896776975243229524e-02
-2.010421856786853034e+00	2.037803635714896533e-01	3.385929573905470114e-01	6.896776975243229524e-02
-1.994506362477663330e+00	2.037803635714896533e-01	3.385929573905470114e-01	6.896776975243229524e-02
-1.978590868168474515e+00	2.037803635714896533e-01	3.385929573905470114e-01	6.896776975243229524e-02
-1.962675373859283923e+00	2.037803635714896533e-01	3.385929573905470114e-01	6.896776975243229524e-02
-1.946759879550095107e+00	2.037803635714896533e-01	3.385929573905470114e-01	6.896776975243229524e-02
-1.930844385240906291e+00	2.037803635714896533e-01	3.385929573905470114e-01	6.896776975243229524e-02
-1.914928890931715699e+00	2.037803635714896533e-01	3.385929573905470114e-01	6.896776975243229524e-02
-1.899013396622526884e+00	2.037803635714896533e-01	3.385929573905470114e-01	6.896776975243229524e-02
-1.883097902313336292e+00	2.037803635714896533e-01	3.385929573905470114e-01	6.896776975243229524e-02
-1.867182408004147476e+00	2.037803635714896533e-01	3.385929573905470114e-01	6.896776975243229524e-02
-1.851266913694956884e+00	2.037803635714896533e-01	3.385929573905470114e-01	6.896776975243229524e-02
-1.835351419385768068e+00	2.037803635714896533e-01	3.385929573905470114e-01	6.896776975243229524e-02
-1.819435925076579252e+00	2.037803635714896533e-01	3.385929573905470114e-01	6.896776975243229524e-02
-1.803520430767388660e+00	2.037803635714896533e-01	3.385929573905470114e-01	6.896776975243229524e-02
-1.787604936458199845e+00	2.037803635714896533e-01	3.385929573905470114e-01	6.896776975243229524e-02
-1.771689442149009253e+00	2.037803635714896533e-01	3.385929573905470114e-01	6.896776975243229524e-02
-1.755773947839820437e+00	2.037803635714896533e-01	3.385929573905470114e-01	6.896776975243229524e-02
-1.739858453530631621e+00	2.037803635714896533e-01	3.385929573905470114e-01	6.896776975243229524e-02
-1.723942959221441029e+00	2.037803635714896533e-01	3.385929573905470114e-01	6.896776975243229524e-02
-1.708027464912252213e+00	2.037803635714896533e-01	3.385929573905470114e-01	6.896776975243229524e-02
-1.692111970603061621e+00	2.037803635714896533e-01	3.385929573905470114e-01	6.896776975243229524e-02
-1.676196476293872806e+00	2.037803635714896533e-01	3.385929573905470114e-01	6.896776975243229524e-02
-1.660280981984683990e+00	2.037803635714896533e-01	3.385929573905470114e-01	6.896776975243229524e-02
-1.644365487675493398e+00	2.037803635714896533e-01	3.385929573905470114e-01	6.896776975243229524e-02
-1.628449993366304582e+00	2.037803635714896533e-01	3.385929573905470114e-01	6.896776975243229524e-02
-1.612534499057113990e+00	2.037803635714896533e-01	3.385929573905470114e-01	6.896776975243229524e-02
-1.596619004747925175e+00	2.037803635714896533e-01	3.385929573905470114e-01	6.896776975243229524e-02
-1.580703510438736359e+00	2.037803635714896533e-01	3.385929573905470114e-01	6.896776975243229524e-02
-1.564788016129545767e+00	2.037803635714896533e-01	3.385929573905470114e-01	6.896776975243229524e-02
-1.548872521820356951e+00	2.037803635714896533e-01	3.385929573905470114e-01	6.896776975243229524e-02
-1.532957027511166359e+00	2.037803635714896533e-01	3.385929573905470114e-01	6.896776975243229524e-02
-1.517041533201977543e+00	2.037803635714896533e-01	3.385929573905470114e-01	6.896776975243229524e-02
-1.501126038892788728e+00	2.037803635714896533e-01	3.385929573905470114e-01	6.896776975243229524e-02
-1.485210544583598136e+00	2.037803635714896533e-01	3.385929573905470114e-01	6.896776975243229524e-02
-1.469295050274409320e+00	2.037803635714896533e-01	3.385929573905470114e-01	6.896776975243229524e-02
-1.453379555965218728e+00	2.037803635714896533e-01	3.385929573905470114e-01	6.896776975243229524e-02
-1.437464061656029912e+00	2.037803635714896533e-01	3.385929573905470114e-01	6.896776975243229524e-02
-1.421548567346841097e+00	2.037803635714896533e-01	3.385929573905470114e-01	6.896776975243229524e-02
-1.405633073037650504e+00	2.037803635714896533e-01	3.385929573905470114e-01	6.896776975243229524e-02
-1.389717578728461689e+00	2.037803635714896533e-01	3.385929573905470114e-01	6.896776975243229524e-02
-1.373802084419271097e+00	2.037803635714896533e-01	3.385929573905470114e-01	6.896776975243229524e-02
-1.357886590110082281e+00	2.037803635714896533e-01	3.385929573905470114e-01	6.896776975243229524e-02
-1.341971095800893465e+00	2.037803635714896533e-01	3.385929573905470114e-01	6.896776975243229524e-02
-1.326055601491702873e+00	2.037803635714896533e-01	3.385929573905470114e-01	6.896776975243229524e-02
-1.310140107182514058e+00	2.037803635714896533e-01	3.385929573905470114e-01	6.896776975243229524e-02
-1.294224612873323466e+00	2.037803635714896533e-01	3.385929573905470114e-01	6.896776975243229524e-02
-1.278309118564134650e+00	2.037803635714896533e-01	3.385929573905470114e-01	6.896776975243229524e-02
-1.262393624254945834e+00	2.037803635714896533e-01	3.385929573905470114e-01	6.896776975243229524e-02
-1.246478129945755242e+00	2.037803635714896533e-01	3.385929573905470114e-01	6.896776975243229524e-02
-1.230562635636566426e+00	2.037803635714896533e-01	3.385929573905470114e-01	6.896776975243229524e-02
-1.214647141327375834e+00	2.037803635714896533e-01	3.385929573905470114e-01	6.896776975243229524e-02
-1.198731647018187019e+00	2.037803635714896533e-01	3.385929573905470114e-01	6.896776975243229524e-02
-1.182816152708996427e+00	2.037803635714896533e-01	3.385929573905470114e-01	6.896776975243229524e-02
-1.166900658399807611e+00	2.037803635714896533e-01	3.385929573905470114e-01	6.896776975243229524e-02
-1.150985164090618795e+00	2.037803635714896533e-01	3.385929573905470114e-01	6.896776975243229524e-02
-1.135069669781428203e+00	2.037803635714896533e-01	3.385929573905470114e-01	6.896776975243229524e-02
-1.119154175472239388e+00	2.037803635714896533e-01	3.385929573905470114e-01	6.896776975243229524e-02
-1.103238681163048795e+00	2.037803635714896533e-01	3.385929573905470114e-01	6.896776975243229524e-02
-1.087323186853859980e+00	2.037803635714896533e-01	3.385929573905470114e-01	6.896776975243229524e-02
-1.071407692544671164e+00	2.037803635714896533e-01	3.385929573905470114e-01	6.896776975243229524e-02
-1.055492198235480572e+00	2.037803635714896533e-01	3.385929573905470114e-01	6.896776975243229524e-02
-1.039576703926291756e+00	2.037803635714896533e-01	3.385929573905470114e-01	6.896776975243229524e-02
-1.023661209617101164e+00	2.037803635714896533e-01	3.385929573905470114e-01	6.896776975243229524e-02
-1.007745715307912349e+00	2.037803635714896533e-01	3.385929573905470114e-01	6.896776975243229524e-02
-9.918302209987235329e-01	2.037803635714896533e-01	3.385929573905470114e-01	6.896776975243229524e-02
-9.759147266895329409e-01	2.037803635714896533e-01	3.385929573905470114e-01	6.896776975243229524e-02
-9.599992323803441252e-01	2.037803635714896533e-01	3.385929573905470114e-01	6.896776975243229524e-02
-9.440837380711535332e-01	2.037803635714896533e-01	3.385929573905470114e-01	6.896776975243229524e-02
-9.281682437619647175e-01	2.037803635714896533e-01	3.385929573905470114e-01	6.896776975243229524e-02
-9.122527494527759018e-01	2.037803635714896533e-01	3.385929573905470114e-01	6.896776975243229524e-02
-8.963372551435853097e-01	2.037803635714896533e-01	3.385929573905470114e-01	6.896776975243229524e-02
-8.804217608343964940e-01	2.037803635714896533e-01	3.385929573905470114e-01	6.896776975243229524e-02
-8.645062665252059020e-01	2.037803635714896533e-01	3.385929573905470114e-01	6.896776975243229524e-02
-8.485907722160170863e-01	2.037803635714896533e-01	3.385929573905470114e-01	6.896776975243229524e-02
-8.326752779068282706e-01	2.037803635714896533e-01	3.385929573905470114e-01	6.896776975243229524e-02
-8.167597835976376786e-01	2.037803635714896533e-01	3.385929573905470114e-01	6.896776975243229524e-02
-8.008442892884488629e-01	2.037803635714896533e-01	3.385929573905470114e-01	6.896776975243229524e-02
-7.849287949792582708e-01	2.037803635714896533e-01	3.385929573905470114e-01	6.896776975243229524e-02
-7.690133006700694551e-01	2.037803635714896533e-01	3.385929573905470114e-01	6.896776975243229524e-02
-7.530978063608806394e-01	2.037803635714896533e-01	3.385929573905470114e-01	6.896776975243229524e-02
-7.371823120516900474e-01	2.037803635714896533e-01	3.385929573905470114e-01	6.896776975243229524e-02
-7.212668177425012317e-01	2.037803635714896533e-01	3.385929573905470114e-01	6.896776975243229524e-02
-7.053513234333106396e-01	2.037803635714896533e-01	3.385929573905470114e-01	6.896776975243229524e-02
-6.894358291241218240e-01	2.037803635714896533e-01	3.385929573905470114e-01	6.896776975243229524e-02
-6.735203348149330083e-01	2.037803635714896533e-01	3.385929573905470114e-01	6.896776975243229524e-02
-6.576048405057424162e-01	2.037803635714896533e-01	3.385929573905470114e-01	6.896776975243229524e-02
-6.416893461965536005e-01	2.037803635714896533e-01	3.385929573905470114e-01	6.896776975243229524e-02
-6.257738518873630085e-01	2.037803635714896533e-01	3.385929573905470114e-01	6.896776975243229524e-02
-6.098583575781741928e-01	2.037803635714896533e-01	3.385929573905470114e-01	6.896776975243229524e-02
-5.939428632689836007e-01	2.037803635714896533e-01	3.385929573905470114e-01	6.896776975243229524e-02
-5.780273689597947850e-01	2.037803635714896533e-01	3.385929573905470114e-01	6.896776975243229524e-02
-5.621118746506059694e-01	2.037803635714896533e-01	3.385929573905470114e-01	6.896776975243229524e-02
-5.461963803414153773e-01	2.037803635714896533e-01	3.385929573905470114e-01	6.896776975243229524e-02
-5.302808860322265616e-01	2.037803635714896533e-01	3.385929573905470114e-01	6.896776975243229524e-02
-5.143653917230359696e-01	2.037803635714896533e-01	3.385929573905470114e-01	6.896776975243229524e-02
-4.984498974138471539e-01	2.037803635714896533e-01	3.385929573905470114e-01	6.896776975243229524e-02
-4.825344031046583382e-01	2.037803635714896533e-01	3.385929573905470114e-01	6.896776975243229524e-02
-4.666189087954677461e-01	2.037803635714896533e-01	3.385929573905470114e-01	6.896776975243229524e-02
-4.507034144862789304e-01	2.037803635714896533e-01	3.385929573905470114e-01	6.896776975243229524e-02
-4.347879201770883384e-01	2.037803635714896533e-01	3.385929573905470114e-01	6.896776975243229524e-02
-4.188724258678995227e-01	2.037803635714896533e-01	3.385929573905470114e-01	6.896776975243229524e-02
-4.029569315587107070e-01	2.037803635714896533e-01	3.385929573905470114e-01	6.896776975243229524e-02
-3.870414372495201150e-01	2.037803635714896533e-01	3.385929573905470114e-01	6.896776975243229524e-02
-3.711259429403312993e-01	2.037803635714896533e-01	3.385929573905470114e-01	6.896776975243229524e-02
-3.552104486311407072e-01	2.037803635714896533e-01	3.385929573905470114e-01	6.896776975243229524e-02
-3.392949543219518915e-01	2.037803635714896533e-01	3.385929573905470114e-01	6.896776975243229524e-02
-3.233794600127630758e-01	2.037803635714896533e-01	3.385929573905470114e-01	6.896776975243229524e-02
-3.074639657035724838e-01	2.037803635714896533e-01	3.385929573905470114e-01	6.896776975243229524e-02
-2.915484713943836681e-01	2.037803635714896533e-01	3.385929573905470114e-01	6.896776975243229524e-02
-2.756329770851930761e-01	2.037803635714896533e-01	3.385929573905470114e-01	6.896776975243229524e-02
-2.597174827760042604e-01	2.037803635714896533e-01	3.385929573905470114e-01	6.896776975243229524e-02
-2.438019884668154447e-01	2.037803635714896533e-01	3.385929573905470114e-01	6.896776975243229524e-02
-2.278864941576248526e-01	2.037803635714896533e-01	3.385929573905470114e-01	6.896776975243229524e-02
-2.119709998484360369e-01	2.037803635714896533e-01	3.385929573905470114e-01	6.896776975243229524e-02
-1.960555055392454449e-01	2.037803635714896533e-01	3.385929573905470114e-01	6.896776975243229524e-02
-1.801400112300566292e-01	2.037803635714896533e-01	3.385929573905470114e-01	6.896776975243229524e-02
-1.642245169208678135e-01	2.037803635714896533e-01	3.385929573905470114e-01	6.896776975243229524e-02
-1.483090226116772214e-01	2.037803635714896533e-01	3.385929573905470114e-01	6.896776975243229524e-02
-1.323935283024884058e-01	2.037803635714896533e-01	3.385929573905470114e-01	6.896776975243229524e-02
-1.164780339932978137e-01	2.037803635714896533e-01	3.385929573905470114e-01	6.896776975243229524e-02
-1.005625396841089980e-01	2.037803635714896533e-01	3.385929573905470114e-01	6.896776975243229524e-02
-8.464704537492018233e-02	2.037803635714896533e-01	3.385929573905470114e-01	6.896776975243229524e-02
-6.873155106572959028e-02	2.037803635714896533e-01	3.385929573905470114e-01	6.896776975243229524e-02
-5.281605675654077459e-02	2.037803635714896533e-01	3.385929573905470114e-01	6.896776975243229524e-02
-3.690056244735018254e-02	2.037803635714896533e-01	3.385929573905470114e-01	6.896776975243229524e-02
-2.098506813816136685e-02	2.037803635714896533e-01	3.385929573905470114e-01	6.896776975243229524e-02
-5.069573828970774798e-03	2.037803635714896533e-01	3.385929573905470114e-01	6.896776975243229524e-02
1.084592048021804089e-02	2.040881143358163341e-01	3.390719047643017126e-01	6.910432390733092789e-02
2.676141478940685658e-02	2.046180836183638940e-01	3.398703238479012234e-01	6.936584338882656464e-02
4.267690909859744863e-02	2.051680769962334339e-01	3.406695200075507968e-01	6.966663398491609871e-02
5.859240340778626432e-02	2.057360210213930729e-01	3.414703969556477370e-01	7.000164508713838107e-02
7.450789771697685637e-02	2.063198009268830957e-01	3.422738393014833624e-01	7.036576255228280119e-02
9.042339202616567206e-02	2.069174987421457113e-01	3.430805948338120359e-01	7.075440265047935884e-02
1.063388863353544878e-01	2.075273851642195633e-01	3.438912811388789015e-01	7.116348918956025282e-02
1.222543806445450798e-01	2.081478684177309468e-01	3.447064134288765902e-01	7.158932340658530347e-02
1.381698749537338955e-01	2.087774558043338502e-01	3.455264253211930980e-01	7.202848628747460236e-02
1.540853692629244875e-01	2.094147304290538691e-01	3.463516813780451176e-01	7.247777948006262072e-02
1.700008635721133032e-01	2.100583377751096548e-01	3.471824841984941235e-01	7.293419135172518608e-02
1.859163578813021189e-01	2.107069781581817902e-01	3.480190781614722617e-01	7.339487815489129097e-02
2.018318521904927110e-01	2.113594029099466198e-01	3.488616509879329808e-01	7.385715483196028663e-02
2.177473464996815267e-01	2.120144132687759864e-01	3.497103337111643340e-01	7.431849282638763876e-02
2.336628408088721187e-01	2.126708615589231466e-01	3.505651993336195149e-01	7.477652378422675050e-02
2.495783351180609344e-01	2.133276545667823765e-01	3.514262602797131319e-01	7.522904885385162110e-02
2.654938294272497501e-01	2.139837592687902912e-01	3.522934646252622315e-01	7.567405391231832312e-02
2.814093237364403421e-01	2.146382115385273848e-01	3.531666908274342931e-01	7.610973224962047645e-02
2.973248180456291578e-01	2.152901305262957254e-01	3.540457395358116433e-01	7.653452151677980764e-02
3.132403123548197499e-01	2.159387551968000862e-01	3.549303133945987954e-01	7.694719699900140486e-02
3.291558066640085656e-01	2.165836908350189660e-01	3.558198803407676136e-01	7.734750132927031840e-02
3.450713009731973813e-01	2.172306217942409079e-01	3.567104882899403973e-01	7.775075529854141854e-02
3.609867952823879733e-01	2.178847320363485884e-01	3.575983910337824923e-01	7.817107303891468462e-02
3.769022895915767890e-01	2.185343631140847231e-01	3.584892308648587878e-01	7.857949536331065854e-02
3.928177839007673811e-01	2.191779375035825816e-01	3.593830399761931416e-01	7.897283503097202173e-02
4.087332782099561967e-01	2.198146793639225716e-01	3.602793895056239926e-01	7.934996922222117832e-02
4.246487725191450124e-01	2.204437942127760452e-01	3.611778516213550727e-01	7.970973680419701779e-02
4.405642668283356045e-01	2.210644130398926877e-01	3.620780365025850212e-01	8.005078957720035415e-02
4.564797611375244202e-01	2.216756206447871580e-01	3.629795821669211664e-01	8.037165912265314960e-02
4.723952554467150122e-01	2.222765107078001623e-01	3.638821290544537734e-01	8.067089236114655115e-02
4.883107497559038279e-01	2.228662400966721080e-01	3.647852949392552113e-01	8.094718525408900467e-02
5.042262440650926436e-01	2.234440685907487512e-01	3.656886582026379617e-01	8.119947897885956833e-02
5.201417383742832357e-01	2.240093820460691276e-01	3.665917507771191963e-01	8.142701331501905893e-02
5.360572326834720513e-01	2.245617030978450668e-01	3.674940585130842541e-01	8.162934768260585172e-02
5.519727269926626434e-01	2.251006944964341616e-01	3.683950260420669753e-01	8.180636295080132014e-02
5.678882213018514591e-01	2.256261588947289787e-01	3.692940638640752615e-01	8.195825392538272358e-02
5.838037156110420511e-01	2.261380373162749924e-01	3.701905562522980198e-01	8.208551838025193725e-02
5.997192099202308668e-01	2.266364073677775426e-01	3.710838692168765274e-01	8.218894551867855780e-02
6.156347042294196825e-01	2.271214815802490017e-01	3.719733581534178102e-01	8.226960500708016544e-02
6.315501985386102746e-01	2.275936059299674963e-01	3.728583749952282256e-01	8.232883686470679474e-02
6.474656928477990903e-01	2.280532584619618941e-01	3.737382747688003937e-01	8.236824215512339453e-02
6.633811871569896823e-01	2.285010479202852218e-01	3.746124214728937529e-01	8.238967436767669072e-02
6.792966814661784980e-01	2.289377123285976645e-01	3.754801931921781244e-01	8.239523146501720463e-02
6.952121757753673137e-01	2.293641175365927765e-01	3.763409863310986370e-01	8.238724874208691595e-02
7.111276700845579057e-01	2.297812558425462726e-01	3.771942188181205413e-01	8.236829286697197605e-02
7.270431643937467214e-01	2.301902449150219632e-01	3.780393320873192131e-01	8.234115774272471322e-02
7.429586587029373135e-01	2.305923273569311927e-01	3.788757915988573144e-01	8.230886311500507091e-02
7.588741530121261292e-01	2.309888713426578033e-01	3.797030856333335480e-01	8.227465705198208634e-02
7.747896473213149449e-01	2.313813726848426011e-01	3.805207221560344966e-01	8.224202321365067792e-02
7.907051416305055369e-01	2.317714580891486464e-01	3.813282238899685095e-01	8.221469228832878340e-02
8.066206359396943526e-01	2.321608873490105529e-01	3.821251228350255325e-01	8.219665186299554560e-02
8.225361302488849446e-01	2.325515471183758065e-01	3.829109582345274765e-01	8.219213600222413652e-02
8.384516245580737603e-01	2.329454190233774813e-01	3.836852872988733010e-01	8.220555074788166161e-02
8.543671188672625760e-01	2.333444940753924002e-01	3.844477237666807379e-01	8.224126438410406248e-02
8.702826131764531681e-01	2.337506139733545873e-01	3.851980146979766539e-01	8.230321324873249300e-02
8.861981074856419838e-01	2.341652767336036278e-01	3.859361354222712315e-01	8.239441804493602417e-02
9.021136017948325758e-01	2.345895192422144948e-01	3.866623425983282680e-01	8.251669588610072159e-02
9.180290961040213915e-01	2.350239685539993184e-01	3.873771370225996824e-01	8.267080008539898217e-02
9.339445904132102072e-01	2.354690226121770591e-01	3.880811581636147145e-01	8.285688706073940368e-02
9.498600847224007993e-01	2.359250434117143302e-01	3.887750733095416411e-01	8.307501351388699162e-02
9.657755790315896149e-01	2.363924927957452848e-01	3.894594982456719423e-01	8.332548734581862737e-02
9.816910733407802070e-01	2.368720272752317391e-01	3.901349398837802296e-01	8.360911466668322078e-02
9.976065676499690227e-01	2.373646603036018432e-01	3.908017011677178409e-01	8.392761943948587322e-02
1.013522061959157838e+00	2.378721526066832903e-01	3.914596586820520141e-01	8.428464653131459428e-02
1.029437556268348430e+00	2.383970661549472680e-01	3.921082192217965057e-01	8.468591308809803042e-02
1.045353050577537246e+00	2.389402264180406632e-01	3.927477060767586292e-01	8.513274675932269719e-02
1.061268544886727838e+00	2.394984249905948159e-01	3.933806516291850075e-01	8.561619835200462436e-02
1.077184039195916654e+00	2.400674737572537631e-01	3.940101490189701350e-01	8.612479849553739131e-02
1.093099533505105470e+00	2.406444266018925027e-01	3.946386256675779025e-01	8.665022753620710283e-02
1.109015027814296062e+00	2.412273504781896338e-01	3.952679584366950438e-01	8.718674251968419608e-02
1.124930522123484877e+00	2.418148463944047033e-01	3.958997317289142392e-01	8.772996105989513960e-02
1.140846016432675469e+00	2.424057976129875003e-01	3.965353733009777670e-01	8.827622192499723353e-02
1.156761510741864285e+00	2.429992551783809185e-01	3.971762153612673485e-01	8.882229499549446072e-02
1.172677005051054877e+00	2.435943857066594498e-01	3.978235215718308737e-01	8.936524984148805362e-02
1.188592499360243693e+00	2.441904475656944962e-01	3.984784983344782927e-01	8.990239679691069963e-02
1.204507993669432508e+00	2.447867808464011807e-01	3.991422982828340960e-01	9.043126340996829327e-02
1.220423487978623101e+00	2.453828046688800724e-01	3.998160194778339616e-01	9.094958985992618317e-02
1.236338982287811916e+00	2.459780191601219912e-01	4.005007017325736829e-01	9.145533658767032725e-02
1.252254476597002508e+00	2.465720118201597533e-01	4.011973201590012250e-01	9.194670348131825377e-02
1.268169970906191324e+00	2.471644706917066336e-01	4.019067744467844094e-01	9.242216693662885785e-02
1.284085465215380140e+00	2.477552121371524307e-01	4.026298691338340285e-01	9.288055514047083294e-02
1.300000959524570732e+00	2.483442448900073929e-01	4.033672716844972084e-01	9.332121809551757741e-02
1.315916453833759547e+00	2.489319273497825336e-01	4.041194135889805139e-01	9.374444111058458096e-02
1.331831948142950139e+00	2.495193117359398860e-01	4.048862767946175278e-01	9.415234667726227191e-02
1.347747442452138955e+00	2.501083346859009349e-01	4.056672705653213695e-01	9.454939880648047246e-02
1.363662936761327771e+00	2.507001380248875533e-01	4.064622472743339987e-01	9.493802877544110785e-02
1.379578431070518363e+00	2.512934600161729204e-01	4.072724922308819107e-01	9.531442780146393012e-02
1.395493925379707179e+00	2.518867420116391864e-01	4.080994501585383238e-01	9.567403386474002125e-02
1.411409419688897771e+00	2.524792917986931062e-01	4.089440091734435345e-01	9.601457442394267794e-02
1.427324913998086586e+00	2.530709885598598219e-01	4.098066729075012793e-01	9.633530421221839224e-02
1.443240408307275402e+00	2.536620016142671630e-01	4.106877280260092800e-01	9.663627520252504599e-02
1.459155902616465994e+00	2.542526717769215128e-01	4.115873143745241713e-01	9.691802917931885419e-02
1.475071396925654810e+00	2.548434707986508285e-01	4.125054482757264385e-01	9.718149332157524634e-02
1.490986891234845402e+00	2.554349995175729249e-01	4.134420226440974067e-01	9.742797639104844309e-02
1.506902385544034217e+00	2.560280173175190632e-01	4.143967882860967178e-01	9.765924634894143641e-02
1.522817879853223033e+00	2.566235124278095636e-01	4.153693104687423698e-01	9.787771438687678516e-02
1.538733374162413625e+00	2.572228211253677621e-01	4.163588958442265286e-01	9.808674640650899557e-02
1.554648868471602441e+00	2.578277105870794839e-01	4.173645423437972735e-01	9.829087883036166651e-02
1.570564362780793033e+00	2.584400347170011103e-01	4.183851523840748654e-01	9.849491704992735519e-02
1.586479857089981849e+00	2.590607146493212887e-01	4.194201608561941574e-01	9.870126844244841990e-02
1.602395351399170664e+00	2.596893687468367906e-01	4.204697612032357590e-01	9.890897629043779449e-02
1.618310845708361256e+00	2.603252914179685074e-01	4.215343012269947565e-01	9.911628160894225825e-02
1.634226340017550072e+00	2.609681639895109484e-01	4.226138453675394313e-01	9.932248261148243773e-02
1.650141834326740664e+00	2.616180500760925121e-01	4.237081779730894615e-01	9.952792217909559036e-02
1.666057328635929480e+00	2.622752145178418592e-01	4.248169150490241908e-01	9.973351398665952772e-02
1.681972822945118295e+00	2.629399974107476945e-01	4.259395819114216164e-01	9.994041291007377259e-02
1.697888317254308888e+00	2.636127527219897515e-01	4.270756509618287566e-01	1.001498544821507741e-01
1.713803811563497703e+00	2.642938235439841188e-01	4.282245568245817702e-01	1.003630902633864674e-01
1.729719305872688295e+00	2.649835316270811592e-01	4.293857026133618415e-01	1.005813606408005045e-01
1.745634800181877111e+00	2.656821686151432660e-01	4.305584650481888431e-01	1.008058721820977166e-01
1.761550294491065927e+00	2.663899843836838865e-01	4.317422012354236172e-01	1.010377675319441282e-01
1.777465788800256519e+00	2.671071728198409767e-01	4.329362569011498962e-01	1.012780887385320572e-01
1.793381283109445334e+00	2.678338574882410117e-01	4.341399745958023360e-01	1.015277403806796874e-01
1.809296777418635926e+00	2.685700798449261462e-01	4.353527002708127425e-01	1.017874594190395776e-01
1.825212271727824742e+00	2.693157919549764578e-01	4.365737870693739420e-01	1.020577968405789737e-01
1.841127766037015334e+00	2.700708547209385024e-01	4.378025957532636903e-01	1.023391136886133146e-01
1.857043260346204150e+00	2.708350419121390296e-01	4.390384916187821673e-01	1.026315922054958918e-01
1.872958754655392966e+00	2.716080502509247707e-01	4.402808377652136507e-01	1.029352627366359185e-01
1.888874248964583558e+00	2.723895172479811055e-01	4.415289836909954690e-01	1.032500508049667698e-01
1.904789743273772373e+00	2.731790536689029936e-01	4.427822450090704853e-01	1.035758623287354740e-01
1.920705237582962965e+00	2.739763149217651628e-01	4.440398594058947435e-01	1.039127704376355821e-01
1.936620731892151781e+00	2.747812005801675839e-01	4.453008641660468059e-01	1.042615369942883619e-01
1.952536226201340597e+00	2.755945136560932207e-01	4.465636917934239780e-01	1.046253355187624634e-01
1.968451720510531189e+00	2.764194551054676707e-01	4.478252511093291366e-01	1.050136591016062049e-01
1.984367214819720004e+00	2.772585605707018619e-01	4.490827945013520228e-01	1.054343266400517287e-01
2.000282709128910597e+00	2.781071179199876564e-01	4.503379611269711091e-01	1.058762747130041759e-01
2.016198203438099412e+00	2.789604651908587085e-01	4.515923231665899817e-01	1.063286072151274353e-01
2.032113697747288228e+00	2.798163033802670285e-01	4.528459641075509579e-01	1.067866426529830992e-01
2.048029192056478820e+00	2.806731795797785534e-01	4.540984055505405959e-01	1.072479536090165386e-01
2.063944686365667636e+00	2.815298830061453428e-01	4.553489785143386426e-01	1.077107874979520707e-01
2.079860180674858228e+00	2.823852696724993838e-01	4.565969333649546602e-01	1.081736059800440797e-01
2.095775674984047043e+00	2.832382070113048655e-01	4.578414769610864021e-01	1.086349370615233290e-01
2.111691169293235859e+00	2.840875558968906089e-01	4.590817875162593875e-01	1.090933242775218026e-01
2.127606663602426451e+00	2.849321664854996272e-01	4.603170216288822170e-01	1.095473113421170652e-01
2.143522157911615267e+00	2.857708800308436103e-01	4.615463183010324322e-01	1.099954417606547608e-01
2.159437652220805859e+00	2.866025336698916348e-01	4.627688018008770943e-01	1.104362655389062031e-01
2.175353146529994675e+00	2.874259669473898660e-01	4.639835841278389661e-01	1.108683497669407658e-01
2.191268640839183490e+00	2.882400296914704452e-01	4.651897673086797247e-01	1.112902920742611657e-01
2.207184135148374082e+00	2.890435914269714468e-01	4.663864453821282563e-01	1.117007374718146373e-01
2.223099629457562898e+00	2.898355530740576724e-01	4.675727055622785899e-01	1.120984005858367272e-01
2.239015123766753490e+00	2.906148624298598437e-01	4.687476275812130222e-01	1.124820972785066653e-01
2.254930618075942306e+00	2.913805362282036460e-01	4.699102793743036854e-01	1.128507930821036065e-01
2.270846112385131121e+00	2.921316941839774417e-01	4.710597056029833807e-01	1.132036827649715305e-01
2.286761606694321713e+00	2.928676158300519972e-01	4.721949020748205661e-01	1.135403295852834282e-01
2.302677101003510529e+00	2.935878406641007632e-01	4.733147629566885062e-01	1.138609183715130202e-01
2.318592595312701121e+00	2.942923383460522291e-01	4.744179837226257801e-01	1.141666929694786503e-01
2.334508089621889937e+00	2.949817098062171850e-01	4.755029445396120047e-01	1.144604750728223652e-01
2.350423583931078753e+00	2.956570387967787372e-01	4.765678152800754130e-01	1.147462623134820336e-01
2.366339078240269345e+00	2.963187738282148653e-01	4.776112756624965594e-01	1.150262719939331713e-01
2.382254572549458160e+00	2.969657347952373017e-01	4.786331568883476772e-01	1.152983127021269261e-01
2.398170066858648752e+00	2.975959885375293879e-01	4.796338970059814688e-01	1.155580800690772791e-01
2.414085561167837568e+00	2.982080112833075947e-01	4.806138118961509331e-01	1.158022106704642284e-01
2.430001055477028160e+00	2.988009141206122710e-01	4.815729591998737513e-01	1.160288690413508184e-01
2.445916549786216976e+00	2.993742855619387910e-01	4.825112446461075622e-01	1.162373264777700199e-01
2.461832044095405791e+00	2.999280454885621117e-01	4.834285205722027579e-01	1.164275704049214655e-01
2.477747538404596384e+00	3.004623619275177959e-01	4.843246437144121952e-01	1.166000801406233967e-01
2.493663032713785199e+00	3.009776081841792350e-01	4.851995063318906842e-01	1.167557100364678135e-01
2.509578527022975791e+00	3.014743413851334597e-01	4.860530525612574149e-01	1.168956302090095045e-01
2.525494021332164607e+00	3.019532928063602406e-01	4.868852860301545182e-01	1.170212995825659630e-01
2.541409515641353423e+00	3.024153660782668007e-01	4.876962711629136416e-01	1.171344609936199599e-01
2.557325009950544015e+00	3.028616422974140798e-01	4.884861287745198011e-01	1.172371558203083308e-01
2.573240504259732830e+00	3.032933919358071773e-01	4.892550260249519667e-01	1.173317578466623878e-01
2.589155998568923422e+00	3.037120914220201029e-01	4.900031620894371165e-01	1.174210207546030893e-01
2.605071492878112238e+00	3.041194349179899836e-01	4.907307555176831371e-01	1.175081143182968302e-01
2.620986987187301054e+00	3.045173172498317204e-01	4.914380483601482608e-01	1.175965861395151801e-01
2.636902481496491646e+00	3.049077510459166085e-01	4.921253501431571697e-01	1.176901519486760750e-01
2.652817975805680462e+00	3.052927035555958457e-01	4.927931306290807001e-01	1.177922764821109913e-01
2.668733470114871054e+00	3.056739224548250533e-01	4.934421178659972318e-01	1.179057270436528748e-01
2.684648964424059869e+00	3.060528826335636721e-01	4.940733191701270899e-01	1.180324460970002265e-01
2.700564458733248685e+00	3.064308958548016548e-01	4.946879394555684373e-01	1.181738522540348446e-01
2.716479953042439277e+00	3.068092668121427113e-01	4.952872703000800181e-01	1.183312633242054046e-01
2.732395447351628093e+00	3.071893354385770714e-01	4.958726501182773028e-01	1.185060207588768399e-01
2.748310941660818685e+00	3.075723168891170700e-01	4.964455510892459844e-01	1.186990826889881556e-01
2.764226435970007500e+00	3.079590748880025042e-01	4.970077082404834590e-01	1.189104415355215494e-01
2.780141930279196316e+00	3.083501481726900750e-01	4.975610902883663700e-01	1.191392060570137523e-01
2.796057424588386908e+00	3.087459715490792900e-01	4.981077484192521498e-01	1.193841946789064301e-01
2.811972918897575724e+00	3.091470008989344875e-01	4.986497252236352651e-01	1.196442765742336822e-01
2.827888413206766316e+00	3.095537259568155175e-01	4.991890342011913728e-01	1.199184177124396622e-01
2.843803907515955132e+00	3.099666572733460468e-01	4.997276557766041627e-01	1.202056587700879309e-01
2.859719401825143947e+00	3.103863218980713046e-01	5.002675282016409986e-01	1.205051155945016383e-01
2.875634896134334539e+00	3.108132767095728721e-01	5.008105277085133089e-01	1.208160257106324909e-01
2.891550390443523355e+00	3.112481467372065214e-01	5.013584331647774617e-01	1.211378603096356088e-01
2.907465884752713947e+00	3.116916895502772622e-01	5.019128743623967326e-01	1.214705047381577641e-01
2.923381379061902763e+00	3.121448342934444731e-01	5.024752966123003928e-01	1.218143719745885534e-01
2.939296873371091579e+00	3.126085370402965635e-01	5.030470434587802631e-01	1.221700306218128917e-01
2.955212367680282171e+00	3.130834512302471673e-01	5.036295603097771245e-01	1.225373421507172378e-01
2.971127861989470986e+00	3.135698477223345382e-01	5.042244411534010373e-01	1.229152542912680113e-01
2.987043356298661578e+00	3.140678464875897302e-01	5.048332757293585438e-01	1.233024172458208889e-01
3.002958850607850394e+00	3.145775779849345200e-01	5.054575409812582798e-01	1.236976149886107323e-01
3.018874344917040986e+00	3.150992047951915453e-01	5.060985825213665246e-01	1.240998270690165384e-01
3.034789839226229802e+00	3.156328992151722912e-01	5.067576253616457027e-01	1.245081730686988797e-01
3.050705333535418617e+00	3.161788211294704332e-01	5.074357854955177105e-01	1.249218567634231558e-01
3.066620827844609209e+00	3.167371033901618116e-01	5.081340775906622031e-01	1.253401291896614478e-01
3.082536322153798025e+00	3.173078435500368277e-01	5.088534194434157776e-01	1.257622676566578224e-01
3.098451816462988617e+00	3.178911004074214675e-01	5.095946341052408624e-01	1.261875667096020726e-01
3.114367310772177433e+00	3.184868944837522253e-01	5.103584501684923502e-01	1.266153387990121282e-01
3.130282805081366249e+00	3.190952120665302982e-01	5.111455003685236864e-01	1.270449237645369100e-01
3.146198299390556841e+00	3.197160128237480636e-01	5.119563184149992230e-01	1.274757072324969043e-01
3.162113793699745656e+00	3.203492414347813844e-01	5.127913336740488326e-01	1.279071491955139361e-01
3.178029288008936248e+00	3.209948444529940881e-01	5.136508628065911131e-01	1.283388260993970353e-01
3.193944782318125064e+00	3.216527951063416491e-01	5.145350964623416345e-01	1.287704937503416636e-01
3.209860276627313880e+00	3.223231315544710096e-01	5.154440772225918899e-01	1.292021858863501016e-01
3.225775770936504472e+00	3.230060188576053815e-01	5.163776617563450300e-01	1.296343759588657052e-01
3.241691265245693288e+00	3.237018498879323247e-01	5.173354567101489110e-01	1.300682430657157940e-01
3.257606759554883880e+00	3.244113897147482550e-01	5.183167248878164379e-01	1.305060545416800444e-01
3.273522253864072695e+00	3.251358760597695685e-01	5.193203201621494625e-01	1.309514319573897023e-01
3.289437748173261511e+00	3.258767311453573123e-01	5.203448841464974883e-01	1.314085781442171086e-01
3.305353242482452103e+00	3.266345719725836649e-01	5.213895198973016454e-01	1.318796240478657122e-01
3.321268736791640919e+00	3.274084611445925441e-01	5.224543106549944804e-01	1.323626116341906356e-01
3.337184231100831511e+00	3.281965713273876095e-01	5.235398843650154177e-01	1.328532582897598568e-01
3.353099725410020326e+00	3.289972159117593997e-01	5.246467230538611748e-01	1.333477087696575969e-01
3.369015219719209142e+00	3.298091901103661905e-01	5.257749336825694453e-01	1.338434465381629912e-01
3.384930714028399734e+00	3.306316854902093816e-01	5.269243076179406238e-01	1.343390633624781949e-01
3.400846208337588550e+00	3.314641456730866298e-01	5.280944210407995110e-01	1.348338703053737209e-01
3.416761702646779142e+00	3.323061647469618962e-01	5.292847071005428727e-01	1.353276223933808919e-01
3.432677196955967958e+00	3.331574263445058470e-01	5.304945007292367620e-01	1.358203519597749320e-01
3.448592691265156773e+00	3.340176675512704363e-01	5.317230665773774456e-01	1.363122685251634270e-01
3.464508185574347365e+00	3.348866564575506133e-01	5.329696175149997162e-01	1.368036954001015382e-01
3.480423679883536181e+00	3.357641770498448475e-01	5.342333279007576152e-01	1.372950261989320520e-01
3.496339174192726773e+00	3.366500181227431443e-01	5.355133438315856642e-01	1.377866924139005966e-01
3.512254668501915589e+00	3.375439645398164989e-01	5.368087914857648801e-01	1.382791375938681733e-01
3.528170162811104404e+00	3.384457900646207773e-01	5.381187840768162367e-01	1.387727960524253457e-01
3.544085657120294997e+00	3.393552514529161179e-01	5.394424276233553694e-01	1.392680752824769219e-01
3.560001151429483812e+00	3.402720837139013854e-01	5.407788255982914905e-01	1.397653418295112804e-01
3.575916645738674404e+00	3.411959965038181553e-01	5.421270824883113182e-01	1.402649105193249646e-01
3.591832140047863220e+00	3.421266715736056563e-01	5.434863063285961804e-01	1.407670368186151322e-01
3.607747634357053812e+00	3.430637611092887118e-01	5.448556103401365203e-01	1.412719118784409311e-01
3.623663128666242628e+00	3.440068867287049970e-01	5.462341138539550389e-01	1.417796596034550105e-01
3.639578622975431443e+00	3.449556388669135498e-01	5.476209427328690982e-01	1.422903350009579737e-01
3.655494117284622035e+00	3.459095763109473198e-01	5.490152294858962057e-01	1.428039231359984618e-01
3.671409611593810851e+00	3.468682257271328284e-01	5.504161132163502002e-01	1.433203382379154289e-01
3.687325105903001443e+00	3.478310811395358138e-01	5.518227394668548946e-01	1.438394228122166774e-01
3.703240600212190259e+00	3.487976034377296974e-01	5.532342599427515495e-01	1.443609469327078176e-01
3.719156094521379075e+00	3.497672200894321182e-01	5.546498320284556360e-01	1.448846081504086003e-01
3.735071588830569667e+00	3.507393252909697390e-01	5.560686179719444011e-01	1.454100326099951046e-01
3.750987083139758482e+00	3.517132808007565892e-01	5.574897836047782995e-01	1.459367779967348511e-01
3.766902577448949074e+00	3.526884176751602373e-01	5.589124964842346888e-01	1.464643388660857304e-01
3.782818071758137890e+00	3.536640390790888877e-01	5.603359233786464610e-01	1.469921547795313421e-01
3.798733566067326706e+00	3.546394242963228915e-01	5.617592270520799236e-01	1.475196215405658595e-01
3.814649060376517298e+00	3.556138340353473537e-01	5.631815623269369464e-01	1.480461057437577055e-01
3.830564554685706113e+00	3.565865171223610575e-01	5.646020714074641011e-01	1.485709628372580415e-01
3.846480048994896705e+00	3.575567186771763106e-01	5.660198784452639131e-01	1.490935589090887081e-01
3.862395543304085521e+00	3.585236898145533480e-01	5.674340833662226968e-01	1.496132962628840268e-01
3.878311037613274337e+00	3.594866986412424970e-01	5.688437551730857189e-01	1.501296421093993028e-01
3.894226531922464929e+00	3.604450414926658186e-01	5.702479255313980255e-01	1.506421574539336117e-01
3.910142026231653745e+00	3.613980514276892708e-01	5.716455848348203084e-01	1.511505180205582610e-01
3.926057520540844337e+00	3.623450975566548382e-01	5.730356854388169996e-01	1.516545096744926768e-01
3.941973014850033152e+00	3.632855650409556048e-01	5.744171594784921453e-01	1.521539706034190642e-01
3.957888509159221968e+00	3.642188073189718822e-01	5.757889575010883831e-01	1.526486571368553258e-01
3.973804003468412560e+00	3.651440784911815784e-01	5.771501023484479909e-01	1.531380546339152215e-01
3.989719497777601376e+00	3.660604813962226589e-01	5.784997326882971302e-01	1.536212301041482153e-01
4.005634992086791968e+00	3.669669733527567423e-01	5.798371056730095008e-01	1.540968410325039839e-01
4.021550486395980784e+00	3.678624329923221303e-01	5.811615558667999615e-01	1.545633101178442992e-01
4.037465980705169599e+00	3.687457471893286209e-01	5.824724398084731858e-01	1.550190545701840839e-01
4.053381475014360191e+00	3.696158768277399975e-01	5.837690960522141648e-01	1.554626576032658858e-01
4.069296969323549007e+00	3.704718899371534646e-01	5.850508291207330291e-01	1.558929507535739001e-01
4.085212463632739599e+00	3.713129718816657876e-01	5.863169104536167797e-01	1.563090333097148232e-01
4.101127957941928415e+00	3.721384255559163079e-01	5.875665869604379532e-01	1.567102641513946903e-01
4.117043452251117230e+00	3.729476701031985142e-01	5.887990909265545802e-01	1.570962492798424204e-01
4.132958946560307822e+00	3.737402424293015391e-01	5.900136480546133155e-01	1.574668368039897903e-01
4.148874440869496638e+00	3.745158038123777566e-01	5.912094818399968865e-01	1.578221257847586267e-01
4.164789935178687230e+00	3.752741539654865233e-01	5.923858124311962570e-01	1.581624954997767341e-01
4.180705429487876046e+00	3.760152567360807163e-01	5.935418467951897314e-01	1.584886666769717289e-01
4.196620923797066638e+00	3.767392854956497228e-01	5.946767541923499989e-01	1.588018167989494467e-01
4.212536418106255454e+00	3.774467020861388411e-01	5.957896167325289483e-01	1.591037874397487617e-01
4.228451912415444269e+00	3.781383846630109735e-01	5.968793437026399529e-01	1.593974256233820219e-01
4.244367406724634861e+00	3.788157807428685908e-01	5.979445667432161660e-01	1.596869947425210434e-01
4.260282901033823677e+00	3.794808805092458881e-01	5.989836648781512451e-01	1.599780961403404755e-01
4.276198395343014269e+00	3.801355461325213736e-01	5.999952573494453656e-01	1.602758349155974371e-01
4.292113889652203085e+00	3.807803595198558932e-01	6.009790465116875424e-01	1.605816725280241886e-01
4.308029383961391900e+00	3.814145084761784155e-01	6.019359043505774221e-01	1.608931126017793534e-01
4.323944878270582493e+00	3.820368847093004172e-01	6.028670752008598033e-01	1.612066942177410866e-01
4.339860372579771308e+00	3.826468536217767502e-01	6.037736153862471866e-01	1.615200918573063693e-01
4.355775866888961900e+00	3.832443417537789720e-01	6.046563282553768515e-01	1.618323552521811204e-01
4.371691361198150716e+00	3.838296946026493739e-01	6.055158653951127068e-01	1.621435238101860965e-01
4.387606855507339532e+00	3.844035400173616002e-01	6.063528227961961781e-01	1.624542572385269945e-01
4.403522349816530124e+00	3.849666866151849609e-01	6.071678105186195662e-01	1.627655627117503279e-01
4.419437844125718939e+00	3.855200352199939506e-01	6.079615119523190669e-01	1.630785584876688066e-01
4.435353338434909531e+00	3.860644858312524130e-01	6.087347455574190214e-01	1.633942261050857492e-01
4.451268832744098347e+00	3.866008450065598345e-01	6.094885256504076754e-01	1.637131643627120492e-01
4.467184327053287163e+00	3.871297627177878731e-01	6.102241010302749125e-01	1.640354244053007782e-01
4.483099821362477755e+00	3.876517302368992501e-01	6.109429482197477057e-01	1.643605122540508501e-01
4.499015315671666571e+00	3.881671419317298533e-01	6.116467169588442054e-01	1.646875669046155011e-01
4.514930809980857163e+00	3.886763947189332824e-01	6.123371469749905316e-01	1.650156424628760610e-01
4.530846304290045978e+00	3.891800153669385254e-01	6.130159630473153154e-01	1.653440676865616799e-01
4.546761798599234794e+00	3.896789422315568019e-01	6.136846545968980271e-01	1.656732298662155767e-01
4.562677292908425386e+00	3.901759011923389142e-01	6.143434429077005987e-01	1.660083594769772852e-01
4.578592787217614202e+00	3.906784801827021814e-01	6.149889794840763813e-01	1.663679808813279815e-01
4.594508281526804794e+00	3.911862945732644259e-01	6.156238370103533919e-01	1.667487521361754876e-01
4.610423775835993609e+00	3.916941449417099541e-01	6.162541927314229007e-01	1.671340971519970353e-01
4.626339270145182425e+00	3.922012769364603968e-01	6.168829459976445939e-01	1.675196078752761997e-01
4.642254764454373017e+00	3.927081473189860117e-01	6.175120928844944901e-01	1.679042017534775055e-01
4.658170258763561833e+00	3.932154963326557340e-01	6.181433996687136778e-01	1.682875929965978179e-01
4.674085753072752425e+00	3.937241701994418919e-01	6.187785215348964307e-01	1.686698188639873253e-01
4.690001247381941241e+00	3.942350728274909843e-01	6.194190259688072686e-01	1.690511196861747556e-01
4.705916741691130056e+00	3.947491479044428209e-01	6.200663940708064370e-01	1.694319017380792602e-01
4.721832236000320648e+00	3.952673700394438994e-01	6.207220156702291103e-01	1.698127244086586329e-01
4.737747730309509464e+00	3.957907383018324787e-01	6.213871832561348452e-01	1.701942933475301678e-01
4.753663224618700056e+00	3.963202686339278857e-01	6.220630874364316831e-01	1.705774498314240883e-01
4.769578718927888872e+00	3.968569819075573601e-01	6.227508164442633332e-01	1.709631473708514149e-01
4.785494213237077687e+00	3.974018842488232783e-01	6.234513623448041386e-01	1.713524061528424181e-01
4.801409707546268280e+00	3.979559374747765887e-01	6.241656356965105124e-01	1.717462392530426374e-01
4.817325201855457095e+00	3.985200217818845592e-01	6.248944871715109706e-01	1.721455563922580922e-01
4.833240696164647687e+00	3.990948995196819116e-01	6.256387295211771615e-01	1.725510695181867171e-01
4.849156190473836503e+00	3.996811926496988687e-01	6.263991503134084260e-01	1.729632349859892837e-01
4.865071684783027095e+00	4.002793818781140156e-01	6.271765092621903737e-01	1.733822544940376853e-01
4.880987179092215911e+00	4.008898257907010376e-01	6.279715212694212401e-01	1.738081303119808352e-01
4.896902673401404726e+00	4.015127931234144243e-01	6.287848302798225708e-01	1.742407559670063055e-01
4.912818167710595318e+00	4.021485035329642188e-01	6.296169773898435684e-01	1.746800296760848692e-01
4.928733662019784134e+00	4.027971765731298004e-01	6.304683633482096594e-01	1.751259897980499691e-01
4.944649156328974726e+00	4.034590899443659118e-01	6.313392045305176170e-01	1.755789753582141788e-01
4.960564650638163542e+00	4.041346435956507110e-01	6.322294849105537518e-01	1.760398022807476703e-01
4.976480144947352358e+00	4.048244101878950008e-01	6.331389189847362875e-01	1.765099013910537418e-01
4.992395639256542950e+00	4.055291181048863991e-01	6.340669673512201454e-01	1.769912688585526528e-01
5.008311133565731765e+00	4.062494849145383835e-01	6.350129691395222098e-01	1.774860006895545850e-01
5.024226627874922357e+00	4.069858967306697051e-01	6.359763962138778037e-01	1.779953972474616619e-01
5.040142122184111173e+00	4.077381463899056313e-01	6.369570650500916420e-01	1.785192277297196206e-01
5.056057616493299989e+00	4.085054853365108762e-01	6.379551070696782844e-01	1.790558636033434126e-01
5.071973110802490581e+00	4.092869198850908052e-01	6.389707482939035454e-01	1.796030914762780095e-01
5.087888605111679396e+00	4.100814820973455177e-01	6.400041066591807271e-01	1.801588575355102806e-01
5.103804099420869989e+00	4.108883591953603198e-01	6.410550980705400637e-01	1.807216203201805205e-01
5.119719593730058804e+00	4.117069296427100511e-01	6.421234147548944282e-01	1.812904445305256740e-01
5.135635088039247620e+00	4.125367789068624114e-01	6.432085193398440204e-01	1.818650384738807746e-01
5.151550582348438212e+00	4.133777410234668048e-01	6.443096183886685147e-01	1.824458636582650395e-01
5.167466076657627028e+00	4.142299868314026634e-01	6.454255984828093373e-01	1.830343751799959895e-01
5.183381570966817620e+00	4.150941256949011726e-01	6.465549504881220599e-01	1.836333009016802298e-01
5.199297065276006435e+00	4.159711134037840652e-01	6.476958464012947392e-01	1.842463804062733912e-01
5.215212559585195251e+00	4.168615816099752180e-01	6.488466773158227952e-01	1.848764859041275854e-01
5.231128053894385843e+00	4.177648763834537204e-01	6.500068303484162202e-01	1.855229224184911929e-01
5.247043548203574659e+00	4.186791170290966591e-01	6.511766597406138946e-01	1.861815743175794791e-01
5.262959042512765251e+00	4.196021947718757694e-01	6.523567034351414051e-01	1.868476861086101615e-01
5.278874536821954067e+00	4.205323956004137775e-01	6.535471899713483079e-01	1.875176012294791916e-01
5.294790031131142882e+00	4.214684458611812623e-01	6.547480027364248611e-01	1.881888889859376357e-01
5.310705525440333474e+00	4.224093800412140332e-01	6.559587866746250384e-01	1.888599734078030834e-01
5.326621019749522290e+00	4.233544246266390809e-01	6.571790429108999021e-01	1.895298063423782042e-01
5.342536514058712882e+00	4.243029251428293014e-01	6.584081890998696451e-01	1.901976611857890131e-01
5.358452008367901698e+00	4.252543036648309127e-01	6.596455952771104192e-01	1.908630120525514062e-01
5.374367502677090513e+00	4.262080338826094716e-01	6.608906053551519832e-01	1.915254624100670156e-01
5.390282996986281105e+00	4.271636257663068426e-01	6.621425505572150483e-01	1.921847009753986091e-01
5.406198491295469921e+00	4.281206154638208528e-01	6.634007582716718865e-01	1.928404726559697913e-01
5.422113985604660513e+00	4.290785581171208118e-01	6.646645581959935711e-01	1.934925580382480803e-01
5.438029479913849329e+00	4.300370224004411157e-01	6.659332867598481975e-01	1.941407580410339784e-01
5.453944974223039921e+00	4.309955861882897032e-01	6.672062903400138856e-01	1.947848820365655487e-01
5.469860468532228737e+00	4.319538330878059385e-01	6.684829275215958821e-01	1.954247386540160225e-01
5.485775962841417552e+00	4.329113497389067144e-01	6.697625705262555407e-01	1.960601289515578327e-01
5.501691457150608144e+00	4.338677238599314978e-01	6.710446058693337879e-01	1.966908418505291800e-01
5.517606951459796960e+00	4.348225430322311680e-01	6.723284342958150139e-01	1.973166517686473220e-01
5.533522445768987552e+00	4.357753941985071378e-01	6.736134700608209513e-01	1.979373183361932687e-01
5.549437940078176368e+00	4.367258638149641436e-01	6.748991396492505235e-01	1.985525879806777083e-01
5.565353434387365184e+00	4.376735385609555884e-01	6.761848800594132403e-01	1.991621970624979088e-01
5.581268928696555776e+00	4.386180064819256152e-01	6.774701367986095679e-01	1.997658761652416626e-01
5.597184423005744591e+00	4.395588584277221877e-01	6.787543617497695525e-01	2.003633551056748230e-01
5.613099917314935183e+00	4.404956896499361840e-01	6.800370110662348200e-01	2.009543682336374926e-01
5.629015411624123999e+00	4.414281014365609712e-01	6.813175432382766461e-01	2.015386596348453241e-01
5.644930905933312815e+00	4.423557026857204977e-01	6.825954174533671592e-01	2.021159879180738084e-01
5.660846400242503407e+00	4.432781113477911039e-01	6.838700923463709724e-01	2.026861303492112909e-01
5.676761894551692222e+00	4.441949556929120080e-01	6.851410252091033604e-01	2.032488861767206556e-01
5.692677388860882814e+00	4.451058753859175043e-01	6.864076717033591457e-01	2.038040790684758352e-01
5.708592883170071630e+00	4.460105223718233147e-01	6.876694860987456748e-01	2.043515586449009824e-01
5.724508377479260446e+00	4.469085615919448085e-01	6.889259220366698022e-01	2.048912011472198424e-01
5.740423871788451038e+00	4.477996715641981984e-01	6.901764338041176394e-01	2.054229093242787851e-01
5.756339366097639854e+00	4.486835448719364017e-01	6.914204780848711707e-01	2.059466116590016327e-01
5.772254860406830446e+00	4.495598886146328077e-01	6.926575161408333736e-01	2.064622610884322140e-01
5.788170354716019261e+00	4.504284248811788460e-01	6.938870163620567411e-01	2.069698334003008955e-01
5.804085849025208077e+00	4.512888913122652390e-01	6.951084571112030597e-01	2.074693255133274183e-01
5.820001343334398669e+00	4.521410418213926419e-01	6.963213297773436228e-01	2.079607538654416610e-01
5.835916837643587485e+00	4.529846475432254271e-01	6.975251419465825498e-01	2.084441531398682768e-01
5.851832331952778077e+00	4.538194980718101568e-01	6.987194205942891534e-01	2.089195755493311879e-01
5.867747826261966893e+00	4.546454030387093170e-01	6.999037152068361411e-01	2.093870908705824374e-01
5.883663320571155708e+00	4.554621940622103349e-01	7.010776007499266438e-01	2.098467873744940260e-01
5.899578814880346300e+00	4.562697270747682610e-01	7.022406804149645687e-01	2.102987737345719532e-01
5.915494309189535116e+00	4.570678850093684020e-01	7.033925880924339902e-01	2.107431819263028416e-01
5.931409803498725708e+00	4.578565808002750814e-01	7.045329905388018066e-01	2.111801710617483285e-01
5.947325297807914524e+00	4.586357606340749071e-01	7.056615892174321614e-01	2.116099320507176529e-01
5.963240792117103339e+00	4.594054073773413682e-01	7.067781218007105348e-01	2.120326929539722571e-01
5.979156286426293931e+00	4.601655441117453726e-01	7.078823633165718388e-01	2.124487249069189065e-01
5.995071780735482747e+00	4.609162377303585578e-01	7.089741269040714666e-01	2.128583485566456768e-01
6.010987275044673339e+00	4.616576025966718233e-01	7.100532641040040449e-01	2.132619410893396295e-01
6.026902769353863931e+00	4.623898043531537438e-01	7.111196645408099926e-01	2.136599441654975229e-01
6.042818263663050971e+00	4.631130641166933959e-01	7.121732547270751557e-01	2.140528735063115806e-01
6.058733757972241563e+00	4.638276635762356714e-01	7.132139954879324062e-01	2.144413316645389644e-01
6.074649252281432155e+00	4.645339520549024437e-01	7.142418770370742021e-01	2.148260270727306853e-01
6.090564746590619194e+00	4.652323577450491188e-01	7.152569097530872000e-01	2.152078057370110931e-01
6.106480240899809786e+00	4.659234078568742499e-01	7.162591065233259169e-01	2.155877091904225829e-01
6.122395735209000378e+00	4.666077681979620695e-01	7.172484475324037989e-01	2.159670888635203401e-01
6.138311229518187417e+00	4.672863255362456614e-01	7.182248072632828606e-01	2.163478438092084066e-01
6.154226723827378009e+00	4.679603579892853693e-01	7.191878044693469363e-01	2.167329115092237468e-01
6.170142218136568601e+00	4.686318197149728082e-01	7.201365519277552751e-01	2.171270875021903413e-01
6.186057712445759194e+00	4.693033872242139415e-01	7.210696096968576274e-01	2.175371647515702000e-01
6.201973206754946233e+00	4.699771119303244316e-01	7.219861414895152318e-01	2.179680823711336868e-01
6.217888701064136825e+00	4.706526708473877663e-01	7.228874245428417167e-01	2.184179171519338158e-01
6.233804195373327417e+00	4.713285718697317606e-01	7.237758101455435966e-01	2.188813335939199800e-01
6.249719689682514456e+00	4.720038957805733348e-01	7.246532128362835889e-01	2.193545787248630807e-01
6.265635183991705048e+00	4.726784649749518619e-01	7.255209549830214932e-01	2.198359749668821750e-01
6.281550678300895640e+00	4.733525433126367643e-01	7.263800170146323953e-01	2.203250696106411333e-01
6.297466172610086232e+00	4.740266351862028604e-01	7.272312024638900585e-01	2.208220679085156624e-01
6.313381666919273272e+00	4.747013889669770559e-01	7.280752128598571016e-01	2.213275650740970102e-01
6.329297161228463864e+00	4.753775401118706667e-01	7.289126883495748999e-01	2.218423918741664891e-01
6.345212655537654456e+00	4.760558409416284498e-01	7.297442602588289917e-01	2.223674216244279078e-01
6.361128149846841495e+00	4.767369444869449802e-01	7.305706445156172624e-01	2.229032444582726424e-01
6.377043644156032087e+00	4.774212645778559971e-01	7.313927571366140024e-01	2.234497720190979919e-01
6.392959138465222679e+00	4.781089034122302239e-01	7.322117718749497906e-01	2.240060349495106573e-01
6.408874632774409719e+00	4.787997159756502974e-01	7.330290581359005797e-01	2.245703738154000151e-01
6.424790127083600311e+00	4.794934596621728828e-01	7.338460432071964856e-01	2.251408761171492245e-01
6.440705621392790903e+00	4.801899216472446108e-01	7.346640929305419121e-01	2.257157503639473095e-01
6.456621115701981495e+00	4.808889768061641035e-01	7.354844529895441241e-01	2.262935006227840273e-01
6.472536610011168534e+00	4.815905930633818666e-01	7.363082366966902104e-01	2.268729494300735228e-01
6.488452104320359126e+00	4.822948142471255029e-01	7.371364331925764901e-01	2.274531953016744601e-01
6.504367598629549718e+00	4.830017388487929941e-01	7.379699199683702471e-01	2.280335577292156857e-01
6.520283092938736758e+00	4.837115017388462501e-01	7.388094735039983929e-01	2.286135299736941073e-01
6.536198587247927350e+00	4.844242602445419932e-01	7.396557767655111970e-01	2.291927437235727893e-01
6.552114081557117942e+00	4.851401840448542058e-01	7.405094240274405770e-01	2.297709440622678900e-01
6.568029575866304981e+00	4.858594479558118184e-01	7.413709238298951121e-01	2.303479720817284693e-01
6.583945070175495573e+00	4.865822267955741687e-01	7.422407007818148106e-01	2.309237528093335268e-01
6.599860564484686165e+00	4.873086917270836871e-01	7.431190967387519830e-01	2.314982867154154467e-01
6.615776058793876757e+00	4.880390076552603151e-01	7.440063717242255681e-01	2.320716435862950622e-01
6.631691553103063796e+00	4.887733313837128168e-01	7.449027048481937641e-01	2.326439579192319251e-01
6.647607047412254389e+00	4.895118103200147286e-01	7.458081953988200397e-01	2.332154252412094730e-01
6.663522541721444981e+00	4.902545815707949894e-01	7.467228642342211842e-01	2.337862989073687392e-01
6.679438036030632020e+00	4.910017712988953287e-01	7.476466555700722605e-01	2.343568870277184524e-01
6.695353530339822612e+00	4.917534942325050840e-01	7.485794392398884556e-01	2.349275492251217123e-01
6.711269024649013204e+00	4.925098532264104434e-01	7.495210134924589207e-01	2.354986929603619661e-01
6.727184518958200243e+00	4.932709387826612057e-01	7.504711083812276584e-01	2.360707691840948086e-01
6.743100013267390835e+00	4.940368284457321013e-01	7.514293897902518671e-01	2.366442671012123355e-01
6.759015507576581427e+00	4.948075859986307834e-01	7.523954641279093636e-01	2.372197078693522032e-01
6.774931001885772019e+00	4.955832604037509470e-01	7.533688837006742300e-01	2.377976371068276085e-01
6.790846496194959059e+00	4.963638844565456121e-01	7.543491527540684416e-01	2.383786161590228381e-01
6.806761990504149651e+00	4.971494731502636433e-01	7.553357341373423406e-01	2.389632121631850015e-01
6.822677484813340243e+00	4.979400217823386487e-01	7.563280565158834179e-01	2.395519870487938241e-01
6.838592979122527282e+00	4.987355038613277003e-01	7.573255220266679189e-01	2.401454856959874262e-01
6.854508473431717874e+00	4.995358688905650046e-01	7.583275142537779789e-01	2.407442235273519748e-01
6.870423967740908466e+00	5.003410401060613966e-01	7.593334063978833814e-01	2.413486738142394117e-01
6.886339462050095506e+00	5.011509122326683885e-01	7.603425695248531291e-01	2.419592549404836479e-01
6.902254956359286098e+00	5.019653493036028147e-01	7.613543807957159348e-01	2.425763178114896945e-01
6.918170450668476690e+00	5.027841825811593113e-01	7.623682315871276316e-01	2.432001335751909354e-01
6.934085944977667282e+00	5.036072086401830461e-01	7.633835353899605103e-01	2.438308818904055819e-01
6.950001439286854321e+00	5.044341877430010834e-01	7.643997353113642923e-01	2.444686401746378746e-01
6.965916933596044913e+00	5.052648427412846921e-01	7.654163109053883085e-01	2.451133745771810757e-01
6.981832427905235505e+00	5.060988588631432084e-01	7.664327839403604070e-01	2.457649337859260652e-01
6.997747922214422545e+00	5.069358848475186141e-01	7.674487226103881010e-01	2.464230470846490717e-01
7.013663416523613137e+00	5.077755359484512621e-01	7.684637436367663943e-01	2.470873282601361298e-01
7.029578910832803729e+00	5.086173993710092489e-01	7.694775116626575429e-01	2.477572870793608995e-01
7.045494405141994321e+00	5.094610428344609199e-01	7.704897352114119524e-01	2.484323504575098318e-01
7.061409899451181360e+00	5.103060274776320959e-01	7.715001579762499340e-01	2.491118969790143134e-01
7.077325393760371952e+00	5.111519278956055956e-01	7.725085426893710805e-01	2.497953131018401107e-01
7.093240888069562544e+00	5.119983663311641342e-01	7.735146407227813103e-01	2.504820919395469025e-01
7.109156382378749583e+00	5.128450786144758133e-01	7.745181303166707165e-01	2.511720269122809102e-01
7.125071876687940176e+00	5.136920498715873418e-01	7.755184863895117076e-01	2.518656133536630315e-01
7.140987370997130768e+00	5.145397403579646811e-01	7.765147612504204044e-01	2.525647194655089578e-01
7.156902865306317807e+00	5.153890258335140917e-01	7.775056376423976623e-01	2.532724140246304656e-01
7.172818359615508399e+00	5.162399178247276677e-01	7.784906634388536473e-01	2.539891722106016880e-01
7.188733853924698991e+00	5.170907758968966705e-01	7.794710254914842817e-01	2.547105263023090593e-01
7.204649348233889583e+00	5.179397882341758574e-01	7.804481273972432298e-01	2.554314490711085406e-01
7.220564842543076622e+00	5.187857775024838913e-01	7.814228048990026210e-01	2.561487501059652172e-01
7.236480336852267214e+00	5.196280205053703805e-01	7.823954938113844015e-01	2.568605471993564149e-01
7.252395831161457807e+00	5.204660297778833655e-01	7.833664373918445278e-01	2.575656221639221477e-01
7.268311325470644846e+00	5.212994469762657346e-01	7.843357867165337005e-01	2.582631072359977131e-01
7.284226819779835438e+00	5.221279964465613821e-01	7.853036431451203558e-01	2.589523497480024639e-01
7.300142314089026030e+00	5.229514647828671370e-01	7.862700756945296687e-01	2.596328538712046052e-01
7.316057808398213069e+00	5.237696919339148716e-01	7.872351272353783624e-01	2.603042566324514362e-01
7.331973302707403661e+00	5.245825680557374415e-01	7.881988151249005314e-01	2.609663209865743516e-01
7.347888797016594253e+00	5.253900337145775978e-01	7.891611286107770296e-01	2.616189388183781661e-01
7.363804291325784845e+00	5.261920822941263953e-01	7.901220241373938524e-01	2.622621404508589382e-01
7.379719785634971885e+00	5.269887636327955649e-01	7.910814195317718012e-01	2.628961077338193286e-01
7.395635279944162477e+00	5.277801872358302004e-01	7.920391887368252171e-01	2.635211857348352393e-01
7.411550774253353069e+00	5.285665218364801188e-01	7.929951603464523435e-01	2.641378833265078940e-01
7.427466268562540108e+00	5.293479859879055560e-01	7.939491253259326475e-01	2.647468466498784645e-01
7.443381762871730700e+00	5.301248236201548947e-01	7.949008601075410185e-01	2.653487871327687708e-01
7.459297257180921292e+00	5.308972629320056758e-01	7.958501668614563762e-01	2.659443590025549753e-01
7.475212751490108332e+00	5.316654687952871994e-01	7.967969208767222700e-01	2.665340167138520733e-01
7.491128245799298924e+00	5.324295106100404018e-01	7.977411030107133261e-01	2.671179182093674220e-01
7.507043740108489516e+00	5.331893639091753734e-01	7.986827985695332810e-01	2.676959292488175213e-01
7.522959234417680108e+00	5.339449430401099761e-01	7.996221649515153906e-01	2.682677211287045060e-01
7.538874728726867147e+00	5.346961445219889919e-01	8.005593883646393571e-01	2.688329006793386822e-01
7.554790223036057739e+00	5.354428818566250303e-01	8.014946489856056289e-01	2.693911147276443763e-01
7.570705717345248331e+00	5.361851049147764448e-01	8.024281016318597359e-01	2.699421081976932091e-01
7.586621211654435371e+00	5.369228065552795748e-01	8.033598694013537322e-01	2.704857437092054728e-01
7.602536705963625963e+00	5.376560218497421495e-01	8.042900449305626642e-01	2.710219987689216348e-01
7.618452200272816555e+00	5.383848241730675444e-01	8.052186949842559116e-01	2.715509533618791216e-01
7.634367694582007147e+00	5.391093205770109975e-01	8.061458659170626095e-01	2.720727752369593300e-01
7.650283188891194186e+00	5.398296475206779688e-01	8.070715888890710454e-01	2.725877061522848921e-01
7.666198683200384778e+00	5.405459672973208507e-01	8.079958844556429653e-01	2.730960501389987916e-01
7.682114177509575370e+00	5.412584651654543944e-01	8.089187664864285754e-01	2.735981638444802688e-01
7.698029671818762409e+00	5.419673470727343068e-01	8.098402454905926362e-01	2.740944486548759773e-01
7.713945166127953001e+00	5.426728378369410910e-01	8.107603314508827763e-01	2.745853442229994057e-01
7.729860660437143594e+00	5.433751796609361806e-01	8.116790362576298268e-01	2.750713230642425899e-01
7.745776154746330633e+00	5.440746308812218768e-01	8.125963758117282776e-01	2.755528859507154205e-01
7.761691649055521225e+00	5.447714648720798358e-01	8.135123718441283902e-01	2.760305579000312814e-01
7.777607143364711817e+00	5.454659690457970278e-01	8.144270534818189855e-01	2.765048846097750701e-01
7.793522637673902409e+00	5.461584439035597205e-01	8.153404585775845259e-01	2.769764292295348596e-01
7.809438131983089448e+00	5.468492021016898574e-01	8.162526348124778952e-01	2.774457693909018752e-01
7.825353626292280040e+00	5.475385675047474976e-01	8.171636405753457399e-01	2.779134944341492552e-01
7.841269120601470632e+00	5.482268742013818308e-01	8.180735456220726842e-01	2.783802027806909773e-01
7.857184614910657672e+00	5.489144654614042107e-01	8.189824315177713920e-01	2.788464994050369739e-01
7.873100109219848264e+00	5.496016926140213643e-01	8.198903918672759694e-01	2.793129933607668147e-01
7.889015603529038856e+00	5.502889138281318315e-01	8.207975323422246339e-01	2.797802953140390292e-01
7.904931097838225895e+00	5.509764927766002129e-01	8.217039705162652030e-01	2.802490150369352784e-01
7.920846592147416487e+00	5.516647971680378459e-01	8.226098355226918457e-01	2.807197588133837907e-01
7.936762086456607079e+00	5.523541971322759592e-01	8.235152675507051434e-01	2.811931267138468304e-01
7.952677580765797671e+00	5.530450634496890672e-01	8.244204171970530570e-01	2.816697097023251328e-01
7.968593075074984711e+00	5.537377656200448417e-01	8.253254446887616780e-01	2.821500865513280609e-01
7.984508569384175303e+00	5.544326697734486276e-01	8.262305189900678304e-01	2.826348205568294247e-01
8.000424063693365895e+00	5.551301364339663591e-01	8.271358168027658220e-01	2.831244560651669517e-01
8.016339558002552934e+00	5.558305181550070584e-01	8.280415214644811783e-01	2.836195148455328829e-01
8.032255052311743526e+00	5.565341570538230309e-01	8.289478217446448749e-01	2.841204923630011869e-01
8.048170546620934118e+00	5.572413822796208338e-01	8.298549105340182752e-01	2.846278540252234479e-01
8.064086040930121158e+00	5.579525074550306663e-01	8.307629834212697517e-01	2.851420314887916363e-01
8.080001535239311750e+00	5.586678281334199747e-01	8.316722371499567501e-01	2.856634191168831438e-01
8.095917029548502342e+00	5.593876193145479458e-01	8.325828679515432373e-01	2.861923706775526544e-01
8.111832523857692934e+00	5.601121330585240310e-01	8.334950697545919773e-01	2.867291963624560291e-01
8.127748018166879973e+00	5.608415962334835081e-01	8.344090322764464718e-01	2.872741601905205444e-01
8.143663512476070565e+00	5.615762084266997523e-01	8.353249390106471939e-01	2.878274778427523106e-01
8.159579006785261157e+00	5.623161400428230428e-01	8.362429651301785949e-01	2.883893149554674351e-01
8.175494501094448196e+00	5.630615306073619708e-01	8.371632753325290999e-01	2.889597858821948417e-01
8.191409995403638789e+00	5.638124872887926298e-01	8.380860216570877874e-01	2.895389529204974721e-01
8.207325489712829381e+00	5.645690836490785403e-01	8.390113413082177507e-01	2.901268259899393298e-01
8.223240984022019973e+00	5.653313586299671956e-01	8.399393545184097309e-01	2.907233627415246047e-01
8.239156478331207012e+00	5.660993157815368271e-01	8.408701624847823020e-01	2.913284690782912967e-01
8.255071972640397604e+00	5.668729227405979731e-01	8.418038454083743849e-01	2.919420000728215614e-01
8.270987466949588196e+00	5.676521109702201695e-01	8.427404606585484625e-01	2.925637612818919320e-01
8.286902961258775235e+00	5.684367757775574681e-01	8.436800410747120615e-01	2.931935104804028747e-01
8.302818455567965827e+00	5.692267766332220758e-01	8.446225934066442509e-01	2.938309598597999561e-01
8.318733949877156419e+00	5.700219378175446217e-01	8.455680968874959014e-01	2.944757787475933974e-01
8.334649444186343459e+00	5.708220494121897248e-01	8.465165019354281561e-01	2.951275968889513490e-01
8.350564938495534051e+00	5.716268686369276875e-01	8.474677289941874303e-01	2.957860082796680001e-01
8.366480432804724643e+00	5.724361215034129424e-01	8.484216675472533442e-01	2.964505754595724851e-01
8.382395927113915235e+00	5.732495047285953715e-01	8.493781753662769107e-01	2.971208340909138323e-01
8.398311421423102274e+00	5.740666878301271536e-01	8.503370780714059052e-01	2.977962975888483466e-01
8.414226915732292866e+00	5.748873153218105880e-01	8.512981690811960434e-01	2.984764615624251882e-01
8.430142410041483458e+00	5.757110089390963248e-01	8.522612100125693813e-01	2.991608078656232683e-01
8.446057904350670498e+00	5.765373698477511688e-01	8.532259315619910023e-01	2.998488081335113353e-01
8.461973398659861090e+00	5.773659808158329021e-01	8.541920348653785355e-01	3.005399267662872687e-01
8.477888892969051682e+00	5.781964083547076472e-01	8.551591933020361580e-01	3.012336234073791363e-01
8.493804387278238721e+00	5.790282048571413487e-01	8.561270546791647229e-01	3.019293550351179745e-01
8.509719881587429313e+00	5.798609107810376306e-01	8.570952437066954310e-01	3.026265778553797747e-01
8.525635375896619905e+00	5.806940569507499372e-01	8.580633646423929672e-01	3.033247492591069072e-01
8.541550870205810497e+00	5.815271670822776962e-01	8.590310039453254998e-01	3.040233302192299480e-01
8.557466364514997537e+00	5.823597606990741360e-01	8.599977327052705789e-01	3.047217886928776931e-01
8.573381858824188129e+00	5.831913567224882300e-01	8.609631084819756586e-01	3.054196049630008014e-01
8.589297353133378721e+00	5.840214782637654922e-01	8.619266759146557710e-01	3.061162806128751579e-01
8.605212847442565760e+00	5.848496596792798208e-01	8.628879648628203780e-01	3.068113544957392635e-01
8.621128341751756352e+00	5.856754582098097073e-01	8.638464834306684992e-01	3.075044329889508599e-01
8.637043836060946944e+00	5.864984757285625072e-01	8.648016996435419212e-01	3.081952518135831487e-01
8.652959330370133983e+00	5.873184050063092743e-01	8.657529956051206455e-01	3.088838144074979031e-01
8.668874824679324576e+00	5.881351415698561347e-01	8.666995481054613482e-01	3.095707350342509212e-01
8.684790318988515168e+00	5.889490823883426485e-01	8.676399997650066087e-01	3.102581650116786882e-01
8.700705813297705760e+00	5.897618684607848216e-01	8.685716312936708761e-01	3.109521056278988227e-01
8.716621307606892799e+00	5.905768913456598268e-01	8.694897875439453472e-01	3.116639951473743619e-01
8.732536801916083391e+00	5.913954808810226726e-01	8.703921296174270683e-01	3.123988321446182770e-01
8.748452296225273983e+00	5.922143305818551307e-01	8.712815485118469150e-01	3.131471126518633463e-01
8.764367790534461022e+00	5.930303903543452382e-01	8.721607231222356926e-01	3.139000575864548392e-01
8.780283284843651614e+00	5.938423060113288132e-01	8.730305006353795694e-01	3.146541113872780016e-01
8.796198779152842206e+00	5.946496056761705340e-01	8.738907986742806555e-01	3.154084126780604125e-01
8.812114273462032799e+00	5.954519448494570710e-01	8.747414519631184771e-01	3.161624377357956650e-01
8.828029767771219838e+00	5.962487307537845949e-01	8.755826393663733720e-01	3.169148221411958177e-01
8.843945262080410430e+00	5.970393345790010464e-01	8.764146476260925578e-01	3.176640215319095351e-01
8.859860756389601022e+00	5.978232735459055869e-01	8.772376657930458510e-01	3.184088812987652672e-01
8.875776250698788061e+00	5.986001978760859821e-01	8.780517992087046864e-01	3.191485965434673333e-01
8.891691745007978653e+00	5.993698470155708335e-01	8.788571183846174417e-01	3.198825756465242809e-01
8.907607239317169245e+00	6.001320232992497505e-01	8.796536880668731628e-01	3.206103585316263382e-01
8.923522733626356285e+00	6.008865787872000874e-01	8.804415811068819764e-01	3.213315764675181985e-01
8.939438227935546877e+00	6.016334085138896892e-01	8.812208847184623828e-01	3.220459323093169957e-01
8.955353722244737469e+00	6.023724465561425268e-01	8.819917031874389135e-01	3.227531899248461955e-01
8.971269216553928061e+00	6.031036632498674166e-01	8.827541589498792973e-01	3.234531675498554804e-01
8.987184710863115100e+00	6.038270628114597027e-01	8.835083929183381590e-01	3.241457327045812464e-01
9.003100205172305692e+00	6.045426810723888433e-01	8.842545644271195826e-01	3.248307977176580486e-01
9.019015699481496284e+00	6.052505832728859447e-01	8.849928508989761688e-01	3.255083156467957761e-01
9.034931193790683324e+00	6.059508619880320524e-01	8.857234471894194217e-01	3.261782767866446830e-01
9.050846688099873916e+00	6.066436353180727492e-01	8.864465644956864843e-01	3.268407061404589586e-01
9.066762182409064508e+00	6.073290454833709662e-01	8.871624287048065494e-01	3.274956622619354385e-01
9.082677676718251547e+00	6.080072579381200493e-01	8.878712780827641149e-01	3.281432377934759836e-01
9.098593171027442139e+00	6.086784610718379840e-01	8.885733602563194999e-01	3.287835618873565235e-01
9.114508665336632731e+00	6.093428665185526283e-01	8.892689284936501348e-01	3.294168045434551773e-01
9.130424159645823323e+00	6.100007100490920653e-01	8.899582373395138468e-01	3.300431827586703393e-01
9.146339653955010363e+00	6.106522529801368115e-01	8.906415377072118833e-01	3.306629682530617398e-01
9.162255148264200955e+00	6.112977839802689051e-01	8.913190715902683525e-01	3.312764963702695131e-01
9.178170642573391547e+00	6.119376210622849976e-01	8.919910666622835604e-01	3.318841754622864348e-01
9.194086136882578586e+00	6.125721133888949455e-01	8.926577312246568585e-01	3.324864955531329769e-01
9.210001631191769178e+00	6.132016422556549884e-01	8.933192502757671960e-01	3.330840342355428363e-01
9.225917125500959770e+00	6.138266202521036607e-01	8.939757839120190397e-01	3.336774565921882263e-01
9.241832619810146809e+00	6.144474872274513499e-01	8.946274697281555444e-01	3.342675047267471555e-01
9.257748114119337401e+00	6.150647015485158908e-01	8.952744310660794014e-01	3.348549720309523248e-01
9.273663608428527994e+00	6.156787256622002769e-01	8.959167923526289989e-01	3.354406589717716103e-01
9.289579102737718586e+00	6.162900065741999667e-01	8.965547008620137204e-01	3.360253122863862130e-01
9.305494597046905625e+00	6.168989544015364146e-01	8.971883511711159498e-01	3.366095576319568794e-01
9.321410091356096217e+00	6.175059244520959556e-01	8.978180057657291213e-01	3.371938431384627899e-01
9.337325585665286809e+00	6.181112084333012513e-01	8.984440049900332959e-01	3.377784118765691512e-01
9.353241079974473848e+00	6.187150374692363952e-01	8.990667629670815453e-01	3.383633119713912452e-01
9.369156574283664440e+00	6.193175950769730376e-01	8.996867515442046326e-01	3.389484386097414981e-01
9.385072068592855032e+00	6.199190349981755777e-01	9.003044782826027381e-01	3.395335917137484172e-01
9.400987562902045624e+00	6.205194984758499732e-01	9.009204649614374061e-01	3.401185319902625404e-01
9.416903057211232664e+00	6.211191275211261908e-01	9.015352307795782005e-01	3.407030242626741812e-01
9.432818551520423256e+00	6.217180731379543523e-01	9.021492815478640015e-01	3.412868647280447587e-01
9.448734045829613848e+00	6.223164991235838883e-01	9.027631041728645389e-01	3.418698940743032377e-01
9.464649540138800887e+00	6.229145827104118904e-01	9.033771649344624066e-01	3.424520004863613742e-01
9.480565034447991479e+00	6.235125132931014225e-01	9.039919100673717844e-01	3.430331165188310605e-01
9.496480528757182071e+00	6.241104901870545563e-01	9.046077675030185228e-01	3.436132128710905898e-01
9.512396023066369111e+00	6.247087200360382786e-01	9.052251490173519599e-01	3.441922910547246528e-01
9.528311517375559703e+00	6.253074142274405167e-01	9.058444523406867788e-01	3.447703761141943102e-01
9.544227011684750295e+00	6.259067864994952712e-01	9.064660629961245331e-01	3.453475100028659539e-01
9.560142505993940887e+00	6.265070508195791366e-01	9.070903557618211766e-01	3.459237458773370966e-01
9.576058000303127926e+00	6.271084195543145112e-01	9.077176957251266165e-01	3.464991433835024059e-01
9.591973494612318518e+00	6.277111019225345423e-01	9.083484389348552845e-01	3.470737649102137445e-01
9.607888988921509110e+00	6.283153027088006493e-01	9.089829326764840012e-01	3.476476727411172973e-01
9.623804483230696150e+00	6.289212212104414723e-01	9.096215154029796413e-01	3.482209270179033589e-01
9.639719977539886742e+00	6.295290503906817436e-01	9.102645163564823116e-01	3.487935844248811756e-01
9.655635471849077334e+00	6.301389762119923299e-01	9.109122549160580951e-01	3.493656975079265647e-01
9.671550966158264373e+00	6.307511771263429878e-01	9.115650397053066678e-01	3.499373145473793079e-01
9.687466460467454965e+00	6.313658237021428921e-01	9.122231674913184873e-01	3.505084799129672968e-01
9.703381954776645557e+00	6.319830783716188227e-01	9.128869219029290827e-01	3.510792348403085628e-01
9.719297449085836149e+00	6.326030952878577418e-01	9.135565719905187620e-01	3.516496185851967216e-01
9.735212943395023188e+00	6.332260202895132473e-01	9.142323706395271143e-01	3.522196699394993802e-01
9.751128437704213781e+00	6.338519909869048119e-01	9.149145528307166542e-01	3.527894291430929696e-01
9.767043932013404373e+00	6.344811370149766594e-01	9.156033337005244910e-01	3.533589403294287723e-01
9.782959426322591412e+00	6.351135805693377545e-01	9.162989062653110750e-01	3.539282548733644895e-01
9.798874920631782004e+00	6.357494375171480749e-01	9.170014384504738825e-01	3.544974365838222674e-01
9.814790414940972596e+00	6.363888198660686557e-01	9.177110684410084707e-01	3.550665712911288407e-01
9.830705909250159635e+00	6.370318419733475013e-01	9.184278953386111333e-01	3.556357886080839248e-01
9.846621403559350227e+00	6.376786392410724869e-01	9.191519540248793696e-01	3.562053244572656041e-01
9.862536897868540819e+00	6.383294419629091943e-01	9.198831200330046531e-01	3.567757638928137354e-01
9.878452392177731411e+00	6.389850306832056681e-01	9.206205297032223900e-01	3.573495316631890018e-01
9.894367886486918451e+00	6.396506420813966587e-01	9.213576116403252581e-01	3.579436725224681148e-01
9.910283380796109043e+00	6.403323411934238596e-01	9.220866597730970060e-01	3.585780226137507687e-01
9.926198875105299635e+00	6.410215222598927287e-01	9.228185735880420903e-01	3.592244709317433671e-01
9.942114369414486674e+00	6.417156315427399171e-01	9.235565507595890899e-01	3.598747123258907443e-01
9.958029863723677266e+00	6.424142421994903929e-01	9.243010456908271610e-01	3.605274387081535692e-01
9.973945358032867858e+00	6.431171927342401728e-01	9.250521313775992294e-01	3.611822540908811163e-01
9.989860852342058450e+00	6.438243709545878879e-01	9.258097733166725796e-01	3.618389685925032517e-01
1.000577634665124549e+01	6.445356712914164232e-01	9.265738834633592269e-01	3.624974591194736195e-01
1.002169184096043608e+01	6.452509825281098621e-01	9.273443357285000577e-01	3.631576293277196665e-01
1.003760733526962667e+01	6.459701832790281095e-01	9.281209717937393133e-01	3.638193947643168502e-01
1.005352282957881371e+01	6.466931399717029683e-01	9.289036039133896638e-01	3.644826760300162727e-01
1.006943832388800431e+01	6.474197057840258562e-01	9.296920166773572358e-01	3.651473948906944766e-01
1.008535381819719490e+01	6.481497199973513812e-01	9.304859684275432752e-01	3.658134715671595427e-01
1.010126931250638194e+01	6.488830075564867572e-01	9.312851926008499648e-01	3.664808225121235497e-01
1.011718480681557253e+01	6.496193787514767948e-01	9.320893991140833945e-01	3.671493583888701950e-01
1.013310030112476312e+01	6.503586289883166449e-01	9.328982758389366969e-01	3.678189821376965929e-01
1.014901579543395371e+01	6.511005386401100825e-01	9.337114901831310432e-01	3.684895870970891218e-01
1.016493128974314075e+01	6.518448729826420429e-01	9.345286907765202322e-01	3.691610551887638536e-01
1.018084678405233134e+01	6.525913822251186991e-01	9.353495092504527930e-01	3.698332551997846052e-01
1.019676227836152194e+01	6.533398016506088979e-01	9.361735620917863709e-01	3.705060412094313693e-01
1.021267777267070898e+01	6.540898518825437602e-01	9.370004525481858693e-01	3.711792512169016511e-01
1.022859326697989957e+01	6.548412392940484716e-01	9.378297725582138700e-01	3.718527060298830178e-01
1.024450876128909016e+01	6.555936565760884793e-01	9.386611046780279910e-01	3.725262084741490232e-01
1.026042425559827720e+01	6.563467834784907362e-01	9.394940239762046286e-01	3.731995429807767883e-01
1.027633974990746779e+01	6.571002877349934046e-01	9.403280998692551407e-01	3.738724756007316685e-01
1.029225524421665838e+01	6.578538261796051945e-01	9.411628978728436845e-01	3.745447544863667044e-01
1.030817073852584898e+01	6.586070460569675156e-01	9.419979812472573100e-01	3.752161108666777212e-01
1.032408623283503601e+01	6.593595865241599352e-01	9.428329125204222283e-01	3.758862605278976976e-01
1.034000172714422661e+01	6.601110803357920220e-01	9.436672548772362390e-01	3.765549057943478051e-01
1.035591722145341720e+01	6.608611556984430591e-01	9.445005734100514472e-01	3.772217379868346709e-01
1.037183271576260424e+01	6.616094382747944591e-01	9.453324362315370655e-01	3.778864403180518527e-01
1.038774821007179483e+01	6.623555533123672845e-01	9.461624154574796997e-01	3.785486911672548693e-01
1.040366370438098542e+01	6.630991278667603961e-01	9.469900880732560200e-01	3.792081676602648277e-01
1.041957919869017246e+01	6.638397930848259909e-01	9.478150367034574586e-01	3.798645494661944677e-01
1.043549469299936305e+01	6.645771865093188513e-01	9.486368503094602112e-01	3.805175227091774359e-01
1.045141018730855365e+01	6.653109543632291789e-01	9.494551248445598501e-01	3.811667838818985077e-01
1.046732568161774424e+01	6.660407537691672708e-01	9.502694639007320809e-01	3.818120436376024052e-01
1.048324117592693128e+01	6.667662548567324654e-01	9.510794793851827800e-01	3.824530303282821508e-01
1.049915667023612187e+01	6.674871427088922005e-01	9.518847922685160778e-01	3.830894931492683786e-01
1.051507216454531246e+01	6.682031190971454704e-01	9.526850334493210948e-01	3.837212047449698460e-01
1.053098765885449950e+01	6.689139039553766430e-01	9.534798447813344069e-01	3.843479631294189347e-01
1.054690315316369009e+01	6.696192365449741279e-01	9.542688803074890203e-01	3.849695927824592356e-01
1.056281864747288068e+01	6.703188762707725790e-01	9.550518077376728421e-01	3.855859448038723714e-01
1.057873414178207128e+01	6.710126031212831910e-01	9.558283101903604084e-01	3.861968960522059735e-01
1.059464963609125832e+01	6.717002177301377719e-01	9.565980881886959608e-01	3.868023472715795830e-01
1.061056513040044891e+01	6.723815410909272927e-01	9.573608618560205397e-01	3.874022203258341013e-01
1.062648062470963950e+01	6.730564140049364319e-01	9.581163731935953276e-01	3.879964548162774807e-01
1.064239611901882654e+01	6.737246963973211322e-01	9.588643882487823955e-01	3.885850045458598134e-01
1.065831161332801713e+01	6.743862666943855055e-01	9.596046989055572185e-01	3.891678344832137926e-01
1.067422710763720772e+01	6.750410215014421844e-01	9.603371239662401582e-01	3.897449190366442662e-01
1.069014260194639476e+01	6.756888758472799905e-01	9.610615091577932034e-01	3.903162425367667221e-01
1.070605809625558535e+01	6.763297642676096011e-01	9.617777256878132786e-01	3.908818028474059791e-01
1.072197359056477595e+01	6.769636430129690741e-01	9.624856669579733293e-01	3.914416190679647634e-01
1.073788908487396654e+01	6.775904937691751284e-01	9.631852429021536821e-01	3.919957446361965192e-01
1.075380457918315358e+01	6.782103296874947285e-01	9.638763708532875896e-01	3.925442885217018119e-01
1.076972007349234417e+01	6.788232058540395464e-01	9.645589600035695543e-01	3.930874517045095384e-01
1.078563556780153476e+01	6.794292406749374846e-01	9.652328805121206390e-01	3.936256008377543858e-01
1.080155106211072180e+01	6.800286706738095655e-01	9.658978861476059663e-01	3.941594552000132201e-01
1.081746655641991239e+01	6.806220336347470479e-01	9.665533590833869093e-01	3.946907081861071864e-01
1.083338205072910299e+01	6.812109836695244836e-01	9.671971795024596474e-01	3.952247878365893197e-01
1.084929754503829002e+01	6.818015833709687445e-01	9.678211590990872804e-01	3.957820076428502643e-01
1.086521303934748062e+01	6.823999295044919089e-01	9.684170564051768348e-01	3.963828026038069274e-01
1.088112853365667121e+01	6.829987734819649159e-01	9.689951338947314641e-01	3.970024130691983677e-01
1.089704402796586180e+01	6.835936983952393131e-01	9.695618127904069850e-01	3.976255840000716413e-01
1.091295952227504884e+01	6.841838194602500867e-01	9.701186695109427216e-01	3.982489694095575072e-01
1.092887501658423943e+01	6.847690916867168465e-01	9.706661498861312021e-01	3.988720334873024909e-01
1.094479051089343002e+01	6.853497151217499139e-01	9.712043886105190538e-01	3.994950416329807741e-01
1.096070600520261706e+01	6.859259896129955569e-01	9.717334077055550523e-01	4.001185715204361171e-01
1.097662149951180766e+01	6.864982613934696998e-01	9.722531882802638581e-01	4.007433345066755970e-01
1.099253699382099825e+01	6.870668910029231746e-01	9.727637131075297372e-01	4.013700688983166120e-01
1.100845248813018529e+01	6.876322266039791575e-01	9.732650021138801177e-01	4.019994510940781973e-01
1.102436798243937588e+01	6.881945814346939194e-01	9.737571424881110715e-01	4.026320203812767118e-01
1.104028347674856647e+01	6.887542189562019246e-01	9.742403083335721137e-01	4.032681295788317355e-01
1.105619897105775706e+01	6.893113489595582566e-01	9.747147651263732282e-01	4.039079327927432850e-01
1.107211446536694410e+01	6.898661343831514747e-01	9.751808591405251025e-01	4.045514096257777914e-01
1.108802995967613469e+01	6.904187048678025462e-01	9.756389972799146548e-01	4.051984124556903821e-01
1.110394545398532529e+01	6.909691717466611705e-01	9.760896247221140243e-01	4.058487187712083166e-01
1.111986094829451233e+01	6.915176404714169500e-01	9.765332060288650640e-01	4.065020749139688361e-01
1.113577644260370292e+01	6.920642188229474412e-01	9.769702121144892004e-01	4.071582255314057375e-01
1.115169193691289351e+01	6.926090211100971450e-01	9.774011128481980837e-01	4.078169293719961508e-01
1.116760743122208410e+01	6.931521694153438551e-01	9.778263738397015015e-01	4.084779649909861532e-01
1.118352292553127114e+01	6.936937930408643149e-01	9.782464558006591648e-01	4.091411302810695205e-01
1.119943841984046173e+01	6.942340270556550674e-01	9.786618152144554994e-01	4.098062388968545799e-01
1.121535391414965233e+01	6.947730105283435043e-01	9.790729054832865152e-01	4.104731155734004933e-01
1.123126940845883937e+01	6.953108847743689758e-01	9.794801780789743617e-01	4.111415914697636453e-01
1.124718490276802996e+01	6.958477917752834419e-01	9.798840834646312947e-01	4.118115000859355890e-01
1.126310039707722055e+01	6.963838728273459289e-01	9.802850716974036427e-01	4.124826739572882706e-01
1.127901589138640759e+01	6.969192674235449303e-01	9.806835926992422126e-01	4.131549421478476480e-01
1.129493138569559818e+01	6.974541123488361416e-01	9.810800962190360242e-01	4.138281284786362590e-01
1.131084688000478877e+01	6.979885409596912060e-01	9.814750315237896761e-01	4.145020503955927915e-01
1.132676237431397936e+01	6.985226826183318360e-01	9.818688468593927965e-01	4.151765183772709311e-01
1.134267786862316640e+01	6.990566622547466080e-01	9.822619887195046529e-01	4.158513357899885632e-01
1.135859336293235700e+01	6.995906000335536667e-01	9.826549009570197946e-01	4.165262991100874834e-01
1.137450885724154759e+01	7.001246111067827016e-01	9.830480237683534295e-01	4.172011984452119182e-01
1.139042435155073463e+01	7.006588054373138474e-01	9.834417925767877655e-01	4.178758182978399294e-01
1.140633984585992522e+01	7.011932876808439907e-01	9.838366368377338134e-01	4.185499385239542236e-01
1.142225534016911581e+01	7.017281571168996201e-01	9.842329787857615475e-01	4.192233354480376373e-01
1.143817083447830285e+01	7.022635076216060535e-01	9.846312321407124646e-01	4.198957831024996423e-01
1.145408632878749344e+01	7.027994276768216864e-01	9.850318007878324789e-01	4.205670545658108384e-01
1.147000182309668403e+01	7.033360004118301978e-01	9.854350774446731798e-01	4.212369233789872158e-01
1.148591731740587463e+01	7.038733036752412575e-01	9.858414423253041292e-01	4.219051650251783858e-01
1.150183281171506167e+01	7.044114101360517965e-01	9.862512618101308970e-01	4.225715584619726406e-01
1.151774830602425226e+01	7.049503874141100912e-01	9.866648871272052368e-01	4.232358877010149456e-01
1.153366380033344285e+01	7.054902982415915957e-01	9.870826530481977557e-01	4.238979434349853803e-01
1.154957929464262989e+01	7.060312006586522138e-01	9.875048765990228627e-01	4.245575247182816203e-01
1.156549478895182048e+01	7.065731482485386739e-01	9.879318557809616541e-01	4.252144407161156936e-01
1.158141028326101107e+01	7.071161904204711357e-01	9.883638682924961172e-01	4.258685125484461542e-01
1.159732577757019811e+01	7.076603727534704902e-01	9.888011702334722486e-01	4.265195752734687873e-01
1.161324127187938871e+01	7.082057374224707269e-01	9.892439947596085581e-01	4.271674800853328402e-01
1.162915676618857930e+01	7.087523237423090094e-01	9.896925506321945232e-01	4.278120968524234402e-01
1.164507226049776989e+01	7.093001688909406077e-01	9.901470205669404834e-01	4.284533172149407321e-01
1.166098775480695693e+01	7.098493089212809526e-01	9.906075592104115479e-01	4.290910586321504128e-01
1.167690324911614752e+01	7.103997802641511816e-01	9.910742904271087061e-01	4.297252701011936571e-01
1.169281874342533811e+01	7.109516221134992708e-01	9.915473032862140990e-01	4.303559409407844982e-01
1.170873423773452515e+01	7.115048804890971024e-01	9.920266455081652168e-01	4.309831154700289879e-01
1.172464973204371574e+01	7.120596156955372180e-01	9.925123116938886492e-01	4.316069196971857869e-01
1.174056522635290634e+01	7.126159171790297231e-01	9.930042201069290142e-01	4.322276142511304320e-01
1.175648072066209693e+01	7.131739359614083229e-01	9.935021621613677745e-01	4.328457097614489268e-01
1.177239621497128397e+01	7.137339633231936098e-01	9.940056799687262412e-01	4.334622466776609784e-01
1.178831170928047456e+01	7.142966448841806537e-01	9.945137330439755008e-01	4.340795567243857511e-01
1.180422720358966515e+01	7.148636077696630675e-01	9.950237208936826283e-01	4.347034946456435067e-01
1.182014269789885219e+01	7.154388632348704924e-01	9.955292902978456482e-01	4.353484361718953921e-01
1.183605819220804278e+01	7.160274849544708831e-01	9.960223584590517376e-01	4.360326114498900285e-01
1.185197368651723338e+01	7.166275726806367041e-01	9.965056286719082834e-01	4.367495166893650693e-01
1.186788918082642041e+01	7.172337401550792357e-01	9.969872431140188729e-01	4.374802371961395986e-01
1.188380467513561101e+01	7.178431255431944047e-01	9.974714268232571790e-01	4.382148242631316859e-01
1.189972016944480160e+01	7.184545187231815566e-01	9.979598194629648589e-01	4.389492179833981989e-01
1.191563566375399219e+01	7.190673141059371609e-01	9.984530966238636118e-01	4.396815315880106545e-01
1.193155115806317923e+01	7.196811303557368866e-01	9.989515599950156144e-01	4.404107007164582144e-01
1.194746665237236982e+01	7.202956777196530824e-01	9.994553438726574424e-01	4.411360115666487780e-01
1.196338214668156041e+01	7.209107067911694200e-01	9.999644954444191214e-01	4.418569181379196631e-01
1.197929764099074745e+01	7.215259865476739698e-01	1.000000000000000000e+00	4.425729633600599122e-01
1.199521313529993805e+01	7.221412941323034351e-01	1.000000000000000000e+00	4.432837418511813565e-01
1.201112862960912864e+01	7.227564098434635653e-01	1.000000000000000000e+00	4.439888810853784284e-01
1.202704412391831568e+01	7.233711146463681629e-01	1.000000000000000000e+00	4.446880314299007653e-01
1.204295961822750627e+01	7.239851890067211526e-01	1.000000000000000000e+00	4.453808607904678474e-01
1.205887511253669686e+01	7.245984124702158358e-01	1.000000000000000000e+00	4.460670518198626699e-01
1.207479060684588745e+01	7.252105636924851551e-01	1.000000000000000000e+00	4.467463006445086537e-01
1.209070610115507449e+01	7.258214207583548738e-01	1.000000000000000000e+00	4.474183165419396424e-01
1.210662159546426508e+01	7.264307616964754688e-01	1.000000000000000000e+00	4.480828222421313622e-01
1.212253708977345568e+01	7.270383651302749772e-01	1.000000000000000000e+00	4.487395546505481558e-01
1.213845258408264272e+01	7.276440110247979209e-01	1.000000000000000000e+00	4.493882658577129652e-01
1.215436807839183331e+01	7.282474814990681500e-01	1.000000000000000000e+00	4.500287243363816359e-01
1.217028357270102390e+01	7.288485616792617083e-01	1.000000000000000000e+00	4.506607162477216377e-01
1.218619906701021094e+01	7.294470405713020522e-01	1.000000000000000000e+00	4.512840467897116237e-01
1.220211456131940153e+01	7.300427119337525861e-01	1.000000000000000000e+00	4.518985415287602447e-01
1.221803005562859212e+01	7.306353751338729996e-01	1.000000000000000000e+00	4.525040476622967933e-01
1.223394554993778272e+01	7.312248359718483970e-01	1.000000000000000000e+00	4.531004351671671926e-01
1.224986104424696975e+01	7.318109074608443176e-01	1.000000000000000000e+00	4.536875977976234098e-01
1.226577653855616035e+01	7.323934105538699724e-01	1.000000000000000000e+00	4.542654539080456799e-01
1.228169203286535094e+01	7.329721748124942149e-01	1.000000000000000000e+00	4.548339470896704539e-01
1.229760752717453798e+01	7.335470390172322830e-01	1.000000000000000000e+00	4.553930466273613531e-01
1.231352302148372857e+01	7.341178517247545221e-01	1.000000000000000000e+00	4.559427478014341228e-01
1.232943851579291916e+01	7.346844717826150895e-01	1.000000000000000000e+00	4.564830720794238461e-01
1.234535401010210975e+01	7.352467688176074212e-01	1.000000000000000000e+00	4.570140672622380329e-01
1.236126950441129679e+01	7.358046237185645877e-01	1.000000000000000000e+00	4.575358076662675022e-01
1.237718499872048739e+01	7.363579291379102054e-01	1.000000000000000000e+00	4.580483944358125781e-01
1.239310049302967798e+01	7.369065900379916378e-01	1.000000000000000000e+00	4.585519560866047062e-01
1.240901598733886502e+01	7.374505243078063321e-01	1.000000000000000000e+00	4.590466493797767389e-01
1.242493148164805561e+01	7.379896634729338212e-01	1.000000000000000000e+00	4.595326606155106242e-01
1.244084697595724620e+01	7.385239535163391489e-01	1.000000000000000000e+00	4.600102074167478627e-01
1.245676247026643324e+01	7.390533558204174236e-01	1.000000000000000000e+00	4.604795410465473138e-01
1.247267796457562383e+01	7.395778482315508162e-01	1.000000000000000000e+00	4.609409492690952903e-01
1.248859345888481442e+01	7.400974262377529866e-01	1.000000000000000000e+00	4.613947597247962107e-01
1.250450895319400502e+01	7.406121042375991559e-01	1.000000000000000000e+00	4.618413437439609082e-01
1.252042444750319206e+01	7.411219168639455734e-01	1.000000000000000000e+00	4.622811204690992493e-01
1.253633994181238265e+01	7.416269203076002459e-01	1.000000000000000000e+00	4.627145610877983484e-01
1.255225543612157324e+01	7.421271935626045924e-01	1.000000000000000000e+00	4.631421928911715336e-01
1.256817093043076028e+01	7.426228394852991688e-01	1.000000000000000000e+00	4.635646027637903566e-01
1.258408642473995087e+01	7.431139855270459948e-01	1.000000000000000000e+00	4.639824395914999844e-01
1.260000191904914146e+01	7.436007839777245554e-01	1.000000000000000000e+00	4.643964149887687132e-01
1.261591741335832850e+01	7.440834115761549850e-01	1.000000000000000000e+00	4.648073018155156610e-01
1.263183290766751909e+01	7.445620684729452599e-01	1.000000000000000000e+00	4.652159304260822248e-01
1.264774840197670969e+01	7.450369769036454537e-01	1.000000000000000000e+00	4.656231839579602627e-01
1.266366389628590028e+01	7.455083808024266512e-01	1.000000000000000000e+00	4.660299971697036137e-01
1.267957939059508732e+01	7.459765495212397068e-01	1.000000000000000000e+00	4.664373704454317093e-01
1.269549488490427791e+01	7.464417933492524249e-01	1.000000000000000000e+00	4.668464272355835054e-01
1.271141037921346850e+01	7.469045106953693391e-01	1.000000000000000000e+00	4.672585879480667392e-01
1.272732587352265554e+01	7.473653250368768042e-01	1.000000000000000000e+00	4.676760739429605129e-01
1.274324136783184613e+01	7.478254996344297911e-01	1.000000000000000000e+00	4.681034331495965706e-01
1.275915686214103673e+01	7.482881083351712315e-01	1.000000000000000000e+00	4.685518483591433192e-01
1.277507235645022377e+01	7.487587956052954574e-01	1.000000000000000000e+00	4.690419495704640229e-01
1.279098785075941436e+01	7.492387577754595629e-01	1.000000000000000000e+00	4.695780279690721093e-01
1.280690334506860495e+01	7.497225323138347886e-01	1.000000000000000000e+00	4.701398596134820917e-01
1.282281883937779554e+01	7.502064289907304229e-01	1.000000000000000000e+00	4.707136806000776219e-01
1.283873433368698258e+01	7.506890608994316594e-01	1.000000000000000000e+00	4.712941603285563108e-01
1.285464982799617317e+01	7.511699254764947487e-01	1.000000000000000000e+00	4.718791949843877953e-01
1.287056532230536376e+01	7.516488435850317007e-01	1.000000000000000000e+00	4.724678487504838653e-01
1.288648081661455080e+01	7.521257722443728255e-01	1.000000000000000000e+00	4.730596670803982051e-01
1.290239631092374140e+01	7.526007350922162553e-01	1.000000000000000000e+00	4.736544224243756096e-01
1.291831180523293199e+01	7.530737927277997290e-01	1.000000000000000000e+00	4.742520064718943051e-01
1.293422729954211903e+01	7.535450282719077242e-01	1.000000000000000000e+00	4.748523783059426240e-01
1.295014279385130962e+01	7.540145394382612443e-01	1.000000000000000000e+00	4.754555364836105524e-01
1.296605828816050021e+01	7.544824337015438864e-01	1.000000000000000000e+00	4.760615024934338191e-01
1.298197378246969080e+01	7.549488250905317388e-01	1.000000000000000000e+00	4.766703101787625463e-01
1.299788927677887784e+01	7.554138319162224668e-01	1.000000000000000000e+00	4.772819985874582893e-01
1.301380477108806843e+01	7.558775750848192310e-01	1.000000000000000000e+00	4.778966069572200270e-01
1.302972026539725903e+01	7.563401768040367568e-01	1.000000000000000000e+00	4.785141711288478650e-01
1.304563575970644607e+01	7.568017595699916278e-01	1.000000000000000000e+00	4.791347209695883125e-01
1.306155125401563666e+01	7.572624453635379282e-01	1.000000000000000000e+00	4.797582785420766993e-01
1.307746674832482725e+01	7.577223550080582903e-01	1.000000000000000000e+00	4.803848568400712615e-01
1.309338224263401784e+01	7.581816076544639627e-01	1.000000000000000000e+00	4.810144589634512968e-01
1.310929773694320488e+01	7.586403203676154172e-01	1.000000000000000000e+00	4.816470776367844930e-01
1.312521323125239547e+01	7.590986077940697907e-01	1.000000000000000000e+00	4.822826949975239641e-01
1.314112872556158607e+01	7.595565818949665537e-01	1.000000000000000000e+00	4.829212825950244259e-01
1.315704421987077311e+01	7.600143517307799135e-01	1.000000000000000000e+00	4.835628015529712664e-01
1.317295971417996370e+01	7.604720232869659480e-01	1.000000000000000000e+00	4.842072028569057163e-01
1.318887520848915429e+01	7.609296993313867663e-01	1.000000000000000000e+00	4.848544277358352583e-01
1.320479070279834133e+01	7.613874792959626214e-01	1.000000000000000000e+00	4.855044081130783229e-01
1.322070619710753192e+01	7.618454591763343942e-01	1.000000000000000000e+00	4.861570671066105520e-01
1.323662169141672251e+01	7.623037314444816026e-01	1.000000000000000000e+00	4.868123195636522849e-01
1.325253718572591310e+01	7.627623849701435921e-01	1.000000000000000000e+00	4.874700726175429377e-01
1.326845268003510014e+01	7.632215049476951396e-01	1.000000000000000000e+00	4.881302262578635087e-01
1.328436817434429074e+01	7.636811728256485132e-01	1.000000000000000000e+00	4.887926739065561188e-01
1.330028366865348133e+01	7.641414662363706922e-01	1.000000000000000000e+00	4.894573029941299280e-01
1.331619916296266837e+01	7.646024589238027414e-01	1.000000000000000000e+00	4.901239955304965701e-01
1.333211465727185896e+01	7.650642206670638101e-01	1.000000000000000000e+00	4.907926286651028702e-01
1.334803015158104955e+01	7.655268171978347747e-01	1.000000000000000000e+00	4.914630752306981543e-01
1.336394564589023659e+01	7.659903101093921141e-01	1.000000000000000000e+00	4.921352042646861547e-01
1.337986114019942718e+01	7.664547567552507656e-01	1.000000000000000000e+00	4.928088815019365243e-01
1.339577663450861778e+01	7.669202101355689916e-01	1.000000000000000000e+00	4.934839698332587621e-01
1.341169212881780837e+01	7.673867187699582315e-01	1.000000000000000000e+00	4.941603297251368487e-01
1.342760762312699541e+01	7.678543265562040032e-01	1.000000000000000000e+00	4.948378195990356665e-01
1.344352311743618600e+01	7.683230726157322943e-01	1.000000000000000000e+00	4.955162961730648630e-01
1.345943861174537659e+01	7.687929911286395246e-01	1.000000000000000000e+00	4.961956147756441116e-01
1.347535410605456363e+01	7.692641111639111351e-01	1.000000000000000000e+00	4.968756296507774173e-01
1.349126960036375422e+01	7.697364565143957060e-01	1.000000000000000000e+00	4.975561942888228617e-01
1.350718509467294481e+01	7.702100455517268962e-01	1.000000000000000000e+00	4.982371618373506172e-01
1.352310058898213185e+01	7.706848911247212719e-01	1.000000000000000000e+00	4.989183856778817705e-01
1.353901608329132245e+01	7.711610005377766974e-01	1.000000000000000000e+00	4.995997203035744683e-01
1.355493157760051304e+01	7.716383756674958239e-01	1.000000000000000000e+00	5.002810227160194856e-01
1.357084707190970363e+01	7.721170133141714853e-01	1.000000000000000000e+00	5.009621547074236680e-01
1.358676256621889067e+01	7.725969059575892306e-01	1.000000000000000000e+00	5.016429866764184897e-01
1.360267806052808126e+01	7.730780432331703089e-01	1.000000000000000000e+00	5.023234041946178507e-01
1.361859355483727185e+01	7.735604147598489355e-01	1.000000000000000000e+00	5.030033197664310896e-01
1.363450904914645889e+01	7.740440156806944749e-01	1.000000000000000000e+00	5.036826950613921827e-01
1.365042454345564948e+01	7.745288581147501406e-01	1.000000000000000000e+00	5.043615860441255094e-01
1.366634003776484008e+01	7.750149968364097308e-01	1.000000000000000000e+00	5.050402433339862274e-01
1.368225553207403067e+01	7.755025935523067737e-01	1.000000000000000000e+00	5.057193625823370731e-01
1.369817102638321771e+01	7.759921013650225019e-01	1.000000000000000000e+00	5.064008023321201479e-01
1.371408652069240830e+01	7.764848674563933351e-01	1.000000000000000000e+00	5.070899297271950212e-01
1.373000201500159889e+01	7.769848526601612626e-01	1.000000000000000000e+00	5.078023216349587532e-01
1.374591750931078593e+01	7.774979309222094237e-01	1.000000000000000000e+00	5.085610973231213805e-01
1.376183300361997652e+01	7.780216295835934437e-01	1.000000000000000000e+00	5.093570056833056636e-01
1.377774849792916712e+01	7.785497142277484350e-01	1.000000000000000000e+00	5.101661142598887810e-01
1.379366399223835415e+01	7.790793056104255987e-01	1.000000000000000000e+00	5.109775041075738100e-01
1.380957948654754475e+01	7.796092488040994306e-01	1.000000000000000000e+00	5.117869709616362783e-01
1.382549498085673534e+01	7.801389402156790887e-01	1.000000000000000000e+00	5.125924737946245813e-01
1.384141047516592593e+01	7.806679697347469471e-01	1.000000000000000000e+00	5.133927443298514914e-01
1.385732596947511297e+01	7.811960066569249017e-01	1.000000000000000000e+00	5.141868426419087257e-01
1.387324146378430356e+01	7.817227581293509919e-01	1.000000000000000000e+00	5.149739942038686902e-01
1.388915695809349415e+01	7.822479522635968907e-01	1.000000000000000000e+00	5.157535225876004326e-01
1.390507245240268119e+01	7.827713307790018504e-01	1.000000000000000000e+00	5.165248190453284316e-01
1.392098794671187179e+01	7.832926457269381304e-01	1.000000000000000000e+00	5.172873278218367288e-01
1.393690344102106238e+01	7.838116581045824205e-01	1.000000000000000000e+00	5.180405387029511921e-01
1.395281893533024942e+01	7.843281373921719979e-01	1.000000000000000000e+00	5.187839830680334163e-01
1.396873442963944001e+01	7.848418615540136978e-01	1.000000000000000000e+00	5.195172316829720360e-01
1.398464992394863060e+01	7.853526172700188157e-01	1.000000000000000000e+00	5.202398933517492496e-01
1.400056541825782119e+01	7.858602002729280223e-01	1.000000000000000000e+00	5.209516139669121415e-01
1.401648091256700823e+01	7.863644157214146890e-01	1.000000000000000000e+00	5.216520757137358411e-01
1.403239640687619882e+01	7.868650785686974736e-01	1.000000000000000000e+00	5.223409962972405118e-01
1.404831190118538942e+01	7.873620139028812970e-01	1.000000000000000000e+00	5.230181281251553571e-01
1.406422739549457646e+01	7.878550572450008227e-01	1.000000000000000000e+00	5.236832574166322418e-01
1.408014288980376705e+01	7.883440547968723067e-01	1.000000000000000000e+00	5.243362032285372454e-01
1.409605838411295764e+01	7.888288636349131133e-01	1.000000000000000000e+00	5.249768164045657270e-01
1.411197387842214468e+01	7.893093518489183724e-01	1.000000000000000000e+00	5.256049784605765218e-01
1.412788937273133527e+01	7.897853986270162441e-01	1.000000000000000000e+00	5.262206004249219138e-01
1.414380486704052586e+01	7.902568942897316706e-01	1.000000000000000000e+00	5.268236216555657325e-01
1.415972036134971646e+01	7.907237402776056134e-01	1.000000000000000000e+00	5.274140086578205100e-01
1.417563585565890349e+01	7.911858490980547831e-01	1.000000000000000000e+00	5.279917539273653038e-01
1.419155134996809409e+01	7.916431442382324546e-01	1.000000000000000000e+00	5.285568748433917552e-01
1.420746684427728468e+01	7.920955600515032780e-01	1.000000000000000000e+00	5.291094126361753913e-01
1.422338233858647172e+01	7.925430416257529531e-01	1.000000000000000000e+00	5.296494314521047464e-01
1.423929783289566231e+01	7.929855446420930321e-01	1.000000000000000000e+00	5.301770175372599869e-01
1.425521332720485290e+01	7.934230352325467583e-01	1.000000000000000000e+00	5.306922785579025748e-01
1.427112882151404349e+01	7.938554898449955433e-01	1.000000000000000000e+00	5.311953430728144632e-01
1.428704431582323053e+01	7.942828951230005430e-01	1.000000000000000000e+00	5.316863601681616203e-01
1.430295981013242113e+01	7.947052478071097159e-01	1.000000000000000000e+00	5.321654992607443013e-01
1.431887530444161172e+01	7.951225546629282492e-01	1.000000000000000000e+00	5.326329500699975572e-01
1.433479079875079876e+01	7.955348324396347426e-01	1.000000000000000000e+00	5.330889227533752717e-01
1.435070629305998935e+01	7.959421078607550326e-01	1.000000000000000000e+00	5.335336481935892827e-01
1.436662178736917994e+01	7.963444176470743097e-01	1.000000000000000000e+00	5.339673784204133078e-01
1.438253728167836698e+01	7.967418085695209262e-01	1.000000000000000000e+00	5.343903871440887077e-01
1.439845277598755757e+01	7.971343375278963084e-01	1.000000000000000000e+00	5.348029703725414308e-01
1.441436827029674816e+01	7.975220716495432516e-01	1.000000000000000000e+00	5.352054470807763309e-01
1.443028376460593876e+01	7.979050884005257638e-01	1.000000000000000000e+00	5.355981598982377800e-01
1.444619925891512580e+01	7.982834757008451243e-01	1.000000000000000000e+00	5.359814757792690232e-01
1.446211475322431639e+01	7.986573320346732618e-01	1.000000000000000000e+00	5.363557866230634907e-01
1.447803024753350698e+01	7.990267665469167335e-01	1.000000000000000000e+00	5.367215098140196705e-01
1.449394574184269402e+01	7.993918991187186629e-01	1.000000000000000000e+00	5.370790886614107418e-01
1.450986123615188461e+01	7.997528604175301314e-01	1.000000000000000000e+00	5.374289927317839055e-01
1.452577673046107520e+01	8.001097919229593902e-01	1.000000000000000000e+00	5.377717180916948836e-01
1.454169222477026224e+01	8.004628459399745211e-01	1.000000000000000000e+00	5.381077875214154149e-01
1.455760771907945283e+01	8.008121856308346720e-01	1.000000000000000000e+00	5.384377508407378610e-01
1.457352321338864343e+01	8.011579851372772065e-01	1.000000000000000000e+00	5.387621856505263596e-01
1.458943870769783402e+01	8.015004299528122322e-01	1.000000000000000000e+00	5.390816991510910539e-01
1.460535420200702106e+01	8.018397179180288825e-01	1.000000000000000000e+00	5.393969325618073185e-01
1.462126969631621165e+01	8.021760617865035803e-01	1.000000000000000000e+00	5.397085719980379004e-01
1.463718519062540224e+01	8.025096960877133867e-01	1.000000000000000000e+00	5.400173768830922594e-01
1.465310068493458928e+01	8.028408976092079596e-01	1.000000000000000000e+00	5.403242637591100239e-01
1.466901617924377987e+01	8.031700602747677831e-01	1.000000000000000000e+00	5.406306111139340675e-01
1.468493167355297047e+01	8.034980813646432907e-01	1.000000000000000000e+00	5.409398288850790770e-01
1.470084716786215751e+01	8.038292343450851307e-01	1.000000000000000000e+00	5.412690299139036876e-01
1.471676266217134810e+01	8.041726564605262695e-01	1.000000000000000000e+00	5.416551007885470614e-01
1.473267815648053869e+01	8.045205277382517783e-01	1.000000000000000000e+00	5.420660569199343692e-01
1.474859365078972928e+01	8.048678475559425394e-01	1.000000000000000000e+00	5.424813175775706764e-01
1.476450914509891632e+01	8.052139533688605910e-01	1.000000000000000000e+00	5.428979057846263778e-01
1.478042463940810691e+01	8.055588258369117405e-01	1.000000000000000000e+00	5.433154491970174638e-01
1.479634013371729750e+01	8.059025808620081666e-01	1.000000000000000000e+00	5.437341184453623466e-01
1.481225562802648454e+01	8.062453758129217718e-01	1.000000000000000000e+00	5.441542472550875420e-01
1.482817112233567514e+01	8.065873837316659412e-01	1.000000000000000000e+00	5.445762285733037888e-01
1.484408661664486573e+01	8.069287839659683437e-01	1.000000000000000000e+00	5.450004773422634230e-01
1.486000211095405632e+01	8.072697579527070566e-01	1.000000000000000000e+00	5.454274141276236332e-01
1.487591760526324336e+01	8.076104869560468691e-01	1.000000000000000000e+00	5.458574566195473210e-01
1.489183309957243395e+01	8.079511506736654081e-01	1.000000000000000000e+00	5.462910145951314078e-01
1.490774859388162454e+01	8.082919262874839195e-01	1.000000000000000000e+00	5.467284866264050525e-01
1.492366408819081158e+01	8.086329877738340777e-01	1.000000000000000000e+00	5.471702577899442144e-01
1.493957958250000218e+01	8.089745053828896193e-01	1.000000000000000000e+00	5.476166980223680092e-01
1.495549507680919277e+01	8.093166452377605902e-01	1.000000000000000000e+00	5.480681609329858262e-01
1.497141057111837981e+01	8.096595690220282915e-01	1.000000000000000000e+00	5.485249829612954819e-01
1.498732606542757040e+01	8.100034337331054601e-01	1.000000000000000000e+00	5.489874828030241183e-01
1.500324155973676099e+01	8.103483914830753587e-01	1.000000000000000000e+00	5.494559610460292287e-01
1.501915705404595158e+01	8.106945893310344431e-01	1.000000000000000000e+00	5.499306999666000451e-01
1.503507254835513862e+01	8.110421691324954940e-01	1.000000000000000000e+00	5.504119634417785623e-01
1.505098804266432921e+01	8.113912673928750374e-01	1.000000000000000000e+00	5.508999969374511751e-01
1.506690353697351981e+01	8.117420151135652517e-01	1.000000000000000000e+00	5.513950275355965491e-01
1.508281903128270685e+01	8.120945376209013356e-01	1.000000000000000000e+00	5.518972639685973958e-01
1.509873452559189744e+01	8.124489543704381811e-01	1.000000000000000000e+00	5.524068966339152897e-01
1.511465001990108803e+01	8.128053787213580517e-01	1.000000000000000000e+00	5.529240975689156956e-01
1.513056551421027507e+01	8.131639176785481204e-01	1.000000000000000000e+00	5.534490203733408720e-01
1.514648100851946566e+01	8.135246716028126102e-01	1.000000000000000000e+00	5.539818000756344674e-01
1.516239650282865625e+01	8.138877338927166250e-01	1.000000000000000000e+00	5.545225529487379790e-01
1.517831199713784684e+01	8.142531906446071055e-01	1.000000000000000000e+00	5.550713762908487947e-01
1.519422749144703388e+01	8.146211203002519108e-01	1.000000000000000000e+00	5.556283481963626425e-01
1.521014298575622448e+01	8.149915932940953178e-01	1.000000000000000000e+00	5.561935273511016131e-01
1.522605848006541507e+01	8.153646717141892486e-01	1.000000000000000000e+00	5.567669528933895107e-01
1.524197397437460211e+01	8.157404089920777812e-01	1.000000000000000000e+00	5.573486443870713236e-01
1.525788946868379270e+01	8.161188496372340229e-01	1.000000000000000000e+00	5.579386019539683828e-01
1.527380496299298329e+01	8.165000290305610697e-01	1.000000000000000000e+00	5.585368066093521211e-01
1.528972045730217033e+01	8.168839732888963923e-01	1.000000000000000000e+00	5.591432208342711485e-01
1.530563595161136092e+01	8.172706992080281951e-01	1.000000000000000000e+00	5.597577894014257316e-01
1.532155144592055152e+01	8.176602142851976396e-01	1.000000000000000000e+00	5.603804404454777455e-01
1.533746694022974211e+01	8.180525168133692127e-01	1.000000000000000000e+00	5.610110867338129470e-01
1.535338243453892915e+01	8.184475960286243801e-01	1.000000000000000000e+00	5.616496270493327447e-01
1.536929792884811974e+01	8.188454322793207174e-01	1.000000000000000000e+00	5.622959475445514776e-01
1.538521342315731033e+01	8.192459971719759926e-01	1.000000000000000000e+00	5.629499228692660395e-01
1.540112891746649737e+01	8.196492536358840342e-01	1.000000000000000000e+00	5.636114168194404916e-01
1.541704441177568796e+01	8.200551558388567974e-01	1.000000000000000000e+00	5.642802822136508967e-01
1.543295990608487855e+01	8.204636488840995057e-01	1.000000000000000000e+00	5.649563596917757113e-01
1.544887540039406915e+01	8.208746682275882556e-01	1.000000000000000000e+00	5.656394751682514155e-01
1.546479089470325619e+01	8.212881387811284961e-01	1.000000000000000000e+00	5.663294357793173806e-01
1.548070638901244678e+01	8.217039737112672437e-01	1.000000000000000000e+00	5.670260243529332556e-01
1.549662188332163737e+01	8.221220730071220339e-01	1.000000000000000000e+00	5.677289926969899536e-01
1.551253737763082441e+01	8.225423219632488347e-01	1.000000000000000000e+00	5.684380543145850506e-01
1.552845287194001500e+01	8.229645897924645626e-01	1.000000000000000000e+00	5.691528774538946456e-01
1.554436836624920559e+01	8.233887286300946018e-01	1.000000000000000000e+00	5.698730796084227057e-01
1.556028386055839263e+01	8.238145732022463807e-01	1.000000000000000000e+00	5.705982246438201511e-01
1.557619935486758322e+01	8.242419414131854083e-01	1.000000000000000000e+00	5.713278236670142896e-01
1.559211484917677382e+01	8.246706361171800559e-01	1.000000000000000000e+00	5.720613408113430776e-01
1.560803034348596441e+01	8.251004485895695462e-01	1.000000000000000000e+00	5.727982061909803191e-01
1.562394583779515145e+01	8.255311656269228582e-01	1.000000000000000000e+00	5.735378443552330285e-01
1.563986133210434204e+01	8.259625907992207416e-01	1.000000000000000000e+00	5.742797634582001987e-01
1.565577682641353263e+01	8.263946796262985339e-01	1.000000000000000000e+00	5.750241335114845143e-01
1.567169232072271967e+01	8.268307812336904705e-01	1.000000000000000000e+00	5.757857068921321542e-01
1.568760781503191026e+01	8.272784960383209318e-01	1.000000000000000000e+00	5.765976098801489647e-01
1.570352330934110086e+01	8.277269032554919193e-01	1.000000000000000000e+00	5.774134180885022172e-01
1.571943880365028789e+01	8.281743485396740878e-01	1.000000000000000000e+00	5.782263993177936268e-01
1.573535429795947849e+01	8.286204557200791410e-01	1.000000000000000000e+00	5.790353042816436258e-01
1.575126979226866908e+01	8.290649457673352485e-01	1.000000000000000000e+00	5.798392968708967476e-01
1.576718528657785967e+01	8.295075703263151690e-01	1.000000000000000000e+00	5.806376671861961380e-01
1.578310078088704671e+01	8.299481009160605272e-01	1.000000000000000000e+00	5.814297835216223342e-01
1.579901627519623730e+01	8.303863262350457131e-01	1.000000000000000000e+00	5.822150791720561713e-01
1.581493176950542789e+01	8.308220512347633813e-01	1.000000000000000000e+00	5.829930468728257154e-01
1.583084726381461493e+01	8.312550966224724336e-01	1.000000000000000000e+00	5.837632351346585535e-01
1.584676275812380553e+01	8.316852984352869349e-01	1.000000000000000000e+00	5.845252449514906079e-01
1.586267825243299612e+01	8.321125075807175309e-01	1.000000000000000000e+00	5.852787264461600802e-01
1.587859374674218316e+01	8.325365893158318542e-01	1.000000000000000000e+00	5.860233753508377053e-01
1.589450924105137375e+01	8.329574226631955014e-01	1.000000000000000000e+00	5.867589293309802834e-01
1.591042473536056434e+01	8.333748997709292672e-01	1.000000000000000000e+00	5.874851642006417851e-01
1.592634022966975493e+01	8.337889252275000329e-01	1.000000000000000000e+00	5.882018900900751746e-01
1.594225572397894197e+01	8.341994153428757830e-01	1.000000000000000000e+00	5.889089476292725944e-01
1.595817121828813256e+01	8.346062974079859753e-01	1.000000000000000000e+00	5.896062042101815059e-01
1.597408671259732316e+01	8.350095089443517749e-01	1.000000000000000000e+00	5.902935503872392964e-01
1.599000220690651020e+01	8.354089969555790196e-01	1.000000000000000000e+00	5.909708964718529689e-01
1.600591770121570079e+01	8.358047171921352270e-01	1.000000000000000000e+00	5.916381693717239765e-01
1.602183319552489138e+01	8.361966334404299372e-01	1.000000000000000000e+00	5.922953097202100503e-01
1.603774868983408197e+01	8.365847168467033246e-01	1.000000000000000000e+00	5.929422693348089801e-01
1.605366418414326901e+01	8.369689452855801903e-01	1.000000000000000000e+00	5.935790090369825744e-01
1.606957967845245960e+01	8.373493027822709323e-01	1.000000000000000000e+00	5.942054968579877361e-01
1.608549517276165020e+01	8.377257789964140944e-01	1.000000000000000000e+00	5.948217066476813031e-01
1.610141066707083723e+01	8.380983687743338573e-01	1.000000000000000000e+00	5.954276170949055480e-01
1.611732616138002783e+01	8.384670717751123714e-01	1.000000000000000000e+00	5.960232111598018356e-01
1.613324165568921842e+01	8.388318921743389556e-01	1.000000000000000000e+00	5.966084759100093171e-01
1.614915714999840546e+01	8.391928384477229663e-01	1.000000000000000000e+00	5.971834027446062398e-01
1.616507264430759605e+01	8.395499232349776797e-01	1.000000000000000000e+00	5.977479879818342612e-01
1.618098813861678664e+01	8.399031632825315619e-01	1.000000000000000000e+00	5.983022337794826617e-01
1.619690363292597723e+01	8.402525794617653476e-01	1.000000000000000000e+00	5.988461493503255406e-01
1.621281912723516427e+01	8.405981968576494712e-01	1.000000000000000000e+00	5.993797524294856016e-01
1.622873462154435487e+01	8.409400449208732642e-01	1.000000000000000000e+00	5.999030709458880173e-01
1.624465011585354546e+01	8.412781576749978063e-01	1.000000000000000000e+00	6.004161448467757456e-01
1.626056561016273250e+01	8.416125739686858287e-01	1.000000000000000000e+00	6.009190280217648894e-01
1.627648110447192309e+01	8.419433377619101044e-01	1.000000000000000000e+00	6.014117902721118902e-01
1.629239659878111368e+01	8.422704984341217171e-01	1.000000000000000000e+00	6.018945192710565273e-01
1.630831209309030072e+01	8.425941111017489771e-01	1.000000000000000000e+00	6.023673224625626377e-01
1.632422758739949131e+01	8.429142369321371842e-01	1.000000000000000000e+00	6.028303288484209155e-01
1.634014308170868190e+01	8.432309434411168203e-01	1.000000000000000000e+00	6.032836906174261493e-01
1.635605857601787250e+01	8.435443047617805501e-01	1.000000000000000000e+00	6.037275845748035774e-01
1.637197407032705954e+01	8.438544018728271201e-01	1.000000000000000000e+00	6.041622133356507884e-01
1.638788956463625013e+01	8.441613227758574256e-01	1.000000000000000000e+00	6.045878062520255725e-01
1.640380505894544072e+01	8.444651626123458321e-01	1.000000000000000000e+00	6.050046200498465643e-01
1.641972055325462776e+01	8.447660237125558247e-01	1.000000000000000000e+00	6.054129391584475162e-01
1.643563604756381835e+01	8.450640155704212120e-01	1.000000000000000000e+00	6.058130757224529095e-01
1.645155154187300894e+01	8.453592547402408730e-01	1.000000000000000000e+00	6.062053692922431125e-01
1.646746703618219598e+01	8.456518646529971317e-01	1.000000000000000000e+00	6.065901861958005181e-01
1.648338253049138658e+01	8.459419753520005525e-01	1.000000000000000000e+00	6.069679186006393667e-01
1.649929802480057717e+01	8.462297231494771976e-01	1.000000000000000000e+00	6.073389832800658583e-01
1.651521351910976776e+01	8.465152502074603236e-01	1.000000000000000000e+00	6.077038201028368558e-01
1.653112901341895480e+01	8.467987040479859617e-01	1.000000000000000000e+00	6.080628902693967497e-01
1.654704450772814539e+01	8.470802369989975933e-01	1.000000000000000000e+00	6.084166743212732209e-01
1.656296000203733598e+01	8.473600055835507350e-01	1.000000000000000000e+00	6.087656699527186355e-01
1.657887549634652302e+01	8.476381698608504989e-01	1.000000000000000000e+00	6.091103896555789543e-01
1.659479099065571361e+01	8.479148927282713633e-01	1.000000000000000000e+00	6.094513582292084841e-01
1.661070648496490421e+01	8.481903391939027426e-01	1.000000000000000000e+00	6.097891101876666831e-01
1.662662197927409480e+01	8.484646756292110181e-01	1.000000000000000000e+00	6.101241870958533653e-01
1.664253747358328184e+01	8.487380690112418247e-01	1.000000000000000000e+00	6.104571348653282659e-01
1.665845296789247243e+01	8.490106861633225366e-01	1.000000000000000000e+00	6.107885010388716118e-01
1.667436846220166302e+01	8.492826930025617616e-01	1.000000000000000000e+00	6.111188320908815808e-01
1.669028395651085006e+01	8.495542538015747880e-01	1.000000000000000000e+00	6.114486707683102207e-01
1.670619945082004065e+01	8.498255304708615121e-01	1.000000000000000000e+00	6.117785534941969638e-01
1.672211494512923124e+01	8.500966818671193970e-01	1.000000000000000000e+00	6.121090078530417866e-01
1.673803043943841828e+01	8.503678631316156089e-01	1.000000000000000000e+00	6.124405501744417668e-01
1.675394593374760888e+01	8.506392250614999151e-01	1.000000000000000000e+00	6.127736832284028656e-01
1.676986142805679947e+01	8.509109135157837400e-01	1.000000000000000000e+00	6.131088940430026168e-01
1.678577692236599006e+01	8.511830688565832359e-01	1.000000000000000000e+00	6.134466518523493672e-01
1.680169241667517710e+01	8.514558254251970437e-01	1.000000000000000000e+00	6.137874061801393832e-01
1.681760791098436769e+01	8.517293110517296650e-01	1.000000000000000000e+00	6.141315850618436212e-01
1.683352340529355828e+01	8.520036465962514960e-01	1.000000000000000000e+00	6.144795934064157805e-01
1.684943889960274532e+01	8.522789455189558883e-01	1.000000000000000000e+00	6.148318114964812509e-01
1.686535439391193592e+01	8.525553134764642937e-01	1.000000000000000000e+00	6.151885936244932962e-01
1.688126988822112651e+01	8.528328479413288532e-01	1.000000000000000000e+00	6.155502668610285388e-01
1.689718538253031355e+01	8.531116378419045798e-01	1.000000000000000000e+00	6.159171299505858954e-01
1.691310087683950414e+01	8.533917632200964665e-01	1.000000000000000000e+00	6.162894523296876814e-01
1.692901637114869473e+01	8.536732949050638286e-01	1.000000000000000000e+00	6.166674732621416632e-01
1.694493186545788532e+01	8.539562942017053793e-01	1.000000000000000000e+00	6.170514010866871013e-01
1.696084735976707236e+01	8.542408125936757912e-01	1.000000000000000000e+00	6.174414125731215730e-01
1.697676285407626295e+01	8.545268914617873968e-01	1.000000000000000000e+00	6.178376523845153789e-01
1.699267834838545355e+01	8.548145618198268458e-01	1.000000000000000000e+00	6.182402326449060181e-01
1.700859384269464059e+01	8.551038440711132838e-01	1.000000000000000000e+00	6.186492326143920861e-01
1.702450933700383118e+01	8.553947477904276786e-01	1.000000000000000000e+00	6.190646984762407934e-01
1.704042483131302177e+01	8.556872715372737526e-01	1.000000000000000000e+00	6.194866432440248039e-01
1.705634032562220881e+01	8.559814027077270460e-01	1.000000000000000000e+00	6.199150468004728243e-01
1.707225581993139940e+01	8.562771174333186908e-01	1.000000000000000000e+00	6.203498560836114839e-01
1.708817131424058999e+01	8.565743805365850783e-01	1.000000000000000000e+00	6.207909854404094485e-01
1.710408680854978059e+01	8.568731455539220221e-01	1.000000000000000000e+00	6.212383171726998388e-01
1.712000230285896762e+01	8.571733548374056433e-01	1.000000000000000000e+00	6.216917023057424441e-01
1.713591779716815822e+01	8.574749397481852276e-01	1.000000000000000000e+00	6.221509616157544498e-01
1.715183329147734881e+01	8.577778209551232269e-01	1.000000000000000000e+00	6.226158869601498003e-01
1.716774878578653585e+01	8.580819088536765227e-01	1.000000000000000000e+00	6.230862429636259137e-01
1.718366428009572644e+01	8.583871041218971154e-01	1.000000000000000000e+00	6.235617691259198736e-01
1.719957977440491703e+01	8.586932984333935925e-01	1.000000000000000000e+00	6.240421824353344915e-01
1.721549526871410762e+01	8.590003753519792618e-01	1.000000000000000000e+00	6.245271806001261305e-01
1.723141076302329466e+01	8.593082114410626193e-01	1.000000000000000000e+00	6.250164460541605127e-01
1.724732625733248526e+01	8.596166776353567629e-01	1.000000000000000000e+00	6.255096509671643767e-01
1.726324175164167585e+01	8.599256409481174090e-01	1.000000000000000000e+00	6.260064636162903096e-01
1.727915724595086289e+01	8.602349666338136025e-01	1.000000000000000000e+00	6.265065567016629977e-01
1.729507274026005348e+01	8.605445210128859213e-01	1.000000000000000000e+00	6.270096186037685815e-01
1.731098823456924407e+01	8.608541753316707457e-01	1.000000000000000000e+00	6.275153693727351101e-01
1.732690372887843111e+01	8.611638113580345477e-01	1.000000000000000000e+00	6.280235847940025540e-01
1.734281922318762170e+01	8.614733300688495188e-01	1.000000000000000000e+00	6.285341349844134617e-01
1.735873471749681229e+01	8.617826660765642854e-01	1.000000000000000000e+00	6.290470500987312974e-01
1.737465021180600289e+01	8.620918126985503971e-01	1.000000000000000000e+00	6.295626364528889019e-01
1.739056570611518993e+01	8.624008645845553378e-01	1.000000000000000000e+00	6.300816760458538557e-01
1.740648120042438052e+01	8.627100753967904545e-01	1.000000000000000000e+00	6.306056983208813138e-01
1.742239669473357111e+01	8.630198676948674930e-01	1.000000000000000000e+00	6.311370280695391966e-01
1.743831218904275815e+01	8.633306331550788526e-01	1.000000000000000000e+00	6.316778429368798964e-01
1.745422768335194874e+01	8.636423874754948216e-01	1.000000000000000000e+00	6.322285376169022308e-01
1.747014317766113933e+01	8.639547822929353194e-01	1.000000000000000000e+00	6.327877683713700740e-01
1.748605867197032637e+01	8.642674315002316643e-01	1.000000000000000000e+00	6.333539883631851275e-01
1.750197416627951696e+01	8.645800859765444546e-01	1.000000000000000000e+00	6.339262735610821098e-01
1.751788966058870756e+01	8.648926340606226670e-01	1.000000000000000000e+00	6.345043262947953622e-01
1.753380515489789815e+01	8.652050610851956813e-01	1.000000000000000000e+00	6.350882843741363359e-01
1.754972064920708519e+01	8.655174147480666491e-01	1.000000000000000000e+00	6.356785570055459855e-01
1.756563614351627578e+01	8.658297781785008196e-01	1.000000000000000000e+00	6.362756965464959613e-01
1.758155163782546637e+01	8.661422460730147099e-01	1.000000000000000000e+00	6.368802842646636986e-01
1.759746713213465341e+01	8.664549017928312447e-01	1.000000000000000000e+00	6.374928200997431738e-01
1.761338262644384400e+01	8.667677964601258056e-01	1.000000000000000000e+00	6.381136213814619929e-01
1.762929812075303460e+01	8.670809330806649173e-01	1.000000000000000000e+00	6.387427450534561846e-01
1.764521361506222163e+01	8.673942588548742005e-01	1.000000000000000000e+00	6.393799487646774082e-01
1.766112910937141223e+01	8.677076670940383485e-01	1.000000000000000000e+00	6.400246979908247313e-01
1.767704460368060282e+01	8.680210074896450578e-01	1.000000000000000000e+00	6.406762136111145978e-01
1.769296009798979341e+01	8.683341013635278438e-01	1.000000000000000000e+00	6.413335441069376586e-01
1.770887559229898045e+01	8.686467579294837593e-01	1.000000000000000000e+00	6.419956434985276683e-01
1.772479108660817104e+01	8.689587884457411482e-01	1.000000000000000000e+00	6.426614400182361075e-01
1.774070658091736163e+01	8.692700166408112716e-01	1.000000000000000000e+00	6.433298876095965291e-01
1.775662207522654867e+01	8.695802851585767712e-01	1.000000000000000000e+00	6.439999988438295242e-01
1.777253756953573927e+01	8.698894586074358282e-01	1.000000000000000000e+00	6.446708618898489007e-01
1.778845306384492986e+01	8.701974241163762391e-01	1.000000000000000000e+00	6.453416457429790309e-01
1.780436855815412045e+01	8.705040902788023782e-01	1.000000000000000000e+00	6.460115978547811277e-01
1.782028405246330749e+01	8.708093851893273785e-01	1.000000000000000000e+00	6.466800374962409226e-01
1.783619954677249808e+01	8.711132540727239970e-01	1.000000000000000000e+00	6.473463472180965850e-01
1.785211504108168867e+01	8.714156568267251712e-01	1.000000000000000000e+00	6.480099639306534653e-01
1.786803053539087571e+01	8.717165656686741704e-01	1.000000000000000000e+00	6.486703704972107687e-01
1.788394602970006630e+01	8.720159629870898321e-01	1.000000000000000000e+00	6.493270883085797696e-01
1.789986152400925690e+01	8.723138394433425091e-01	1.000000000000000000e+00	6.499796710363510144e-01
1.791577701831844394e+01	8.726101923355966683e-01	1.000000000000000000e+00	6.506276996019675352e-01
1.793169251262763453e+01	8.729050242188947095e-01	1.000000000000000000e+00	6.512707783090313507e-01
1.794760800693682512e+01	8.731983417659138214e-01	1.000000000000000000e+00	6.519085320402588923e-01
1.796352350124601571e+01	8.734901548487558065e-01	1.000000000000000000e+00	6.525406044000985339e-01
1.797943899555520275e+01	8.737804758207350364e-01	1.000000000000000000e+00	6.531666566778682181e-01
1.799535448986439334e+01	8.740693189771340244e-01	1.000000000000000000e+00	6.537863675076783787e-01
1.801126998417358394e+01	8.743567001745294887e-01	1.000000000000000000e+00	6.543994331066927961e-01
1.802718547848277098e+01	8.746426365891188937e-01	1.000000000000000000e+00	6.550055679801939368e-01
1.804310097279196157e+01	8.749271465954211457e-01	1.000000000000000000e+00	6.556045059900166283e-01
1.805901646710115216e+01	8.752102497476441645e-01	1.000000000000000000e+00	6.561960016914413218e-01
1.807493196141033920e+01	8.754919668470624305e-01	1.000000000000000000e+00	6.567798318530022605e-01
1.809084745571952979e+01	8.757723200799609753e-01	1.000000000000000000e+00	6.573557970841854559e-01
1.810676295002872038e+01	8.760513332122989993e-01	1.000000000000000000e+00	6.579237235083523760e-01
1.812267844433791097e+01	8.763290318294039150e-01	1.000000000000000000e+00	6.584834644332849818e-01
1.813859393864709801e+01	8.766054436121334392e-01	1.000000000000000000e+00	6.590349019914693018e-01
1.815450943295628861e+01	8.768805986456126300e-01	1.000000000000000000e+00	6.595779487492663407e-01
1.817042492726547920e+01	8.771545297639019578e-01	1.000000000000000000e+00	6.601125493239433650e-01
1.818634042157466624e+01	8.774272729458236775e-01	1.000000000000000000e+00	6.606386821101510876e-01
1.820225591588385683e+01	8.776988677975375852e-01	1.000000000000000000e+00	6.611563613229017866e-01
1.821817141019304742e+01	8.779693581943974756e-01	1.000000000000000000e+00	6.616656397535036760e-01
1.823408690450223446e+01	8.782387932258007845e-01	1.000000000000000000e+00	6.621666129987036076e-01
1.825000239881142505e+01	8.785072287326636253e-01	1.000000000000000000e+00	6.626594266683671908e-01
1.826591789312061564e+01	8.787747300478934154e-01	1.000000000000000000e+00	6.631442897151709204e-01
1.828183338742980624e+01	8.790413773123744168e-01	1.000000000000000000e+00	6.636215009238406459e-01
1.829774888173899328e+01	8.793072767198863993e-01	1.000000000000000000e+00	6.640915057220247997e-01
1.831366437604818387e+01	8.795725867552411925e-01	1.000000000000000000e+00	6.645550296719664463e-01
1.832957987035737446e+01	8.798375869176817687e-01	1.000000000000000000e+00	6.650134292436533645e-01
1.834549536466656150e+01	8.801028810768353194e-01	1.000000000000000000e+00	6.654697312947781551e-01
1.836141085897575209e+01	8.803700133250308424e-01	1.000000000000000000e+00	6.659317845308012629e-01
1.837732635328494268e+01	8.806423161136553990e-01	1.000000000000000000e+00	6.664166177824343285e-01
1.839324184759413328e+01	8.809215902356697381e-01	1.000000000000000000e+00	6.669335065345484148e-01
1.840915734190332032e+01	8.812048849414887419e-01	1.000000000000000000e+00	6.674674434823053559e-01
1.842507283621251091e+01	8.814896700247709660e-01	1.000000000000000000e+00	6.680055198246379611e-01
1.844098833052170150e+01	8.817749462535193761e-01	1.000000000000000000e+00	6.685426356629426969e-01
1.845690382483088854e+01	8.820603255340874194e-01	1.000000000000000000e+00	6.690768175284205199e-01
1.847281931914007913e+01	8.823456319136466774e-01	1.000000000000000000e+00	6.696071837320094478e-01
1.848873481344926972e+01	8.826307713729228954e-01	1.000000000000000000e+00	6.701332802468225047e-01
1.850465030775845676e+01	8.829156853589696929e-01	1.000000000000000000e+00	6.706548438842101501e-01
1.852056580206764735e+01	8.832003319397717656e-01	1.000000000000000000e+00	6.711717064864020088e-01
1.853648129637683795e+01	8.834846772214893784e-01	1.000000000000000000e+00	6.716837515452132035e-01
1.855239679068602854e+01	8.837686910243047755e-01	1.000000000000000000e+00	6.721908925942444712e-01
1.856831228499521558e+01	8.840523444987020696e-01	1.000000000000000000e+00	6.726930615326985885e-01
1.858422777930440617e+01	8.843356086985815212e-01	1.000000000000000000e+00	6.731902018508915120e-01
1.860014327361359676e+01	8.846184536596678472e-01	1.000000000000000000e+00	6.736822644438897889e-01
1.861605876792278380e+01	8.849008477619371149e-01	1.000000000000000000e+00	6.741692048755226763e-01
1.863197426223197439e+01	8.851827572616302042e-01	1.000000000000000000e+00	6.746509815010741651e-01
1.864788975654116499e+01	8.854641459309519069e-01	1.000000000000000000e+00	6.751275541255368218e-01
1.866380525085035202e+01	8.857449747707990539e-01	1.000000000000000000e+00	6.755988830140635670e-01
1.867972074515954262e+01	8.860252017765490873e-01	1.000000000000000000e+00	6.760649281467215888e-01
1.869563623946873321e+01	8.863047817452124333e-01	1.000000000000000000e+00	6.765256486523378854e-01
1.871155173377792380e+01	8.865836661170376498e-01	1.000000000000000000e+00	6.769810023811098088e-01
1.872746722808711084e+01	8.868618028475602211e-01	1.000000000000000000e+00	6.774309455907429056e-01
1.874338272239630143e+01	8.871391363078661163e-01	1.000000000000000000e+00	6.778754327301244054e-01
1.875929821670549202e+01	8.874156072120222838e-01	1.000000000000000000e+00	6.783144163105867541e-01
1.877521371101467906e+01	8.876911525714206164e-01	1.000000000000000000e+00	6.787478468587615499e-01
1.879112920532386966e+01	8.879657056764047596e-01	1.000000000000000000e+00	6.791756729478113375e-01
1.880704469963306025e+01	8.882391961060064345e-01	1.000000000000000000e+00	6.795978413057788270e-01
1.882296019394224729e+01	8.885115497670836859e-01	1.000000000000000000e+00	6.800142970014927402e-01
1.883887568825143788e+01	8.887826889645115136e-01	1.000000000000000000e+00	6.804249837096258968e-01
1.885479118256062847e+01	8.890525325044742466e-01	1.000000000000000000e+00	6.808298440577440491e-01
1.887070667686981906e+01	8.893209958332631837e-01	1.000000000000000000e+00	6.812288200591980480e-01
1.888662217117900610e+01	8.895879912142952151e-01	1.000000000000000000e+00	6.816218536365655778e-01
1.890253766548819669e+01	8.898534279463947705e-01	1.000000000000000000e+00	6.820088872413871961e-01
1.891845315979738729e+01	8.901172126266012619e-01	1.000000000000000000e+00	6.823898645766151017e-01
1.893436865410657433e+01	8.903792494609699126e-01	1.000000000000000000e+00	6.827647314290344882e-01
1.895028414841576492e+01	8.906394406269251274e-01	1.000000000000000000e+00	6.831334366194949936e-01
1.896619964272495551e+01	8.908976866908031589e-01	1.000000000000000000e+00	6.834959330796799293e-01
1.898211513703414610e+01	8.911538870841430038e-01	1.000000000000000000e+00	6.838521790646361342e-01
1.899803063134333314e+01	8.914079406422513729e-01	1.000000000000000000e+00	6.842021395114540327e-01
1.901394612565252373e+01	8.916597462084149273e-01	1.000000000000000000e+00	6.845457875555747140e-01
1.902986161996171433e+01	8.919092033070998848e-01	1.000000000000000000e+00	6.848831062183200480e-01
1.904577711427090136e+01	8.921562128894828803e-01	1.000000000000000000e+00	6.852140902820608170e-01
1.906169260858009196e+01	8.924006781549678191e-01	1.000000000000000000e+00	6.855387483743377031e-01
1.907760810288928255e+01	8.926425054530129355e-01	1.000000000000000000e+00	6.858571052893364106e-01
1.909352359719846959e+01	8.928816052710090156e-01	1.000000000000000000e+00	6.861692045865768197e-01
1.910943909150766018e+01	8.931178933164521938e-01	1.000000000000000000e+00	6.864751115240679269e-01
1.912535458581685077e+01	8.933512917059109881e-01	1.000000000000000000e+00	6.867749164100901416e-01
1.914127008012604136e+01	8.935817302803148454e-01	1.000000000000000000e+00	6.870687384994655922e-01
1.915718557443522840e+01	8.938091480775028908e-01	1.000000000000000000e+00	6.873567306252806874e-01
1.917310106874441900e+01	8.940334950114645629e-01	1.000000000000000000e+00	6.876390848598674665e-01
1.918901656305360959e+01	8.942547338377910826e-01	1.000000000000000000e+00	6.879160396634931285e-01
1.920493205736279663e+01	8.944728425343470013e-01	1.000000000000000000e+00	6.881878892476018805e-01
1.922084755167198722e+01	8.946878173086857400e-01	1.000000000000000000e+00	6.884549963245538695e-01
1.923676304598117781e+01	8.948996765835840472e-01	1.000000000000000000e+00	6.887178101681579179e-01
1.925267854029036485e+01	8.951084665526944928e-01	1.000000000000000000e+00	6.889768932022795056e-01
1.926859403459955544e+01	8.953142693168164579e-01	1.000000000000000000e+00	6.892329615829650979e-01
1.928450952890874603e+01	8.955172153380026590e-01	1.000000000000000000e+00	6.894869491443658127e-01
1.930042502321793663e+01	8.957175031717639069e-01	1.000000000000000000e+00	6.897401106556974026e-01
1.931634051752712367e+01	8.959154312774738615e-01	1.000000000000000000e+00	6.899941902476212086e-01
1.933225601183631426e+01	8.961114484698561311e-01	1.000000000000000000e+00	6.902516904293154454e-01
1.934817150614550485e+01	8.963062267118132587e-01	1.000000000000000000e+00	6.905162620162933473e-01
1.936408700045469189e+01	8.965007355785052923e-01	1.000000000000000000e+00	6.907931050386897365e-01
1.938000249476388248e+01	8.966962184000308866e-01	1.000000000000000000e+00	6.910888454530761393e-01
1.939591798907307307e+01	8.968938723564033877e-01	1.000000000000000000e+00	6.914098259154490833e-01
1.941183348338226011e+01	8.970942412378184461e-01	1.000000000000000000e+00	6.917588495684544592e-01
1.942774897769145070e+01	8.972969195008515531e-01	1.000000000000000000e+00	6.921335805461225066e-01
1.944366447200064130e+01	8.975009610391764259e-01	1.000000000000000000e+00	6.925287210942501215e-01
1.945957996630983189e+01	8.977054434240596681e-01	1.000000000000000000e+00	6.929390331660449931e-01
1.947549546061901893e+01	8.979097090273843174e-01	1.000000000000000000e+00	6.933606359834442179e-01
1.949141095492820952e+01	8.981133605646757223e-01	1.000000000000000000e+00	6.937909883659474364e-01
1.950732644923740011e+01	8.983161894603515218e-01	1.000000000000000000e+00	6.942285097955475104e-01
1.952324194354658715e+01	8.985181118906950815e-01	1.000000000000000000e+00	6.946722416612377549e-01
1.953915743785577774e+01	8.987191250179337176e-01	1.000000000000000000e+00	6.951216162904995111e-01
1.955507293216496834e+01	8.989192789989030041e-01	1.000000000000000000e+00	6.955763104260342944e-01
1.957098842647415537e+01	8.991186590357191921e-01	1.000000000000000000e+00	6.960361525722871257e-01
1.958690392078334597e+01	8.993173734430149890e-01	1.000000000000000000e+00	6.965010626868561872e-01
1.960281941509253656e+01	8.995155452846929078e-01	1.000000000000000000e+00	6.969710111033937672e-01
1.961873490940172715e+01	8.997133061673626697e-01	1.000000000000000000e+00	6.974459890932710460e-01
1.963465040371091419e+01	8.999107913968498185e-01	1.000000000000000000e+00	6.979259867832851016e-01
1.965056589802010478e+01	9.001081360656171260e-01	1.000000000000000000e+00	6.984109760820516044e-01
1.966648139232929537e+01	9.003054718477647711e-01	1.000000000000000000e+00	6.989008973889550003e-01
1.968239688663848241e+01	9.005029243958614371e-01	1.000000000000000000e+00	6.993956494936588442e-01
1.969831238094767301e+01	9.007006112950921572e-01	1.000000000000000000e+00	6.998950824069312127e-01
1.971422787525686360e+01	9.008986405554216814e-01	1.000000000000000000e+00	7.003989930028367006e-01
1.973014336956605419e+01	9.010971096248546752e-01	1.000000000000000000e+00	7.009071233682182545e-01
1.974605886387524123e+01	9.012961048957955912e-01	1.000000000000000000e+00	7.014191616975765653e-01
1.976197435818443182e+01	9.014957016594018491e-01	1.000000000000000000e+00	7.019347454798711139e-01
1.977788985249362241e+01	9.016959644454947131e-01	1.000000000000000000e+00	7.024534666296456953e-01
1.979380534680280945e+01	9.018969476722061840e-01	1.000000000000000000e+00	7.029748781413054370e-01
1.980972084111200004e+01	9.020986965224936371e-01	1.000000000000000000e+00	7.034985018055817108e-01
1.982563633542119064e+01	9.023012479646981276e-01	1.000000000000000000e+00	7.040238365260101938e-01
1.984155182973037768e+01	9.025046318406808599e-01	1.000000000000000000e+00	7.045503668067683023e-01
1.985746732403956827e+01	9.027088719562796904e-01	1.000000000000000000e+00	7.050775710440229105e-01
1.987338281834875886e+01	9.029139871226632419e-01	1.000000000000000000e+00	7.056049293289131663e-01
1.988929831265794945e+01	9.031199921118685525e-01	1.000000000000000000e+00	7.061319305521366330e-01
1.990521380696713649e+01	9.033268985036799759e-01	1.000000000000000000e+00	7.066580786782227230e-01
1.992112930127632708e+01	9.035347154130575209e-01	1.000000000000000000e+00	7.071828981264229874e-01
1.993704479558551768e+01	9.037434500969738771e-01	1.000000000000000000e+00	7.077059382513456454e-01
1.995296028989470472e+01	9.039531084467696820e-01	1.000000000000000000e+00	7.082267769597201390e-01
1.996887578420389531e+01	9.041636953771231555e-01	1.000000000000000000e+00	7.087450235304745272e-01
1.998479127851308590e+01	9.043752151259530914e-01	1.000000000000000000e+00	7.092603207263254994e-01
2.000070677282227294e+01	9.045876714815805908e-01	1.000000000000000000e+00	7.097723462990697119e-01
2.001662226713146353e+01	9.048010679547320301e-01	1.000000000000000000e+00	7.102808140002694337e-01
2.003253776144065412e+01	9.050154079142660457e-01	1.000000000000000000e+00	7.107854742184911423e-01
2.004845325574984471e+01	9.052306947073056609e-01	1.000000000000000000e+00	7.112861143761260996e-01
2.006436875005903175e+01	9.054469317877861245e-01	1.000000000000000000e+00	7.117825592391724410e-01
2.008028424436822235e+01	9.056641228833726132e-01	1.000000000000000000e+00	7.122746713282452902e-01
2.009619973867741294e+01	9.058822722412286366e-01	1.000000000000000000e+00	7.127623516801672165e-01
2.011211523298659998e+01	9.061013850115077206e-01	1.000000000000000000e+00	7.132455413157459123e-01
2.012803072729579057e+01	9.063214678598686680e-01	1.000000000000000000e+00	7.137242239564559609e-01
2.014394622160498116e+01	9.065425299582501317e-01	1.000000000000000000e+00	7.141984308675397575e-01
2.015986171591416820e+01	9.067645846098666418e-01	1.000000000000000000e+00	7.146682493222458188e-01
2.017577721022335879e+01	9.069876519677748661e-01	1.000000000000000000e+00	7.151338373591131781e-01
2.019169270453254939e+01	9.072117637106705823e-01	1.000000000000000000e+00	7.155954498458778623e-01
2.020760819884173998e+01	9.074369713817699301e-01	1.000000000000000000e+00	7.160534857435389977e-01
2.022352369315092702e+01	9.076633619415258591e-01	1.000000000000000000e+00	7.165085771587774710e-01
2.023943918746011761e+01	9.078910883279273092e-01	1.000000000000000000e+00	7.169617653813212810e-01
2.025535468176930820e+01	9.081204329023535582e-01	1.000000000000000000e+00	7.174148676327143370e-01
2.027127017607849524e+01	9.083519448771752991e-01	1.000000000000000000e+00	7.178712732092255022e-01
2.028718567038768583e+01	9.085867310237679684e-01	1.000000000000000000e+00	7.183376308803725019e-01
2.030310116469687642e+01	9.088269064872740444e-01	1.000000000000000000e+00	7.188264761420847249e-01
2.031901665900606702e+01	9.090753568988845235e-01	1.000000000000000000e+00	7.193548968879499572e-01
2.033493215331525406e+01	9.093331150583051636e-01	1.000000000000000000e+00	7.199293644684680027e-01
2.035084764762444465e+01	9.095978386238866564e-01	1.000000000000000000e+00	7.205368181963637264e-01
2.036676314193363524e+01	9.098665926062987630e-01	1.000000000000000000e+00	7.211606899509317437e-01
2.038267863624282228e+01	9.101375232522691539e-01	1.000000000000000000e+00	7.217906213651370528e-01
2.039859413055201287e+01	9.104096170620009643e-01	1.000000000000000000e+00	7.224211060250742555e-01
2.041450962486120346e+01	9.106822861542567260e-01	1.000000000000000000e+00	7.230491051724834417e-01
2.043042511917039050e+01	9.109551467388403712e-01	1.000000000000000000e+00	7.236727707397720977e-01
2.044634061347958109e+01	9.112279168895116577e-01	1.000000000000000000e+00	7.242908553754785483e-01
2.046225610778877169e+01	9.115003687099304530e-01	1.000000000000000000e+00	7.249024361313610720e-01
2.047817160209796228e+01	9.117723047574557427e-01	1.000000000000000000e+00	7.255067781548902861e-01
2.049408709640714932e+01	9.120435457346621755e-01	1.000000000000000000e+00	7.261032634629331906e-01
2.051000259071633991e+01	9.123139237071336005e-01	1.000000000000000000e+00	7.266913516599171619e-01
2.052591808502553050e+01	9.125832781825647944e-01	1.000000000000000000e+00	7.272705572090631954e-01
2.054183357933471754e+01	9.128514537481080549e-01	1.000000000000000000e+00	7.278404357231430533e-01
2.055774907364390813e+01	9.131182985970680566e-01	1.000000000000000000e+00	7.284005754005700162e-01
2.057366456795309873e+01	9.133836635865567599e-01	1.000000000000000000e+00	7.289505915241800693e-01
2.058958006226228576e+01	9.136474016269734433e-01	1.000000000000000000e+00	7.294901228585641828e-01
2.060549555657147636e+01	9.139093672893305875e-01	1.000000000000000000e+00	7.300188292727349815e-01
2.062141105088066695e+01	9.141694165637989089e-01	1.000000000000000000e+00	7.305363901876779087e-01
2.063732654518985754e+01	9.144274067299478226e-01	1.000000000000000000e+00	7.310425036043416425e-01
2.065324203949904458e+01	9.146831963152024514e-01	1.000000000000000000e+00	7.315368855601359632e-01
2.066915753380823517e+01	9.149366451276870205e-01	1.000000000000000000e+00	7.320192699176406581e-01
2.068507302811742576e+01	9.151876143555146559e-01	1.000000000000000000e+00	7.324894084235775704e-01
2.070098852242661280e+01	9.154359667281875002e-01	1.000000000000000000e+00	7.329470709974775788e-01
2.071690401673580340e+01	9.156815667379397672e-01	1.000000000000000000e+00	7.333920462229099879e-01
2.073281951104499399e+01	9.159242809200458524e-01	1.000000000000000000e+00	7.338241420222080258e-01
2.074873500535418103e+01	9.161639781917091385e-01	1.000000000000000000e+00	7.342431865006943115e-01
2.076465049966337162e+01	9.164005302492489458e-01	1.000000000000000000e+00	7.346490289489033820e-01
2.078056599397256221e+01	9.166338120231182218e-01	1.000000000000000000e+00	7.350415409926160937e-01
2.079648148828175280e+01	9.168637021898287109e-01	1.000000000000000000e+00	7.354206178805371419e-01
2.081239698259093984e+01	9.170900837392657046e-01	1.000000000000000000e+00	7.357861798990881219e-01
2.082831247690013043e+01	9.173128445951319598e-01	1.000000000000000000e+00	7.361381739028727278e-01
2.084422797120932103e+01	9.175318782854796629e-01	1.000000000000000000e+00	7.364765749484721846e-01
2.086014346551850807e+01	9.177470846594872889e-01	1.000000000000000000e+00	7.368013880184711706e-01
2.087605895982769866e+01	9.179583706458643855e-01	1.000000000000000000e+00	7.371126498221105550e-01
2.089197445413688925e+01	9.181656510476696731e-01	1.000000000000000000e+00	7.374104306595762326e-01
2.090788994844607984e+01	9.183688493678313636e-01	1.000000000000000000e+00	7.376948363380314566e-01
2.092380544275526688e+01	9.185678986595207096e-01	1.000000000000000000e+00	7.379660101305660636e-01
2.093972093706445747e+01	9.187627423957434036e-01	1.000000000000000000e+00	7.382241347741540505e-01
2.095563643137364807e+01	9.189533353532900462e-01	1.000000000000000000e+00	7.384694345105389246e-01
2.097155192568283510e+01	9.191396445076590593e-01	1.000000000000000000e+00	7.387021771854876961e-01
2.098746741999202570e+01	9.193216499380538753e-01	1.000000000000000000e+00	7.389226764389973390e-01
2.100338291430121629e+01	9.194993457454171404e-01	1.000000000000000000e+00	7.391312940438171664e-01
2.101929840861040333e+01	9.196727409922373919e-01	1.000000000000000000e+00	7.393284424852764047e-01
2.103521390291959392e+01	9.198418606814543486e-01	1.000000000000000000e+00	7.395145879276925349e-01
2.105112939722878451e+01	9.200067468045800556e-01	1.000000000000000000e+00	7.396902537896600238e-01
2.106704489153797510e+01	9.201674595081935637e-01	1.000000000000000000e+00	7.398560252651328328e-01
2.108296038584716214e+01	9.203240784569473032e-01	1.000000000000000000e+00	7.400125553020033831e-01
2.109887588015635274e+01	9.204767045156656557e-01	1.000000000000000000e+00	7.401605728185056687e-01
2.111479137446554333e+01	9.206254619426096353e-01	1.000000000000000000e+00	7.403008943593210045e-01
2.113070686877473037e+01	9.207705013959249785e-01	1.000000000000000000e+00	7.404344410617510475e-01
2.114662236308392096e+01	9.209120042309243415e-01	1.000000000000000000e+00	7.405622638725530837e-01
2.116253785739311155e+01	9.210501888466066100e-01	1.000000000000000000e+00	7.406855816698458828e-01
2.117845335170229859e+01	9.211853202806322694e-01	1.000000000000000000e+00	7.408058396389872735e-01
2.119436884601148918e+01	9.213177249059546492e-01	1.000000000000000000e+00	7.409247992556218243e-01
2.121028434032067977e+01	9.214478129031931086e-01	1.000000000000000000e+00	7.410446762686968558e-01
2.122619983462987037e+01	9.215761116596141722e-01	1.000000000000000000e+00	7.411683460492741737e-01
2.124211532893905741e+01	9.217033112786992000e-01	1.000000000000000000e+00	7.412996237847440106e-01
2.125803082324824800e+01	9.218303127356637372e-01	1.000000000000000000e+00	7.414435621754171812e-01
2.127394631755743859e+01	9.219582379007528194e-01	1.000000000000000000e+00	7.416065182065886274e-01
2.128986181186662563e+01	9.220883090236607904e-01	1.000000000000000000e+00	7.417954246533009499e-01
2.130577730617581622e+01	9.222215151985182491e-01	1.000000000000000000e+00	7.420157600179519974e-01
2.132169280048500681e+01	9.223582061386356168e-01	1.000000000000000000e+00	7.422690684254746873e-01
2.133760829479419385e+01	9.224979952615446344e-01	1.000000000000000000e+00	7.425523607153263761e-01
2.135352378910338444e+01	9.226400812007709007e-01	1.000000000000000000e+00	7.428600705547468985e-01
2.136943928341257504e+01	9.227836437708145656e-01	1.000000000000000000e+00	7.431864721142371621e-01
2.138535477772176563e+01	9.229280457636137580e-01	1.000000000000000000e+00	7.435269178326315842e-01
2.140127027203095267e+01	9.230728612319651916e-01	1.000000000000000000e+00	7.438780183104135579e-01
2.141718576634014326e+01	9.232178344593938712e-01	1.000000000000000000e+00	7.442373984727244096e-01
2.143310126064933385e+01	9.233628302758347672e-01	1.000000000000000000e+00	7.446034000517852691e-01
2.144901675495852089e+01	9.235077946432939111e-01	1.000000000000000000e+00	7.449748461564128510e-01
2.146493224926771148e+01	9.236527271096065528e-01	1.000000000000000000e+00	7.453508779185318289e-01
2.148084774357690208e+01	9.237976623387923469e-01	1.000000000000000000e+00	7.457308463130244425e-01
2.149676323788609267e+01	9.239426578008509416e-01	1.000000000000000000e+00	7.461142414064617645e-01
2.151267873219527971e+01	9.240877854784460554e-01	1.000000000000000000e+00	7.465006459756782231e-01
2.152859422650447030e+01	9.242331261748235605e-01	1.000000000000000000e+00	7.468897048520062310e-01
2.154450972081366089e+01	9.243787655213973053e-01	1.000000000000000000e+00	7.472811044740916842e-01
2.156042521512284793e+01	9.245247911159129028e-01	1.000000000000000000e+00	7.476745591572805383e-01
2.157634070943203852e+01	9.246712904304240643e-01	1.000000000000000000e+00	7.480698018580991260e-01
2.159225620374122911e+01	9.248183492577561893e-01	1.000000000000000000e+00	7.484665780033810112e-01
2.160817169805041615e+01	9.249660505458559001e-01	1.000000000000000000e+00	7.488646414484300129e-01
2.162408719235960675e+01	9.251144735201175529e-01	1.000000000000000000e+00	7.492637519406688540e-01
2.164000268666879734e+01	9.252636930259303671e-01	1.000000000000000000e+00	7.496636736646209442e-01
2.165591818097798793e+01	9.254137790442716893e-01	1.000000000000000000e+00	7.500641745729179632e-01
2.167183367528717497e+01	9.255647963465299943e-01	1.000000000000000000e+00	7.504650262928621585e-01
2.168774916959636556e+01	9.257168042633875382e-01	1.000000000000000000e+00	7.508660044540117484e-01
2.170366466390555615e+01	9.258698565483615139e-01	1.000000000000000000e+00	7.512668893206707610e-01
2.171958015821474319e+01	9.260240013203545617e-01	1.000000000000000000e+00	7.516674666387888060e-01
2.173549565252393379e+01	9.261792810721887204e-01	1.000000000000000000e+00	7.520675286255211756e-01
2.175141114683312438e+01	9.263357327338159752e-01	1.000000000000000000e+00	7.524668750424495789e-01
2.176732664114231142e+01	9.264933877802044027e-01	1.000000000000000000e+00	7.528653143035050066e-01
2.178324213545150201e+01	9.266522723748399359e-01	1.000000000000000000e+00	7.532626645759787909e-01
2.179915762976069260e+01	9.268124075405899109e-01	1.000000000000000000e+00	7.536587548393604008e-01
[truncated: 1,771 more rows]
