# Supplementary material for: Gain engineering and atom lasing in a topological edge state in synthetic dimensions
Source: Nat Commun. 2025 Dec 13;17:421. doi: 10.1038/s41467-025-67106-8 (PMC12795819; doi:10.1038/s41467-025-67106-8)
Supplement: Supplementary file 3 — Source Data [file 41467_2025_67106_MOESM3_ESM.zip › data.figure/Fig5/Fig5b.csv]

# "Position X"	"Linear atom density (observed)"	"Thermal atoms (fit)"	"BEC atoms (fit)"
-5.556478064896630542e-01	2.403043904835712452e-01	3.504597631528418300e-01	3.504597631528418300e-01
-5.528878064896630695e-01	2.365438287895759717e-01	3.504597631528418300e-01	3.504597631528418300e-01
-5.501278064896630848e-01	2.051864426395944574e-01	3.504597631528418300e-01	3.504597631528418300e-01
-5.473678064896631001e-01	2.496997227616827020e-01	3.504597631528418300e-01	3.504597631528418300e-01
-5.446078064896630044e-01	2.282849754324063341e-01	3.504597631528418300e-01	3.504597631528418300e-01
-5.418478064896630197e-01	2.051190543321016468e-01	3.504597631528418300e-01	3.504597631528418300e-01
-5.390878064896630351e-01	2.553984770852014696e-01	3.504597631528418300e-01	3.504597631528418300e-01
-5.363278064896630504e-01	3.025865155097507420e-01	3.504597631528418300e-01	3.504597631528418300e-01
-5.335678064896630657e-01	5.718831873653641429e-01	3.504597631528418300e-01	3.504597631528418300e-01
-5.308078064896631920e-01	1.787576103987829068e-01	3.504597631528418300e-01	3.504597631528418300e-01
-5.280478064896630963e-01	4.484799329361993103e-01	3.504597631528418300e-01	3.504597631528418300e-01
-5.252878064896631116e-01	3.607490347669496944e-01	3.504597631528418300e-01	3.504597631528418300e-01
-5.225278064896631269e-01	4.688511651656066537e-01	3.504597631528418300e-01	3.504597631528418300e-01
-5.197678064896631422e-01	3.666509713664109493e-01	3.504597631528418300e-01	3.504597631528418300e-01
-5.170078064896631576e-01	3.925144114587634792e-01	3.504597631528418300e-01	3.504597631528418300e-01
-5.142478064896630618e-01	3.758243683857298012e-01	3.504597631528418300e-01	3.504597631528418300e-01
-5.114878064896630772e-01	4.388323188190796920e-01	3.504597631528418300e-01	3.504597631528418300e-01
-5.087278064896630925e-01	3.202229749799034852e-01	3.504597631528418300e-01	3.504597631528418300e-01
-5.059678064896631078e-01	1.284268279160501458e-01	3.504597631528418300e-01	3.504597631528418300e-01
-5.032078064896631231e-01	3.283756493052749081e-01	3.504597631528418300e-01	3.504597631528418300e-01
-5.004478064896631384e-01	3.409297312526772816e-01	3.504597631528418300e-01	3.504597631528418300e-01
-4.976878064896630427e-01	3.743482933786026479e-01	3.504597631528418300e-01	3.504597631528418300e-01
-4.949278064896630580e-01	2.066484470099329840e-01	3.504597631528418300e-01	3.504597631528418300e-01
-4.921678064896630733e-01	3.372633328339336156e-01	3.504597631528418300e-01	3.504597631528418300e-01
-4.894078064896630886e-01	3.639023852506542700e-01	3.504597631528418300e-01	3.504597631528418300e-01
-4.866478064896630484e-01	2.752380784816702564e-01	3.504597631528418300e-01	3.504597631528418300e-01
-4.838878064896631193e-01	4.273701645501338242e-01	3.504597631528418300e-01	3.504597631528418300e-01
-4.811278064896631346e-01	2.894190049520085628e-01	3.504597631528418300e-01	3.504597631528418300e-01
-4.783678064896630944e-01	2.997638687297813909e-01	3.504597631528418300e-01	3.504597631528418300e-01
-4.756078064896631097e-01	2.941783649454339233e-01	3.504597631528418300e-01	3.504597631528418300e-01
-4.728478064896630695e-01	5.580081712072869626e-01	3.504597631528418855e-01	3.504597631528418300e-01
-4.700878064896630848e-01	4.216826055339364387e-01	3.504597631528419965e-01	3.504597631528418300e-01
-4.673278064896631001e-01	6.135441913077345211e-01	3.504597631528421076e-01	3.504597631528418300e-01
-4.645678064896630599e-01	3.490289178463082398e-01	3.504597631528424406e-01	3.504597631528418300e-01
-4.618078064896630752e-01	4.541705526870579712e-01	3.504597631528432178e-01	3.504597631528418300e-01
-4.590478064896630905e-01	3.739607334067852062e-01	3.504597631528446611e-01	3.504597631528418300e-01
-4.562878064896630503e-01	4.701916149483478802e-01	3.504597631528475477e-01	3.504597631528418300e-01
-4.535278064896631212e-01	1.672888472568721530e-01	3.504597631528530988e-01	3.504597631528418300e-01
-4.507678064896631365e-01	3.848615706179465135e-01	3.504597631528638679e-01	3.504597631528418300e-01
-4.480078064896630963e-01	4.867245631561089581e-01	3.504597631528842960e-01	3.504597631528418300e-01
-4.452478064896631116e-01	3.554804645789322315e-01	3.504597631529223767e-01	3.504597631528418300e-01
-4.424878064896631269e-01	3.111359687757502268e-01	3.504597631529925428e-01	3.504597631528418300e-01
-4.397278064896630867e-01	5.401332217247820644e-01	3.504597631531199409e-01	3.504597631528418300e-01
-4.369678064896631020e-01	3.416812432357431706e-01	3.504597631533477031e-01	3.504597631528418300e-01
-4.342078064896630618e-01	2.202936593160051693e-01	3.504597631537488267e-01	3.504597631528418300e-01
-4.314478064896630771e-01	1.819297740819095233e-01	3.504597631544452141e-01	3.504597631528418300e-01
-4.286878064896630924e-01	4.068004573785420908e-01	3.504597631556360948e-01	3.504597631528418300e-01
-4.259278064896630522e-01	2.545198674990411525e-01	3.504597631576427119e-01	3.504597631528418300e-01
-4.231678064896630675e-01	2.371537513371743955e-01	3.504597631609738251e-01	3.504597631528418300e-01
-4.204078064896631384e-01	3.335343694550755855e-01	3.504597631664212454e-01	3.504597631528418300e-01
-4.176478064896630982e-01	3.987609257322157763e-01	3.504597631751975029e-01	3.504597631528418300e-01
-4.148878064896631135e-01	2.057876624222688688e-01	3.504597631891255283e-01	3.504597631528418300e-01
-4.121278064896631288e-01	1.950643095046735720e-01	3.504597632108986116e-01	3.504597631528418300e-01
-4.093678064896630886e-01	2.077175551236290219e-01	3.504597632444244049e-01	3.504597631528418300e-01
-4.066078064896631039e-01	2.254835706559028818e-01	3.504597632952685116e-01	3.504597631528418300e-01
-4.038478064896630637e-01	2.302108813985265234e-01	3.504597633712092097e-01	3.504597631528418300e-01
-4.010878064896630790e-01	4.729387064081665426e-01	3.504597634829091923e-01	3.504597631528418300e-01
-3.983278064896630943e-01	4.302787190444866128e-01	3.504597636446953324e-01	3.504597631528418300e-01
-3.955678064896630541e-01	2.348034476121317604e-01	3.504597638754241018e-01	3.504597631528418300e-01
-3.928078064896630694e-01	3.264612736172003427e-01	3.504597641993850710e-01	3.504597631528418300e-01
-3.900478064896630848e-01	1.602954614325235450e-01	3.504597646471678818e-01	3.504597631528418300e-01
-3.872878064896631001e-01	2.837989716851114785e-01	3.504597652563872234e-01	3.504597631528418300e-01
-3.845278064896631154e-01	2.598524618423616594e-01	3.504597660721284758e-01	3.504597631528418300e-01
-3.817678064896631307e-01	4.017024460177320844e-01	3.504597671469510956e-01	3.504597631528418300e-01
-3.790078064896630905e-01	2.372424024838673540e-01	3.504597685402698892e-01	3.504597631528418300e-01
-3.762478064896631058e-01	1.242351789040900545e-01	3.504597703169376466e-01	3.504597631528418300e-01
-3.734878064896631211e-01	1.881606719635655622e-01	3.504597725448759249e-01	3.504597631528418300e-01
-3.707278064896630809e-01	3.309726628311830954e-01	3.504597752916586706e-01	3.504597631528418300e-01
-3.679678064896630962e-01	5.005559911259748196e-01	3.504597786200370213e-01	3.504597631528418300e-01
-3.652078064896630560e-01	3.855422248588938339e-01	3.504597825825130908e-01	3.504597631528418300e-01
-3.624478064896630713e-01	6.031298507924428565e-01	3.504597872152088733e-01	3.504597631528418300e-01
-3.596878064896630867e-01	2.352733249970811180e-01	3.504597925314283935e-01	3.504597631528418300e-01
-3.569278064896631020e-01	3.850684420853234258e-01	3.504597985154558337e-01	3.504597631528418300e-01
-3.541678064896631173e-01	2.019254298605067111e-01	3.504598051172590489e-01	3.504597631528418300e-01
-3.514078064896631326e-01	2.265296741373402645e-01	3.504598122488528089e-01	3.504597631528418300e-01
-3.486478064896630924e-01	3.771172417022241041e-01	3.504598197831299555e-01	3.504597631528418300e-01
-3.458878064896631077e-01	2.488275117588253371e-01	3.504598275560045217e-01	3.504597631528418300e-01
-3.431278064896631230e-01	2.292946423189746175e-01	3.504598353727953475e-01	3.504597631528418300e-01
-3.403678064896630828e-01	4.124001513464978230e-01	3.504598430200473458e-01	3.504597631528418300e-01
-3.376078064896630981e-01	3.735446881452203494e-01	3.504598502846701380e-01	3.504597631528418300e-01
-3.348478064896631134e-01	5.076693161580910774e-01	3.504598569838094924e-01	3.504597631528418300e-01
-3.320878064896630733e-01	3.720488729374495929e-01	3.504598630119409308e-01	3.504597631528418300e-01
-3.293278064896630886e-01	3.186285083345891667e-01	3.504598684174702328e-01	3.574124493970098904e-01
-3.265678064896631039e-01	4.446630051231881264e-01	3.504598735315161417e-01	3.882611235528594662e-01
-3.238078064896631192e-01	2.573409730873439383e-01	3.504598791895316978e-01	4.131837292869738887e-01
-3.210478064896631345e-01	4.762625116697848937e-01	3.504598871166476060e-01	4.138349322821227028e-01
-3.182878064896630943e-01	3.273894681605499235e-01	3.504599005971387737e-01	3.897919975102386858e-01
-3.155278064896631096e-01	2.630725292007495830e-01	3.504599256276070829e-01	3.585453668006717276e-01
-3.127678064896631249e-01	5.561480959053374251e-01	3.504599728771453093e-01	3.504597631528418300e-01
-3.100078064896630847e-01	3.651191033095724792e-01	3.504600609662021915e-01	3.504597631528418300e-01
-3.072478064896631000e-01	2.736810234149588683e-01	3.504602218557781868e-01	3.504597631528418300e-01
-3.044878064896631154e-01	3.734359353733797127e-01	3.504605095430927131e-01	3.504597631528418300e-01
-3.017278064896630752e-01	2.904796621854122685e-01	3.504610138272908904e-01	3.504597631528418300e-01
-2.989678064896630905e-01	3.545344429903796724e-01	3.504618816790490698e-01	3.504597631528418300e-01
-2.962078064896630503e-01	1.312177658011290660e-01	3.504633497554773824e-01	3.504597631528418300e-01
-2.934478064896631211e-01	2.747865184847612108e-01	3.504657928637444075e-01	3.504597631528418300e-01
-2.906878064896631364e-01	5.867156849846180133e-01	3.504697946761849980e-01	3.504597631528418300e-01
-2.879278064896630962e-01	6.515023402117698925e-01	3.504762486618249739e-01	3.504597631528418300e-01
-2.851678064896631115e-01	5.931379103570781908e-01	3.504864988651262836e-01	3.504597631528418300e-01
-2.824078064896631268e-01	3.276693031815925417e-01	3.505025315598462310e-01	3.504597631528418300e-01
-2.796478064896630866e-01	3.691008701474088327e-01	3.505272295243357927e-01	3.504597631528418300e-01
-2.768878064896631019e-01	2.826295628815762573e-01	3.505647001666065132e-01	3.504597631528418300e-01
-2.741278064896631173e-01	5.214731625747027755e-01	3.506206862818312953e-01	3.504597631528418300e-01
-2.713678064896630771e-01	3.148111682862496097e-01	3.507030630791616033e-01	3.504597631528418300e-01
-2.686078064896630924e-01	4.774365102766957580e-01	3.508224165166703989e-01	3.504597631528418300e-01
-2.658478064896631077e-01	3.319836452469979715e-01	3.509926853581004091e-01	3.504597631528418300e-01
-2.630878064896630675e-01	3.648358191366700698e-01	3.512318325246508444e-01	3.504597631528418300e-01
-2.603278064896631383e-01	4.387998423965907557e-01	3.515624907005704403e-01	3.504597631528418300e-01
-2.575678064896630981e-01	4.287369578067876108e-01	3.520125040741517441e-01	3.504597631528418300e-01
-2.548078064896631134e-01	5.431828786998196268e-01	3.526152649206253931e-01	3.504597631528418300e-01
-2.520478064896631287e-01	3.102693182276592965e-01	3.534097239363614973e-01	3.504597631528418300e-01
-2.492878064896630885e-01	2.291311239533010413e-01	3.544399412620238832e-01	3.504597631528418300e-01
-2.465278064896631038e-01	1.550851349226540499e-01	3.557540460086037748e-01	3.504597631528418300e-01
-2.437678064896630914e-01	1.037724940527292306e-01	3.574024907456608280e-01	3.504597631528418300e-01
-2.410078064896631067e-01	2.720315687762488999e-01	3.594355277162591400e-01	3.504597631528418300e-01
-2.382478064896631220e-01	1.970194187356840154e-01	3.618998972867407127e-01	3.504597631528418300e-01
-2.354878064896631096e-01	4.518943791199838689e-01	3.648348049252754799e-01	3.504597631528418300e-01
-2.327278064896630971e-01	2.794650634273661005e-01	3.682673654440107303e-01	3.504597631528418300e-01
-2.299678064896631124e-01	3.806094054200731547e-01	3.722078026415168717e-01	3.504597631528418300e-01
-2.272078064896631000e-01	2.517665228674949573e-01	3.766447952497999907e-01	3.504597631528418300e-01
-2.244478064896630876e-01	4.529013773947384025e-01	3.815414399859163308e-01	3.504597631528418300e-01
-2.216878064896631306e-01	3.159941552583314661e-01	3.868323427468554065e-01	3.504597631528418300e-01
-2.189278064896631182e-01	2.782200511292151068e-01	3.924223349597170118e-01	3.504597631528418300e-01
-2.161678064896631057e-01	3.444875136657985504e-01	3.981872343398914493e-01	3.504597631528418300e-01
-2.134078064896630933e-01	3.341095655522560159e-01	4.039769261579142512e-01	3.504597631528418300e-01
-2.106478064896631086e-01	2.299132597710965564e-01	4.096208404994459706e-01	3.504597631528418300e-01
-2.078878064896630962e-01	3.109166019011572746e-01	4.149356608161808291e-01	3.504597631528418300e-01
-2.051278064896631115e-01	5.571619469263460189e-01	4.197348458193477239e-01	3.505609287901015891e-01
-2.023678064896631268e-01	5.862265532435297910e-01	4.238393125029892849e-01	3.507914411541006028e-01
-1.996078064896631143e-01	2.630979193973616015e-01	4.270884458902486913e-01	3.510530160113951581e-01
-1.968478064896631019e-01	4.681341137705027355e-01	4.293504999067382366e-01	3.512704531603556557e-01
-1.940878064896630895e-01	5.040812373251030154e-01	4.305314533620396289e-01	3.513953065440407753e-01
-1.913278064896631048e-01	4.934869163424630556e-01	4.305814920770469345e-01	3.514007479026375336e-01
-1.885678064896631201e-01	3.626830084068097815e-01	4.294984944803772464e-01	3.512856802220114538e-01
-1.858078064896631076e-01	3.916469363414162852e-01	4.273281808215265154e-01	3.510748874061672686e-01
-1.830478064896630952e-01	4.108879416317943178e-01	4.241609113776628193e-01	3.508144896259112744e-01
-1.802878064896631105e-01	1.578949460918499803e-01	4.201254460940710977e-01	3.505776314271614735e-01
-1.775278064896630981e-01	4.525505145105945815e-01	4.153802661446496236e-01	3.504605287675137681e-01
-1.747678064896631134e-01	3.063588314213591124e-01	4.101032720051792091e-01	3.504597631528418300e-01
-1.720078064896631287e-01	5.279677131180348093e-01	4.044807889501741971e-01	3.504597631528418300e-01
-1.692478064896631162e-01	5.009232440864311853e-01	3.986968198375744343e-01	3.504597631528418300e-01
-1.664878064896631038e-01	4.442451763309066548e-01	3.929233920777461253e-01	3.504597631528418300e-01
-1.637278064896630914e-01	4.591510231617687565e-01	3.873126695418616650e-01	3.504597631528418300e-01
-1.609678064896631067e-01	3.517042062023986726e-01	3.819912691696684126e-01	3.504597631528418300e-01
-1.582078064896631220e-01	3.328693551217048463e-01	3.770569691244284316e-01	3.504597631528418300e-01
-1.554478064896631095e-01	3.284070919064919214e-01	3.725777528420627371e-01	3.504597631528418300e-01
-1.526878064896631249e-01	5.590428383319179240e-01	3.685929283760157604e-01	3.504597631528418300e-01
-1.499278064896631124e-01	2.799334602791510584e-01	3.651159137795163545e-01	3.504597631528418300e-01
-1.471678064896631000e-01	4.977432928444612270e-01	3.621381957048668276e-01	3.504597631528418300e-01
-1.444078064896630875e-01	3.007252878509543703e-01	3.596339490631682012e-01	3.504597631528418300e-01
-1.416478064896631306e-01	2.489702482391748239e-01	3.575648415983812001e-01	3.504597631528418300e-01
-1.388878064896631181e-01	2.086624018422656157e-01	3.558846243132468556e-01	3.504597631528418300e-01
-1.361278064896631057e-01	2.950848079079420039e-01	3.545432101340552644e-01	3.504597631528418300e-01
-1.333678064896631210e-01	2.594343978034808762e-01	3.534900526405874710e-01	3.504597631528418300e-01
-1.306078064896631086e-01	3.862262491765305339e-01	3.526767402337009361e-01	3.504597631528418300e-01
-1.278478064896630961e-01	5.000694943698502648e-01	3.520588087129774557e-01	3.504597631528418300e-01
-1.250878064896631114e-01	3.481826997148427805e-01	3.515968411467103039e-01	3.504597631528418300e-01
-1.223278064896631268e-01	2.829469356651358458e-01	3.512569664430555405e-01	3.504597631528418300e-01
-1.195678064896631143e-01	4.592790715617339203e-01	3.510108887527283450e-01	3.504597631528418300e-01
-1.168078064896631019e-01	3.932126896071441724e-01	3.508355825518880700e-01	3.504597631528418300e-01
-1.140478064896631172e-01	5.271671653626386345e-01	3.507127779084502905e-01	3.504597631528418300e-01
-1.112878064896631186e-01	3.148670739759316661e-01	3.506283421571287917e-01	3.504597631528418300e-01
-1.085278064896631062e-01	3.374537690874578333e-01	3.505716426167365674e-01	3.504597631528418300e-01
-1.057678064896631215e-01	5.053370170819545537e-01	3.505349537550307426e-01	3.504597631528418300e-01
-1.030078064896631090e-01	2.499749370242018154e-01	3.505129539003215555e-01	3.504597631528418300e-01
-1.002478064896631105e-01	5.234534199431645218e-01	3.505023426689955479e-01	3.504597631528418300e-01
-9.748780648966311191e-02	5.506855381887461043e-01	3.505016012048654539e-01	3.504597631528418300e-01
-9.472780648966311334e-02	5.066261034027088606e-01	3.505109127965331806e-01	3.504597631528418300e-01
-9.196780648966311478e-02	4.830775760058507728e-01	3.505322605181170892e-01	3.504597631528418300e-01
-8.920780648966311621e-02	4.887367216526613545e-01	3.505697198067898035e-01	3.504597631528418300e-01
-8.644780648966311765e-02	2.606685452123906344e-01	3.506299655366135193e-01	3.504597631528418300e-01
-8.368780648966310520e-02	3.677803181134529087e-01	3.507230130405074586e-01	3.504597631528418300e-01
-8.092780648966312051e-02	3.950466750365028146e-01	3.508632083004173952e-01	3.504597631528418300e-01
-7.816780648966310807e-02	3.037499564269082186e-01	3.510704716994246244e-01	3.504597631528418300e-01
-7.540780648966310951e-02	4.905797952626573255e-01	3.513717799783149798e-01	3.504597631528418300e-01
-7.264780648966311094e-02	1.841497283774365112e-01	3.518028405462516051e-01	3.504597631528418300e-01
-6.988780648966311237e-02	3.339088037858614633e-01	3.524098702686152551e-01	3.504597631528418300e-01
-6.712780648966311381e-02	5.440458910720898933e-01	3.532513381411365172e-01	3.504597631528418300e-01
-6.436780648966311524e-02	4.952431478746008309e-01	3.543994709730354242e-01	3.504597631528418300e-01
-6.160780648966311668e-02	3.543605108258849890e-01	3.559412592357661942e-01	3.504597631528418300e-01
-5.884780648966311811e-02	3.120710473305224331e-01	3.579786454679197427e-01	3.504597631528418300e-01
-5.608780648966311955e-02	3.712492901660755518e-01	3.606275416425247515e-01	3.504597631528418300e-01
-5.332780648966311404e-02	4.836757897036482734e-01	3.640153180368868591e-01	3.504597631528418300e-01
-5.056780648966311548e-02	4.714908819755204150e-01	3.682764477937576775e-01	3.504597631528418300e-01
-4.780780648966311691e-02	5.608966677407186685e-01	3.735460895910694412e-01	3.504597631528418300e-01
-4.504780648966311835e-02	5.262722418182211870e-01	3.799515515240928232e-01	3.504597631528418300e-01
-4.228780648966311284e-02	6.407794428443180923e-01	3.876018002495034698e-01	3.504597631528418300e-01
-3.952780648966311428e-02	5.721800287394023243e-01	3.965754480353537170e-01	3.504597631528418300e-01
-3.676780648966312265e-02	6.157758224840761407e-01	4.069079424801447797e-01	3.504597631528418300e-01
-3.400780648966311714e-02	4.241849327527250080e-01	4.185789644165179846e-01	3.504597631528418300e-01
-3.124780648966311858e-02	4.998503391700523935e-01	4.315012662394901999e-01	3.504597631528418300e-01
-2.848780648966311654e-02	4.190665306053800720e-01	4.455123104386167210e-01	3.504597631528418300e-01
-2.572780648966311798e-02	3.446500755607329047e-01	4.603700558992877556e-01	3.504597631528418300e-01
-2.296780648966311594e-02	2.662857076848866855e-01	4.757540595106993786e-01	3.504597631528418300e-01
-2.020780648966312085e-02	3.351647773646834749e-01	4.912727045973505069e-01	3.504597631528418300e-01
-1.744780648966311881e-02	6.269722014663990928e-01	5.064768526273026872e-01	3.504597631528418300e-01
-1.468780648966311851e-02	6.050762248968231116e-01	5.208795843072493437e-01	3.504597631528418300e-01
-1.192780648966311821e-02	5.272076845311742810e-01	5.339810182827564589e-01	3.504597631528418300e-01
-9.167806489663117911e-03	5.662692244655775919e-01	5.452965543630307055e-01	3.504597631528418300e-01
-6.407806489663118478e-03	2.580676587795480703e-01	5.543863725298238121e-01	3.504597631528418300e-01
-3.647806489663119045e-03	5.827353677354500938e-01	5.608837091508129813e-01	3.504597631528418300e-01
-8.878064896631189615e-04	5.599797934612185113e-01	5.645193854266975508e-01	3.504597631528418300e-01
1.872193510336880905e-03	6.914428251230045896e-01	5.651403042074971683e-01	3.504597631528418300e-01
4.632193510336880989e-03	4.386317082047141991e-01	5.627201443053705399e-01	3.504597631528418300e-01
7.392193510336880422e-03	4.657284240451447510e-01	5.573612113596715378e-01	3.504597631528418300e-01
1.015219351033687899e-02	4.167236709837562336e-01	5.492872639007041480e-01	3.504597631528418300e-01
1.291219351033688102e-02	4.012133110843814077e-01	5.388280155893047096e-01	3.504597631528418300e-01
1.567219351033687785e-02	5.188168896481072379e-01	5.263968092890317640e-01	3.504597631528418300e-01
1.843219351033687989e-02	5.430404472894870826e-01	5.124635685987820599e-01	3.504597631528418300e-01
2.119219351033688192e-02	5.110850018935806371e-01	4.975254884280704837e-01	3.504597631528418300e-01
2.395219351033687702e-02	5.091863199301286391e-01	4.820779960889456373e-01	3.504597631528418300e-01
2.671219351033687905e-02	4.855036191584012895e-01	4.665883065097266025e-01	3.504597631528418300e-01
2.947219351033688109e-02	6.938439779017769871e-01	4.514734546060681364e-01	3.504597631528418300e-01
3.223219351033687619e-02	5.103518704680261031e-01	4.370840871391774018e-01	3.504597631528418300e-01
3.499219351033687475e-02	3.253158816699170952e-01	4.236946227089101180e-01	3.504597631528418300e-01
3.775219351033688026e-02	4.013985574626156017e-01	4.114997295812597433e-01	3.504597631528418300e-01
4.051219351033687882e-02	3.505318931379339809e-01	4.006165024218008575e-01	3.504597631528418300e-01
4.327219351033687739e-02	6.038019284158883115e-01	3.910912948514781995e-01	3.504597631528418300e-01
4.603219351033688289e-02	4.137714229197238525e-01	3.829099129852786554e-01	3.504597631528418300e-01
4.879219351033688146e-02	4.381641512515518366e-01	3.760097973770145097e-01	3.504597631528418300e-01
5.155219351033687308e-02	3.712973713154837929e-01	3.702928963388888994e-01	3.504597631528418300e-01
5.431219351033687859e-02	4.150712793840274362e-01	3.656381260373193776e-01	3.504597631528418300e-01
5.707219351033687715e-02	2.135896780471885081e-01	3.619125779070185844e-01	3.504597631528418300e-01
5.983219351033687572e-02	2.595093430960376812e-01	3.589809273684548829e-01	3.504597631528418300e-01
6.259219351033687428e-02	3.574677290037095445e-01	3.567127810292844980e-01	3.504597631528418300e-01
6.535219351033687285e-02	1.532374335376416874e-01	3.549879437277274064e-01	3.504597631528418300e-01
6.811219351033688529e-02	2.883764197369286797e-01	3.536997745492287959e-01	3.504597631528418300e-01
7.087219351033686998e-02	2.155241120122231291e-01	3.527569258679323361e-01	3.504597631528418300e-01
7.363219351033688242e-02	6.511578544091746468e-02	3.520838240750406301e-01	3.504597631528418300e-01
7.639219351033688099e-02	4.130711254116929687e-02	3.516202637306156675e-01	3.504597631528418300e-01
7.915219351033687956e-02	-9.261452055030021391e-02	3.513204604861578373e-01	3.504597631528418300e-01
8.191219351033687812e-02	1.409888821075995155e-03	3.511518550592874210e-01	3.504597631528418300e-01
8.467219351033686281e-02	-1.280813336389554358e-01	3.510938923898241915e-01	3.504597631528418300e-01
8.743219351033687525e-02	8.236212255184800768e-02	3.511369261580311041e-01	3.504597631528418300e-01
9.019219351033687382e-02	-6.456725453939052284e-02	3.512813257552862001e-01	3.504597631528418300e-01
9.295219351033687238e-02	2.598530980145639102e-01	3.515367948705388490e-01	3.504597631528418300e-01
9.571219351033687095e-02	2.403461467764578530e-01	3.519218507371464910e-01	3.504597631528418300e-01
9.847219351033688339e-02	1.610106637636302962e-01	3.524633626091316918e-01	3.504597631528418300e-01
1.012321935103368681e-01	2.302756014960554154e-01	3.531960090199703362e-01	3.504597631528418300e-01
1.039921935103368805e-01	8.887830562471421558e-02	3.541614881626007350e-01	3.504597631528418300e-01
1.067521935103368791e-01	1.598757124705758870e-01	3.554073073500400026e-01	3.504597631528418300e-01
1.095121935103368638e-01	1.764985853309659347e-01	3.569849894219834785e-01	3.504597631528418300e-01
1.122721935103368762e-01	3.100515702312875987e-01	3.589475693186358618e-01	3.504597631528418300e-01
1.150321935103368748e-01	3.285171273253814639e-01	3.613463146971559459e-01	3.504597631528418300e-01
1.177921935103368734e-01	1.995558197703536096e-01	3.642266897732855946e-01	3.504597631528418300e-01
1.205521935103368719e-01	3.732715744500330057e-01	3.676236873184180465e-01	3.504597631528418300e-01
1.233121935103368705e-01	3.638673770521612116e-01	3.715567714680896305e-01	3.504597631528418300e-01
1.260721935103368829e-01	5.092807787774967787e-01	3.760247909736816330e-01	3.504597631528418300e-01
1.288321935103368676e-01	5.535694283222047929e-01	3.810013226140145925e-01	3.504597631528418300e-01
1.315921935103368523e-01	5.226513184442647120e-01	3.864309699077255744e-01	3.504597631528418300e-01
1.343521935103368647e-01	3.554520203266685052e-01	3.922271562237752418e-01	3.504597631528418300e-01
1.371121935103368772e-01	5.798154639867758586e-01	3.982719010997066156e-01	3.504597631528418300e-01
1.398721935103368896e-01	4.774644679087993171e-01	4.044179483332743796e-01	3.504597631528418300e-01
1.426321935103368743e-01	6.535631413836493486e-01	4.104934279483017923e-01	3.504597631528418300e-01
1.453921935103368590e-01	6.032033817794504316e-01	4.163089957627597038e-01	3.504597631528418300e-01
1.481521935103368715e-01	6.437283659459528407e-01	4.216671283187743979e-01	3.504597631528418300e-01
1.509121935103368561e-01	6.604210462020054795e-01	4.263729892253703135e-01	3.609994906797482916e-01
1.536721935103368686e-01	6.080263759899273701e-01	4.302460607634289169e-01	3.853818954825963816e-01
1.564321935103368810e-01	8.108569125153397561e-01	4.331315852759310414e-01	4.114843509494960916e-01
1.591921935103368935e-01	8.161144689178686518e-01	4.349108103692212457e-01	4.305311009838405090e-01
1.619521935103368504e-01	7.854492273184167095e-01	4.355090940492739038e-01	4.374743094474569105e-01
1.647121935103368628e-01	9.156263812613854025e-01	4.349010991325293896e-01	4.304204472449646990e-01
1.674721935103368753e-01	6.406527826630731282e-01	4.331125732340445622e-01	4.112918792017351555e-01
1.702321935103368877e-01	8.064760565241638757e-01	4.302185401069038573e-01	3.851627886736700979e-01
1.729921935103368724e-01	7.479917295571759661e-01	4.263380794118762918e-01	3.608393035433024032e-01
1.757521935103368849e-01	7.276481974538330233e-01	4.216262011375656593e-01	3.504597631528418300e-01
1.785121935103368696e-01	6.348484879567648509e-01	4.162635872560937478e-01	3.504597631528418300e-01
1.812721935103368542e-01	6.991729546735993006e-01	4.104451456641033391e-01	3.504597631528418300e-01
1.840321935103368667e-01	6.869680055854375800e-01	4.043683828123922352e-01	3.504597631528418300e-01
1.867921935103368791e-01	6.480347937995234453e-01	3.982225503808631828e-01	3.504597631528418300e-01
1.895521935103368916e-01	6.664036468119557410e-01	3.921793718884068469e-01	3.504597631528418300e-01
1.923121935103368485e-01	5.353548820045554990e-01	3.863859334355633779e-01	3.504597631528418300e-01
1.950721935103368609e-01	4.912445846907431135e-01	3.809600625189064060e-01	3.504597631528418300e-01
1.978321935103368734e-01	2.964057805892376662e-01	3.759882556563428624e-01	3.504597631528418300e-01
2.005921935103368581e-01	2.888939194264190657e-01	3.715259818007860537e-01	3.504597631528418300e-01
2.033521935103368705e-01	5.375391269966870444e-01	3.676000092512733963e-01	3.504597631528418300e-01
2.061121935103368830e-01	1.483036395543634034e-01	3.642122943471693408e-01	3.504597631528418300e-01
2.088721935103368677e-01	2.084767359860351665e-01	3.613449357880831880e-01	3.504597631528418300e-01
2.116321935103368523e-01	1.796805572402403461e-01	3.589657350332310370e-01	3.504597631528418300e-01
2.143921935103368648e-01	9.373818149260557814e-03	3.570340002394498113e-01	3.504597631528418300e-01
2.171521935103368772e-01	4.073785989040317433e-03	3.555063740506418379e-01	3.504597631528418300e-01
2.199121935103368619e-01	-1.343586781663066720e-01	3.543426385068761397e-01	3.504597631528418300e-01
2.226721935103368744e-01	1.534978104467455695e-01	3.535116384029231007e-01	3.504597631528418300e-01
2.254321935103368590e-01	1.569892544389938638e-01	3.529976541795349365e-01	3.504597631528418300e-01
2.281921935103368715e-01	1.864854248537160808e-01	3.528077346177336815e-01	3.504597631528418300e-01
2.309521935103368562e-01	2.471350198067920334e-01	3.529806555620265685e-01	3.504597631528418300e-01
2.337121935103368686e-01	1.070571231016163305e-01	3.535982882270322647e-01	3.504597631528418300e-01
2.364721935103368811e-01	3.731413548069355546e-01	3.548002187227234927e-01	3.504597631528418300e-01
2.392321935103368657e-01	4.290809407640388540e-01	3.568024315339413111e-01	3.504597631528418300e-01
2.419921935103368504e-01	3.997706151742519975e-01	3.599207185776499562e-01	3.504597631528418300e-01
2.447521935103368629e-01	5.365737697357331193e-01	3.645991614222830468e-01	3.504597631528418300e-01
2.475121935103368476e-01	4.668319185860596021e-01	3.714435162842991134e-01	3.504597631528418300e-01
2.502721935103368600e-01	5.393367971708918907e-01	3.812585770117800643e-01	3.504597631528418300e-01
2.530321935103368447e-01	6.352542521214048499e-01	3.950875885999078352e-01	3.504597631528418300e-01
2.557921935103368294e-01	4.643339144719182410e-01	4.142505562303976374e-01	3.504597631528418300e-01
2.585521935103368696e-01	7.403021223235001225e-01	4.403769156539935614e-01	3.504597631528418300e-01
2.613121935103368543e-01	6.035929169668237115e-01	4.754266347544165994e-01	3.504597631528418300e-01
2.640721935103368390e-01	8.272648348911956218e-01	5.216926042167325805e-01	3.504597631528418300e-01
2.668321935103368792e-01	8.172853673719001621e-01	5.817764073582866180e-01	3.504597631528418300e-01
2.695921935103368638e-01	1.009003963671517345e+00	6.585295324265405537e-01	3.504597631528418300e-01
2.723521935103369040e-01	1.001004209548856716e+00	7.549531003229523751e-01	3.504597631528418300e-01
2.751121935103368887e-01	1.168873479522888559e+00	8.740514661102639637e-01	3.504597631528418300e-01
2.778721935103368734e-01	1.246868765242503452e+00	1.018638733138052643e+00	3.504597631528418300e-01
2.806321935103368581e-01	1.425563951599984058e+00	1.191102229506086685e+00	3.504597631528418300e-01
2.833921935103368428e-01	1.658304247087148964e+00	1.393133038643553645e+00	3.504597631528418300e-01
2.861521935103368275e-01	1.601548406452722118e+00	1.625440193148175227e+00	3.504597631528418300e-01
2.889121935103368677e-01	1.951893110529213882e+00	1.887471341187910268e+00	3.504597631528418300e-01
2.916721935103368524e-01	1.965771817794922161e+00	2.177167619050463632e+00	3.504597631528418300e-01
2.944321935103368371e-01	2.283063187371720204e+00	2.490783107830329524e+00	3.504597631528418300e-01
2.971921935103368773e-01	2.480693675383930152e+00	2.822798727399515872e+00	3.504597631528418300e-01
2.999521935103368619e-01	2.786943961087430477e+00	3.165956128609109133e+00	3.504597631528418300e-01
3.027121935103369021e-01	2.897888069901274566e+00	3.511428940214172734e+00	3.504597631528418300e-01
3.054721935103368868e-01	3.568442447113277627e+00	3.849137030784789637e+00	3.504597631528418300e-01
3.082321935103368715e-01	3.970370434017504557e+00	4.168195274486971691e+00	3.508938114066787461e-01
3.109921935103369117e-01	4.997673292452322613e+00	4.457473204807550715e+00	7.295175632554735667e-01
3.137521935103368409e-01	5.684675210823712632e+00	4.706227793376239532e+00	1.549114616363205021e+00
3.165121935103368256e-01	6.857875327087664452e+00	4.904760381577483841e+00	2.475334971843809129e+00
3.192721935103368658e-01	7.800183557334770867e+00	5.045042280025029413e+00	3.258283298130126404e+00
3.220321935103368505e-01	8.368242756450896991e+00	5.121252971885087213e+00	3.721821947585348234e+00
3.247921935103368352e-01	8.405301596509808348e+00	5.130180685335157698e+00	3.778182505860716134e+00
3.275521935103368754e-01	7.777763298044867213e+00	5.071446925166477548e+00	3.415470481352169685e+00
3.303121935103368600e-01	6.988319897946132286e+00	4.947533090980995141e+00	2.703372409795997910e+00
3.330721935103368447e-01	6.234251515443173020e+00	4.763606573546703693e+00	1.792882995844319094e+00
3.358321935103368849e-01	5.158516080552280947e+00	4.527163312092738146e+00	9.166984232069550487e-01
3.385921935103368696e-01	4.472656667682631593e+00	4.247521264181626677e+00	3.856419762858286915e-01
3.413521935103369098e-01	4.133157568442799246e+00	3.935212459489061843e+00	3.504597631528418300e-01
3.441121935103368390e-01	3.579186243083744223e+00	3.601328790076111730e+00	3.504597631528418300e-01
3.468721935103368237e-01	3.523743225976598392e+00	3.256877783155027295e+00	3.504597631528418300e-01
3.496321935103368639e-01	3.147294576653644427e+00	2.912199556236497955e+00	3.504597631528418300e-01
3.523921935103368486e-01	2.596615862052526147e+00	2.576486024777349559e+00	3.504597631528418300e-01
3.551521935103368333e-01	2.292626034116751033e+00	2.257429868805544082e+00	3.504597631528418300e-01
3.579121935103368735e-01	1.842682613635527655e+00	1.961015719850554229e+00	3.504597631528418300e-01
3.606721935103368581e-01	1.901798483511657700e+00	1.691451445405935949e+00	3.504597631528418300e-01
3.634321935103368428e-01	1.633621329121932142e+00	1.451224939639673472e+00	3.504597631528418300e-01
3.661921935103368830e-01	1.308603168185859422e+00	1.241262641950621637e+00	3.504597631528418300e-01
3.689521935103368677e-01	1.405353033678446550e+00	1.061160677239470607e+00	3.504597631528418300e-01
3.717121935103368524e-01	1.083405373122301452e+00	9.094580389698382339e-01	3.504597631528418300e-01
3.744721935103368926e-01	9.969313049428868423e-01	7.839231248736189261e-01	3.504597631528418300e-01
3.772321935103368218e-01	8.990271626972886621e-01	6.818293554913307242e-01	3.504597631528418300e-01
3.799921935103368620e-01	8.658282505532319817e-01	6.002015670490672417e-01	3.504597631528418300e-01
3.827521935103368467e-01	6.056517375790566593e-01	5.360213882602348212e-01	3.504597631528418300e-01
3.855121935103368314e-01	7.601768428762393226e-01	4.863860403659230336e-01	3.504597631528418300e-01
3.882721935103368716e-01	6.096988830813755422e-01	4.486203191900423048e-01	3.504597631528418300e-01
3.910321935103368562e-01	5.787117904286227521e-01	4.203455612718483558e-01	3.504597631528418300e-01
3.937921935103368409e-01	4.335975039889994331e-01	3.995120411598905852e-01	3.504597631528418300e-01
3.965521935103368811e-01	2.087631706541276388e-01	3.844025709427994486e-01	3.504597631528418300e-01
3.993121935103368658e-01	2.759230214021852756e-01	3.736152907513576871e-01	3.504597631528418300e-01
4.020721935103368505e-01	3.551849559223541064e-01	3.660330373058510722e-01	3.504597631528418300e-01
4.048321935103368907e-01	5.285126003548493712e-01	3.607855584071874011e-01	3.504597631528418300e-01
4.075921935103368199e-01	3.269420640014086832e-01	3.572094779400913911e-01	3.504597631528418300e-01
4.103521935103368601e-01	3.563495300276408040e-01	3.548095268720846684e-01	3.504597631528418300e-01
4.131121935103368448e-01	3.006541692998663806e-01	3.532232935340420821e-01	3.504597631528418300e-01
4.158721935103368295e-01	1.744120417309586446e-01	3.521906997186340926e-01	3.504597631528418300e-01
4.186321935103368697e-01	3.552617375174409453e-01	3.515286122472635055e-01	3.504597631528418300e-01
4.213921935103368543e-01	1.015592588601567370e-01	3.511104469119268878e-01	3.504597631528418300e-01
4.241521935103368390e-01	1.538608850558327579e-01	3.508502818866435780e-01	3.504597631528418300e-01
4.269121935103368792e-01	2.196999930752574770e-01	3.506908270586501786e-01	3.504597631528418300e-01
4.296721935103368639e-01	2.379137292054601671e-01	3.505945478788283776e-01	3.504597631528418300e-01
4.324321935103368486e-01	2.713260760600884058e-01	3.505372749099693874e-01	3.504597631528418300e-01
4.351921935103368888e-01	2.930682169045132346e-01	3.505037084915660350e-01	3.504597631528418300e-01
4.379521935103368735e-01	2.589424752345135250e-01	3.504843258686057839e-01	3.504597631528418300e-01
4.407121935103368027e-01	1.411967322084727861e-01	3.504732981534993685e-01	3.504597631528418300e-01
4.434721935103368429e-01	3.581428568217334685e-01	3.504671160503418093e-01	3.504597631528418300e-01
4.462321935103368276e-01	5.078706678342915781e-01	3.504637011652007583e-01	3.504597631528418300e-01
4.489921935103368678e-01	4.114702019750229312e-01	3.504618424375988139e-01	3.504597631528418300e-01
4.517521935103368524e-01	4.040448402547742734e-01	3.504608455065191808e-01	3.504597631528418300e-01
4.545121935103368371e-01	2.905433966596332462e-01	3.504603186000090909e-01	3.504597631528418300e-01
4.572721935103368773e-01	2.986026118353039549e-01	3.504600441711713810e-01	3.504597631528418300e-01
4.600321935103368620e-01	1.441630937027452708e-01	3.504599033195491264e-01	3.504597631528418300e-01
4.627921935103368467e-01	3.871521145205059633e-01	3.504598320773104070e-01	3.504597631528418300e-01
4.655521935103368869e-01	3.786819783860136956e-01	3.504597965662143988e-01	3.504597631528418300e-01
4.683121935103368716e-01	4.783575062706065251e-01	3.504597791221290559e-01	3.504597631528418300e-01
4.710721935103368563e-01	4.860045021183047598e-01	3.504597706771934162e-01	3.504597631528418300e-01
4.738321935103368410e-01	4.770912692888306106e-01	3.504597666480332441e-01	3.504597631528418300e-01
4.765921935103368257e-01	1.416791733409129284e-01	3.504597647534726801e-01	3.504597631528418300e-01
4.793521935103368659e-01	2.938727667217990724e-01	3.504597638754947120e-01	3.504597631528418300e-01
4.821121935103368505e-01	4.238727747705427484e-01	3.504597634744940349e-01	3.504597631528418300e-01
4.848721935103368352e-01	3.314630034559684080e-01	3.504597632939855378e-01	3.504597631528418300e-01
4.876321935103368754e-01	2.731086089964406827e-01	3.504597632139015984e-01	3.504597631528418300e-01
4.903921935103368601e-01	6.808629233612242260e-01	3.504597631788833878e-01	3.504597631528418300e-01
4.931521935103368448e-01	2.905472796945164915e-01	3.504597631637913491e-01	3.504597631528418300e-01
4.959121935103368295e-01	3.380454960775830520e-01	3.504597631573806993e-01	3.504597631528418300e-01
4.986721935103369252e-01	5.073298083210694420e-01	3.504597631546967351e-01	3.504597631528418300e-01
5.014321935103368544e-01	3.510163406671540365e-01	3.504597631535890656e-01	3.504597631528418300e-01
5.041921935103368391e-01	3.484612814945786674e-01	3.504597631531386481e-01	3.504597631528418300e-01
5.069521935103368238e-01	4.947844418803497013e-01	3.504597631529580148e-01	3.504597631528418300e-01
5.097121935103368084e-01	7.927290990709071061e-02	3.504597631528867385e-01	3.504597631528418300e-01
5.124721935103367931e-01	2.443708037009461320e-01	3.504597631528588719e-01	3.504597631528418300e-01
5.152321935103368888e-01	2.392215730102153493e-01	3.504597631528482138e-01	3.504597631528418300e-01
5.179921935103368735e-01	3.250048237668339834e-01	3.504597631528442170e-01	3.504597631528418300e-01
5.207521935103368582e-01	4.210584270707536936e-01	3.504597631528426627e-01	3.504597631528418300e-01
5.235121935103368429e-01	3.732664566843370002e-01	3.504597631528421076e-01	3.504597631528418300e-01
5.262721935103368276e-01	2.845686505852688675e-01	3.504597631528418855e-01	3.504597631528418300e-01
5.290321935103368123e-01	4.256868731571537001e-01	3.504597631528418300e-01	3.504597631528418300e-01
5.317921935103369080e-01	2.952164643274965972e-01	3.504597631528418300e-01	3.504597631528418300e-01
5.345521935103368927e-01	3.218163738801385620e-01	3.504597631528418300e-01	3.504597631528418300e-01
5.373121935103368774e-01	4.220246468400427053e-01	3.504597631528418300e-01	3.504597631528418300e-01
5.400721935103368621e-01	3.092779629549368692e-01	3.504597631528418300e-01	3.504597631528418300e-01
5.428321935103368467e-01	3.044728065516653648e-01	3.504597631528418300e-01	3.504597631528418300e-01
5.455921935103369425e-01	3.027947259422102411e-01	3.504597631528418300e-01	3.504597631528418300e-01
