# Supplementary material for: Gain engineering and atom lasing in a topological edge state in synthetic dimensions
Source: Nat Commun. 2025 Dec 13;17:421. doi: 10.1038/s41467-025-67106-8 (PMC12795819; doi:10.1038/s41467-025-67106-8)
Supplement: Supplementary file 3 — Source Data [file 41467_2025_67106_MOESM3_ESM.zip › data.figure/Fig5/Fig5c.csv]

# "Site number"	"Exp. (Total)"	"Exp. (BEC)"
1.000000000000000000e+00	1.772414206261369377e-02	4.400155712951626247e-02
2.000000000000000000e+00	4.111353772306287208e-02	6.139845298104192745e-02
3.000000000000000000e+00	3.985807062401113682e-02	3.787128764905196843e-02
4.000000000000000000e+00	2.161552965018363054e-02	3.979830270702833239e-02
5.000000000000000000e+00	8.796887199401286495e-01	8.169303995333615509e-01
