# Supplementary material for: Gain engineering and atom lasing in a topological edge state in synthetic dimensions
Source: Nat Commun. 2025 Dec 13;17:421. doi: 10.1038/s41467-025-67106-8 (PMC12795819; doi:10.1038/s41467-025-67106-8)
Supplement: Supplementary file 3 — Source Data [file 41467_2025_67106_MOESM3_ESM.zip › data.figure/Fig5/Fig5d.csv]

# "Population"	"Exp. (Total	site 1+3+5)"	"Exp. (Total	site 2+4)"	"Exp. (BEC	site 1+3+5)"	"Exp. (BEC	site 2+4)"
1.666666666666666644e-02	0.000000000000000000e+00	8.599999999999999867e-01	2.000000000000000042e-02	8.599999999999999867e-01
5.000000000000000278e-02	0.000000000000000000e+00	1.199999999999999956e-01	0.000000000000000000e+00	1.199999999999999956e-01
8.333333333333332871e-02	0.000000000000000000e+00	0.000000000000000000e+00	0.000000000000000000e+00	0.000000000000000000e+00
1.166666666666666685e-01	2.000000000000000389e-02	2.000000000000000389e-02	2.000000000000000389e-02	2.000000000000000389e-02
1.499999999999999944e-01	0.000000000000000000e+00	0.000000000000000000e+00	0.000000000000000000e+00	0.000000000000000000e+00
1.833333333333333204e-01	0.000000000000000000e+00	0.000000000000000000e+00	3.999999999999997308e-02	0.000000000000000000e+00
2.166666666666666741e-01	0.000000000000000000e+00	0.000000000000000000e+00	0.000000000000000000e+00	0.000000000000000000e+00
2.500000000000000000e-01	0.000000000000000000e+00	0.000000000000000000e+00	0.000000000000000000e+00	0.000000000000000000e+00
2.833333333333333259e-01	0.000000000000000000e+00	0.000000000000000000e+00	0.000000000000000000e+00	0.000000000000000000e+00
3.166666666666666519e-01	0.000000000000000000e+00	0.000000000000000000e+00	2.000000000000000389e-02	0.000000000000000000e+00
3.499999999999999778e-01	0.000000000000000000e+00	0.000000000000000000e+00	0.000000000000000000e+00	0.000000000000000000e+00
3.833333333333333037e-01	0.000000000000000000e+00	0.000000000000000000e+00	0.000000000000000000e+00	0.000000000000000000e+00
4.166666666666666852e-01	0.000000000000000000e+00	0.000000000000000000e+00	0.000000000000000000e+00	0.000000000000000000e+00
4.500000000000000111e-01	0.000000000000000000e+00	0.000000000000000000e+00	2.000000000000000389e-02	0.000000000000000000e+00
4.833333333333333370e-01	0.000000000000000000e+00	0.000000000000000000e+00	6.000000000000000472e-02	0.000000000000000000e+00
5.166666666666667185e-01	0.000000000000000000e+00	0.000000000000000000e+00	0.000000000000000000e+00	0.000000000000000000e+00
5.500000000000000444e-01	0.000000000000000000e+00	0.000000000000000000e+00	2.000000000000000389e-02	0.000000000000000000e+00
5.833333333333333703e-01	0.000000000000000000e+00	0.000000000000000000e+00	0.000000000000000000e+00	0.000000000000000000e+00
6.166666666666666963e-01	0.000000000000000000e+00	0.000000000000000000e+00	0.000000000000000000e+00	0.000000000000000000e+00
6.500000000000000222e-01	0.000000000000000000e+00	0.000000000000000000e+00	2.000000000000000389e-02	0.000000000000000000e+00
6.833333333333333481e-01	0.000000000000000000e+00	0.000000000000000000e+00	2.000000000000000389e-02	0.000000000000000000e+00
7.166666666666666741e-01	0.000000000000000000e+00	0.000000000000000000e+00	4.000000000000000777e-02	0.000000000000000000e+00
7.500000000000000000e-01	0.000000000000000000e+00	0.000000000000000000e+00	2.000000000000000389e-02	0.000000000000000000e+00
7.833333333333333259e-01	0.000000000000000000e+00	0.000000000000000000e+00	3.999999999999988287e-02	0.000000000000000000e+00
8.166666666666667629e-01	0.000000000000000000e+00	0.000000000000000000e+00	8.000000000000001554e-02	0.000000000000000000e+00
8.500000000000000888e-01	0.000000000000000000e+00	0.000000000000000000e+00	6.000000000000000472e-02	0.000000000000000000e+00
8.833333333333334147e-01	1.200000000000000094e-01	0.000000000000000000e+00	1.200000000000000094e-01	0.000000000000000000e+00
9.166666666666667407e-01	2.800000000000000822e-01	0.000000000000000000e+00	2.400000000000000189e-01	0.000000000000000000e+00
9.500000000000000666e-01	5.000000000000000000e-01	0.000000000000000000e+00	8.000000000000001554e-02	0.000000000000000000e+00
9.833333333333333925e-01	8.000000000000001554e-02	0.000000000000000000e+00	8.000000000000001554e-02	0.000000000000000000e+00
